# Supplementary material for: Deep Illumina-Based Shotgun Sequencing Reveals Dietary Effects on the Structure and Function of the Fecal Microbiome of Growing Kittens
Source: PLoS One. 2014 Jul 10;9(7):e101021. doi: 10.1371/journal.pone.0101021 (PMC4091873; doi:10.1371/journal.pone.0101021)
Supplement: Table S1 — Total taxonomy and functional assignment counts and percentages of fecal samples from kittens fed a high-protein, low-carbohydrate or moderate-protein, moderate-carbohydrate diet. (XLSX) [file pone.0101021.s001.xlsx]

## Sheet: counts
Supplementary Table 1
				taxonomy assignments							functional assignments
new sample #	new sample name	raw reads	de-noised reads	superkingdom	phylum	class	order	family	genus	species	KEGG L1	KEGG L2	KEGG L3	KEGG L4	eggNOG
#sample1:	W08_HPLC_S1.res	77637714	73276226	18219942	18213632	18160978	18152072	17989304	17602784	12499476	12479084	15141734	20356362	10633938	7771854
#sample2:	W08_HPLC_S2.res	105879578	99512040	25117374	25109186	25041318	25039842	24823014	24459882	17517868	17735790	21593338	29054452	15030904	9715604
#sample3:	W08_HPLC_S3.res	92995430	87332494	22206884	22199612	22138024	22133922	21949528	21746748	15487892	16094804	19584728	26358450	13638468	8228400
#sample4:	W08_HPLC_S4.res	95732212	89212206	22975608	22968332	22904052	22909106	22713920	22358748	16135584	16123330	19627424	26427782	13675192	9681660
#sample5:	W08_HPLC_S5.res	106499498	100193328	27652984	27644024	27570954	27587254	27377788	27072054	20912666	18298104	22276680	30002508	15552768	12659944
#sample6:	W08_HPLC_S6.res	72686438	67629908	19149598	19142828	19089426	19098770	18949844	18709356	14497606	12738966	15492710	20859356	10822358	8974730
#sample7:	W08_MPMC_S1.res	85697262	79858124	24321228	24316600	24264896	24285264	24143944	24095476	17859324	16823870	20542192	27481226	14503072	5401272
#sample8:	W08_MPMC_S2.res	109300894	102673618	43557608	43552926	43503708	43438288	43305076	43376920	35992846	28502324	34414060	46037800	24936240	8446420
#sample9:	W08_MPMC_S3.res	74857482	70049046	23413564	23409992	23372654	23346302	23232382	23248902	17625532	16252324	19854428	26560876	14082712	4957016
#sample10:	W08_MPMC_S4.res	75195610	70177848	19077402	19072376	19022002	19039982	18884926	18535480	13975406	12930868	15716802	21128098	11160002	5270254
#sample11:	W08_MPMC_S5.res	135939720	124616090	61428086	61420848	61357302	61383828	61245954	61144106	53203360	36054788	43258508	57686570	31794436	12046264
#sample12:	W08_MPMC_S6.res	100010658	92963362	24804730	24798362	24737494	24747838	24541966	24449700	17279814	17300684	21191270	28377048	14859260	6559328
#sample13:	W12_HPLC_S1.res	68980746	66044012	18923288	18917866	18875916	18875184	18743670	18429358	14061146	12569328	15303534	20551144	10674128	9231662
#sample14:	W12_HPLC_S2.res	87228856	83019344	21096810	21089714	21035034	21024196	20850158	20345530	14769308	14992348	18210202	24537404	12750122	8615606
#sample15:	W12_HPLC_S3.res	64302232	61577568	17127186	17122358	17083620	17077934	16948084	16651820	12586608	11806494	14328862	19297842	10049496	7990966
#sample16:	W12_HPLC_S4.res	101726756	93885520	23356036	23347922	23282570	23285706	23085090	22524992	16041728	16671028	20272660	27331854	14148734	9494128
#sample17:	W12_HPLC_S5.res	93616568	84399776	22926054	22917622	22852610	22851294	22665194	22333832	17053826	15955512	19336900	26056978	13558708	10598082
#sample18:	W12_HPLC_S6.res	89954412	81368628	22393268	22386496	22328652	22329812	22162114	21922776	15953952	15687376	19088566	25649102	13334196	9023354
#sample19:	W12_MPMC_S1.res	63588060	57659436	16821396	16817010	16778148	16793886	16682302	16626956	12336320	11623876	14168952	18984354	10004090	4323936
#sample20:	W12_MPMC_S2.res	127054308	116369328	40651774	40645248	40575536	40505770	40312438	40265686	31840658	27206222	33032530	44101596	23679974	8223212
#sample21:	W12_MPMC_S3.res	86595870	78280100	33971858	33967984	33928978	33920896	33818804	33775884	28248488	21808142	26351788	35169960	19121844	6113264
#sample22:	W12_MPMC_S4.res	95576286	87981624	32067812	32064006	32016444	32031444	31907472	31688630	24246222	21708394	26492736	35293044	18878736	7065748
#sample23:	W12_MPMC_S5.res	104269896	93822426	53852484	53848988	53813042	53825802	53726086	53566122	48329616	35754644	42872656	57439324	31500870	11504468
#sample24:	W12_MPMC_S6.res	118324722	105470496	52473030	52467312	52414306	52434142	52295688	52085516	46136794	33485178	40163408	53718428	29490484	10779572
#sample25:	W16_HPLC_S1.res	70512362	64137894	16051902	16046518	16000692	16001238	15860868	15508648	10945584	11398522	13893806	18712134	9646360	5839398
#sample26:	W16_HPLC_S2.res	136175646	124153670	32113262	32103362	32013648	32021864	31757756	31135934	22806048	22877134	27803254	37466662	19427076	13242258
#sample27:	W16_HPLC_S3.res	83326992	75780268	18798588	18791844	18735946	18729976	18560570	17991138	12855432	13538048	16469462	22175090	11483184	7157300
#sample28:	W16_HPLC_S4.res	131368660	119102964	29890018	29879984	29795118	29789772	29526682	28946140	20252222	21156942	25805718	34725746	17968174	10270424
#sample29:	W16_HPLC_S5.res	87102912	77911568	21443860	21436464	21378252	21372360	21206170	20917208	15908802	14890374	18046148	24317998	12638808	10131260
#sample30:	W16_HPLC_S6.res	111339394	101026542	27613844	27605180	27533484	27531550	27318590	26970588	19630454	19368626	23553374	31655954	16467316	11007762
#sample31:	W16_MPMC_S1.res	81524872	72770094	29121772	29117164	29073288	29088922	28970478	28864770	24112016	18819330	22705130	30377686	16420474	5437058
#sample32:	W16_MPMC_S2.res	96412132	87839116	33843008	33838830	33795730	33763860	33639902	33590018	26943710	22786430	27682804	36969764	19843474	6371106
#sample33:	W16_MPMC_S3.res	113853636	102340088	38991194	38984264	38921924	38909046	38742368	38493630	31974652	24094694	29068816	38805212	21079714	7971542
#sample34:	W16_MPMC_S4.res	79115832	69005622	29874792	29871018	29832010	29839106	29737392	29633364	25304008	19737188	23786564	31827336	17312642	6456284
#sample35:	W16_MPMC_S5.res	125157416	112295248	46366388	46359938	46299624	46321284	46151378	45972050	38305304	30174332	36423936	48693428	26362136	12802104
#sample36:	W16_MPMC_S6.res	103211032	94057268	31732280	31724776	31665488	31686632	31495632	31129736	25228112	20913418	25291804	33863746	18235910	8460126
	W08_HPLC	551430870	517156202	135322390	135277614	134904752	134920966	133803398	131949572	97051092	93470078	113716614	153058910	79353628	57032192
	W08_MPMC	581001626	540338088	196602618	196571104	196258056	196241502	195354248	194850584	155936282	127864858	154977260	207271618	111335722	42680554
	W12_HPLC	505809570	470294848	125822642	125781978	125458402	125444126	124454310	122208308	90466568	87682086	106540724	143424324	74515384	54953798
	W12_MPMC	595409142	539583410	229838354	229810548	229526454	229511940	228742790	228008794	191138098	151586456	183082070	244706706	132675998	48010200
	W16_HPLC	619825966	562112906	145911474	145863352	145457140	145446760	144230636	141469656	102398542	103229646	125571762	169053584	87630918	57648402
	W16_MPMC	599274920	538307436	209929434	209895990	209588064	209608850	208737150	207683568	171867802	136525392	164959054	220537172	119254350	47498220
	HPLC	1677066406	1549563956	407056506	406922944	405820294	405811852	402488344	395627536	289916202	284381810	345829100	465536818	241499930	169634392
	MPMC	1775685688	1618228934	636370406	636277642	635372574	635362292	632834188	630542946	518942182	415976706	503018384	672515496	363266070	138188974
	total	3452752094	3167792890	1043426912	1043200586	1041192868	1041174144	1035322532	1026170482	808858384	700358516	848847484	1138052314	604766000	307823366

## Sheet: percentages
				taxonomy assignments							functional assignments
new sample #	new sample name	raw reads	de-noised reads	superkingdom	phylum	class	order	family	genus	species	KEGG L1	KEGG L2	KEGG L3	KEGG L4	eggNOG
#sample1:	W08_HPLC_S1.res	77637714	73276226	24.8647	24.8561	24.7843	24.7721	24.55	24.0225	17.058	17.0302	20.6639	27.7803	14.5121	10.6062
#sample2:	W08_HPLC_S2.res	105879578	99512040	25.2405	25.2323	25.1641	25.1626	24.9447	24.5798	17.6038	17.8228	21.6992	29.1969	15.1046	9.76324
#sample3:	W08_HPLC_S3.res	92995430	87332494	25.428	25.4196	25.3491	25.3444	25.1333	24.9011	17.7344	18.4293	22.4255	30.1817	15.6167	9.42192
#sample4:	W08_HPLC_S4.res	95732212	89212206	25.7539	25.7457	25.6737	25.6793	25.4606	25.0624	18.0867	18.073	22.0008	29.6235	15.3288	10.8524
#sample5:	W08_HPLC_S5.res	106499498	100193328	27.5996	27.5907	27.5178	27.534	27.325	27.0198	20.8723	18.2628	22.2337	29.9446	15.5228	12.6355
#sample6:	W08_HPLC_S6.res	72686438	67629908	28.3153	28.3053	28.2263	28.2401	28.0199	27.6643	21.4367	18.8363	22.9081	30.8434	16.0023	13.2704
#sample7:	W08_MPMC_S1.res	85697262	79858124	30.4555	30.4498	30.385	30.4105	30.2335	30.1729	22.3638	21.0672	25.7234	34.4126	18.161	6.76358
#sample8:	W08_MPMC_S2.res	109300894	102673618	42.4234	42.4188	42.3709	42.3072	42.1774	42.2474	35.0556	27.7601	33.5179	44.839	24.2869	8.22648
#sample9:	W08_MPMC_S3.res	74857482	70049046	33.4245	33.4194	33.3661	33.3285	33.1659	33.1895	25.1617	23.2013	28.3436	37.9175	20.1041	7.07649
#sample10:	W08_MPMC_S4.res	75195610	70177848	27.1844	27.1772	27.1054	27.131	26.9101	26.4122	19.9143	18.4259	22.3957	30.1065	15.9025	7.50985
#sample11:	W08_MPMC_S5.res	135939720	124616090	49.2939	49.2881	49.2371	49.2583	49.1477	49.066	42.6938	28.9327	34.7134	46.2914	25.5139	9.6667
#sample12:	W08_MPMC_S6.res	100010658	92963362	26.6823	26.6754	26.6099	26.6211	26.3996	26.3004	18.5878	18.6102	22.7953	30.525	15.984	7.05582
#sample13:	W12_HPLC_S1.res	68980746	66044012	28.6525	28.6443	28.5808	28.5797	28.3806	27.9047	21.2906	19.0317	23.1717	31.1173	16.1621	13.978
#sample14:	W12_HPLC_S2.res	87228856	83019344	25.4119	25.4034	25.3375	25.3245	25.1148	24.507	17.7902	18.0589	21.9349	29.5562	15.358	10.3778
#sample15:	W12_HPLC_S3.res	64302232	61577568	27.814	27.8062	27.7433	27.734	27.5231	27.042	20.4402	19.1734	23.2696	31.3391	16.3201	12.9771
#sample16:	W12_HPLC_S4.res	101726756	93885520	24.8771	24.8685	24.7989	24.8022	24.5886	23.992	17.0865	17.7568	21.593	29.1119	15.0702	10.1125
#sample17:	W12_HPLC_S5.res	93616568	84399776	27.1636	27.1537	27.0766	27.0751	26.8546	26.462	20.206	18.9047	22.9111	30.8733	16.0649	12.557
#sample18:	W12_HPLC_S6.res	89954412	81368628	27.5208	27.5124	27.4414	27.4428	27.2367	26.9425	19.607	19.2794	23.4594	31.5221	16.3874	11.0895
#sample19:	W12_MPMC_S1.res	63588060	57659436	29.1737	29.1661	29.0987	29.126	28.9325	28.8365	21.3951	20.1595	24.5735	32.925	17.3503	7.4991
#sample20:	W12_MPMC_S2.res	127054308	116369328	34.9334	34.9278	34.8679	34.8079	34.6418	34.6016	27.3617	23.3792	28.3859	37.898	20.349	7.06648
#sample21:	W12_MPMC_S3.res	86595870	78280100	43.3978	43.3929	43.343	43.3327	43.2023	43.1475	36.0864	27.8591	33.6635	44.9284	24.4275	7.80947
#sample22:	W12_MPMC_S4.res	95576286	87981624	36.4483	36.444	36.3899	36.407	36.2661	36.0173	27.5583	24.6738	30.1117	40.1141	21.4576	8.03094
#sample23:	W12_MPMC_S5.res	104269896	93822426	57.3983	57.3946	57.3563	57.3699	57.2636	57.0931	51.5118	38.1088	45.6955	61.2213	33.575	12.262
#sample24:	W12_MPMC_S6.res	118324722	105470496	49.7514	49.746	49.6957	49.7145	49.5832	49.384	43.7438	31.7484	38.0802	50.9322	27.9609	10.2205
#sample25:	W16_HPLC_S1.res	70512362	64137894	25.0272	25.0188	24.9473	24.9482	24.7293	24.1802	17.0657	17.7719	21.6624	29.1748	15.04	9.10444
#sample26:	W16_HPLC_S2.res	136175646	124153670	25.8657	25.8578	25.7855	25.7921	25.5794	25.0785	18.3692	18.4265	22.3942	30.1777	15.6476	10.666
#sample27:	W16_HPLC_S3.res	83326992	75780268	24.8067	24.7978	24.724	24.7162	24.4926	23.7412	16.9641	17.8649	21.7332	29.2624	15.1533	9.44481
#sample28:	W16_HPLC_S4.res	131368660	119102964	25.0959	25.0875	25.0163	25.0118	24.7909	24.3035	17.004	17.7636	21.6667	29.1561	15.0863	8.62315
#sample29:	W16_HPLC_S5.res	87102912	77911568	27.5233	27.5138	27.4391	27.4316	27.2183	26.8474	20.419	19.1119	23.1623	31.2123	16.222	13.0035
#sample30:	W16_HPLC_S6.res	111339394	101026542	27.3333	27.3247	27.2537	27.2518	27.041	26.6965	19.431	19.1718	23.314	31.3343	16.3	10.8959
#sample31:	W16_MPMC_S1.res	81524872	72770094	40.0189	40.0125	39.9522	39.9737	39.811	39.6657	33.1345	25.8614	31.2012	41.7447	22.5649	7.47156
#sample32:	W16_MPMC_S2.res	96412132	87839116	38.5284	38.5236	38.4746	38.4383	38.2972	38.2404	30.6739	25.9411	31.5153	42.088	22.5907	7.25315
#sample33:	W16_MPMC_S3.res	113853636	102340088	38.0996	38.0929	38.0319	38.0194	37.8565	37.6134	31.2435	23.5437	28.4041	37.9179	20.5977	7.78927
#sample34:	W16_MPMC_S4.res	79115832	69005622	43.2933	43.2878	43.2313	43.2416	43.0942	42.9434	36.6695	28.6023	34.4705	46.1228	25.0887	9.35617
#sample35:	W16_MPMC_S5.res	125157416	112295248	41.2897	41.284	41.2303	41.2495	41.0982	40.9386	34.1112	26.8705	32.4359	43.362	23.4757	11.4004
#sample36:	W16_MPMC_S6.res	103211032	94057268	33.7372	33.7292	33.6662	33.6887	33.4856	33.0966	26.8221	22.2348	26.8898	36.0033	19.3881	8.99465
	W08_HPLC	551430870	517156202	26.1666	26.158	26.0859	26.089	25.8729	25.5145	18.7663	18.0739	21.9888	29.5963	15.3442	11.028
	W08_MPMC	581001626	540338088	36.3851	36.3793	36.3213	36.3183	36.1541	36.0609	28.859	23.6639	28.6815	38.3596	20.6048	7.89886
	W12_HPLC	505809570	470294848	26.754	26.7453	26.6765	26.6735	26.463	25.9855	19.2361	18.6441	22.654	30.4967	15.8444	11.685
	W12_MPMC	595409142	539583410	42.5955	42.5904	42.5377	42.535	42.3925	42.2565	35.4233	28.0932	33.9303	45.351	24.5886	8.89764
	W16_HPLC	619825966	562112906	25.9577	25.9491	25.8769	25.875	25.6587	25.1675	18.2167	18.3646	22.3392	30.0747	15.5896	10.2557
	W16_MPMC	599274920	538307436	38.9981	38.9918	38.9346	38.9385	38.7766	38.5808	31.9274	25.362	30.644	40.9686	22.1536	8.82362
	HPLC	1677066406	1549563956	26.2691	26.2605	26.1893	26.1888	25.9743	25.5315	18.7095	18.3524	22.3178	30.0431	15.585	10.9472
	MPMC	1775685688	1618228934	39.3251	39.3194	39.2635	39.2628	39.1066	38.965	32.0685	25.7057	31.0845	41.5587	22.4484	8.53952
	total	3452752094	3167792890	32.9386	32.9315	32.8681	32.8675	32.6828	32.3939	25.5338	22.1087	26.7962	35.9257	19.0911	9.71728
