# Supplementary material for: Deep Illumina-Based Shotgun Sequencing Reveals Dietary Effects on the Structure and Function of the Fecal Microbiome of Growing Kittens
Source: PLoS One. 2014 Jul 10;9(7):e101021. doi: 10.1371/journal.pone.0101021 (PMC4091873; doi:10.1371/journal.pone.0101021)
Supplement: Table S2 — Taxonomic annotation counts and proportions for superkingdom, phylum, class, order, family, genus, and species of fecal samples from kittens fed a high-protein, low-carbohydrate or moderate-protein, moderate-carbohydrate diet. (XLSX) [file pone.0101021.s002.xlsx]

## Sheet: superkingdom
Supplementary Table 2
	HPLC wk8 1	HPLC wk8 2	HPLC wk8 3	HPLC wk8 4	HPLC wk8 5	HPLC wk8 6	MPMC wk8 A	MPMC wk8 B	MPMC wk8 C	MPMC wk8 D	MPMC wk8 E	MPMC wk8 F	HPLC wk12 1	HPLC wk12 2	HPLC wk12 3	HPLC wk12 4	HPLC wk12 5	HPLC wk12 6	MPMC wk12 A	MPMC wk12 B	MPMC wk12 C	MPMC wk12 D	MPMC wk12 E	MPMC wk12 F	HPLC wk16 1	HPLC wk16 2	HPLC wk16 3	HPLC wk16 4	HPLC wk16 5	HPLC wk16 6	MPMC wk16 A	MPMC wk16 B	MPMC wk16 C	MPMC wk16 D	MPMC wk16 E	MPMC wk16 F
superkingdom	18155456	25033386	22139578	22901120	27564588	19085552	24269036	43508326	23375348	19019732	61361280	24734584	18872830	21026214	17077502	23273624	22848876	22326492	16780508	40580530	33930658	32023448	53813986	52412876	15997356	32001524	18730876	29791770	21375134	27529314	29073654	33796942	38921840	29832798	46298342	31661040
Bacteria	64278	83484	67186	74048	88190	63934	51966	48570	38012	57570	64914	69786	50078	70124	49428	82048	77092	66578	40684	70672	40662	43816	38028	59004	54430	111458	67230	98120	68652	84238	47606	45714	68422	41626	67428	70124
Archaea	208	504	120	440	206	112	226	712	204	100	1892	360	380	472	256	364	86	198	204	572	538	548	470	1150	116	280	482	128	74	292	512	352	932	368	618	1116
Viruses	18219942	25117374	22206884	22975608	27652984	19149598	24321228	43557608	23413564	19077402	61428086	24804730	18923288	21096810	17127186	23356036	22926054	22393268	16821396	40651774	33971858	32067812	53852484	52473030	16051902	32113262	18798588	29890018	21443860	27613844	29121772	33843008	38991194	29874792	46366388	31732280

## Sheet: superkingdom prop
superkingdom	HPLC wk8 1	HPLC wk8 2	HPLC wk8 3	HPLC wk8 4	HPLC wk8 5	HPLC wk8 6	MPMC wk8 A	MPMC wk8 B	MPMC wk8 C	MPMC wk8 D	MPMC wk8 E	MPMC wk8 F	HPLC wk12 1	HPLC wk12 2	HPLC wk12 3	HPLC wk12 4	HPLC wk12 5	HPLC wk12 6	MPMC wk12 A	MPMC wk12 B	MPMC wk12 C	MPMC wk12 D	MPMC wk12 E	MPMC wk12 F	HPLC wk16 1	HPLC wk16 2	HPLC wk16 3	HPLC wk16 4	HPLC wk16 5	HPLC wk16 6	MPMC wk16 A	MPMC wk16 B	MPMC wk16 C	MPMC wk16 D	MPMC wk16 E	MPMC wk16 F		HPLC wk8 mean	MPMC wk8 mean	HPLC wk12 mean	MPMC wk12 mean	HPLC wk16 mean	MPMC wk16 mean		HPLC mean	MPMC mean		overall mean
Bacteria	0.996461	0.996656	0.996969	0.996758	0.996803	0.996655	0.997854	0.998869	0.998368	0.996977	0.998912	0.997172	0.997334	0.996654	0.997099	0.996471	0.996634	0.997018	0.997569	0.998247	0.998787	0.998617	0.999285	0.998854	0.996602	0.996521	0.996398	0.996713	0.996795	0.996939	0.998348	0.998639	0.998221	0.998594	0.998532	0.997755		0.996717	0.998025	0.996868	0.99856	0.996661	0.998348		0.996749	0.998311		0.99753
Archaea	0.00352789	0.00332376	0.00302546	0.0032229	0.00318917	0.00333866	0.00213665	0.00111508	0.0016235	0.00301771	0.00105675	0.00281342	0.00264637	0.00332391	0.00288594	0.00351292	0.00336264	0.00297313	0.00241859	0.00173847	0.00119693	0.00136635	0.000706151	0.00112446	0.00339088	0.00347078	0.00357633	0.0032827	0.00320148	0.00305057	0.00163472	0.00135077	0.00175481	0.00139335	0.00145424	0.00220986		0.0032713	0.00196052	0.00311748	0.00142516	0.00332879	0.00163296		0.00323919	0.00167288		0.00245604
Viruses	1.14161e-05	2.00658e-05	5.40373e-06	1.91507e-05	7.44947e-06	5.84869e-06	9.29229e-06	1.63462e-05	8.7129e-06	5.2418e-06	3.08002e-05	1.45134e-05	2.00811e-05	2.23731e-05	1.4947e-05	1.55848e-05	3.75119e-06	8.84194e-06	1.21274e-05	1.40707e-05	1.58366e-05	1.70888e-05	8.72755e-06	2.1916e-05	7.22656e-06	8.71914e-06	2.56402e-05	4.28237e-06	3.45087e-06	1.05744e-05	1.75813e-05	1.0401e-05	2.39028e-05	1.23181e-05	1.33286e-05	3.51692e-05		1.15557e-05	1.41511e-05	1.42632e-05	1.49612e-05	9.98226e-06	1.87835e-05		1.19337e-05	1.59653e-05		1.39495e-05
	1	1	1	1	1	1	1	1	1	1	1	1	1	1	1	1	1	1	1	1	1	1	1	1	1	1	1	1	1	1	1	1	1	1	1	1

## Sheet: phylum
phylum	HPLC wk8 1	HPLC wk8 2	HPLC wk8 3	HPLC wk8 4	HPLC wk8 5	HPLC wk8 6	MPMC wk8 A	MPMC wk8 B	MPMC wk8 C	MPMC wk8 D	MPMC wk8 E	MPMC wk8 F	HPLC wk12 1	HPLC wk12 2	HPLC wk12 3	HPLC wk12 4	HPLC wk12 5	HPLC wk12 6	MPMC wk12 A	MPMC wk12 B	MPMC wk12 C	MPMC wk12 D	MPMC wk12 E	MPMC wk12 F	HPLC wk16 1	HPLC wk16 2	HPLC wk16 3	HPLC wk16 4	HPLC wk16 5	HPLC wk16 6	MPMC wk16 A	MPMC wk16 B	MPMC wk16 C	MPMC wk16 D	MPMC wk16 E	MPMC wk16 F
Proteobacteria	1945582	1280544	1366524	1265178	1056444	796376	686122	799330	581148	732558	891216	888302	633402	1141712	770300	1677682	1269004	1188872	467398	820350	816742	771204	533186	732538	779652	1330416	835048	1101168	1287452	1488244	648790	642996	780966	551636	873964	740818
Tenericutes	34094	45528	32370	36584	40422	28722	19442	20106	14216	23610	20224	29772	27242	39252	26800	44504	35830	32538	19094	34052	17878	25824	22600	26458	24942	53628	36144	53972	33070	41566	18336	17170	37214	19670	40134	53226
Firmicutes	9786480	11929232	9915790	10173674	11335416	8555150	10510056	28297390	11130950	11268124	41284204	10172592	8711290	12791804	10055028	12402432	13573492	9845000	7872116	21612874	20574390	14352618	36943510	36787778	7631008	17248232	10977884	13544892	11804388	12480868	18270090	17183326	25498872	19983308	26938724	21163754
Bacteroidetes	4527162	9271486	8141052	9291190	11152808	7056270	10082518	9173570	9354708	4955206	5005718	11294548	8056774	5076402	4911062	6895324	5562248	9041214	6139342	11457712	6216556	11484660	2333662	2505862	5997888	9487566	4991470	11470342	6184808	10693356	6063970	10158994	5397806	3425712	6797230	3675940
Chlorobi	16244	20950	19282	19002	19736	13952	14916	13482	11580	13572	14798	19950	12828	15660	11790	19512	17984	18428	10364	18964	10512	14276	8428	12658	14336	25492	15518	26324	16810	22464	10866	12542	16408	9830	16146	16026
Fusobacteria	350170	680272	911248	562784	180282	152508	47232	49084	34934	69502	71204	74374	464314	375976	238266	516680	406164	679948	35090	67534	40258	47208	60076	66600	270622	1058940	374750	713502	426534	775200	51118	41340	70272	42182	84222	92490
Deinococcus-Thermus	12358	17344	14816	15906	19494	14304	11302	10714	8330	14262	17750	15924	9850	14582	10258	16320	16772	14550	9030	16328	9830	8202	9360	15976	11596	21950	13900	21500	14718	18024	11968	10054	16624	10200	14804	16186
Actinobacteria	903186	1066674	1112798	907402	3056834	1949974	2461490	4671294	1868728	1461794	13612000	1657334	500796	927662	604054	1007608	1331008	936518	1899308	5876622	5896650	4933212	13570160	11809054	803764	1849066	898676	1982542	1044636	1286280	3632434	5307622	6565612	5461548	11002256	5319754
Chloroflexi	50294	53842	47830	44552	44706	34058	27756	105746	58108	27984	30944	42410	33836	53490	37756	48546	48128	41952	18900	133584	43076	23616	20512	29518	36576	62312	51140	74074	42070	56224	23936	67892	69726	28298	32656	34146
Chlamydiae	8404	11540	10480	10276	10366	8214	7740	6272	6566	6512	5398	10000	6390	8744	5828	10110	10990	9994	5812	9692	5538	7620	4470	6296	7152	12870	8442	13572	10076	12072	5578	6810	7906	5250	8510	8052
Verrucomicrobia	19142	29170	27614	27074	27952	18746	27284	22514	22012	20832	16784	31946	19140	21262	16352	25508	22252	24580	20090	33124	15648	26744	10972	14400	20002	34104	22624	38300	20970	29658	17818	23160	20348	14108	23268	20752
Thermotogae	31384	38326	34350	33962	37680	27452	24660	24674	19914	22016	24784	30472	26218	31052	22302	38460	34626	32978	19720	33258	18562	24046	17218	21692	25470	51178	30398	48376	31964	40942	19150	23318	27892	16918	30124	26776
Spirochaetes	306814	379066	325330	323812	370570	275752	200274	167054	150712	262306	187818	285512	240708	353106	245940	369942	326198	283246	158800	262774	145190	159578	165430	224078	237032	495848	312754	453718	284158	363230	177228	166370	229360	151152	255436	315882
Cyanobacteria	33484	42712	36970	40272	47146	33718	36910	35326	25596	34956	45966	40854	24788	34508	24142	41628	41404	36614	25176	50534	28450	36028	25242	38182	29026	56754	34760	52282	37116	45234	30582	31026	45122	27796	42638	41864
Planctomycetes	11114	13584	11364	12948	16932	12212	9750	9116	7384	10602	13824	12940	7720	11198	8244	13406	13926	11496	7428	12426	8140	6982	8498	12738	9258	18556	10866	16458	12568	14564	9896	8604	13156	7960	11602	12536
Aquificae	13024	13520	11492	12286	14070	9570	10784	10810	6810	9088	12906	11930	8874	10528	8260	14462	12882	11152	6620	15434	8876	11350	9152	11978	8884	18418	11390	16024	12270	13662	8824	8726	13924	8546	13972	12200
Caldiserica	1688	1748	1504	1698	1686	1284	990	806	694	1250	1366	1330	1200	1460	1126	1766	1618	1514	660	1370	726	728	602	1136	1114	2474	1408	1934	1406	1826	968	668	1210	806	1370	1440
Thermodesulfobacteria	2246	3454	2680	2962	3092	2262	3056	3266	2008	2872	5040	3422	1918	2738	1916	3356	3044	2876	1828	4138	2572	3236	2056	3690	2064	4312	2442	3784	2752	3468	2368	2522	4162	2278	3760	3636
Synergistetes	16044	20950	19430	19002	22054	15384	11202	9868	7778	13198	11266	14184	13054	18844	12388	19852	19786	18532	8002	14060	7586	8334	7872	11398	13748	28488	16892	23636	17340	23236	9262	8674	13006	8060	12848	13250
Dictyoglomi	4154	5730	4318	4786	5702	4274	4422	4454	3518	4012	3484	5498	3420	4784	3370	5208	4706	4508	3388	6012	3248	4384	2390	3594	3206	6638	4272	6566	4212	5392	3056	4072	5338	2818	4776	4902
Deferribacteres	13568	14620	13202	13766	14694	10648	10852	9710	6920	7862	13328	10844	10304	11690	8546	14928	14100	15908	6322	14454	8156	12750	9424	11938	13330	19902	11696	20692	13362	21874	8340	11222	11236	8732	16602	11448
Elusimicrobia	11420	12484	12350	10640	13464	11500	4228	3130	3266	4768	3050	6386	9024	11306	7508	12468	14414	10048	3306	5062	2782	3956	2290	3590	7650	15528	9956	13962	11936	12704	3162	3290	3922	2668	5124	6252
Acidobacteria	12560	16910	15508	15844	18352	13550	13110	12912	10664	13926	16712	17530	9762	13064	9628	15844	16006	14644	10646	18052	10822	10988	9580	15144	11044	22090	12886	21058	14188	18138	11650	12220	17072	10496	15444	15976
Fibrobacteres	28928	43556	33962	36622	33398	23692	29464	35856	29346	26112	37084	39894	27480	39570	25546	38608	32556	32576	22382	45698	29208	34836	28928	34760	25104	51150	30830	49778	28774	40050	23584	33946	39552	23754	37700	38618
Chrysiogenetes	3374	4030	3260	3988	3814	2816	2250	1430	1476	2372	1690	2982	2554	3112	2282	4076	3848	3456	1454	2356	1368	1968	1148	1670	2726	5166	2904	4840	3530	4348	1558	1422	2180	1408	2458	2070
Gemmatimonadetes	1460	2234	1902	1932	2414	1818	1418	1390	982	1364	2004	1764	1210	1640	1148	1832	2028	1868	972	1928	1110	1174	1194	1620	1422	2592	1738	2466	1760	2258	1420	1242	1730	1136	1706	1778
Nitrospirae	5490	6946	5732	6716	7224	5498	5722	5342	3880	4502	5924	6364	4160	5152	3510	6552	6408	5526	3454	6578	3754	4902	3408	4458	3976	9100	4470	7060	5676	6882	3960	4184	5752	3438	5470	5474
Crenarchaeota	4594	6950	5734	5800	7628	5352	4974	4968	3818	5092	7350	6388	3612	5302	3364	6466	7100	6480	4086	7056	4500	4238	4108	6524	4752	9718	5552	8634	6194	7892	5300	5160	7256	4878	6412	6558
Euryarchaeota	58244	73874	59168	65778	78034	56762	45934	42658	33328	51110	56164	61684	44940	62878	44722	73178	67452	57954	35514	62294	35348	38866	33004	51214	48062	98586	59816	86346	60268	73614	41204	39654	59786	35754	59754	62040
Korarchaeota	360	966	834	790	528	398	202	176	168	278	280	446	400	532	472	702	562	750	234	240	110	108	116	188	560	1082	534	1236	560	940	252	122	234	156	192	264
Thaumarchaeota	512	880	640	1054	1040	596	512	460	442	690	540	758	606	674	432	876	1054	708	454	640	384	354	366	552	522	1134	644	896	864	912	470	452	590	484	594	652
Nanoarchaeota	54	64	78	52	42	16	28	18	8	44	28	28	52	30	18	86	32	68	20	48	14	16	26	30	30	72	40	50	34	58	26	30	30	38	42	16
	18213632	25109186	22199612	22968332	27644024	19142828	24316600	43552926	23409992	19072376	61420848	24798362	18917866	21089714	17122358	23347922	22917622	22386496	16817010	40645248	33967984	32064006	53848988	52467312	16046518	32103362	18791844	29879984	21436464	27605180	29117164	33838830	38984264	29871018	46359938	31724776

## Sheet: phylum prop
phylum	HPLC wk8 1	HPLC wk8 2	HPLC wk8 3	HPLC wk8 4	HPLC wk8 5	HPLC wk8 6	MPMC wk8 A	MPMC wk8 B	MPMC wk8 C	MPMC wk8 D	MPMC wk8 E	MPMC wk8 F	HPLC wk12 1	HPLC wk12 2	HPLC wk12 3	HPLC wk12 4	HPLC wk12 5	HPLC wk12 6	MPMC wk12 A	MPMC wk12 B	MPMC wk12 C	MPMC wk12 D	MPMC wk12 E	MPMC wk12 F	HPLC wk16 1	HPLC wk16 2	HPLC wk16 3	HPLC wk16 4	HPLC wk16 5	HPLC wk16 6	MPMC wk16 A	MPMC wk16 B	MPMC wk16 C	MPMC wk16 D	MPMC wk16 E	MPMC wk16 F		HPLC wk8 mean	MPMC wk8 mean	HPLC wk12 mean	MPMC wk12 mean	HPLC wk16 mean	MPMC wk16 mean		HPLC mean	MPMC mean		overall mean
Firmicutes	0.537316	0.475094	0.446665	0.442944	0.410049	0.446912	0.432217	0.649724	0.475479	0.590809	0.672153	0.410212	0.46048	0.606542	0.587246	0.531201	0.592273	0.439774	0.468104	0.531744	0.605699	0.447624	0.686058	0.701156	0.475555	0.537272	0.584183	0.45331	0.550669	0.452121	0.627468	0.507799	0.654081	0.668987	0.581078	0.667105		0.45983	0.538432	0.536253	0.573398	0.508852	0.617753		0.501645	0.576528		0.539086
Bacteroidetes	0.248559	0.369247	0.36672	0.404522	0.403444	0.368612	0.414635	0.21063	0.399603	0.259811	0.0814987	0.455455	0.425882	0.240705	0.286822	0.295329	0.242706	0.403869	0.365067	0.281895	0.183012	0.358179	0.0433372	0.0477604	0.373781	0.295532	0.265619	0.38388	0.288518	0.387368	0.208261	0.300217	0.138461	0.114683	0.146619	0.11587		0.360184	0.303606	0.315885	0.213209	0.33245	0.170685		0.336173	0.229166		0.28267
Actinobacteria	0.0495885	0.0424814	0.0501269	0.0395067	0.110578	0.101864	0.101227	0.107256	0.0798261	0.0766446	0.221619	0.0668324	0.0264721	0.0439865	0.0352787	0.0431562	0.0580779	0.0418341	0.11294	0.144583	0.173594	0.153855	0.252004	0.225074	0.0500896	0.0575973	0.0478227	0.0663502	0.0487317	0.0465956	0.124752	0.15685	0.168417	0.182838	0.237322	0.167685		0.0656911	0.108901	0.0414676	0.177008	0.0528645	0.172977		0.0533411	0.152962		0.103152
Proteobacteria	0.10682	0.050999	0.0615562	0.0550836	0.038216	0.0416018	0.0282162	0.0183531	0.0248248	0.0384094	0.01451	0.035821	0.0334817	0.054136	0.044988	0.0718557	0.0553724	0.0531067	0.0277932	0.0201832	0.0240445	0.024052	0.0099015	0.0139618	0.048587	0.0414416	0.0444367	0.036853	0.060059	0.0539118	0.022282	0.0190017	0.0200329	0.0184673	0.0188517	0.0233514		0.0590461	0.0266891	0.0521567	0.0199894	0.0475482	0.0203312		0.052917	0.0223365		0.0376268
Fusobacteria	0.0192257	0.0270926	0.0410479	0.0245026	0.00652155	0.00796685	0.00194238	0.001127	0.00149227	0.00364412	0.00115928	0.00299915	0.0245437	0.0178275	0.0139155	0.0221296	0.0177228	0.0303731	0.00208658	0.00166155	0.00118517	0.00147231	0.00111564	0.00126936	0.0168648	0.0329853	0.0199422	0.0238789	0.0198976	0.0280817	0.0017556	0.00122167	0.00180257	0.00141214	0.0018167	0.00291539		0.0210595	0.0020607	0.0210854	0.0014651	0.0236084	0.00182068		0.0219178	0.00178216		0.01185	0.974384
Spirochaetes	0.0168453	0.0150967	0.0146548	0.0140982	0.0134051	0.014405	0.0082361	0.00383566	0.00643793	0.0137532	0.00305789	0.0115133	0.0127238	0.016743	0.0143637	0.0158448	0.0142335	0.0126525	0.00944282	0.00646506	0.00427432	0.00497686	0.00307211	0.00427081	0.0147716	0.0154454	0.0166431	0.0151847	0.0132558	0.013158	0.00608672	0.00491654	0.0058834	0.00506016	0.00550984	0.00995695		0.0147508	0.00780568	0.0144269	0.005417	0.0147431	0.0062356		0.0146403	0.00648609		0.0105632
Euryarchaeota	0.00319782	0.00294211	0.00266527	0.00286386	0.00282282	0.00296518	0.001889	0.000979452	0.00142367	0.00267979	0.000914413	0.00248742	0.00237553	0.00298145	0.00261191	0.00313424	0.00294324	0.00258879	0.00211179	0.00153263	0.00104063	0.00121214	0.000612899	0.000976113	0.00299517	0.00307089	0.00318308	0.00288976	0.00281147	0.00266667	0.00141511	0.00117185	0.00153359	0.00119695	0.00128891	0.00195557		0.00290951	0.00172896	0.00277253	0.0012477	0.00293617	0.001427		0.00287274	0.00146788		0.00217031
Chloroflexi	0.00276134	0.00214431	0.00215454	0.00193971	0.0016172	0.00177915	0.00114144	0.00242799	0.00248219	0.00146725	0.000503803	0.00171019	0.00178857	0.00253631	0.00220507	0.00207924	0.00210004	0.00187399	0.00112386	0.00328658	0.00126814	0.000736527	0.000380917	0.000562598	0.00227937	0.00194098	0.00272139	0.00247905	0.00196254	0.00203672	0.000822058	0.00200633	0.00178857	0.00094734	0.000704401	0.00107632		0.00206604	0.00162214	0.0020972	0.00122644	0.00223668	0.00122417		0.00213331	0.00135758		0.00174545
Cyanobacteria	0.0018384	0.00170105	0.00166534	0.00175337	0.00170547	0.00176139	0.00151789	0.000811105	0.00109338	0.00183281	0.000748378	0.00164745	0.0013103	0.00163625	0.00140997	0.00178294	0.00180664	0.00163554	0.00149706	0.00124329	0.000837553	0.00112363	0.000468755	0.000727729	0.00180887	0.00176785	0.00184974	0.00174973	0.00173144	0.00163861	0.00105031	0.000916876	0.00115744	0.000930534	0.000919717	0.0013196		0.0017375	0.00127517	0.00159694	0.000983003	0.00175771	0.00104908		0.00169738	0.00110242		0.0013999
Fibrobacteres	0.00158826	0.00173466	0.00152985	0.00159446	0.00120815	0.00123764	0.00121168	0.000823274	0.00125357	0.0013691	0.000603769	0.00160874	0.0014526	0.00187627	0.00149197	0.00165359	0.00142057	0.00145516	0.00133091	0.00112431	0.000859869	0.00108645	0.000537206	0.000662508	0.00156445	0.00159329	0.00164061	0.00166593	0.00134229	0.00145081	0.000809969	0.00100317	0.00101456	0.000795219	0.000813202	0.00121728		0.00148217	0.00114502	0.00155836	0.000933544	0.0015429	0.000942234		0.00152781	0.00100693		0.00126737	0.99153
Tenericutes	0.00187189	0.0018132	0.00145813	0.0015928	0.00146223	0.00150041	0.000799536	0.000461645	0.000607262	0.00123792	0.000329269	0.00120056	0.00144001	0.00186119	0.0015652	0.00190612	0.00156343	0.00145347	0.0011354	0.000837786	0.000526319	0.000805389	0.000419692	0.000504276	0.00155436	0.00167048	0.00192339	0.00180629	0.0015427	0.00150573	0.000629732	0.000507405	0.00095459	0.000658498	0.000865704	0.00167774		0.00161644	0.000772699	0.00163157	0.00070481	0.00166716	0.000882279		0.00163839	0.000786596		0.00121249
Thermotogae	0.0017231	0.00152637	0.00154732	0.00147864	0.00136304	0.00143406	0.00101412	0.000566529	0.000850662	0.00115434	0.000403511	0.00122879	0.00138589	0.00147238	0.00130251	0.00164726	0.00151089	0.00147312	0.00117262	0.000818251	0.000546456	0.000749937	0.000319746	0.000413438	0.00158726	0.00159416	0.00161762	0.00161901	0.0014911	0.00148313	0.000657688	0.00068909	0.000715468	0.000566368	0.000649785	0.000844009		0.00151209	0.000869659	0.00146534	0.000670075	0.00156538	0.000687068		0.00151427	0.000742267		0.00112827
Verrucomicrobia	0.00105097	0.00116173	0.0012439	0.00117875	0.00101114	0.00097927	0.00112203	0.000516934	0.000940282	0.00109226	0.000273262	0.00128823	0.00101174	0.00100817	0.000955009	0.00109252	0.000970956	0.00109798	0.00119462	0.000814954	0.000460669	0.000834082	0.000203755	0.000274457	0.0012465	0.00106232	0.00120393	0.00128179	0.00097824	0.00107436	0.000611941	0.000684421	0.000521954	0.000472297	0.000501899	0.000654126		0.00110429	0.000872167	0.00102273	0.000630423	0.00114119	0.00057444		0.0010894	0.000692343		0.000890874
Chlorobi	0.000891859	0.000834356	0.000868574	0.000827313	0.000713934	0.000728837	0.000613408	0.000309554	0.000494661	0.000711605	0.000240928	0.000804489	0.000678089	0.000742542	0.000688573	0.000835706	0.000784724	0.000823175	0.000616281	0.000466574	0.000309468	0.000445234	0.000156512	0.000241255	0.000893403	0.00079406	0.000825784	0.000880991	0.000784178	0.00081376	0.000373182	0.000370639	0.000420888	0.000329082	0.000348275	0.000505157		0.000810812	0.000529107	0.000758802	0.000372554	0.000832029	0.000391204		0.000800548	0.000430955		0.000615751
Synergistetes	0.000880879	0.000834356	0.000875241	0.000827313	0.000797785	0.000803643	0.000460673	0.000226575	0.000332251	0.000691996	0.000183423	0.000571973	0.000690036	0.000893516	0.000723498	0.000850268	0.000863353	0.00082782	0.000475828	0.00034592	0.000223328	0.000259918	0.000146187	0.00021724	0.000856759	0.000887384	0.000898901	0.000791031	0.000808902	0.000841726	0.000318094	0.000256333	0.000333622	0.000269827	0.000277136	0.000417655		0.000836536	0.000411149	0.000808082	0.00027807	0.00084745	0.000312111		0.00083069	0.000333776		0.000582233
Acidobacteria	0.000689593	0.000673459	0.000698571	0.000689819	0.000663869	0.000707837	0.000539138	0.000296467	0.000455532	0.000730166	0.00027209	0.000706902	0.00051602	0.000619449	0.000562306	0.000678604	0.000698415	0.000654144	0.00063305	0.000444136	0.000318594	0.00034269	0.000177905	0.000288637	0.000688249	0.00068809	0.000685723	0.000704753	0.000661863	0.000657051	0.000400108	0.000361124	0.00043792	0.000351377	0.000333132	0.000503581		0.000687191	0.000500049	0.00062149	0.000367502	0.000680955	0.000397874		0.000663212	0.000421808		0.00054251
Deinococcus-Thermus	0.000678503	0.000690743	0.000667399	0.000692519	0.00070518	0.000747225	0.000464785	0.000246	0.000355831	0.000747783	0.00028899	0.000642139	0.000520672	0.000691427	0.0005991	0.000698992	0.000731839	0.000649945	0.000536956	0.00040172	0.00028939	0.000255801	0.000173819	0.000304494	0.000722649	0.000683729	0.000739683	0.000719545	0.000686587	0.000652921	0.000411029	0.000297114	0.000426428	0.000341468	0.000319327	0.000510201		0.000696928	0.000457588	0.000648662	0.00032703	0.000700852	0.000384261		0.000682148	0.000389626		0.000535887
Deferribacteres	0.000744937	0.000582257	0.000594695	0.000599347	0.000531543	0.00055624	0.000446279	0.000222947	0.0002956	0.000412219	0.000216995	0.000437287	0.00054467	0.000554299	0.000499113	0.000639372	0.000615247	0.000710607	0.000375929	0.000355614	0.000240108	0.000397642	0.000175008	0.000227532	0.00083071	0.000619935	0.000622398	0.000692504	0.00062333	0.000792388	0.000286429	0.000331631	0.000288219	0.000292323	0.000358111	0.000360854		0.000601503	0.000338555	0.000593885	0.000295306	0.000696877	0.000319594		0.000630755	0.000317818		0.000474287
Planctomycetes	0.000610202	0.000540997	0.000511901	0.000563733	0.000612501	0.000637941	0.000400961	0.000209309	0.000315421	0.000555882	0.00022507	0.000521809	0.00040808	0.00053097	0.000481476	0.000574184	0.000607655	0.000513524	0.000441696	0.000305718	0.000239637	0.000217752	0.000157812	0.00024278	0.000576948	0.000578008	0.00057823	0.000550804	0.000586291	0.000527582	0.000339868	0.000254264	0.000337469	0.000266479	0.000250259	0.000395149		0.000579546	0.000371409	0.000519315	0.000267566	0.00056631	0.000307248		0.000555057	0.000315407		0.000435232
Aquificae	0.000715069	0.000538448	0.000517667	0.00053491	0.000508971	0.000499926	0.000443483	0.000248204	0.000290901	0.000476501	0.000210124	0.00048108	0.00046908	0.000499201	0.00048241	0.000619413	0.0005621	0.000498157	0.000393649	0.000379725	0.000261305	0.000353979	0.000169957	0.000228295	0.00055364	0.000573709	0.000606114	0.000536279	0.000572389	0.000494907	0.000303051	0.000257869	0.00035717	0.000286097	0.000301381	0.000384557		0.000552499	0.000358382	0.000521727	0.000297818	0.000556173	0.000315021		0.000543466	0.00032374		0.000433603	0.998382
Chlamydiae	0.000461413	0.000459593	0.00047208	0.000447399	0.000374982	0.00042909	0.000318301	0.000144009	0.000280479	0.000341436	8.78855e-05	0.000403252	0.000337776	0.00041461	0.000340374	0.000433015	0.000479544	0.00044643	0.000345602	0.000238453	0.000163036	0.00023765	8.30099e-05	0.000119999	0.000445704	0.000400893	0.000449237	0.000454217	0.00047004	0.000437309	0.000191571	0.000201248	0.0002028	0.000175756	0.000183564	0.000253808		0.000440759	0.00026256	0.000408625	0.000197958	0.0004429	0.000201458		0.000430761	0.000220659		0.00032571
Elusimicrobia	0.000627003	0.000497189	0.000556316	0.000463247	0.000487049	0.000600747	0.000173873	7.18666e-05	0.000139513	0.000249995	4.96574e-05	0.000257517	0.000477009	0.000536091	0.000438491	0.000534009	0.000628948	0.000448842	0.000196587	0.000124541	8.19007e-05	0.000123378	4.25263e-05	6.84236e-05	0.000476739	0.000483688	0.000529804	0.000467269	0.000556808	0.000460203	0.000108596	9.72256e-05	0.000100605	8.93173e-05	0.000110526	0.00019707		0.000538592	0.00015707	0.000510565	0.000106226	0.000495752	0.000117223		0.00051497	0.00012684		0.000320905
Crenarchaeota	0.000252229	0.000276791	0.000258293	0.000252522	0.000275937	0.000279583	0.000204552	0.000114068	0.000163093	0.000266983	0.000119666	0.000257598	0.000190931	0.000251402	0.000196468	0.000276941	0.000309805	0.00028946	0.000242968	0.0001736	0.000132478	0.000132173	7.62874e-05	0.000124344	0.000296139	0.00030271	0.000295447	0.000288956	0.000288947	0.000285888	0.000182023	0.000152488	0.000186126	0.000163302	0.000138309	0.000206715		0.000265892	0.00018766	0.000252501	0.000146975	0.000293015	0.000171494		0.000270469	0.00016871		0.000219589
Nitrospirae	0.000301423	0.000276632	0.000258203	0.000292403	0.000261322	0.000287209	0.000235313	0.000122655	0.000165741	0.000236048	9.64493e-05	0.00025663	0.000219898	0.00024429	0.000204995	0.000280625	0.00027961	0.000246845	0.000205387	0.000161839	0.000110516	0.000152882	6.32881e-05	8.49672e-05	0.00024778	0.000283459	0.000237869	0.000236279	0.000264782	0.000249301	0.000136002	0.000123645	0.000147547	0.000115095	0.00011799	0.000172547		0.000279532	0.000185473	0.000246044	0.000129813	0.000253245	0.000135471		0.000259607	0.000150252		0.00020493
Dictyoglomi	0.000228071	0.000228203	0.000194508	0.000208374	0.000206265	0.000223269	0.000181851	0.000102266	0.000150278	0.000210357	5.67234e-05	0.000221708	0.000180781	0.00022684	0.000196819	0.000223061	0.000205344	0.000201371	0.000201463	0.000147914	9.56195e-05	0.000136727	4.43834e-05	6.84998e-05	0.000199794	0.00020677	0.000227333	0.000219746	0.000196488	0.000195326	0.000104955	0.000120335	0.000136927	9.43389e-05	0.00010302	0.000154516		0.000214782	0.000153864	0.000205703	0.000115768	0.000207576	0.000119015		0.000209353	0.000129549		0.000169451
Thermodesulfobacteria	0.000123314	0.000137559	0.000120723	0.00012896	0.000111851	0.000118164	0.000125675	7.49892e-05	8.57753e-05	0.000150584	8.20568e-05	0.000137993	0.000101386	0.000129826	0.0001119	0.000143739	0.000132824	0.00012847	0.000108699	0.000101808	7.57184e-05	0.000100923	3.81808e-05	7.03295e-05	0.000128626	0.000134316	0.00012995	0.00012664	0.000128379	0.000125629	8.13266e-05	7.45298e-05	0.000106761	7.62612e-05	8.11045e-05	0.000114611		0.000123429	0.000109512	0.000124691	8.26098e-05	0.000128923	8.9099e-05		0.000125681	9.37404e-05		0.000109711
Chrysiogenetes	0.000185246	0.000160499	0.000146849	0.00017363	0.000137968	0.000147105	9.25294e-05	3.28336e-05	6.305e-05	0.000124368	2.75151e-05	0.00012025	0.000135005	0.00014756	0.000133276	0.000174577	0.000167906	0.000154379	8.64601e-05	5.7965e-05	4.02732e-05	6.13772e-05	2.13189e-05	3.18293e-05	0.000169881	0.000160918	0.000154535	0.000161981	0.000164673	0.000157507	5.3508e-05	4.20227e-05	5.592e-05	4.7136e-05	5.30199e-05	6.52487e-05		0.00015855	7.67577e-05	0.000152117	4.98706e-05	0.000161582	5.28092e-05		0.000157416	5.98125e-05		0.000108614
Gemmatimonadetes	8.01597e-05	8.89714e-05	8.56772e-05	8.41158e-05	8.73245e-05	9.49703e-05	5.83141e-05	3.19152e-05	4.19479e-05	7.1517e-05	3.26274e-05	7.11337e-05	6.39607e-05	7.7763e-05	6.70468e-05	7.84652e-05	8.84909e-05	8.34432e-05	5.77986e-05	4.74348e-05	3.26778e-05	3.66143e-05	2.21731e-05	3.08764e-05	8.86174e-05	8.07392e-05	9.24869e-05	8.25302e-05	8.21031e-05	8.17962e-05	4.87685e-05	3.67034e-05	4.43769e-05	3.80302e-05	3.6799e-05	5.60445e-05		8.68698e-05	5.12426e-05	7.65283e-05	3.79292e-05	8.47122e-05	4.34537e-05		8.27034e-05	4.42085e-05		6.3456e-05
Caldiserica	9.26778e-05	6.9616e-05	6.77489e-05	7.39279e-05	6.09897e-05	6.70747e-05	4.07129e-05	1.85062e-05	2.96455e-05	6.55398e-05	2.224e-05	5.36326e-05	6.34321e-05	6.92281e-05	6.5762e-05	7.56384e-05	7.06007e-05	6.76301e-05	3.9246e-05	3.37063e-05	2.13731e-05	2.27046e-05	1.11794e-05	2.16516e-05	6.94232e-05	7.70636e-05	7.49261e-05	6.47256e-05	6.55892e-05	6.6147e-05	3.3245e-05	1.97406e-05	3.10382e-05	2.69827e-05	2.95514e-05	4.53904e-05		7.20058e-05	3.83795e-05	6.87152e-05	2.49768e-05	6.96458e-05	3.09914e-05		7.01223e-05	3.14492e-05		5.07858e-05
Thaumarchaeota	2.81108e-05	3.50469e-05	2.88293e-05	4.58893e-05	3.76212e-05	3.11344e-05	2.10556e-05	1.05619e-05	1.88808e-05	3.6178e-05	8.7918e-06	3.05665e-05	3.20332e-05	3.19587e-05	2.52302e-05	3.75194e-05	4.59908e-05	3.16262e-05	2.69965e-05	1.5746e-05	1.13048e-05	1.10404e-05	6.79679e-06	1.05208e-05	3.25304e-05	3.53234e-05	3.42702e-05	2.99866e-05	4.03052e-05	3.30373e-05	1.61417e-05	1.33574e-05	1.51343e-05	1.6203e-05	1.28128e-05	2.05518e-05		3.44386e-05	2.10058e-05	3.40598e-05	1.37342e-05	3.42422e-05	1.57002e-05		3.42469e-05	1.68134e-05		2.55301e-05	0.99998
Korarchaeota	1.97654e-05	3.8472e-05	3.75682e-05	3.43952e-05	1.91e-05	2.07911e-05	8.30708e-06	4.04106e-06	7.17642e-06	1.45761e-05	4.55871e-06	1.79851e-05	2.1144e-05	2.52256e-05	2.75663e-05	3.00669e-05	2.45226e-05	3.35023e-05	1.39145e-05	5.90475e-06	3.23834e-06	3.36826e-06	2.15417e-06	3.58318e-06	3.48985e-05	3.37036e-05	2.84166e-05	4.13655e-05	2.61237e-05	3.40516e-05	8.65469e-06	3.60533e-06	6.00242e-06	5.22245e-06	4.14151e-06	8.32157e-06		2.83486e-05	9.44073e-06	2.70046e-05	5.36053e-06	3.30933e-05	5.99133e-06		2.94822e-05	6.93086e-06		1.82065e-05
Nanoarchaeota	2.96481e-06	2.54887e-06	3.51357e-06	2.26399e-06	1.51932e-06	8.35822e-07	1.15148e-06	4.1329e-07	3.41734e-07	2.307e-06	4.55871e-07	1.12911e-06	2.74872e-06	1.42249e-06	1.05126e-06	3.68341e-06	1.39631e-06	3.03755e-06	1.18927e-06	1.18095e-06	4.12153e-07	4.99002e-07	4.82832e-07	5.71785e-07	1.86956e-06	2.24276e-06	2.12858e-06	1.67336e-06	1.58608e-06	2.10105e-06	8.92944e-07	8.86555e-07	7.69541e-07	1.27214e-06	9.05955e-07	5.04338e-07		2.2744e-06	9.66414e-07	2.22329e-06	7.22665e-07	1.93357e-06	8.71912e-07		2.14375e-06	8.53664e-07		1.49871e-06
	1	1	1	1	1	1	1	1	1	1	1	1	1	1	1	1	1	1	1	1	1	1	1	1	1	1	1	1	1	1	1	1	1	1	1	1

## Sheet: class
class	HPLC wk8 1	HPLC wk8 2	HPLC wk8 3	HPLC wk8 4	HPLC wk8 5	HPLC wk8 6	MPMC wk8 A	MPMC wk8 B	MPMC wk8 C	MPMC wk8 D	MPMC wk8 E	MPMC wk8 F	HPLC wk12 1	HPLC wk12 2	HPLC wk12 3	HPLC wk12 4	HPLC wk12 5	HPLC wk12 6	MPMC wk12 A	MPMC wk12 B	MPMC wk12 C	MPMC wk12 D	MPMC wk12 E	MPMC wk12 F	HPLC wk16 1	HPLC wk16 2	HPLC wk16 3	HPLC wk16 4	HPLC wk16 5	HPLC wk16 6	MPMC wk16 A	MPMC wk16 B	MPMC wk16 C	MPMC wk16 D	MPMC wk16 E	MPMC wk16 F
Betaproteobacteria	85646	185678	211428	186534	131970	101568	100206	101740	78840	122140	144348	116480	74466	102964	76244	127708	130978	148586	68652	124248	79282	80636	87106	113552	97524	188002	137168	175726	118572	190824	99562	90312	125974	84308	141994	118168
Gammaproteobacteria	1401466	319482	414524	390590	247210	195420	214200	231742	198222	300654	324330	226186	156446	505830	255762	702244	249780	259450	136432	278584	381824	210808	179408	250696	187802	361336	219868	349064	248908	311154	205012	179044	282772	168610	272996	253168
Alphaproteobacteria	121486	154076	147434	141372	168782	135864	116258	125410	93540	118464	180012	141772	80556	114092	81400	135894	140676	126526	83404	158768	104046	104370	116660	154782	99004	192368	113188	179664	123504	159834	111806	110256	156828	103342	149108	145398
Epsilonproteobacteria	87288	109814	116954	86542	170156	100732	65240	226854	46686	87848	112810	78324	77926	135116	57742	180908	268710	257844	52558	121314	172074	284178	66790	97138	131180	151726	209320	197878	376320	302602	121482	170140	89410	116486	172734	100830
Deltaproteobacteria	247666	508390	473150	457212	335066	260282	187924	110526	161844	101228	125684	323276	242316	281542	297396	528168	475932	393886	124634	134020	76954	88934	79242	112250	262084	433352	153302	195572	417456	520638	108104	90784	122512	76324	133240	120200
Mollicutes	34094	45528	32370	36584	40422	28722	19442	20106	14216	23610	20224	29772	27242	39252	26800	44504	35830	32538	19094	34052	17878	25824	22600	26458	24942	53628	36144	53972	33070	41566	18336	17170	37214	19670	40134	53226
Bacilli	1079572	1039888	1110760	1223438	1000440	677070	602466	5271420	1725728	1221860	938230	698876	578090	822404	619768	913842	776054	642806	417570	836274	565224	593632	662946	852364	570640	1154646	769902	1031154	688332	830418	561942	506194	935208	1393998	947588	1016008
Clostridia	8388880	10402814	8382550	8516868	9836956	7556006	3767412	2803882	2670516	6017144	2826526	6135924	7864616	11541132	9133892	11029272	12319448	8755836	3686196	4726696	2442446	2907952	3218480	4312652	6735522	15503246	9774922	11544920	10683418	11099318	3688708	2798028	4596722	2813058	6093718	8046978
Erysipelotrichi	18922	31612	19224	22314	23108	15686	8208	8252	7318	9786	6368	18608	15386	35652	18184	30686	22656	16404	12882	22648	10676	15928	15684	17872	13858	33146	23896	40716	20240	21884	7392	8714	29568	12972	27008	51494
Negativicutes	299106	454918	403256	411054	474912	306388	6131970	20213836	6727388	4019334	37513080	3319184	253198	392616	283184	428632	455334	429954	3755468	16027256	17556044	10835106	33046400	31604890	310988	557194	409164	928102	412398	529248	14012048	13870390	19937374	15763280	19870410	12049274
Flavobacteriia	92282	144320	141214	139714	104568	64252	127106	112604	118174	62764	63468	167146	89586	81694	70356	117038	106284	133090	90742	152058	80740	146636	34840	48008	107892	157004	92874	198660	104998	158284	66838	117170	82402	53914	95126	65874
Bacteroidia	4337852	8981750	7861078	9011762	10918048	6913030	9810890	8924984	9099418	4814500	4860392	10931584	7873666	4907298	4767294	6658438	5349960	8771308	5945114	11128778	6033378	11150076	2253196	2398038	5788980	9170522	4807016	11078858	5976554	10372802	5910324	9899732	5215058	3309240	6591050	3530910
Sphingobacteriia	52778	81464	77746	78492	73040	43812	84434	78542	81370	42662	39194	112126	53534	48790	41278	66594	58362	76832	60164	102900	59500	116636	23840	30424	56096	88744	50400	108016	57220	91236	48028	81498	52124	34114	59864	42170
Cytophagia	38886	56118	54360	53798	49352	29938	54872	52356	51634	31084	36262	76264	35584	33352	28130	47108	41368	53510	39308	67434	39204	66762	18964	24948	39860	62210	35890	75682	40328	63132	34846	56148	42614	25262	45960	31732
Chlorobia	16244	20950	19282	19002	19736	13952	14916	13482	11580	13572	14798	19950	12828	15660	11790	19512	17984	18428	10364	18964	10512	14276	8428	12658	14336	25492	15518	26324	16810	22464	10866	12542	16408	9830	16146	16026
Fusobacteriia	350170	680272	911248	562784	180282	152508	47232	49084	34934	69502	71204	74374	464314	375976	238266	516680	406164	679948	35090	67534	40258	47208	60076	66600	270622	1058940	374750	713502	426534	775200	51118	41340	70272	42182	84222	92490
Deinococci	12358	17344	14816	15906	19494	14304	11302	10714	8330	14262	17750	15924	9850	14582	10258	16320	16772	14550	9030	16328	9830	8202	9360	15976	11596	21950	13900	21500	14718	18024	11968	10054	16624	10200	14804	16186
Actinobacteria	903186	1066674	1112798	907402	3056834	1949974	2461490	4671294	1868728	1461794	13612000	1657334	500796	927662	604054	1007608	1331008	936518	1899308	5876622	5896650	4933212	13570160	11809054	803764	1849066	898676	1982542	1044636	1286280	3632434	5307622	6565612	5461548	11002256	5319754
Thermomicrobia	2930	3860	3476	3832	5400	3868	3316	2688	2246	4036	4280	4112	2274	3152	2510	3704	3760	3180	2104	4196	2336	2714	2854	3824	2684	5252	3008	4570	3146	4066	2766	2390	3822	2606	3784	4032
Dehalococcoidetes	31330	29856	27668	22864	16452	13146	9634	89814	45148	8828	10002	20096	19768	33902	23250	25922	25026	22102	6210	109796	29156	8156	6264	9792	20688	31860	31838	44226	22666	30994	8176	53556	47758	14240	11394	11060
Chloroflexi	9672	13074	10706	11560	14106	10606	9514	8514	6974	9830	10868	11432	7506	10908	7526	11982	12282	10760	6636	12726	7440	7840	7752	10720	8438	15962	10540	16814	10402	13686	8368	7886	11650	7552	11400	11818
Anaerolineae	3020	3372	2936	3044	4342	3282	2244	2256	1832	2338	2368	3262	1984	2550	2050	3374	3590	3022	1830	2842	2092	2100	1684	2234	2418	4456	2706	4318	2920	3742	2194	1988	3030	1692	2718	3240
Caldilineae	3342	3680	3044	3252	4406	3156	3048	2474	1908	2952	3426	3508	2304	2978	2420	3564	3470	2888	2120	4024	2052	2806	1958	2948	2348	4782	3048	4146	2936	3736	2432	2072	3466	2208	3360	3996
Chlamydiia	8404	11540	10480	10276	10366	8214	7740	6272	6566	6512	5398	10000	6390	8744	5828	10110	10990	9994	5812	9692	5538	7620	4470	6296	7152	12870	8442	13572	10076	12072	5578	6810	7906	5250	8510	8052
Opitutae	5398	7016	6214	6224	7518	5426	5810	5704	5088	5704	4528	8374	4348	5464	3966	6104	6242	5850	4276	7886	4150	6392	3086	4548	4290	8470	5064	8250	5516	7178	4014	5590	5976	3698	5076	6014
Verrucomicrobiae	11018	19074	17088	17604	16782	10202	18368	15252	15008	11872	11178	20646	11226	13056	10068	15870	13666	15442	11846	22062	10692	19438	7154	8748	12820	20260	12796	22998	12916	18396	11078	16036	12046	8682	15450	12630
Thermotogae	31384	38326	34350	33962	37680	27452	24660	24674	19914	22016	24784	30472	26218	31052	22302	38460	34626	32978	19720	33258	18562	24046	17218	21692	25470	51178	30398	48376	31964	40942	19150	23318	27892	16918	30124	26776
Spirochaetia	306814	379066	325330	323812	370570	275752	200274	167054	150712	262306	187818	285512	240708	353106	245940	369942	326198	283246	158800	262774	145190	159578	165430	224078	237032	495848	312754	453718	284158	363230	177228	166370	229360	151152	255436	315882
Gloeobacteria	1788	2050	1908	1804	2778	1824	1490	1102	868	1348	1718	1518	1114	1754	1212	2034	2130	1858	912	1682	962	1234	1120	1534	1452	2812	1730	2672	1904	2288	1330	1002	1522	1048	1592	1514
Planctomycetia	8904	11494	9708	11064	13708	10262	8336	7476	6420	8920	10150	10912	6362	9094	6854	11014	11598	9992	6316	10750	6652	6068	7148	10442	7850	15642	9032	13854	10540	12522	8406	7464	10760	6654	9664	10436
Phycisphaerae	2210	2090	1656	1884	3224	1950	1414	1640	964	1682	3674	2028	1358	2104	1390	2392	2328	1504	1112	1676	1488	914	1350	2296	1408	2914	1834	2604	2028	2042	1490	1140	2396	1306	1938	2100
Aquificae	13024	13520	11492	12286	14070	9570	10784	10810	6810	9088	12906	11930	8874	10528	8260	14462	12882	11152	6620	15434	8876	11350	9152	11978	8884	18418	11390	16024	12270	13662	8824	8726	13924	8546	13972	12200
Caldisericia	1688	1748	1504	1698	1686	1284	990	806	694	1250	1366	1330	1200	1460	1126	1766	1618	1514	660	1370	726	728	602	1136	1114	2474	1408	1934	1406	1826	968	668	1210	806	1370	1440
Thermodesulfobacteria	2246	3454	2680	2962	3092	2262	3056	3266	2008	2872	5040	3422	1918	2738	1916	3356	3044	2876	1828	4138	2572	3236	2056	3690	2064	4312	2442	3784	2752	3468	2368	2522	4162	2278	3760	3636
Synergistia	16044	20950	19430	19002	22054	15384	11202	9868	7778	13198	11266	14184	13054	18844	12388	19852	19786	18532	8002	14060	7586	8334	7872	11398	13748	28488	16892	23636	17340	23236	9262	8674	13006	8060	12848	13250
Dictyoglomia	4154	5730	4318	4786	5702	4274	4422	4454	3518	4012	3484	5498	3420	4784	3370	5208	4706	4508	3388	6012	3248	4384	2390	3594	3206	6638	4272	6566	4212	5392	3056	4072	5338	2818	4776	4902
Deferribacteres	13568	14620	13202	13766	14694	10648	10852	9710	6920	7862	13328	10844	10304	11690	8546	14928	14100	15908	6322	14454	8156	12750	9424	11938	13330	19902	11696	20692	13362	21874	8340	11222	11236	8732	16602	11448
Elusimicrobia	7022	7404	6928	6142	7724	6604	3194	2146	2366	3132	1490	4158	5208	5794	4334	7004	7976	5980	2132	3616	2006	2658	1508	2346	4568	8670	5552	8294	6638	7594	1998	2500	2544	1744	3094	3622
Acidobacteriia	4942	7508	6980	6876	7980	6114	6528	6702	5496	6618	8446	8482	3942	5640	4070	6478	6852	6472	5400	8758	5418	5536	4412	7396	4742	9312	5406	9150	6206	7984	5790	6488	8528	5100	7528	7982
Solibacteres	2660	3746	3500	3584	4206	3068	2914	2778	2282	3120	3176	3892	2388	2884	2188	3698	3466	3410	2420	4236	2452	2368	2320	3382	2574	5072	2892	4514	3088	4086	2866	2664	3746	2386	3630	3376
Fibrobacteria	28928	43556	33962	36622	33398	23692	29464	35856	29346	26112	37084	39894	27480	39570	25546	38608	32556	32576	22382	45698	29208	34836	28928	34760	25104	51150	30830	49778	28774	40050	23584	33946	39552	23754	37700	38618
Chrysiogenetes	3374	4030	3260	3988	3814	2816	2250	1430	1476	2372	1690	2982	2554	3112	2282	4076	3848	3456	1454	2356	1368	1968	1148	1670	2726	5166	2904	4840	3530	4348	1558	1422	2180	1408	2458	2070
Gemmatimonadetes	1460	2234	1902	1932	2414	1818	1418	1390	982	1364	2004	1764	1210	1640	1148	1832	2028	1868	972	1928	1110	1174	1194	1620	1422	2592	1738	2466	1760	2258	1420	1242	1730	1136	1706	1778
Nitrospira	5490	6946	5732	6716	7224	5498	5722	5342	3880	4502	5924	6364	4160	5152	3510	6552	6408	5526	3454	6578	3754	4902	3408	4458	3976	9100	4470	7060	5676	6882	3960	4184	5752	3438	5470	5474
Thermoprotei	4594	6950	5734	5800	7628	5352	4974	4968	3818	5092	7350	6388	3612	5302	3364	6466	7100	6480	4086	7056	4500	4238	4108	6524	4752	9718	5552	8634	6194	7892	5300	5160	7256	4878	6412	6558
Methanobacteria	12738	17876	13050	16410	15694	11290	8998	9146	6456	10992	10748	13582	11188	16512	10936	17524	14128	13120	8236	13158	6556	7956	6758	9788	10762	21698	13630	20016	12310	16728	8046	7354	12744	7288	14116	15766
Methanomicrobia	26610	32124	23620	27470	35242	25556	20596	19202	15714	22900	25018	27934	19956	26452	20012	31816	29936	24202	15248	27700	15826	18246	14254	21664	20964	43136	26346	37500	26586	30854	17490	17598	26184	15268	26224	26414
Halobacteria	5244	7434	7494	7078	10014	7350	5618	5172	4130	6928	7574	7568	3882	6282	4180	7190	8210	6654	4438	7690	4748	3666	5018	7594	5422	10354	6446	9694	6986	8734	6124	5488	7684	5102	6876	7468
Thermococci	2978	3658	3390	3420	4068	2978	2810	2748	1984	2584	3480	3346	2098	3032	2458	3834	3436	3352	2058	3774	2310	2680	1832	3092	2684	5456	3104	4626	3306	4182	2414	2488	3600	2214	3346	3100
Thermoplasmata	536	960	736	688	710	712	688	616	428	974	636	850	506	720	446	850	742	702	622	1130	814	482	588	1616	488	1284	670	1008	738	794	1018	1012	1176	960	1046	964
Methanococci	6968	8192	7840	7676	8530	6106	5384	4170	3218	4568	6240	5732	5346	6792	4648	8650	7700	7008	3490	6340	3636	4332	3090	5196	5206	11790	6798	9174	7196	8526	4298	3942	5996	3366	5850	5796
Archaeoglobi	2348	2646	2122	2186	2710	1962	1290	1210	970	1350	1878	1738	1470	2276	1558	2466	2444	2160	984	1834	1046	1174	1050	1500	1892	3488	2132	3174	2314	2884	1222	1308	1750	1052	1656	1654
Methanopyri	266	442	392	414	592	440	326	170	266	560	302	636	186	352	220	326	438	366	248	374	232	164	262	454	324	552	288	584	420	428	358	290	346	332	380	536
	18160978	25041318	22138024	22904052	27570954	19089426	24264896	43503708	23372654	19022002	61357302	24737494	18875916	21035034	17083620	23282570	22852610	22328652	16778148	40575536	33928978	32016444	53813042	52414306	16000692	32013648	18735946	29795118	21378252	27533484	29073288	33795730	38921924	29832010	46299624	31665488

## Sheet: class prop
class	HPLC wk8 1	HPLC wk8 2	HPLC wk8 3	HPLC wk8 4	HPLC wk8 5	HPLC wk8 6	MPMC wk8 A	MPMC wk8 B	MPMC wk8 C	MPMC wk8 D	MPMC wk8 E	MPMC wk8 F	HPLC wk12 1	HPLC wk12 2	HPLC wk12 3	HPLC wk12 4	HPLC wk12 5	HPLC wk12 6	MPMC wk12 A	MPMC wk12 B	MPMC wk12 C	MPMC wk12 D	MPMC wk12 E	MPMC wk12 F	HPLC wk16 1	HPLC wk16 2	HPLC wk16 3	HPLC wk16 4	HPLC wk16 5	HPLC wk16 6	MPMC wk16 A	MPMC wk16 B	MPMC wk16 C	MPMC wk16 D	MPMC wk16 E	MPMC wk16 F		HPLC wk8 mean	MPMC wk8 mean	HPLC wk12 mean	MPMC wk12 mean	HPLC wk16 mean	MPMC wk16 mean		HPLC mean	MPMC mean		overall mean
Clostridia	0.461918	0.415426	0.378649	0.37185	0.356787	0.395822	0.155262	0.0644516	0.114258	0.316325	0.0460667	0.248041	0.416648	0.548662	0.534658	0.473714	0.539083	0.392135	0.219702	0.116491	0.071987	0.0908268	0.0598085	0.0822801	0.420952	0.48427	0.52172	0.387477	0.499733	0.403121	0.126876	0.0827924	0.118101	0.0942966	0.131615	0.254125		0.396742	0.157401	0.48415	0.106849	0.452879	0.134634		0.44459	0.132961		0.288776
Bacteroidia	0.238856	0.358677	0.355094	0.393457	0.395998	0.362139	0.404324	0.205155	0.389319	0.253102	0.0792146	0.441903	0.417128	0.233292	0.279056	0.285984	0.234107	0.392827	0.354337	0.274273	0.177824	0.348261	0.0418708	0.0457516	0.361796	0.286457	0.256566	0.371835	0.279562	0.376734	0.203291	0.292928	0.133988	0.110929	0.142356	0.111507		0.350704	0.295503	0.307066	0.207053	0.322158	0.165833		0.326643	0.222796		0.274719
Negativicutes	0.0164697	0.0181667	0.0182155	0.0179468	0.0172251	0.0160501	0.25271	0.464646	0.287832	0.211299	0.611387	0.134176	0.0134138	0.0186649	0.0165763	0.01841	0.0199248	0.0192557	0.223831	0.394998	0.517435	0.338423	0.614096	0.602982	0.0194359	0.0174049	0.0218384	0.0311495	0.0192905	0.019222	0.481956	0.410418	0.51224	0.528402	0.42917	0.380518		0.0173457	0.327008	0.0177076	0.448628	0.0213902	0.457117		0.0188145	0.410918		0.214866
Actinobacteria	0.0497322	0.0425966	0.0502664	0.0396175	0.110872	0.102149	0.101442	0.107377	0.0799536	0.0768475	0.221848	0.0669968	0.026531	0.0441008	0.0353587	0.0432774	0.0582432	0.0419424	0.113201	0.144832	0.173794	0.154084	0.252172	0.225302	0.0502331	0.0577587	0.0479653	0.0665392	0.0488644	0.0467169	0.124941	0.15705	0.168687	0.183077	0.237632	0.167998		0.0658723	0.109078	0.0415756	0.177231	0.0530129	0.173231		0.0534869	0.15318		0.103333
Bacilli	0.0594446	0.0415269	0.0501743	0.0534158	0.036286	0.0354683	0.0248287	0.121172	0.0738353	0.064234	0.0152913	0.0282517	0.0306258	0.0390969	0.0362785	0.03925	0.0339591	0.0287884	0.0248877	0.0206103	0.016659	0.0185415	0.0123194	0.016262	0.0356635	0.0360673	0.0410922	0.0346082	0.0321978	0.0301603	0.0193285	0.014978	0.0240278	0.0467283	0.0204664	0.0320857		0.0460527	0.0546021	0.0346665	0.0182133	0.0349649	0.0262691		0.0385613	0.0330282		0.0357948	0.917489
Gammaproteobacteria	0.0771691	0.0127582	0.0187245	0.0170533	0.00896632	0.0102371	0.00882757	0.00532695	0.00848094	0.0158056	0.00528592	0.00914345	0.00828813	0.024047	0.0149712	0.0301618	0.01093	0.0116196	0.00813153	0.00686581	0.0112536	0.00658437	0.00333391	0.00478297	0.0117371	0.0112869	0.0117351	0.0117155	0.011643	0.0113009	0.00705156	0.00529783	0.00726511	0.00565198	0.00589629	0.00799508		0.0241514	0.00881174	0.0166696	0.00682537	0.0115698	0.00652631		0.0174636	0.0073878		0.0124257
Fusobacteriia	0.0192815	0.027166	0.0411621	0.0245714	0.00653884	0.00798913	0.00194652	0.00112827	0.00149465	0.00365377	0.00116048	0.00300653	0.0245982	0.0178738	0.013947	0.0221917	0.0177732	0.0304518	0.00209141	0.0016644	0.00118654	0.00147449	0.00111638	0.00127065	0.0169131	0.0330778	0.0200017	0.0239469	0.0199518	0.0281548	0.00175825	0.00122323	0.00180546	0.00141398	0.00181906	0.00292085		0.0211181	0.00206504	0.0211393	0.00146731	0.0236743	0.00182347		0.0219773	0.00178527		0.0118813
Spirochaetia	0.0168941	0.0151376	0.0146955	0.0141378	0.0134406	0.0144453	0.00825365	0.00383999	0.00644822	0.0137896	0.00306105	0.0115417	0.0127521	0.0167866	0.0143962	0.0158892	0.014274	0.0126853	0.00946469	0.00647617	0.00427923	0.00498425	0.00307416	0.00427513	0.0148139	0.0154886	0.0166927	0.0152279	0.0132919	0.0131923	0.0060959	0.00492281	0.00589282	0.00506677	0.00551702	0.00997559		0.0147918	0.00782237	0.0144639	0.00542561	0.0147846	0.00624515		0.0146801	0.00649771		0.0105889
Deltaproteobacteria	0.0136373	0.020302	0.0213727	0.0199621	0.0121529	0.0136349	0.00774469	0.00254061	0.0069245	0.00532163	0.0020484	0.0130683	0.0128373	0.0133844	0.0174083	0.0226851	0.0208262	0.0176404	0.00742835	0.00330298	0.00226809	0.00277776	0.00147254	0.00214159	0.0163795	0.0135365	0.00818224	0.00656389	0.0195271	0.0189093	0.00371833	0.00268626	0.00314763	0.00255846	0.00287778	0.00379593		0.0168436	0.00627468	0.0174636	0.00323189	0.0138498	0.00313073		0.0160523	0.00421243		0.0101324
Epsilonproteobacteria	0.00480635	0.00438531	0.00528295	0.00377846	0.00617157	0.00527685	0.00268866	0.00521459	0.00199746	0.00461823	0.00183857	0.00316621	0.00412833	0.00642338	0.00337996	0.0077701	0.0117584	0.0115477	0.00313253	0.00298983	0.00507159	0.008876	0.00124115	0.00185327	0.0081984	0.00473942	0.0111721	0.00664129	0.0176029	0.0109903	0.00417847	0.00503436	0.00229716	0.00390473	0.00373079	0.00318422		0.00495025	0.00325395	0.00750131	0.00386073	0.00989075	0.00372162		0.00744743	0.0036121		0.00552977	0.968047
Alphaproteobacteria	0.0066894	0.00615287	0.00665976	0.00617236	0.00612173	0.00711724	0.0047912	0.00288274	0.00400211	0.00622774	0.00293383	0.00573106	0.00426766	0.0054239	0.0047648	0.00583673	0.0061558	0.00566653	0.00497099	0.0039129	0.00306658	0.00325989	0.00216788	0.00295305	0.00618748	0.00600894	0.00604122	0.00602998	0.00577709	0.00580508	0.00384566	0.00326242	0.0040293	0.00346413	0.0032205	0.00459169		0.00648556	0.00442811	0.00535257	0.00338855	0.00597496	0.00373562		0.0059377	0.00385076		0.00489423
Betaproteobacteria	0.00471594	0.00741487	0.00955045	0.00814415	0.00478656	0.00532064	0.00412967	0.00233865	0.00337317	0.00642099	0.00235258	0.00470864	0.00394503	0.00489488	0.00446299	0.00548513	0.00573142	0.0066545	0.00409175	0.00306214	0.0023367	0.00251858	0.00161868	0.00216643	0.00609499	0.00587256	0.00732111	0.00589781	0.00554638	0.00693062	0.00342452	0.00267229	0.00323658	0.00282609	0.00306685	0.00373176		0.00665543	0.00388728	0.00519566	0.00263238	0.00627725	0.00315968		0.00604278	0.00322645		0.00463461
Flavobacteriia	0.00508133	0.00576327	0.0063788	0.00609997	0.00379269	0.00336584	0.00523827	0.00258838	0.00505608	0.00329955	0.0010344	0.00675679	0.00474605	0.00388371	0.00411833	0.00502685	0.00465085	0.0059605	0.00540834	0.00374753	0.00237968	0.00458002	0.000647427	0.000915933	0.00674296	0.00490428	0.004957	0.00666754	0.00491144	0.00574878	0.00229895	0.00346701	0.00211711	0.00180725	0.00205457	0.00208031		0.00508032	0.00399558	0.00473105	0.00294649	0.00565533	0.0023042		0.00515557	0.00308209		0.00411883
Sphingobacteriia	0.00290612	0.00325318	0.00351188	0.00342699	0.00264916	0.00229509	0.00347968	0.00180541	0.00348142	0.00224277	0.000638783	0.00453263	0.0028361	0.00231946	0.00241623	0.00286025	0.00255384	0.00344096	0.00358585	0.00253601	0.00175366	0.003643	0.000443015	0.000580452	0.00350585	0.00277207	0.00269002	0.00362529	0.00267655	0.00331364	0.00165196	0.00241149	0.00133919	0.00114354	0.00129297	0.00133173		0.00300707	0.00269678	0.00273781	0.00209033	0.00309724	0.00152848		0.00294737	0.0021052		0.00252629
Cytophagia	0.00214118	0.00224102	0.0024555	0.00234884	0.00179	0.0015683	0.00226137	0.00120348	0.00220916	0.00163411	0.000590997	0.00308293	0.00188515	0.00158555	0.00164661	0.00202332	0.00181021	0.00239647	0.00234281	0.00166194	0.00115547	0.00208524	0.000352405	0.000475977	0.00249114	0.00194323	0.00191557	0.00254008	0.0018864	0.00229292	0.00119856	0.00166139	0.00109486	0.000846809	0.000992665	0.0010021		0.00209081	0.00183034	0.00189122	0.00134564	0.00217822	0.00113273		0.00205342	0.00143624		0.00174483
Fibrobacteria	0.00159287	0.00173937	0.0015341	0.00159893	0.00121135	0.00124111	0.00121426	0.000824206	0.00125557	0.00137273	0.000604394	0.00161269	0.00145582	0.00188115	0.00149535	0.00165824	0.00142461	0.00145893	0.001334	0.00112625	0.000860857	0.00108807	0.000537565	0.000663178	0.00156893	0.00159776	0.0016455	0.00167068	0.00134595	0.00145459	0.000811191	0.00100445	0.00101619	0.000796259	0.000814261	0.00121956		0.00148629	0.00114731	0.00156235	0.000934985	0.00154723	0.000943651		0.00153196	0.00100865		0.0012703
Mollicutes	0.00187732	0.00181812	0.00146219	0.00159727	0.00146611	0.0015046	0.00080124	0.000462168	0.000608232	0.00124119	0.00032961	0.00120352	0.00144321	0.00186603	0.00156875	0.00191147	0.00156787	0.00145723	0.00113803	0.000839225	0.000526924	0.000806586	0.000419973	0.000504786	0.00155881	0.00167516	0.00192913	0.00181144	0.0015469	0.00150965	0.000630682	0.000508052	0.000956119	0.000659359	0.000866832	0.00168088		0.00162093	0.000774327	0.00163576	0.00070592	0.00167185	0.000883655		0.00164285	0.000787967		0.00121541
Thermotogae	0.0017281	0.00153051	0.00155163	0.00148279	0.00136666	0.00143807	0.00101628	0.00056717	0.000852021	0.0011574	0.000403929	0.00123181	0.00138897	0.0014762	0.00130546	0.00165188	0.00151519	0.00147694	0.00117534	0.000819656	0.000547084	0.000751052	0.00031996	0.000413856	0.00159181	0.00159863	0.00162244	0.00162362	0.00149516	0.00148699	0.00065868	0.000689969	0.000716614	0.000567109	0.000650632	0.000845589		0.00151629	0.000871436	0.00146911	0.000671158	0.00156978	0.000688099		0.00151839	0.000743564		0.00113098
Dehalococcoidetes	0.00172513	0.00119227	0.0012498	0.000998251	0.000596715	0.000688653	0.000397034	0.00206451	0.00193166	0.000464094	0.000163012	0.00081237	0.00104726	0.00161169	0.00136095	0.00111337	0.0010951	0.000989849	0.000370124	0.00270597	0.000859324	0.000254744	0.000116403	0.000186819	0.00129294	0.000995201	0.0016993	0.00148434	0.00106024	0.00112568	0.00028122	0.0015847	0.00122702	0.00047734	0.000246093	0.000349276		0.00107514	0.000972114	0.00120304	0.000748897	0.00127628	0.000694274		0.00118482	0.000805095		0.000994957
Methanomicrobia	0.00146523	0.00128284	0.00106694	0.00119935	0.00127823	0.00133875	0.000848798	0.000441388	0.000672324	0.00120387	0.000407743	0.00112922	0.00105722	0.00125752	0.00117141	0.00136652	0.00130996	0.0010839	0.000908801	0.000682677	0.000466445	0.000569895	0.00026488	0.000413322	0.00131019	0.00134743	0.00140617	0.0012586	0.0012436	0.0011206	0.000601583	0.000520717	0.000672731	0.000511799	0.000566398	0.000834157		0.00127189	0.00078389	0.00120776	0.000551003	0.0012811	0.000617898		0.00125358	0.00065093		0.000952256	0.99153
Erysipelotrichi	0.0010419	0.00126239	0.00086837	0.000974238	0.000838128	0.000821711	0.000338266	0.000189685	0.000313101	0.000514457	0.000103786	0.000752218	0.000815113	0.00169489	0.00106441	0.00131798	0.000991397	0.000734661	0.000767784	0.000558169	0.000314657	0.000497494	0.000291454	0.000340976	0.000866088	0.00103537	0.00127541	0.00136653	0.000946757	0.000794814	0.000254254	0.000257843	0.000759675	0.000434835	0.000583331	0.00162619		0.000967791	0.000368586	0.00110308	0.000461756	0.0010475	0.000652687		0.00103945	0.000494343		0.000766898
Chlorobia	0.000894445	0.000836617	0.00087099	0.000829635	0.000715826	0.000730876	0.000614715	0.000309905	0.000495451	0.00071349	0.000241177	0.000806468	0.000679596	0.000744472	0.000690135	0.000838052	0.000786956	0.000825307	0.000617708	0.000467375	0.000309824	0.000445896	0.000156616	0.000241499	0.000895961	0.000796285	0.000828247	0.0008835	0.000786313	0.000815879	0.000373745	0.000371112	0.000421562	0.000329512	0.000348729	0.000506103		0.000813065	0.000530201	0.000760753	0.000373153	0.000834364	0.000391794		0.000802727	0.000431716		0.000617222
Synergistia	0.000883433	0.000836617	0.000877675	0.000829635	0.0007999	0.000805891	0.000461655	0.000226831	0.000332782	0.000693828	0.000183613	0.000573381	0.000691569	0.000895839	0.000725139	0.000852655	0.000865809	0.000829965	0.00047693	0.000346514	0.000223585	0.000260304	0.000146284	0.00021746	0.000859213	0.00088987	0.000901582	0.000793284	0.000811105	0.000843918	0.000318574	0.00025666	0.000334156	0.00027018	0.000277497	0.000418437		0.000838859	0.000412015	0.000810163	0.000278513	0.000849829	0.000312584		0.00083295	0.000334371		0.00058366
Verrucomicrobiae	0.000606685	0.000761701	0.000771885	0.000768598	0.000608684	0.000534432	0.000756978	0.000350591	0.000642118	0.000624119	0.000182179	0.000834604	0.000594726	0.000620679	0.000589336	0.000681626	0.000598006	0.000691578	0.000706037	0.000543727	0.000315129	0.000607126	0.000132942	0.000166901	0.000801215	0.000632855	0.000682965	0.000771871	0.000604165	0.000668132	0.000381037	0.000474498	0.000309491	0.00029103	0.000333696	0.000398857		0.000675331	0.000565098	0.000629325	0.000411977	0.000693534	0.000364768		0.000666063	0.000447281		0.000556672
Deinococci	0.00068047	0.000692615	0.000669256	0.000694462	0.000707048	0.000749315	0.000465776	0.000246278	0.000356399	0.000749763	0.000289289	0.000643719	0.000521829	0.000693224	0.000600458	0.000700954	0.000733921	0.000651629	0.0005382	0.00040241	0.000289723	0.000256181	0.000173936	0.000304802	0.000724719	0.000685645	0.000741889	0.000721595	0.000688457	0.000654621	0.000411649	0.000297493	0.000427111	0.000341915	0.000319743	0.000511156		0.000698861	0.000458537	0.000650336	0.000327542	0.000702821	0.000384845		0.000684006	0.000390308		0.000537157
Methanobacteria	0.000701394	0.00071386	0.000589484	0.000716467	0.000569222	0.000591427	0.000370824	0.000210235	0.00027622	0.000577857	0.000175171	0.000549045	0.000592713	0.000784976	0.000640145	0.000752666	0.000618223	0.000587586	0.000490877	0.000324284	0.000193227	0.000248497	0.000125583	0.000186743	0.000672596	0.000677773	0.000727479	0.000671788	0.000575819	0.000607551	0.000276749	0.000217601	0.000327425	0.000244301	0.000304884	0.000497892		0.000646976	0.000359892	0.000662718	0.000261535	0.000655501	0.000311475		0.000655065	0.000310968		0.000483016
Deferribacteres	0.000747096	0.000583835	0.00059635	0.000601029	0.000532952	0.000557796	0.00044723	0.000223199	0.000296072	0.000413311	0.000217219	0.000438363	0.000545881	0.00055574	0.000500245	0.000641166	0.000616997	0.000712448	0.0003768	0.000356224	0.000240384	0.000398233	0.000175125	0.000227762	0.000833089	0.000621672	0.000624255	0.000694476	0.000625028	0.000794451	0.000286861	0.000332054	0.00028868	0.000292706	0.000358577	0.000361529		0.000603176	0.000339233	0.000595413	0.000295755	0.000698828	0.000320068		0.000632473	0.000318352		0.000475412
Aquificae	0.000717142	0.000539908	0.000519107	0.000536412	0.00051032	0.000501325	0.000444428	0.000248485	0.000291366	0.000477763	0.000210342	0.000482264	0.000470123	0.000500498	0.000483504	0.000621151	0.000563699	0.000499448	0.000394561	0.000380377	0.000261605	0.000354505	0.00017007	0.000228525	0.000555226	0.000575317	0.000607922	0.000537806	0.000573948	0.000496196	0.000303509	0.000258198	0.000357742	0.000286471	0.000301774	0.000385277		0.000554035	0.000359108	0.000523071	0.000298274	0.000557736	0.000315495		0.000544947	0.000324292		0.00043462
Chloroflexi	0.00053257	0.000522097	0.000483602	0.000504714	0.000511625	0.000555596	0.000392089	0.000195707	0.000298383	0.00051677	0.000177126	0.000462133	0.00039765	0.000518563	0.000440539	0.000514634	0.000537444	0.000481892	0.000395514	0.000313637	0.000219282	0.000244874	0.000144054	0.000204524	0.000527352	0.0004986	0.000562555	0.000564321	0.000486569	0.000497067	0.000287824	0.000233343	0.000299317	0.000253151	0.000246222	0.000373214		0.000518368	0.000340368	0.000481787	0.000253648	0.000522744	0.000282179		0.000507633	0.000292065		0.000399849
Planctomycetia	0.000490282	0.000459001	0.000438522	0.000483059	0.00049719	0.000537575	0.000343542	0.000171847	0.00027468	0.000468931	0.000165424	0.000441112	0.000337043	0.000432326	0.000401203	0.000473058	0.000507513	0.000447497	0.000376442	0.000264938	0.000196057	0.000189528	0.00013283	0.00019922	0.000490604	0.000488604	0.000482068	0.000464976	0.000493024	0.000454792	0.000289131	0.000220856	0.000276451	0.000223049	0.000208727	0.00032957		0.000484271	0.000310923	0.000433107	0.000226502	0.000479011	0.000257964		0.000465463	0.00026513		0.000365296	0.99675
Chlamydiia	0.00046275	0.000460838	0.000473394	0.000448654	0.000375975	0.000430291	0.000318979	0.000144172	0.000280927	0.00034234	8.79765e-05	0.000404245	0.000338527	0.000415687	0.000341145	0.00043423	0.000480908	0.000447586	0.000346403	0.000238863	0.000163223	0.000238003	8.30654e-05	0.00012012	0.000446981	0.000402016	0.000450578	0.000455511	0.00047132	0.000438448	0.00019186	0.000201505	0.000203125	0.000175985	0.000183803	0.000254283		0.000441984	0.000263107	0.000409681	0.00019828	0.000444142	0.00020176		0.000431936	0.000221049		0.000326492
Halobacteria	0.000288751	0.000296869	0.000338513	0.000309028	0.000363208	0.00038503	0.000231528	0.000118886	0.000176702	0.00036421	0.000123441	0.000305932	0.000205659	0.000298645	0.000244679	0.000308815	0.000359259	0.000298003	0.000264511	0.000189523	0.000139939	0.000114504	9.32488e-05	0.000144884	0.00033886	0.000323425	0.000344045	0.000325355	0.000326781	0.000317214	0.00021064	0.000162387	0.000197421	0.000171024	0.000148511	0.00023584		0.000330233	0.000220117	0.000285843	0.000157768	0.00032928	0.000187637		0.000315119	0.000188507		0.000251813
Acidobacteriia	0.000272122	0.000299824	0.000315295	0.000300209	0.000289435	0.000320282	0.000269031	0.000154056	0.000235147	0.000347913	0.000137653	0.00034288	0.000208838	0.000268124	0.00023824	0.000278234	0.000299834	0.000289852	0.000321847	0.000215844	0.000159687	0.000172911	8.19876e-05	0.000141107	0.000296362	0.000290876	0.000288536	0.000307097	0.000290295	0.000289974	0.000199152	0.000191977	0.000219105	0.000170957	0.000162593	0.000252073		0.000299528	0.00024778	0.000263854	0.000182231	0.000293857	0.00019931		0.000285746	0.000209773		0.00024776
Methanococci	0.00038368	0.000327139	0.000354142	0.000335137	0.000309384	0.000319863	0.000221884	9.58539e-05	0.000137682	0.000240143	0.000101699	0.000231713	0.000283218	0.00032289	0.000272073	0.000371523	0.000336942	0.000313857	0.000208009	0.000156252	0.000107165	0.000135305	5.7421e-05	9.91332e-05	0.000325361	0.00036828	0.000362832	0.000307903	0.000336604	0.000309659	0.000147833	0.000116642	0.000154052	0.000112832	0.000126351	0.000183038		0.000338224	0.000171496	0.00031675	0.000127214	0.000335107	0.000140125		0.000330027	0.000146278		0.000238153
Thermoprotei	0.00025296	0.000277541	0.000259011	0.00025323	0.000276668	0.000280365	0.000204987	0.000114197	0.000163353	0.00026769	0.00011979	0.000258231	0.000191355	0.000252056	0.000196914	0.000277718	0.000310687	0.00029021	0.000243531	0.000173898	0.00013263	0.000132369	7.63384e-05	0.00012447	0.000296987	0.000303558	0.000296329	0.000289779	0.000289734	0.000286633	0.000182298	0.000152682	0.000186424	0.000163516	0.000138489	0.000207102		0.000266629	0.000188042	0.000253157	0.000147206	0.000293837	0.000171752		0.000271207	0.000169		0.000220104
Opitutae	0.000297231	0.000280177	0.000280694	0.000271742	0.000272678	0.000284241	0.000239441	0.000131115	0.00021769	0.000299863	7.37972e-05	0.000338514	0.000230346	0.000259757	0.000232152	0.00026217	0.000273142	0.000261995	0.000254855	0.000194354	0.000122314	0.000199647	5.73467e-05	8.67702e-05	0.000268113	0.000264575	0.000270283	0.000276891	0.000258019	0.000260701	0.000138065	0.000165406	0.000153538	0.000123961	0.000109634	0.000189923		0.000281127	0.000216737	0.000253261	0.000152548	0.00026643	0.000146754		0.000266939	0.000172013		0.000219476
Nitrospira	0.000302296	0.000277382	0.000258921	0.000293223	0.000262015	0.000288013	0.000235814	0.000122794	0.000166006	0.000236673	9.65492e-05	0.000257261	0.000220387	0.000244925	0.00020546	0.000281412	0.000280406	0.000247485	0.000205863	0.000162117	0.000110643	0.000153109	6.33304e-05	8.50531e-05	0.000248489	0.000284254	0.000238579	0.000236952	0.000265503	0.00024995	0.000136208	0.000123803	0.000147783	0.000115245	0.000118144	0.00017287		0.000280308	0.00018585	0.000246679	0.000130019	0.000253955	0.000135675		0.000260314	0.000150515		0.000205414
Elusimicrobia	0.000386653	0.000295671	0.000312946	0.000268162	0.00028015	0.000345951	0.00013163	4.93291e-05	0.000101229	0.000164651	2.4284e-05	0.000168085	0.000275907	0.000275445	0.000253693	0.000300826	0.000349019	0.000267817	0.00012707	8.91177e-05	5.91235e-05	8.30198e-05	2.80229e-05	4.47588e-05	0.000285488	0.000270822	0.000296329	0.000278368	0.000310502	0.00027581	6.87229e-05	7.39738e-05	6.53616e-05	5.84607e-05	6.68256e-05	0.000114383		0.000314922	0.000106535	0.000287118	7.18521e-05	0.00028622	7.46213e-05		0.000296087	8.43361e-05		0.000190211
Dictyoglomia	0.000228732	0.000228822	0.000195049	0.000208959	0.000206812	0.000223894	0.000182239	0.000102382	0.000150518	0.000210914	5.67822e-05	0.000222254	0.000181183	0.00022743	0.000197265	0.000223687	0.000205928	0.000201893	0.000201929	0.000148168	9.57294e-05	0.00013693	4.4413e-05	6.85691e-05	0.000200366	0.000207349	0.000228011	0.000220372	0.000197023	0.000195834	0.000105114	0.000120489	0.000137146	9.44623e-05	0.000103154	0.000154806		0.000215378	0.000154181	0.000206231	0.000115956	0.000208159	0.000119195		0.000209923	0.000129778		0.00016985
Thermomicrobia	0.000161335	0.000154145	0.000157015	0.000167307	0.000195858	0.000202625	0.000136658	6.17878e-05	9.60952e-05	0.000212175	6.97553e-05	0.000166225	0.000120471	0.000149845	0.000146924	0.000159089	0.000164533	0.000142418	0.000125401	0.000103412	6.88497e-05	8.47689e-05	5.30355e-05	7.29572e-05	0.000167743	0.000164055	0.000160547	0.000153381	0.000147159	0.000147675	9.51389e-05	7.0719e-05	9.81966e-05	8.73558e-05	8.17285e-05	0.000127331		0.000173048	0.000123783	0.000147213	8.47374e-05	0.00015676	9.34116e-05		0.000159007	0.000100644		0.000129825	0.998949
Solibacteres	0.000146468	0.000149593	0.000158099	0.000156479	0.000152552	0.000160717	0.000120091	6.38566e-05	9.76355e-05	0.000164021	5.17624e-05	0.000157332	0.00012651	0.000137105	0.000128076	0.000158831	0.000151668	0.000152719	0.000144235	0.000104398	7.22686e-05	7.3962e-05	4.31122e-05	6.45244e-05	0.000160868	0.000158432	0.000154356	0.000151501	0.000144446	0.000148401	9.85785e-05	7.88265e-05	9.6244e-05	7.99812e-05	7.84024e-05	0.000106614		0.000153985	0.000109116	0.000142485	8.37501e-05	0.000153001	8.97745e-05		0.000149823	9.42136e-05		0.000122019
Thermococci	0.000163978	0.000146079	0.00015313	0.000149319	0.000147547	0.000156003	0.000115805	6.3167e-05	8.48855e-05	0.000135843	5.6717e-05	0.00013526	0.000111147	0.00014414	0.000143881	0.000164673	0.000150355	0.000150121	0.00012266	9.30117e-05	6.80834e-05	8.3707e-05	3.40438e-05	5.89915e-05	0.000167743	0.000170427	0.000165671	0.00015526	0.000154643	0.000151888	8.30315e-05	7.36188e-05	9.24929e-05	7.42156e-05	7.22684e-05	9.78984e-05		0.000152676	9.86129e-05	0.000144053	7.67495e-05	0.000160939	8.22543e-05		0.000152556	8.58722e-05		0.000119214
Caldilineae	0.000184021	0.000146957	0.000137501	0.000141984	0.000159806	0.000165327	0.000125614	5.68687e-05	8.16339e-05	0.000155189	5.58369e-05	0.000141809	0.00012206	0.000141573	0.000141656	0.000153076	0.000151843	0.000129341	0.000126355	9.91731e-05	6.04793e-05	8.76425e-05	3.63852e-05	5.62442e-05	0.000146744	0.000149374	0.000162682	0.00013915	0.000137336	0.000135689	8.36507e-05	6.13095e-05	8.90501e-05	7.40145e-05	7.25708e-05	0.000126194		0.000155933	0.000102825	0.000139925	7.77132e-05	0.000145162	8.44649e-05		0.000147007	8.83344e-05		0.000117671
Thermodesulfobacteria	0.000123672	0.000137932	0.000121059	0.000129322	0.000112147	0.000118495	0.000125943	7.50741e-05	8.59124e-05	0.000150983	8.21418e-05	0.000138333	0.000101611	0.000130164	0.000112154	0.000144142	0.000133201	0.000128803	0.000108951	0.000101983	7.58054e-05	0.000101073	3.82064e-05	7.04006e-05	0.000128994	0.000134693	0.000130338	0.000127001	0.000128729	0.000125956	8.14493e-05	7.46248e-05	0.000106932	7.63609e-05	8.12102e-05	0.000114825		0.000123771	0.000109731	0.000125013	8.27366e-05	0.000129285	8.92338e-05		0.000126023	9.39005e-05		0.000109962
Chrysiogenetes	0.000185783	0.000160934	0.000147258	0.000174118	0.000138334	0.000147516	9.27265e-05	3.28708e-05	6.31507e-05	0.000124698	2.75436e-05	0.000120546	0.000135305	0.000147944	0.000133578	0.000175067	0.000168383	0.000154779	8.66603e-05	5.80645e-05	4.03195e-05	6.14684e-05	2.13331e-05	3.18615e-05	0.000170368	0.000161369	0.000154996	0.000162443	0.000165121	0.000157917	5.35887e-05	4.20763e-05	5.60096e-05	4.71976e-05	5.3089e-05	6.53709e-05		0.00015899	7.69225e-05	0.000152509	4.99512e-05	0.000162036	5.28887e-05		0.000157845	5.99208e-05		0.000108883
Anaerolineae	0.000166291	0.000134657	0.000132622	0.000132902	0.000157485	0.000171928	9.24793e-05	5.18576e-05	7.83822e-05	0.00012291	3.85936e-05	0.000131865	0.000105107	0.000121226	0.000119998	0.000144915	0.000157094	0.000135342	0.00010907	7.00422e-05	6.16582e-05	6.55913e-05	3.12935e-05	4.2622e-05	0.000151118	0.000139191	0.000144428	0.000144923	0.000136587	0.000135907	7.54645e-05	5.8824e-05	7.78482e-05	5.67176e-05	5.87046e-05	0.00010232		0.000149314	8.60146e-05	0.000130614	6.33796e-05	0.000142026	7.16464e-05		0.000140651	7.36802e-05		0.000107166
Archaeoglobi	0.000129288	0.000105665	9.58532e-05	9.54416e-05	9.82918e-05	0.000102779	5.31632e-05	2.78137e-05	4.15015e-05	7.09704e-05	3.06076e-05	7.02577e-05	7.7877e-05	0.0001082	9.11985e-05	0.000105916	0.000106946	9.67367e-05	5.86477e-05	4.51996e-05	3.08291e-05	3.66687e-05	1.9512e-05	2.86181e-05	0.000118245	0.000108954	0.000113792	0.000106528	0.000108241	0.000104745	4.20317e-05	3.87031e-05	4.49618e-05	3.52641e-05	3.5767e-05	5.22335e-05		0.000104553	4.90524e-05	9.78125e-05	3.65792e-05	0.000110084	4.14936e-05		0.00010415	4.2375e-05		7.32625e-05
Phycisphaerae	0.000121689	8.34621e-05	7.48034e-05	8.22562e-05	0.000116935	0.000102151	5.82735e-05	3.76979e-05	4.12448e-05	8.84239e-05	5.98788e-05	8.19808e-05	7.19435e-05	0.000100024	8.13645e-05	0.000102738	0.00010187	6.73574e-05	6.62767e-05	4.13057e-05	4.38563e-05	2.85478e-05	2.50869e-05	4.38048e-05	8.79962e-05	9.10237e-05	9.78867e-05	8.73969e-05	9.48628e-05	7.41642e-05	5.12498e-05	3.37321e-05	6.15591e-05	4.37785e-05	4.18578e-05	6.63183e-05		9.68828e-05	6.125e-05	8.75495e-05	4.14797e-05	8.88884e-05	4.97493e-05		9.11069e-05	5.08263e-05		7.09666e-05
Gemmatimonadetes	8.03921e-05	8.92126e-05	8.59155e-05	8.43519e-05	8.75559e-05	9.5236e-05	5.84383e-05	3.19513e-05	4.20149e-05	7.17064e-05	3.26611e-05	7.13088e-05	6.41028e-05	7.79652e-05	6.71989e-05	7.86855e-05	8.87426e-05	8.36593e-05	5.79325e-05	4.75163e-05	3.27154e-05	3.66687e-05	2.21879e-05	3.09076e-05	8.88712e-05	8.09655e-05	9.27629e-05	8.27652e-05	8.23267e-05	8.20092e-05	4.88421e-05	3.67502e-05	4.4448e-05	3.80799e-05	3.6847e-05	5.61495e-05		8.71107e-05	5.13468e-05	7.67257e-05	3.79881e-05	8.49501e-05	4.35194e-05		8.29288e-05	4.42848e-05		6.36068e-05
Gloeobacteria	9.84528e-05	8.18647e-05	8.61866e-05	7.87634e-05	0.000100758	9.55503e-05	6.14056e-05	2.53312e-05	3.71374e-05	7.08653e-05	2.79999e-05	6.13643e-05	5.9017e-05	8.33847e-05	7.09452e-05	8.73615e-05	9.3206e-05	8.32115e-05	5.43564e-05	4.14535e-05	2.83533e-05	3.85427e-05	2.08128e-05	2.92668e-05	9.07461e-05	8.78375e-05	9.23359e-05	8.96791e-05	8.90625e-05	8.30988e-05	4.57465e-05	2.96487e-05	3.91039e-05	3.513e-05	3.43847e-05	4.78123e-05		9.02627e-05	4.73506e-05	7.9521e-05	3.54643e-05	8.87933e-05	3.86377e-05		8.61923e-05	4.04842e-05		6.33383e-05	0.999905
Caldisericia	9.29465e-05	6.98046e-05	6.79374e-05	7.41354e-05	6.11513e-05	6.72624e-05	4.07997e-05	1.85272e-05	2.96928e-05	6.57134e-05	2.2263e-05	5.37645e-05	6.35731e-05	6.9408e-05	6.59111e-05	7.58507e-05	7.08015e-05	6.78053e-05	3.93369e-05	3.37642e-05	2.13976e-05	2.27383e-05	1.11869e-05	2.16735e-05	6.9622e-05	7.72795e-05	7.51497e-05	6.491e-05	6.57678e-05	6.63192e-05	3.32952e-05	1.97658e-05	3.10879e-05	2.7018e-05	2.95899e-05	4.54754e-05		7.22063e-05	3.84601e-05	6.88916e-05	2.50162e-05	6.98414e-05	3.10387e-05		7.03131e-05	3.1505e-05		5.0909e-05
Thermoplasmata	2.95138e-05	3.83366e-05	3.3246e-05	3.00384e-05	2.57517e-05	3.72981e-05	2.83537e-05	1.41597e-05	1.8312e-05	5.12039e-05	1.03655e-05	3.43608e-05	2.68066e-05	3.42286e-05	2.61069e-05	3.6508e-05	3.24689e-05	3.14394e-05	3.7072e-05	2.78493e-05	2.39913e-05	1.50548e-05	1.09267e-05	3.08313e-05	3.04987e-05	4.01079e-05	3.57601e-05	3.3831e-05	3.45211e-05	2.88376e-05	3.5015e-05	2.99446e-05	3.02143e-05	3.21802e-05	2.2592e-05	3.04432e-05		3.23641e-05	2.61259e-05	3.12597e-05	2.42876e-05	3.39261e-05	3.00649e-05		3.25166e-05	2.68261e-05		2.96714e-05
Methanopyri	1.46468e-05	1.76508e-05	1.77071e-05	1.80754e-05	2.14719e-05	2.30494e-05	1.3435e-05	3.90771e-06	1.13808e-05	2.94396e-05	4.92199e-06	2.571e-05	9.85383e-06	1.6734e-05	1.28778e-05	1.40019e-05	1.91663e-05	1.63915e-05	1.47811e-05	9.21738e-06	6.83781e-06	5.12237e-06	4.86871e-06	8.66176e-06	2.02491e-05	1.72426e-05	1.53715e-05	1.96005e-05	1.96461e-05	1.55447e-05	1.23137e-05	8.58097e-06	8.88959e-06	1.1129e-05	8.20741e-06	1.69269e-05		1.87669e-05	1.47992e-05	1.48376e-05	8.24819e-06	1.79424e-05	1.10079e-05		1.71823e-05	1.13518e-05		1.4267e-05
	1	1	1	1	1	1	1	1	1	1	1	1	1	1	1	1	1	1	1	1	1	1	1	1	1	1	1	1	1	1	1	1	1	1	1	1

## Sheet: order
order	HPLC wk8 1	HPLC wk8 2	HPLC wk8 3	HPLC wk8 4	HPLC wk8 5	HPLC wk8 6	MPMC wk8 A	MPMC wk8 B	MPMC wk8 C	MPMC wk8 D	MPMC wk8 E	MPMC wk8 F	HPLC wk12 1	HPLC wk12 2	HPLC wk12 3	HPLC wk12 4	HPLC wk12 5	HPLC wk12 6	MPMC wk12 A	MPMC wk12 B	MPMC wk12 C	MPMC wk12 D	MPMC wk12 E	MPMC wk12 F	HPLC wk16 1	HPLC wk16 2	HPLC wk16 3	HPLC wk16 4	HPLC wk16 5	HPLC wk16 6	MPMC wk16 A	MPMC wk16 B	MPMC wk16 C	MPMC wk16 D	MPMC wk16 E	MPMC wk16 F
Burkholderiales	61142	131982	149388	131684	96432	73362	71538	74574	56024	86144	106598	83538	52630	72564	54160	90468	93250	104230	49378	89850	57820	55752	68000	85004	68686	133924	97092	123538	83822	134182	72308	65584	91712	62398	102720	85858
Methylophilales	3308	6746	7816	7006	4768	3696	3816	2916	2540	4432	3446	3736	2822	3966	2598	4498	4644	5518	2644	4074	2008	2884	2226	2646	3408	6908	5380	6692	4444	7228	3580	2846	3318	2424	4776	3502
Rhodocyclales	5570	14710	17224	14806	8646	7084	7880	7836	6354	11110	10520	9514	5274	7548	5604	9468	9620	12138	5294	10054	6168	6288	5900	8386	7582	13936	10984	13794	8712	15568	7980	7266	10352	6614	11748	9726
Neisseriales	7136	14738	16776	15490	9720	7772	8818	7916	7054	9124	11268	9954	6374	8616	6660	11230	11046	12010	5696	10186	6566	8208	5284	8080	8512	15578	11004	15200	10266	15258	7642	7176	9778	5986	10816	8998
Nitrosomonadales	3952	7392	8368	7112	6612	4834	3604	4220	3040	5260	7620	4520	3328	4494	3226	5186	5526	6316	2642	4600	3506	3398	2964	5048	4230	7848	5408	7300	5014	7726	4076	3272	5880	3328	5546	5070
Gallionellales	1734	4278	4600	4354	2310	1824	2080	1920	1746	2472	2294	2076	1676	2516	1678	2884	2876	3664	1368	2420	1640	2476	1246	2138	2148	4360	3072	3848	2640	4564	1580	2010	2072	1594	2640	1980
Hydrogenophilales	946	2256	2790	2312	1282	1270	972	1006	788	1448	986	1210	892	1108	856	1520	1630	1722	682	1268	598	592	556	906	1120	1996	1532	1954	1412	2456	1004	860	1094	744	1612	1182
Legionellales	4726	7250	6938	7154	5684	4662	5078	5230	3914	3706	6502	5582	4122	5208	3916	6876	6254	6254	3626	6338	3714	5512	3366	4652	5316	8886	5606	9086	6102	7822	4128	4228	5636	3326	5388	5316
Chromatiales	6384	12086	12206	11946	11058	8378	8310	7926	7370	9198	10930	9366	5576	7546	5644	9952	10348	10664	5852	10510	6690	6826	6064	9036	7604	13602	9078	14236	10250	13146	8442	7238	10640	6570	10356	9258
Pasteurellales	29280	39302	35836	36892	32014	21560	25490	33842	21972	26210	57192	28202	24100	29522	21912	37278	31118	31594	16546	38614	25394	33510	24504	38246	23690	48336	29978	42758	31556	37440	28664	22304	44504	23432	43708	41430
Enterobacteriales	1262996	105008	212400	182216	64394	61072	61528	75886	64620	154836	111860	57560	40436	347326	149502	506342	62262	64040	35668	82340	262816	58616	60546	79344	50600	95604	58920	87072	62284	78142	55842	50614	84794	49154	79540	73060
Acidithiobacillales	2482	3748	3550	3602	3660	2680	3212	3494	2524	3304	6066	3822	1662	2708	1854	3270	3184	3302	2106	4496	3386	2480	3174	5048	2502	4482	2938	4356	3116	4100	3760	3256	5016	3164	4182	3930
Alteromonadales	25606	41386	37948	40932	33740	25692	28504	25712	26712	27184	27678	32982	22118	31372	20048	38290	37082	39842	18774	33982	18196	24708	18728	25586	27470	51174	32096	53808	37288	46988	26640	23122	30718	19976	31216	28636
Xanthomonadales	7820	12146	11546	11664	12642	9558	10204	10176	7650	9752	14534	11788	5718	7990	5822	9968	10854	10608	7622	12220	7550	6580	7542	11668	8178	14540	8820	14844	9662	13114	9850	8712	12820	8092	11596	10926
Vibrionales	16246	26276	25738	25208	19578	14272	19078	18910	16660	16898	27832	18766	14932	19152	12232	23186	21280	24724	11772	23504	15876	20990	16070	22116	15922	34178	20108	32824	21894	28076	18376	15520	23680	14844	22704	20670
Pseudomonadales	18548	28274	27318	26966	26724	18966	21794	21544	16900	21100	32090	25130	14064	20338	13706	25612	25898	25670	14734	28564	18426	21028	18418	26628	18400	34728	20948	33614	24224	32006	21262	19764	28050	17864	27348	25138
Thiotrichales	5030	7066	6152	6780	5402	3972	4228	3694	3434	4462	4366	4636	3934	4996	3426	6030	5860	5836	2778	5622	3078	4998	2852	4038	3956	8554	4858	7718	5838	6920	3550	3374	5532	3270	5682	6202
Methylococcales	3838	6484	6084	5662	6024	4592	4416	4770	3494	4124	6288	4720	3006	4642	2980	5380	5572	5122	3268	5888	3560	3838	4332	5476	3768	6966	4314	7470	5034	6556	3922	4180	6090	3622	6374	5666
Oceanospirillales	7136	11680	10968	11828	10490	7970	8708	7772	7732	8738	8146	10190	5946	8926	5944	10464	10854	11418	5854	10674	5876	8778	5802	8536	7680	14920	9048	14386	10800	13640	7768	7184	9564	6542	9862	8892
Aeromonadales	7476	13244	12718	14458	10794	8290	8948	7144	11166	7144	6276	8158	7536	12106	6168	14576	14158	15560	4480	9146	3746	8644	5058	6422	9126	18884	9016	20138	15966	17524	9174	5652	8960	5326	9448	8670
Cardiobacteriales	1494	2166	1962	1914	1908	1456	2606	3702	2192	2098	2366	2814	1254	1466	1048	1818	1842	1782	2054	4220	2192	2484	1646	2154	1278	2282	1574	2548	1650	2138	1816	2346	4348	1976	3300	3218
Rickettsiales	6432	7442	6938	7080	7866	6252	4676	4438	3630	5294	6932	6494	4800	6392	4094	7356	7128	5804	3710	6384	3968	3802	4532	6034	4730	9694	6124	8928	6448	7270	4586	4042	6316	4404	5912	6448
Rhizobiales	41350	57516	54134	52768	63366	49606	42340	47510	35226	48642	76410	56144	28222	41758	29620	49058	53400	47570	31994	59512	40454	33422	42422	62410	37304	71952	41756	67168	46826	59846	44926	40826	64942	41274	56822	57704
Caulobacterales	7720	7712	7362	6986	7976	6344	6160	5786	4874	5330	7448	7630	4164	5300	3922	6680	6968	6728	4076	7968	4706	6024	4166	6372	5092	9706	5262	8864	6204	8172	5096	5458	6782	4672	6526	6016
Sphingomonadales	9084	11030	10504	10376	12748	9742	7830	7558	6078	8506	10196	10498	6200	8276	5988	9934	10472	9576	6418	10286	6086	6190	6240	9242	7180	14106	8560	12760	9172	11616	7320	6952	9982	6404	9202	9964
Parvularculales	728	994	960	846	1228	866	646	656	508	784	782	918	452	692	498	766	834	800	514	1002	486	304	508	730	622	1214	790	1194	746	996	602	588	912	556	804	806
Rhodobacterales	16712	19016	17386	18760	21876	17260	14318	14370	10482	15690	20014	16852	10628	14192	10646	17506	18080	15648	9848	18156	11276	10352	12838	17752	12654	24500	13948	21680	16040	19666	14208	12504	18972	11924	17294	17464
Rhodospirillales	34208	44408	44518	39402	47514	40210	37322	42552	30288	31042	54918	38790	23132	33160	23560	40004	38924	35794	24500	52054	35126	42280	43818	49314	28042	54458	32586	52590	33736	46538	32590	37572	45612	32048	49304	43456
Campylobacterales	82256	103330	111184	80582	162510	95854	61420	218686	43290	83232	105612	73176	74048	128818	54088	173490	256778	249628	49350	114628	166532	274546	62860	91578	126496	141642	203724	189198	359806	292408	116654	163628	82794	111880	165804	95124
Nautiliales	1186	1868	1910	1768	1804	1116	1402	2754	1370	1528	2490	1730	1064	1482	934	1914	2776	2160	1110	2406	2132	3222	1982	2046	1456	2582	1562	2522	3660	2874	1508	2152	2200	1692	2556	2014
Syntrophobacterales	9160	13158	12488	11558	11868	9068	7374	7124	5668	7954	8954	10038	7836	10150	7612	13370	11576	10958	5892	10048	6264	5998	6892	9014	8194	16658	9972	14910	10408	14228	6472	6760	9660	6052	9772	8958
Desulfobacterales	20140	26034	23360	24350	25642	19476	17344	16142	12720	16210	20150	21482	15758	20028	15292	25122	24242	20880	12170	21804	12604	15540	12858	16966	16350	33250	19660	27476	21546	26564	13632	14606	20210	12458	21830	18790
Desulfovibrionales	165836	400082	377124	358380	218932	174712	112902	42372	109144	26764	34950	230852	178144	198474	234420	425258	374316	304930	70900	38756	21074	27422	22136	31678	192526	296206	72782	73476	326390	407356	44598	29668	33342	20626	44252	35994
Myxococcales	17030	23148	20006	21686	30494	21578	18564	18038	13358	20218	26392	23450	12578	16818	12656	20584	23562	19148	13326	22972	14370	11412	16556	23194	16006	29854	16710	28136	20402	24926	18678	15542	22932	15078	20542	21730
Desulfuromonadales	26136	33798	29890	30010	36452	26540	24520	20014	16052	23382	27176	28538	20650	26806	20168	32266	31020	28186	16480	30924	17000	22778	14694	23380	21704	42212	25720	38380	28368	35536	18660	18266	28070	16982	28620	27056
Desulfurellales	1974	2938	2356	2650	2642	1984	1856	1390	1102	1556	2100	2124	1896	2332	1810	2884	2734	2310	1386	2462	1296	1706	1050	1708	1722	4080	2180	3328	2700	2968	1368	1426	2178	1254	2204	2044
Desulfarculales	2480	3654	3154	3306	3544	2742	1914	2254	1362	1854	2128	2812	1868	2658	2060	3220	3076	2894	1570	2662	1696	1664	2612	2736	2196	3924	2168	3554	2814	3614	1786	1788	2372	1558	2524	2190
Bdellovibrionales	4910	5578	4772	5272	5492	4182	3450	3192	2438	3290	3834	3980	3586	4276	3378	5464	5406	4580	2910	4392	2650	2414	2444	3574	3386	7168	4110	6312	4828	5446	2910	2728	3748	2316	3496	3438
Mycoplasmatales	21256	29262	20496	22978	24708	17448	12612	13304	9460	14254	13628	18358	16688	24748	16740	27914	22382	20532	11738	20920	11422	16018	14304	16540	15628	34040	23046	34262	21354	26160	11850	11242	22454	12494	24842	30388
Entomoplasmatales	1440	1744	988	1288	1462	852	758	544	454	1088	548	1422	1198	1594	1028	1796	1344	1142	858	1648	838	1628	1104	1220	908	1682	1090	2192	1174	1358	590	482	2262	966	2258	3866
Acholeplasmatales	11398	14522	10886	12318	14252	10422	6072	6258	4302	8268	6048	9992	9356	12910	9032	14794	12104	10864	6498	11484	5618	8178	7192	8698	8406	17906	12008	17518	10542	14048	5896	5446	12498	6210	13034	18972
Bacillales	308356	347390	280052	305044	351382	251216	207260	200260	144448	224098	293536	251078	223510	299374	215156	349180	302968	250180	145730	286466	167480	222902	163818	240198	211282	445182	282666	386638	269820	321798	178786	154760	294418	171128	307824	318154
Lactobacillales	771216	692498	830708	918394	649058	425854	395206	5071160	1581280	997762	644694	447798	354580	523030	404612	564662	473086	392626	271840	549808	397744	370730	499128	612166	359358	709464	487236	644516	418512	508620	383156	351434	640790	1222870	639764	697854
Clostridiales	8111132	10115820	8160026	8257384	9515814	7319074	3619436	2685488	2576488	5849020	2658402	5937614	7663438	11294796	8947118	10721866	12050760	8552434	3577856	4534952	2338682	2774994	3117752	4162928	6557712	15137610	9545276	11239170	10447400	10836348	3569716	2692730	4416050	2711122	5896718	7848626
Thermoanaerobacterales	240872	246808	188660	222782	278140	205290	125108	99590	79914	144196	143378	171804	172420	210748	160872	264844	229350	172152	92386	160342	88020	110080	85804	127478	151594	312206	194624	260002	200436	222454	101258	89220	152626	86242	167342	168818
Natranaerobiales	10364	10730	8878	9402	12458	8934	5570	4148	3338	5816	4020	7004	7506	9852	7196	11488	10206	8130	4008	7016	3148	4442	2960	4414	6658	14192	9042	11450	9216	10580	3830	3508	5908	3390	6752	6888
Halanaerobiales	26512	29456	24986	27300	30544	22708	17298	14656	10776	18112	20726	19502	21252	25736	18706	31074	29132	23120	11946	24386	12596	18436	11964	17832	19558	39238	25980	34298	26366	29936	13904	12570	22138	12304	22906	22646
Erysipelotrichales	18922	31612	19224	22314	23108	15686	8208	8252	7318	9786	6368	18608	15386	35652	18184	30686	22656	16404	12882	22648	10676	15928	15684	17872	13858	33146	23896	40716	20240	21884	7392	8714	29568	12972	27008	51494
Selenomonadales	299106	454918	403256	411054	474912	306388	6131970	20213836	6727388	4019334	37513080	3319184	253198	392616	283184	428632	455334	429954	3755468	16027256	17556044	10835106	33046400	31604890	310988	557194	409164	928102	412398	529248	14012048	13870390	19937374	15763280	19870410	12049274
Flavobacteriales	92282	144320	141214	139714	104568	64252	127106	112604	118174	62764	63468	167146	89586	81694	70356	117038	106284	133090	90742	152058	80740	146636	34840	48008	107892	157004	92874	198660	104998	158284	66838	117170	82402	53914	95126	65874
Bacteroidales	4337852	8981750	7861078	9011762	10918048	6913030	9810890	8924984	9099418	4814500	4860392	10931584	7873666	4907298	4767294	6658438	5349960	8771308	5945114	11128778	6033378	11150076	2253196	2398038	5788980	9170522	4807016	11078858	5976554	10372802	5910324	9899732	5215058	3309240	6591050	3530910
Sphingobacteriales	52778	81464	77746	78492	73040	43812	84434	78542	81370	42662	39194	112126	53534	48790	41278	66594	58362	76832	60164	102900	59500	116636	23840	30424	56096	88744	50400	108016	57220	91236	48028	81498	52124	34114	59864	42170
Cytophagales	38886	56118	54360	53798	49352	29938	54872	52356	51634	31084	36262	76264	35584	33352	28130	47108	41368	53510	39308	67434	39204	66762	18964	24948	39860	62210	35890	75682	40328	63132	34846	56148	42614	25262	45960	31732
Bacteroidetes Order II. Incertae sedis	3774	5760	4604	5308	5730	3778	4040	4014	3198	3354	5754	5732	2992	3982	3036	4404	4438	4798	3048	5150	3146	3594	2326	3896	3566	6934	3808	6494	4020	5860	3160	3436	4784	2688	4386	4502
Chlorobiales	16244	20950	19282	19002	19736	13952	14916	13482	11580	13572	14798	19950	12828	15660	11790	19512	17984	18428	10364	18964	10512	14276	8428	12658	14336	25492	15518	26324	16810	22464	10866	12542	16408	9830	16146	16026
Fusobacteriales	350170	680272	911248	562784	180282	152508	47232	49084	34934	69502	71204	74374	464314	375976	238266	516680	406164	679948	35090	67534	40258	47208	60076	66600	270622	1058940	374750	713502	426534	775200	51118	41340	70272	42182	84222	92490
Deinococcales	6782	9980	8040	9236	10896	7860	6276	6408	4898	8122	10576	9594	5576	8102	5990	9286	9412	8190	5464	9192	5638	4820	5448	9168	6710	12196	7874	12402	8376	10160	6548	5718	10130	5936	9012	9550
Thermales	5576	7364	6776	6670	8598	6444	5026	4306	3432	6140	7174	6330	4274	6480	4268	7034	7360	6360	3566	7136	4192	3382	3912	6808	4886	9754	6026	9098	6342	7864	5420	4336	6494	4264	5792	6636
Actinomycetales	127368	177714	156832	162930	230616	166308	145390	152750	110318	151422	220956	176792	92706	144570	102022	159368	176288	145080	105484	188494	128680	111150	157164	199766	121574	235966	137388	216272	149220	186098	146790	133968	190466	128846	182922	184286
Bifidobacteriales	101220	133124	112724	113356	227702	133570	1240382	3269784	1115162	402156	11944004	1072512	70388	123296	81380	128640	127018	103612	1237820	4496292	4893028	4457156	12024808	10061684	91232	176312	111526	641960	105692	131922	2127002	4075182	5110964	4522608	9961576	4174152
Coriobacteriales	670042	749982	838506	625890	2591354	1644840	1071268	1244908	640316	903394	1441336	402374	334440	654762	417246	713998	1022036	683114	551958	1186284	871358	361546	1383912	1541678	587198	1429100	645310	1117284	784502	962064	1354248	1094524	1257242	806028	850910	954800
Rubrobacterales	1380	1764	1392	1678	2450	1634	1244	1136	844	1746	1632	1846	968	1522	1080	1878	1790	1666	1012	1720	986	726	1152	1828	1122	2484	1562	2176	1762	2072	1360	1204	1896	1160	1466	1862
Solirubrobacterales	2416	3126	2640	2746	3476	2730	2306	1972	1504	1880	3336	2820	1674	2598	1720	2674	3040	2398	2470	2704	2032	1994	2522	3252	2008	3884	2174	3734	2642	3248	2230	2110	4122	2256	4538	3500
Acidimicrobiales	760	964	704	802	1236	892	900	744	584	1196	736	990	620	914	606	1050	836	648	564	1128	566	640	602	846	630	1320	716	1116	818	876	804	634	922	650	844	1154
Thermomicrobiales	1508	2094	1812	1992	2726	1898	1448	978	1064	1914	1394	1976	1236	1632	1172	1816	1902	1724	1010	1812	914	1282	1092	1484	1370	2566	1516	2478	1596	2080	1146	960	1538	1074	1626	1636
Sphaerobacterales	1422	1766	1664	1840	2674	1970	1868	1710	1182	2122	2886	2136	1038	1520	1338	1888	1858	1456	1094	2384	1422	1432	1762	2340	1314	2686	1492	2092	1550	1986	1620	1430	2284	1532	2158	2396
Herpetosiphonales	2994	3538	2818	3282	3794	2750	2972	2968	2144	2774	3764	3274	2136	3078	2078	3254	3274	2808	1762	4196	2608	3090	3352	3936	2370	4486	2908	4232	2866	3546	2732	2674	3578	2500	3820	3488
Chloroflexales	6678	9536	7888	8278	10312	7856	6542	5546	4830	7056	7104	8158	5370	7830	5448	8728	9008	7952	4874	8530	4832	4750	4400	6784	6068	11476	7632	12582	7536	10140	5636	5212	8072	5052	7580	8330
Anaerolineales	3020	3372	2936	3044	4342	3282	2244	2256	1832	2338	2368	3262	1984	2550	2050	3374	3590	3022	1830	2842	2092	2100	1684	2234	2418	4456	2706	4318	2920	3742	2194	1988	3030	1692	2718	3240
Caldilineales	3342	3680	3044	3252	4406	3156	3048	2474	1908	2952	3426	3508	2304	2978	2420	3564	3470	2888	2120	4024	2052	2806	1958	2948	2348	4782	3048	4146	2936	3736	2432	2072	3466	2208	3360	3996
Chlamydiales	8404	11540	10480	10276	10366	8214	7740	6272	6566	6512	5398	10000	6390	8744	5828	10110	10990	9994	5812	9692	5538	7620	4470	6296	7152	12870	8442	13572	10076	12072	5578	6810	7906	5250	8510	8052
Puniceicoccales	2472	2512	2260	2354	2824	1902	1606	1052	1206	1904	1272	2318	1820	2168	1628	2494	2446	2092	1140	1912	1016	1142	856	1450	1728	3038	2136	3316	2326	2638	1168	1260	1448	976	1332	1802
Verrucomicrobiales	11018	19074	17088	17604	16782	10202	18368	15252	15008	11872	11178	20646	11226	13056	10068	15870	13666	15442	11846	22062	10692	19438	7154	8748	12820	20260	12796	22998	12916	18396	11078	16036	12046	8682	15450	12630
Methylacidiphilales	2726	3080	4312	3246	3652	3118	3106	1558	1916	3256	1078	2926	3566	2742	2318	3534	2344	3288	3968	3176	806	914	732	1104	2892	5374	4764	7052	2538	4084	2726	1534	2326	1728	2742	2108
Thermotogales	31384	38326	34350	33962	37680	27452	24660	24674	19914	22016	24784	30472	26218	31052	22302	38460	34626	32978	19720	33258	18562	24046	17218	21692	25470	51178	30398	48376	31964	40942	19150	23318	27892	16918	30124	26776
Spirochaetales	306814	379066	325330	323812	370570	275752	200274	167054	150712	262306	187818	285512	240708	353106	245940	369942	326198	283246	158800	262774	145190	159578	165430	224078	237032	495848	312754	453718	284158	363230	177228	166370	229360	151152	255436	315882
Prochlorales	4164	6156	5472	5442	6076	4378	4590	3954	3390	4468	5284	5344	3246	4662	3046	5646	5424	5146	3194	5944	3456	4380	2642	4084	3894	7882	4658	7652	5040	6502	3316	4124	4840	3088	4668	5000
Chroococcales	21994	27286	22998	26078	30186	21764	23520	23396	16350	22826	31416	26080	16354	22286	15836	27092	26834	23288	16174	32758	18742	22692	17186	25606	18820	36734	22380	33014	23676	28990	20176	19934	29686	18094	27886	27548
Nostocales	4138	5560	5198	5188	6262	4466	6308	5914	4188	5300	6636	6608	3048	4440	3006	5180	5462	5004	4142	8776	4550	6704	3570	6090	3758	7048	4478	6984	5074	5832	4900	5146	7958	4826	7352	6590
Oscillatoriales	1400	1660	1394	1760	1844	1286	1002	960	800	1014	912	1304	1026	1366	1042	1676	1554	1318	754	1374	740	1018	724	868	1102	2278	1514	1960	1422	1622	860	820	1116	740	1140	1212
Gloeobacterales	1788	2050	1908	1804	2778	1824	1490	1102	868	1348	1718	1518	1114	1754	1212	2034	2130	1858	912	1682	962	1234	1120	1534	1452	2812	1730	2672	1904	2288	1330	1002	1522	1048	1592	1514
Planctomycetales	8904	11494	9708	11064	13708	10262	8336	7476	6420	8920	10150	10912	6362	9094	6854	11014	11598	9992	6316	10750	6652	6068	7148	10442	7850	15642	9032	13854	10540	12522	8406	7464	10760	6654	9664	10436
Phycisphaerales	2210	2090	1656	1884	3224	1950	1414	1640	964	1682	3674	2028	1358	2104	1390	2392	2328	1504	1112	1676	1488	914	1350	2296	1408	2914	1834	2604	2028	2042	1490	1140	2396	1306	1938	2100
Aquificales	13024	13520	11492	12286	14070	9570	10784	10810	6810	9088	12906	11930	8874	10528	8260	14462	12882	11152	6620	15434	8876	11350	9152	11978	8884	18418	11390	16024	12270	13662	8824	8726	13924	8546	13972	12200
Caldisericales	1688	1748	1504	1698	1686	1284	990	806	694	1250	1366	1330	1200	1460	1126	1766	1618	1514	660	1370	726	728	602	1136	1114	2474	1408	1934	1406	1826	968	668	1210	806	1370	1440
Thermodesulfobacteriales	2246	3454	2680	2962	3092	2262	3056	3266	2008	2872	5040	3422	1918	2738	1916	3356	3044	2876	1828	4138	2572	3236	2056	3690	2064	4312	2442	3784	2752	3468	2368	2522	4162	2278	3760	3636
Synergistales	16044	20950	19430	19002	22054	15384	11202	9868	7778	13198	11266	14184	13054	18844	12388	19852	19786	18532	8002	14060	7586	8334	7872	11398	13748	28488	16892	23636	17340	23236	9262	8674	13006	8060	12848	13250
Dictyoglomales	4154	5730	4318	4786	5702	4274	4422	4454	3518	4012	3484	5498	3420	4784	3370	5208	4706	4508	3388	6012	3248	4384	2390	3594	3206	6638	4272	6566	4212	5392	3056	4072	5338	2818	4776	4902
Deferribacterales	13568	14620	13202	13766	14694	10648	10852	9710	6920	7862	13328	10844	10304	11690	8546	14928	14100	15908	6322	14454	8156	12750	9424	11938	13330	19902	11696	20692	13362	21874	8340	11222	11236	8732	16602	11448
Elusimicrobiales	7022	7404	6928	6142	7724	6604	3194	2146	2366	3132	1490	4158	5208	5794	4334	7004	7976	5980	2132	3616	2006	2658	1508	2346	4568	8670	5552	8294	6638	7594	1998	2500	2544	1744	3094	3622
Acidobacteriales	4942	7508	6980	6876	7980	6114	6528	6702	5496	6618	8446	8482	3942	5640	4070	6478	6852	6472	5400	8758	5418	5536	4412	7396	4742	9312	5406	9150	6206	7984	5790	6488	8528	5100	7528	7982
Solibacterales	2660	3746	3500	3584	4206	3068	2914	2778	2282	3120	3176	3892	2388	2884	2188	3698	3466	3410	2420	4236	2452	2368	2320	3382	2574	5072	2892	4514	3088	4086	2866	2664	3746	2386	3630	3376
Fibrobacterales	28928	43556	33962	36622	33398	23692	29464	35856	29346	26112	37084	39894	27480	39570	25546	38608	32556	32576	22382	45698	29208	34836	28928	34760	25104	51150	30830	49778	28774	40050	23584	33946	39552	23754	37700	38618
Chrysiogenales	3374	4030	3260	3988	3814	2816	2250	1430	1476	2372	1690	2982	2554	3112	2282	4076	3848	3456	1454	2356	1368	1968	1148	1670	2726	5166	2904	4840	3530	4348	1558	1422	2180	1408	2458	2070
Gemmatimonadales	1460	2234	1902	1932	2414	1818	1418	1390	982	1364	2004	1764	1210	1640	1148	1832	2028	1868	972	1928	1110	1174	1194	1620	1422	2592	1738	2466	1760	2258	1420	1242	1730	1136	1706	1778
Nitrospirales	5490	6946	5732	6716	7224	5498	5722	5342	3880	4502	5924	6364	4160	5152	3510	6552	6408	5526	3454	6578	3754	4902	3408	4458	3976	9100	4470	7060	5676	6882	3960	4184	5752	3438	5470	5474
Thermoproteales	1600	2702	2238	2286	2966	2044	2264	2106	1572	2240	3752	2588	1328	1960	1264	2488	2660	2500	1652	3114	2056	1832	1884	3134	1876	3754	2080	3324	2266	3152	2530	2282	3496	2206	2664	3014
Sulfolobales	1240	1744	1542	1456	1738	1222	1038	1084	842	1094	1392	1526	948	1350	840	1758	1810	1710	1016	1770	964	1140	886	1256	1264	2624	1664	2436	1650	2068	1138	1180	1444	1014	1642	1442
Desulfurococcales	1622	2258	1780	1838	2702	1912	1530	1630	1230	1600	2076	2098	1246	1840	1150	2028	2374	2044	1302	2018	1364	1206	1248	1994	1476	3074	1676	2662	2050	2416	1492	1584	2134	1524	1942	1946
Acidilobales	132	246	174	220	222	174	142	148	174	158	130	176	90	152	110	192	256	226	116	154	116	60	90	140	136	266	132	212	228	256	140	114	182	134	164	156
Methanobacteriales	12738	17876	13050	16410	15694	11290	8998	9146	6456	10992	10748	13582	11188	16512	10936	17524	14128	13120	8236	13158	6556	7956	6758	9788	10762	21698	13630	20016	12310	16728	8046	7354	12744	7288	14116	15766
Methanosarcinales	11644	15208	10932	12426	14510	10914	8822	9158	7418	9122	12098	12224	9098	11962	8718	14312	13326	10702	6812	12538	7466	9162	6366	8972	9262	19938	11860	16136	11840	13684	7654	8254	11876	6722	11612	11330
Methanomicrobiales	11814	13710	10264	12096	16948	12190	8836	7574	6650	11300	8610	12380	8836	12044	9452	14304	13318	10870	6802	11424	6088	6116	6268	9580	9468	19046	11812	17266	11780	13920	7446	7288	10480	6464	11216	11978
Methanocellales	3152	3206	2424	2948	3784	2452	2938	2470	1646	2478	4310	3330	2022	2446	1842	3200	3292	2630	1634	3738	2272	2968	1620	3112	2234	4152	2674	4098	2966	3250	2390	2056	3828	2082	3396	3106
Halobacteriales	5244	7434	7494	7078	10014	7350	5618	5172	4130	6928	7574	7568	3882	6282	4180	7190	8210	6654	4438	7690	4748	3666	5018	7594	5422	10354	6446	9694	6986	8734	6124	5488	7684	5102	6876	7468
Thermococcales	2978	3658	3390	3420	4068	2978	2810	2748	1984	2584	3480	3346	2098	3032	2458	3834	3436	3352	2058	3774	2310	2680	1832	3092	2684	5456	3104	4626	3306	4182	2414	2488	3600	2214	3346	3100
Thermoplasmatales	536	960	736	688	710	712	688	616	428	974	636	850	506	720	446	850	742	702	622	1130	814	482	588	1616	488	1284	670	1008	738	794	1018	1012	1176	960	1046	964
Methanococcales	6968	8192	7840	7676	8530	6106	5384	4170	3218	4568	6240	5732	5346	6792	4648	8650	7700	7008	3490	6340	3636	4332	3090	5196	5206	11790	6798	9174	7196	8526	4298	3942	5996	3366	5850	5796
Archaeoglobales	2348	2646	2122	2186	2710	1962	1290	1210	970	1350	1878	1738	1470	2276	1558	2466	2444	2160	984	1834	1046	1174	1050	1500	1892	3488	2132	3174	2314	2884	1222	1308	1750	1052	1656	1654
Methanopyrales	266	442	392	414	592	440	326	170	266	560	302	636	186	352	220	326	438	366	248	374	232	164	262	454	324	552	288	584	420	428	358	290	346	332	380	536
Cenarchaeales	266	584	444	522	668	336	330	280	282	432	328	474	184	336	210	372	538	418	260	354	244	216	226	334	292	592	330	494	426	500	302	262	372	304	302	392
Nitrosopumilales	246	296	196	532	372	260	182	180	160	258	212	284	422	338	222	504	516	290	194	286	140	138	140	218	230	542	314	402	438	412	168	190	218	180	292	260
Caudovirales	2	18	20	196	4	0	106	36	50	14	4	10	10	30	0	10	22	154	38	134	38	10	28	58	0	16	8	6	22	232	56	92	22	56	76	44
	18152072	25039842	22133922	22909106	27587254	19098770	24285264	43438288	23346302	19039982	61383828	24747838	18875184	21024196	17077934	23285706	22851294	22329812	16793886	40505770	33920896	32031444	53825802	52434142	16001238	32021864	18729976	29789772	21372360	27531550	29088922	33763860	38909046	29839106	46321284	31686632

## Sheet: order prop
order	HPLC wk8 1	HPLC wk8 2	HPLC wk8 3	HPLC wk8 4	HPLC wk8 5	HPLC wk8 6	MPMC wk8 A	MPMC wk8 B	MPMC wk8 C	MPMC wk8 D	MPMC wk8 E	MPMC wk8 F	HPLC wk12 1	HPLC wk12 2	HPLC wk12 3	HPLC wk12 4	HPLC wk12 5	HPLC wk12 6	MPMC wk12 A	MPMC wk12 B	MPMC wk12 C	MPMC wk12 D	MPMC wk12 E	MPMC wk12 F	HPLC wk16 1	HPLC wk16 2	HPLC wk16 3	HPLC wk16 4	HPLC wk16 5	HPLC wk16 6	MPMC wk16 A	MPMC wk16 B	MPMC wk16 C	MPMC wk16 D	MPMC wk16 E	MPMC wk16 F		HPLC wk8 mean	MPMC wk8 mean	HPLC wk12 mean	MPMC wk12 mean	HPLC wk16 mean	MPMC wk16 mean		HPLC mean	MPMC mean		overall mean
Clostridiales	0.446843	0.403989	0.368666	0.360441	0.344935	0.383222	0.149038	0.0618231	0.11036	0.307197	0.0433079	0.239925	0.406006	0.537228	0.523899	0.460448	0.527356	0.383005	0.213045	0.111958	0.0689452	0.0866334	0.057923	0.0793935	0.409825	0.472727	0.509626	0.377283	0.488828	0.393597	0.122717	0.0797518	0.113497	0.090858	0.1273	0.247695		0.384683	0.151942	0.472991	0.102983	0.441981	0.130303		0.433218	0.128409		0.280814
Bacteroidales	0.238973	0.358698	0.35516	0.39337	0.395764	0.361962	0.403985	0.205464	0.389758	0.252863	0.0791803	0.441719	0.417144	0.233412	0.279149	0.285945	0.234121	0.392807	0.354005	0.274745	0.177866	0.348098	0.0418609	0.0457343	0.361783	0.286383	0.256648	0.371901	0.279639	0.376761	0.203181	0.293205	0.134032	0.110903	0.14229	0.111432		0.350655	0.295495	0.307096	0.207052	0.322186	0.165841		0.326646	0.222796		0.274721
Selenomonadales	0.0164778	0.0181678	0.0182189	0.0179428	0.0172149	0.0160423	0.252498	0.465346	0.288156	0.2111	0.611123	0.13412	0.0134143	0.0186745	0.0165819	0.0184075	0.019926	0.0192547	0.223621	0.395678	0.517558	0.338265	0.613951	0.602754	0.0194352	0.0174004	0.0218454	0.0311551	0.0192959	0.0192233	0.481697	0.410806	0.51241	0.528276	0.428969	0.380264		0.0173441	0.327057	0.0177098	0.448638	0.0213926	0.45707		0.0188155	0.410922		0.214869
Bifidobacteriales	0.00557622	0.00531649	0.00509282	0.00494808	0.00825388	0.00699364	0.0510755	0.0752742	0.0477661	0.0211217	0.194579	0.0433376	0.00372913	0.00586448	0.00476521	0.00552442	0.00555846	0.00464007	0.0737066	0.111004	0.144248	0.139149	0.223402	0.191892	0.00570156	0.00550599	0.00595441	0.0215497	0.00494527	0.00479167	0.0731207	0.120697	0.131357	0.151566	0.215054	0.131732		0.00603019	0.0721924	0.00501363	0.147234	0.00807476	0.137254		0.00637286	0.118893		0.0626332
Coriobacteriales	0.0369127	0.0299515	0.0378833	0.0273206	0.093933	0.0861228	0.0441119	0.0286592	0.0274269	0.0474472	0.0234807	0.016259	0.0177185	0.0311433	0.0244319	0.0306625	0.0447255	0.030592	0.0328666	0.0292868	0.0256879	0.0112872	0.0257109	0.0294022	0.036697	0.0446289	0.0344533	0.0375056	0.0367064	0.0349441	0.0465555	0.032417	0.0323123	0.0270125	0.0183697	0.0301326		0.0520207	0.0312308	0.0298789	0.0257069	0.0374892	0.0311333		0.0397963	0.029357		0.0345766	0.867613
Lactobacillales	0.0424864	0.0276558	0.037531	0.0400886	0.0235275	0.0222975	0.0162735	0.116744	0.0677315	0.0524035	0.0105027	0.0180944	0.0187855	0.0248775	0.0236921	0.0242493	0.0207028	0.017583	0.0161868	0.0135736	0.0117256	0.0115739	0.00927302	0.011675	0.0224581	0.0221556	0.0260137	0.0216355	0.0195819	0.0184741	0.0131719	0.0104086	0.0164689	0.0409821	0.0138114	0.0220236		0.0322645	0.0469583	0.0216484	0.0123347	0.0217198	0.0194778		0.0252109	0.0262569		0.0257339
Fusobacteriales	0.0192909	0.0271676	0.0411697	0.024566	0.00653497	0.00798523	0.00194488	0.00112997	0.00149634	0.00365032	0.00115998	0.00300527	0.0245992	0.017883	0.0139517	0.0221887	0.0177742	0.0304502	0.00208945	0.00166727	0.00118682	0.0014738	0.00111612	0.00127016	0.0169126	0.0330693	0.020008	0.0239512	0.0199573	0.0281568	0.0017573	0.00122439	0.00180606	0.00141365	0.00181821	0.0029189		0.0211191	0.00206446	0.0211412	0.00146727	0.0236759	0.00182308		0.0219787	0.00178494		0.0118818
Spirochaetales	0.0169024	0.0151385	0.0146983	0.0141346	0.0134327	0.0144382	0.00824673	0.00384578	0.0064555	0.0137766	0.00305973	0.0115368	0.0127526	0.0167952	0.014401	0.0158871	0.0142748	0.0126847	0.00945582	0.00648732	0.00428025	0.00498192	0.00307343	0.00427351	0.0148134	0.0154847	0.016698	0.0152307	0.0132956	0.0131932	0.00609263	0.00492746	0.00589477	0.00506557	0.00551444	0.00996894		0.0147908	0.0078202	0.0144659	0.00542538	0.0147859	0.00624397		0.0146809	0.00649651		0.0105887
Bacillales	0.0169874	0.0138735	0.0126526	0.0133154	0.0127371	0.0131535	0.00853439	0.00461022	0.00618719	0.0117699	0.00478198	0.0101455	0.0118415	0.0142395	0.0125985	0.0149955	0.0132582	0.0112039	0.00867756	0.00707223	0.00493737	0.00695885	0.00304348	0.00458095	0.0132041	0.0139024	0.0150916	0.0129789	0.0126247	0.0116883	0.00614619	0.0045836	0.00756683	0.00573502	0.00664541	0.0100406		0.0137866	0.00767152	0.0130228	0.00587841	0.0132484	0.00678628		0.0133526	0.00677873		0.0100657
Desulfovibrionales	0.00913593	0.0159778	0.0170383	0.0156436	0.00793598	0.00914781	0.00464899	0.000975453	0.004675	0.00140567	0.000569368	0.00932817	0.009438	0.00944027	0.0137265	0.0182626	0.0163805	0.0136557	0.00422177	0.000956802	0.000621269	0.000856096	0.000411253	0.000604148	0.0120319	0.00925012	0.00388586	0.00246648	0.0152716	0.014796	0.00153316	0.000878691	0.000856922	0.000691241	0.000955328	0.00113594		0.0124799	0.00360044	0.0134839	0.00127856	0.00961699	0.00100855		0.0118603	0.00196252		0.0069114	0.932794
Thermoanaerobacterales	0.0132697	0.00985661	0.00852357	0.0097246	0.0100822	0.0107489	0.0051516	0.00229268	0.00342298	0.00757333	0.00233576	0.00694218	0.00913475	0.0100241	0.00941987	0.0113737	0.0100366	0.00770951	0.00550117	0.0039585	0.00259486	0.00343662	0.00159411	0.0024312	0.00947389	0.00974978	0.010391	0.00872789	0.00937828	0.00807997	0.00348098	0.00264247	0.00392264	0.00289023	0.00361264	0.00532774		0.0103676	0.00461976	0.00961642	0.00325274	0.00930014	0.00364612		0.00976138	0.00383954		0.00680046
Enterobacteriales	0.0695786	0.00419364	0.00959613	0.00795387	0.00233419	0.00319769	0.00253355	0.00174698	0.00276789	0.00813215	0.0018223	0.00232586	0.00214228	0.0165203	0.0087541	0.0217448	0.00272466	0.00286791	0.00212387	0.0020328	0.00774791	0.00182995	0.00112485	0.00151321	0.00316226	0.00298559	0.00314576	0.00292288	0.00291423	0.00283827	0.0019197	0.00149906	0.00217929	0.0016473	0.00171714	0.0023057		0.0161424	0.00322146	0.00912567	0.00272876	0.00299483	0.00187803		0.00942095	0.00260942		0.00601518
Actinomycetales	0.00701672	0.00709725	0.00708559	0.00711202	0.00835951	0.00870779	0.00598676	0.00351648	0.00472529	0.00795284	0.00359958	0.00714374	0.00491153	0.00687636	0.00597391	0.00684403	0.00771457	0.00649714	0.0062811	0.00465351	0.00379353	0.00347003	0.00291986	0.00380985	0.00759779	0.0073689	0.00733519	0.00725994	0.00698191	0.00675945	0.00504625	0.00396779	0.00489516	0.00431802	0.00394898	0.00581589		0.00756315	0.00548745	0.00646959	0.00415465	0.0072172	0.00466535		0.00708331	0.00476915		0.00592623
Campylobacterales	0.00453149	0.00412662	0.00502324	0.00351747	0.00589076	0.00501886	0.00252911	0.00503441	0.00185426	0.00437143	0.00172052	0.00295686	0.00392303	0.00612713	0.00316713	0.00745049	0.0112369	0.0111791	0.00293857	0.00282992	0.00490942	0.00857114	0.00116784	0.00174653	0.00790539	0.00442329	0.0108769	0.00635111	0.0168351	0.0106208	0.00401026	0.00484625	0.00212789	0.00374944	0.00357943	0.00300202		0.00468474	0.00307776	0.00718064	0.0036939	0.0095021	0.00355255		0.00712249	0.00344141		0.00528195
Flavobacteriales	0.00508383	0.00576361	0.00637998	0.00609862	0.00379045	0.0033642	0.00523387	0.00259228	0.00506179	0.00329643	0.00103395	0.00675396	0.00474623	0.00388571	0.0041197	0.00502617	0.00465112	0.00596019	0.00540328	0.00375398	0.00238024	0.00457788	0.000647273	0.000915587	0.00674273	0.00490303	0.00495858	0.00666873	0.00491279	0.00574919	0.00229771	0.00347028	0.00211781	0.00180682	0.00205361	0.00207892		0.00508011	0.00399538	0.00473152	0.00294637	0.00565584	0.00230419		0.00515583	0.00308198		0.0041189
Burkholderiales	0.00336832	0.00527088	0.00674928	0.00574811	0.00349553	0.00384119	0.00294574	0.00171678	0.00239969	0.00452437	0.00173658	0.00337557	0.00278832	0.00345145	0.00317134	0.00388513	0.00408073	0.00466775	0.00294024	0.0022182	0.00170455	0.00174054	0.00126333	0.00162116	0.00429254	0.00418227	0.00518378	0.00414699	0.00392198	0.00487375	0.00248576	0.00194243	0.00235709	0.00209115	0.00221756	0.0027096		0.00474555	0.00278312	0.00367412	0.00191467	0.00443355	0.0023006		0.00428441	0.0023328		0.0033086
Sphingobacteriales	0.00290755	0.00325338	0.00351253	0.00342624	0.0026476	0.00229397	0.00347676	0.00180813	0.00348535	0.00224065	0.000638507	0.00453074	0.00283621	0.00232066	0.00241704	0.00285987	0.00255399	0.00344078	0.00358249	0.00254038	0.00175408	0.0036413	0.00044291	0.000580233	0.00350573	0.00277136	0.00269087	0.00362594	0.00267729	0.00331387	0.00165108	0.00241376	0.00133964	0.00114326	0.00129236	0.00133085		0.00300688	0.00269669	0.00273809	0.00209023	0.00309751	0.00152849		0.00294749	0.00210514		0.00252632
Rhizobiales	0.00227798	0.00229698	0.00244575	0.00230336	0.00229693	0.00259734	0.00174344	0.00109374	0.00150885	0.00255473	0.00124479	0.00226864	0.00149519	0.00198619	0.0017344	0.00210679	0.00233685	0.00213034	0.0019051	0.00146922	0.0011926	0.00104341	0.000788135	0.00119026	0.00233132	0.00224696	0.00222937	0.00225473	0.00219096	0.00217372	0.00154444	0.00120916	0.00166907	0.00138322	0.00122669	0.00182108		0.00236972	0.0017357	0.00196496	0.00126479	0.00223785	0.00147561		0.00219084	0.00149203		0.00184144
Cytophagales	0.00214223	0.00224115	0.00245596	0.00234832	0.00178894	0.00156754	0.00225948	0.0012053	0.00221166	0.00163256	0.000590742	0.00308164	0.00188523	0.00158636	0.00164715	0.00202304	0.00181031	0.00239635	0.00234061	0.0016648	0.00115575	0.00208426	0.000352322	0.000475797	0.00249106	0.00194274	0.00191618	0.00254054	0.00188692	0.00229308	0.00119791	0.00166296	0.00109522	0.000846607	0.0009922	0.00100143		0.00209069	0.00183023	0.00189141	0.00134559	0.00217842	0.00113272		0.00205351	0.00143618		0.00174484
Rhodospirillales	0.00188452	0.00177349	0.0020113	0.00171993	0.00172232	0.00210537	0.00153682	0.000979597	0.00129734	0.00163036	0.000894666	0.00156741	0.00122552	0.00157723	0.00137956	0.00171796	0.00170336	0.00160297	0.00145886	0.0012851	0.00103553	0.00131995	0.000814071	0.000940494	0.00175249	0.00170065	0.00173978	0.00176537	0.00157849	0.00169035	0.00112036	0.00111279	0.00117227	0.00107403	0.00106439	0.00137143		0.00186949	0.0013177	0.00153443	0.00114233	0.00170452	0.00115254		0.00170281	0.00120419		0.0014535	0.971812
Fibrobacterales	0.00159365	0.00173947	0.00153439	0.00159858	0.00121063	0.0012405	0.00121325	0.000825447	0.00125699	0.00137143	0.000604133	0.00161202	0.00145588	0.00188212	0.00149585	0.00165801	0.00142469	0.00145886	0.00133275	0.00112818	0.000861062	0.00108756	0.000537437	0.000662927	0.00156888	0.00159735	0.00164602	0.00167098	0.00134632	0.00145469	0.000810755	0.00100539	0.00101652	0.000796069	0.000813881	0.00121875		0.0014862	0.00114721	0.00156257	0.000934986	0.00154737	0.000943562		0.00153205	0.00100859		0.00127032
Alteromonadales	0.00141064	0.00165281	0.00171447	0.00178671	0.00122303	0.00134522	0.00117372	0.00059192	0.00114416	0.00142773	0.000450901	0.00133272	0.0011718	0.00149219	0.00117391	0.00164436	0.00162275	0.00178425	0.00111791	0.000838942	0.000536425	0.000771367	0.000347937	0.000487965	0.00171674	0.0015981	0.00171362	0.00180626	0.00174468	0.0017067	0.000915813	0.000684815	0.000789482	0.000669457	0.000673902	0.000903725		0.00152215	0.00102019	0.00148154	0.000683424	0.00171435	0.000772866		0.00157268	0.000825494		0.00119909
Pasteurellales	0.00161304	0.00156958	0.00161905	0.00161036	0.00116046	0.00112887	0.00104961	0.000779082	0.000941134	0.00137658	0.000931711	0.00113957	0.00127681	0.00140419	0.00128306	0.0016009	0.00136176	0.00141488	0.00098524	0.000953296	0.000748624	0.00104616	0.000455246	0.00072941	0.00148051	0.00150947	0.00160054	0.00143532	0.00147649	0.00135989	0.000985392	0.000660588	0.0011438	0.000785278	0.000943584	0.00130749		0.00145023	0.00103628	0.00139027	0.000819663	0.00147704	0.000971022		0.00143918	0.000942322		0.00119075
Thermotogales	0.00172895	0.0015306	0.00155192	0.00148247	0.00136585	0.00143737	0.00101543	0.000568024	0.000852983	0.0011563	0.000403755	0.0012313	0.00138902	0.00147696	0.0013059	0.00165166	0.00151528	0.00147686	0.00117424	0.000821068	0.000547214	0.0007507	0.000319884	0.0004137	0.00159175	0.00159822	0.00162296	0.00162391	0.00149558	0.00148709	0.000658326	0.00069062	0.000716851	0.000566974	0.000650327	0.000845025		0.00151619	0.000871299	0.00146928	0.000671134	0.00156992	0.000688021		0.00151846	0.000743485		0.00113097
Desulfuromonadales	0.00143984	0.00134977	0.00135042	0.00130996	0.00132133	0.00138962	0.00100967	0.000460746	0.000687561	0.00122805	0.000442722	0.00115315	0.00109403	0.00127501	0.00118094	0.00138566	0.00135747	0.00126226	0.00098131	0.000763447	0.000501166	0.000711114	0.000272992	0.000445893	0.0013564	0.00131822	0.0013732	0.00128836	0.00132732	0.00129074	0.000641481	0.000540993	0.000721426	0.000569119	0.000617859	0.000853862		0.00136016	0.000830316	0.00125923	0.000612653	0.00132571	0.000657457		0.00131503	0.000700142		0.00100759
Chroococcales	0.00121165	0.0010897	0.00103904	0.00113832	0.0010942	0.00113955	0.000968489	0.000538603	0.000700325	0.00119885	0.000511796	0.00105383	0.000866429	0.00106002	0.000927278	0.00116346	0.00117429	0.00104291	0.000963089	0.000808724	0.000552521	0.000708429	0.000319289	0.000488346	0.00117616	0.00114715	0.00119488	0.00110823	0.00110779	0.00105297	0.000693597	0.000590395	0.000762959	0.000606385	0.000602013	0.000869389		0.00111874	0.000828648	0.00103906	0.000640066	0.0011312	0.000687456		0.00109634	0.000718724		0.000907529
Pseudomonadales	0.00102181	0.00112916	0.00123421	0.00117709	0.000968708	0.000993048	0.000897417	0.000495968	0.000723883	0.00110819	0.000522776	0.00101544	0.000745105	0.000967362	0.000802556	0.0010999	0.00113333	0.00114958	0.000877343	0.000705183	0.000543205	0.00065648	0.000342178	0.000507837	0.00114991	0.00108451	0.00111842	0.00112837	0.00113343	0.00116252	0.000730931	0.00058536	0.000720912	0.000598677	0.000590398	0.000793331		0.00108734	0.000793947	0.000982973	0.000605371	0.00112953	0.000669935		0.00106661	0.000689751		0.000878182
Halanaerobiales	0.00146055	0.00117637	0.00112886	0.00119167	0.00110718	0.00118898	0.000712284	0.000337398	0.000461572	0.000951261	0.000337646	0.000788028	0.00112592	0.00122411	0.00109533	0.00133447	0.00127485	0.00103539	0.00071133	0.000602038	0.000371335	0.000575559	0.000222273	0.000340084	0.00122228	0.00122535	0.00138708	0.00115133	0.00123365	0.00108733	0.000477983	0.000372292	0.000568968	0.000412345	0.000494503	0.000714686		0.00120893	0.000598032	0.00118168	0.000470436	0.00121784	0.000506796		0.00120282	0.000525088		0.000863952
Vibrionales	0.000894994	0.00104937	0.00116283	0.00110035	0.000709676	0.000747273	0.000785579	0.00043533	0.000713603	0.000887501	0.000453409	0.000758288	0.000791092	0.00091095	0.000716246	0.000995718	0.000931238	0.00110722	0.000700969	0.000580263	0.00046803	0.000655294	0.000298556	0.000421786	0.000995048	0.00106733	0.00107357	0.00110185	0.00102441	0.00101978	0.000631718	0.000459663	0.000608599	0.000497468	0.000490142	0.000652326		0.000944082	0.000672285	0.000908744	0.000520816	0.001047	0.000556653		0.000966608	0.000583251		0.00077493
Erysipelotrichales	0.00104242	0.00126247	0.000868531	0.000974023	0.000837633	0.000821309	0.000337983	0.000189971	0.000313454	0.000513971	0.000103741	0.000751904	0.000815144	0.00169576	0.00106477	0.0013178	0.000991454	0.000734623	0.000767065	0.00055913	0.000314732	0.000497261	0.000291384	0.000340847	0.000866058	0.00103511	0.00127582	0.00136678	0.000947018	0.00079487	0.000254117	0.000258087	0.000759926	0.000434732	0.000583058	0.0016251		0.00096773	0.000368504	0.00110326	0.000461737	0.00104761	0.000652504		0.00103953	0.000494248		0.00076689	0.981802
Mycoplasmatales	0.001171	0.00116862	0.000925999	0.00100301	0.000895631	0.000913567	0.000519327	0.000306274	0.000405203	0.000748635	0.000222013	0.000741802	0.000884124	0.00117712	0.000980212	0.00119876	0.000979463	0.000919488	0.000698945	0.00051647	0.000336725	0.000500071	0.000265746	0.000315443	0.000976674	0.00106302	0.00123043	0.00115013	0.000999141	0.000950183	0.000407372	0.00033296	0.000577089	0.000418712	0.000536298	0.000959016		0.00101297	0.000490542	0.00102319	0.0004389	0.0010616	0.000538575		0.00103259	0.000489339		0.000760963
Desulfobacterales	0.00110952	0.0010397	0.00105539	0.0010629	0.000929487	0.00101975	0.000714178	0.000371608	0.00054484	0.000851366	0.000328262	0.000868035	0.000834853	0.000952617	0.000895424	0.00107886	0.00106086	0.000935073	0.000724668	0.000538294	0.00037157	0.000485148	0.000238882	0.000323568	0.0010218	0.00103835	0.00104965	0.00092233	0.00100812	0.000964857	0.000468632	0.000432593	0.000519416	0.000417506	0.000471274	0.000592995		0.00103612	0.000613048	0.000959614	0.000447022	0.00100085	0.000483736		0.000998864	0.000514602		0.000756733
Myxococcales	0.000938185	0.000924447	0.000903862	0.00094661	0.00110537	0.00112981	0.000764414	0.000415256	0.000572168	0.00106187	0.00042995	0.000947558	0.000666378	0.000799935	0.000741073	0.000883976	0.0010311	0.000857508	0.000793503	0.000567129	0.000423633	0.000356275	0.000307585	0.000442345	0.0010003	0.000932301	0.000892153	0.000944485	0.000954597	0.000905361	0.0006421	0.000460315	0.000589375	0.00050531	0.000443468	0.000685778		0.00099138	0.000698536	0.000829995	0.000481745	0.000938199	0.000554391		0.000919858	0.000578224		0.000749041
Chlorobiales	0.000894884	0.000836667	0.000871152	0.000829452	0.000715403	0.000730518	0.0006142	0.000310371	0.00049601	0.000712816	0.000241073	0.000806131	0.000679623	0.000744856	0.000690365	0.000837939	0.000787001	0.000825264	0.000617129	0.00046818	0.000309897	0.000445687	0.000156579	0.000241408	0.000895931	0.000796081	0.000828511	0.000883659	0.00078653	0.000815937	0.000373544	0.000371462	0.000421701	0.000329433	0.000348565	0.000505765		0.000813013	0.0005301	0.000760841	0.000373147	0.000834441	0.000391745		0.000802765	0.000431664		0.000617215
Rhodobacterales	0.000920666	0.00075943	0.000785491	0.000818888	0.000792975	0.000903723	0.000589576	0.000330814	0.000448979	0.000824055	0.000326047	0.000680948	0.000563067	0.000675032	0.000623378	0.000751792	0.000791202	0.000700767	0.000586404	0.000448232	0.00033242	0.000323182	0.00023851	0.000338558	0.000790814	0.000765102	0.000744689	0.000727767	0.000750502	0.000714308	0.000488433	0.000370337	0.000487599	0.00039961	0.000373349	0.000551147		0.000830196	0.000533403	0.000684206	0.000377885	0.000748864	0.000445079		0.000754422	0.000452122		0.000603272
Synergistales	0.000883866	0.000836667	0.000877838	0.000829452	0.000799427	0.000805497	0.000461267	0.000227173	0.000333158	0.000693173	0.000183534	0.000573141	0.000691596	0.000896301	0.00072538	0.00085254	0.000865859	0.000829922	0.000476483	0.000347111	0.000223638	0.000260182	0.00014625	0.000217377	0.000859184	0.000889642	0.00090187	0.000793427	0.000811328	0.000843977	0.000318403	0.000256902	0.000334267	0.000270115	0.000277367	0.000418157		0.000838791	0.000411908	0.000810266	0.000278507	0.000849905	0.000312535		0.000832987	0.000334317		0.000583652
Verrucomicrobiales	0.000606983	0.000761746	0.000772028	0.000768428	0.000608324	0.000534171	0.000756343	0.000351119	0.000642843	0.00062353	0.0001821	0.000834255	0.000594749	0.000620999	0.000589533	0.000681534	0.000598041	0.000691542	0.000705376	0.000544663	0.000315204	0.000606841	0.00013291	0.000166838	0.000801188	0.000632693	0.000683183	0.00077201	0.000604332	0.000668179	0.000380832	0.000474946	0.000309594	0.00029096	0.00033354	0.000398591		0.00067528	0.000565032	0.0006294	0.000411972	0.000693597	0.000364744		0.000666092	0.000447249		0.000556671
Methanobacteriales	0.000701738	0.000713902	0.000589593	0.000716309	0.000568886	0.000591138	0.000370513	0.000210552	0.000276532	0.000577311	0.000175095	0.000548816	0.000592736	0.000785381	0.000640358	0.000752565	0.000618258	0.000587555	0.000490417	0.000324843	0.000193273	0.000248381	0.000125553	0.000186672	0.000672573	0.0006776	0.00072771	0.000671908	0.000575978	0.000607594	0.0002766	0.000217807	0.000327533	0.000244243	0.000304741	0.00049756		0.000646928	0.000359803	0.000662809	0.000261523	0.00065556	0.000311414		0.000655099	0.000310913		0.000483006
Deferribacterales	0.000747463	0.000583869	0.00059646	0.000600896	0.000532637	0.000557523	0.000446855	0.000223536	0.000296407	0.000412921	0.000217126	0.00043818	0.000545902	0.000556026	0.000500412	0.00064108	0.000617033	0.000712411	0.000376447	0.000356838	0.000240442	0.000398046	0.000175083	0.000227676	0.000833061	0.000621513	0.000624454	0.000694601	0.0006252	0.000794507	0.000286707	0.000332367	0.000288776	0.000292636	0.00035841	0.000361288		0.000603141	0.000339171	0.000595477	0.000295755	0.000698889	0.000320031		0.000632503	0.000318319		0.000475411
Aquificales	0.000717494	0.00053994	0.000519203	0.000536293	0.000510018	0.000501079	0.000444055	0.000248859	0.000291695	0.000477311	0.000210251	0.000482062	0.000470141	0.000500756	0.000483665	0.000621068	0.000563732	0.000499422	0.000394191	0.000381032	0.000261668	0.000354339	0.00017003	0.000228439	0.000555207	0.00057517	0.000608116	0.000537903	0.000574106	0.000496231	0.000303346	0.000258442	0.00035786	0.000286403	0.000301632	0.00038502		0.000554005	0.000359039	0.000523131	0.000298283	0.000557789	0.000315451		0.000544975	0.000324258		0.000434616	0.987822
Methanosarcinales	0.000641469	0.000607352	0.000493903	0.000542404	0.000525968	0.00057145	0.000363266	0.000210828	0.000317738	0.000479097	0.000197088	0.000493942	0.000482009	0.000568963	0.000510483	0.000614626	0.000583162	0.00047927	0.000405624	0.000309536	0.0002201	0.000286031	0.00011827	0.00017111	0.00057883	0.000622637	0.00063321	0.000541662	0.000553987	0.00049703	0.000263124	0.000244463	0.000305225	0.000225275	0.000250684	0.000357564		0.000563758	0.00034366	0.000539752	0.000251779	0.000571226	0.000274389		0.000558245	0.000289942		0.000424094
Methanomicrobiales	0.000650835	0.000547527	0.000463723	0.000528	0.000614342	0.000638261	0.000363842	0.000174362	0.000284842	0.000593488	0.000140265	0.000500246	0.000468128	0.000572864	0.000553463	0.000614282	0.000582812	0.000486793	0.000405028	0.000282034	0.000179476	0.000190937	0.00011645	0.000182705	0.000591704	0.000594781	0.000630647	0.000579595	0.000551179	0.000505602	0.000255974	0.000215852	0.000269346	0.000216628	0.000242135	0.000378014		0.000573781	0.000342841	0.00054639	0.000226105	0.000575585	0.000262992		0.000565252	0.000277313		0.000421282
Acholeplasmatales	0.000627917	0.000579956	0.000491824	0.00053769	0.000516615	0.00054569	0.000250028	0.000144066	0.000184269	0.000434244	9.85276e-05	0.000403752	0.000495677	0.000614054	0.00052887	0.000635325	0.000529686	0.000486524	0.000386927	0.000283515	0.000165621	0.000255312	0.000133616	0.000165884	0.000525334	0.00055918	0.000641111	0.000588054	0.000493254	0.000510251	0.000202689	0.000161297	0.000321211	0.000208116	0.000281383	0.000598738		0.000549949	0.000252481	0.000548356	0.000231812	0.000552864	0.000295572		0.00055039	0.000259955		0.000405172
Aeromonadales	0.000411854	0.000528917	0.000574593	0.000631103	0.000391268	0.000434059	0.000368454	0.000164463	0.000478277	0.00037521	0.000102242	0.000329645	0.000399254	0.000575813	0.000361168	0.000625963	0.000619571	0.000696826	0.000266764	0.000225795	0.000110433	0.00026986	9.39698e-05	0.000122477	0.000570331	0.000589722	0.000481367	0.000676004	0.00074704	0.000636506	0.000315378	0.000167398	0.000230281	0.000178491	0.000203967	0.000273617		0.000495299	0.000303049	0.000546433	0.00018155	0.000616828	0.000228188		0.000552853	0.000237596		0.000395224
Xanthomonadales	0.000430805	0.000485067	0.000521643	0.000509143	0.000458255	0.000500451	0.000420172	0.000234263	0.000327675	0.000512185	0.000236772	0.000476324	0.000302937	0.000380038	0.000340908	0.000428074	0.000474984	0.00047506	0.000453856	0.000301685	0.000222577	0.000205423	0.000140119	0.000222527	0.000511085	0.000454065	0.000470903	0.000498292	0.000452079	0.000476326	0.000338617	0.000258027	0.000329486	0.000271188	0.000250338	0.000344814		0.000484227	0.000367899	0.000400334	0.000257698	0.000477125	0.000298745		0.000453895	0.000308114		0.000381005
Neisseriales	0.000393123	0.000588582	0.000757932	0.00067615	0.000352337	0.000406937	0.000363101	0.000182236	0.000302146	0.000479202	0.000183566	0.000402217	0.000337692	0.000409814	0.000389977	0.00048227	0.000483386	0.000537846	0.000339171	0.00025147	0.000193568	0.000256248	9.81685e-05	0.000154098	0.000531959	0.00048648	0.000587507	0.000510242	0.00048034	0.000554201	0.000262712	0.000212535	0.000251304	0.000200609	0.0002335	0.000283968		0.000529177	0.000318745	0.000440164	0.000215454	0.000525122	0.000240771		0.000498154	0.000258323		0.000378239
Syntrophobacterales	0.000504626	0.000525483	0.000564202	0.000504516	0.000430199	0.000474795	0.000303641	0.000164003	0.000242779	0.000417752	0.000145869	0.000405611	0.000415148	0.000482777	0.000445721	0.000574172	0.00050658	0.000490734	0.000350842	0.000248063	0.000184665	0.000187254	0.000128043	0.000171911	0.000512085	0.000520207	0.000532409	0.000500507	0.000486984	0.000516789	0.00022249	0.000200214	0.000248271	0.000202821	0.000210961	0.000282706		0.000500637	0.000279943	0.000485855	0.000211796	0.000511497	0.000227911		0.00049933	0.000239883		0.000369606
Planctomycetales	0.000490523	0.000459028	0.000438603	0.000482952	0.000496896	0.000537312	0.000343253	0.000172106	0.00027499	0.000468488	0.000165353	0.000440927	0.000337056	0.000432549	0.000401337	0.000472994	0.000507542	0.000447474	0.000376089	0.000265394	0.000196103	0.000189439	0.000132799	0.000199145	0.000490587	0.000488479	0.000482222	0.000465059	0.00049316	0.000454824	0.000288976	0.000221065	0.000276542	0.000222996	0.00020863	0.00032935		0.000484219	0.000310853	0.000433159	0.000226495	0.000479055	0.000257927		0.000465478	0.000265091		0.000365285
Rhodocyclales	0.000306852	0.000587464	0.000778172	0.000646293	0.000313406	0.000370914	0.000324477	0.000180394	0.000272163	0.000583509	0.000171381	0.000384438	0.000279414	0.000359015	0.000328143	0.000406601	0.000420983	0.000543578	0.000315234	0.000248212	0.000181835	0.000196307	0.000109613	0.000159934	0.000473838	0.000435203	0.00058644	0.000463045	0.000407629	0.00056546	0.000274331	0.000215201	0.000266056	0.000221655	0.00025362	0.000306943		0.000500517	0.000319393	0.000389622	0.000201856	0.000488603	0.000256301		0.000459581	0.000259183		0.000359382
Oceanospirillales	0.000393123	0.000466457	0.000495529	0.000516301	0.000380248	0.000417304	0.000358571	0.00017892	0.000331187	0.000458929	0.000132706	0.000411753	0.000315017	0.000424558	0.000348051	0.000449374	0.000474984	0.000511334	0.000348579	0.000263518	0.000173227	0.000274043	0.000107792	0.000162795	0.000479963	0.000465932	0.000483076	0.000482917	0.000505326	0.000495432	0.000267043	0.000212772	0.000245804	0.000219242	0.000212904	0.000280623		0.000444827	0.000312011	0.000420553	0.000221659	0.000485441	0.000239731		0.000450274	0.000257801		0.000354037	0.991676
Chromatiales	0.000351695	0.000482671	0.000551461	0.000521452	0.000400837	0.000438667	0.000342183	0.000182466	0.000315682	0.000483089	0.00017806	0.000378457	0.000295414	0.00035892	0.000330485	0.000427387	0.000452841	0.000477568	0.00034846	0.000259469	0.000197224	0.000213103	0.00011266	0.00017233	0.000475213	0.000424772	0.000484678	0.000477882	0.000479591	0.000477489	0.000290214	0.000214371	0.000273458	0.000220181	0.000223569	0.000292174		0.000457797	0.000313323	0.000390436	0.000217208	0.000469938	0.000252328		0.00043939	0.000260953		0.000350171
Sphingomonadales	0.000500439	0.000440498	0.000474566	0.00045292	0.000462097	0.000510085	0.000322418	0.000173994	0.000260341	0.000446744	0.000166102	0.000424199	0.000328474	0.000393642	0.000350628	0.000426614	0.000458267	0.000428844	0.000382163	0.000253939	0.000179417	0.000193248	0.00011593	0.000176259	0.000448715	0.000440512	0.000457021	0.000428335	0.000429152	0.000421916	0.000251642	0.000205901	0.000256547	0.000214618	0.000198656	0.000314454		0.000473434	0.000298966	0.000397745	0.000216826	0.000437609	0.000240303		0.000436262	0.000252032		0.000344147
Chlamydiales	0.000462977	0.000460866	0.000473481	0.000448555	0.000375753	0.00043008	0.000318712	0.000144389	0.000281244	0.000342017	8.79385e-05	0.000404076	0.00033854	0.000415902	0.000341259	0.000434172	0.000480936	0.000447563	0.000346078	0.000239275	0.000163262	0.000237891	8.30457e-05	0.000120074	0.000446965	0.000401913	0.000450721	0.000455593	0.00047145	0.000438479	0.000191757	0.000201695	0.000203192	0.000175944	0.000183717	0.000254113		0.000441952	0.000263063	0.000409729	0.000198271	0.000444187	0.000201736		0.000431956	0.000221023		0.00032649
Deinococcales	0.000373621	0.000398565	0.000363243	0.000403158	0.000394965	0.000411545	0.000258428	0.00014752	0.000209798	0.000426576	0.000172293	0.00038767	0.000295414	0.000385366	0.000350745	0.000398785	0.00041188	0.000366774	0.000325357	0.000226931	0.00016621	0.000150477	0.000101215	0.000174848	0.000419343	0.000380865	0.000420396	0.000416317	0.000391908	0.000369031	0.000225103	0.000169353	0.000260351	0.000198934	0.000194554	0.000301389		0.00039085	0.000267047	0.000368161	0.00019084	0.000399643	0.000224947		0.000386218	0.000227611		0.000306915
Natranaerobiales	0.000570954	0.000428517	0.000401104	0.000410404	0.000451585	0.000467779	0.000229357	9.54918e-05	0.000142978	0.000305462	6.54896e-05	0.000283015	0.000397665	0.000468603	0.000421362	0.00049335	0.000446627	0.000364087	0.000238658	0.00017321	9.28042e-05	0.000138676	5.49922e-05	8.41818e-05	0.000416093	0.000443197	0.000482756	0.00038436	0.000431211	0.000384286	0.000131665	0.000103898	0.000151841	0.000113609	0.000145765	0.000217379		0.000455057	0.000186966	0.000431949	0.00013042	0.000423651	0.000144026		0.000436886	0.000153804		0.000295345
Chloroflexales	0.000367892	0.000380833	0.000356376	0.000361341	0.000373796	0.000411335	0.000269381	0.000127675	0.000206885	0.000370589	0.000115731	0.000329645	0.000284501	0.000372428	0.000319008	0.000374822	0.000394201	0.000356116	0.000290225	0.000210587	0.000142449	0.000148292	8.17452e-05	0.000129381	0.000379221	0.00035838	0.000407475	0.00042236	0.000352605	0.000368305	0.000193751	0.000154366	0.000207458	0.000169308	0.00016364	0.000262887		0.000375262	0.000236651	0.000350179	0.000167113	0.000381391	0.000191902		0.000368944	0.000198555		0.00028375
Halobacteriales	0.000288893	0.000296887	0.000338575	0.00030896	0.000362994	0.000384842	0.000231334	0.000119065	0.000176902	0.000363866	0.000123388	0.000305804	0.000205667	0.000298799	0.00024476	0.000308773	0.000359279	0.000297987	0.000264263	0.000189849	0.000139973	0.00011445	9.32267e-05	0.000144829	0.000338849	0.000323342	0.000344154	0.000325414	0.000326871	0.000317236	0.000210527	0.000162541	0.000197486	0.000170984	0.000148441	0.000235683		0.000330192	0.00022006	0.000285878	0.000157765	0.000329311	0.00018761		0.000315127	0.000188478		0.000251803
Acidobacteriales	0.000272255	0.000299842	0.000315353	0.000300143	0.000289264	0.000320125	0.000268805	0.000154288	0.000235412	0.000347584	0.000137593	0.000342737	0.000208846	0.000268262	0.000238319	0.000278196	0.000299852	0.000289837	0.000321546	0.000216216	0.000159725	0.00017283	8.19681e-05	0.000141053	0.000296352	0.000290801	0.000288628	0.000307152	0.000290375	0.000289995	0.000199045	0.000192158	0.000219178	0.000170917	0.000162517	0.000251904		0.000299497	0.000247737	0.000263885	0.000182223	0.000293884	0.000199286		0.000285755	0.000209749		0.000247752
Caulobacterales	0.000425296	0.000307989	0.000332612	0.000304944	0.000289119	0.000332168	0.000253652	0.0001332	0.00020877	0.000279937	0.000121335	0.00030831	0.000220607	0.00025209	0.000229653	0.000286871	0.000304928	0.000301301	0.000242707	0.000196713	0.000138735	0.000188065	7.73978e-05	0.000121524	0.000318225	0.000303105	0.00028094	0.000297552	0.000290281	0.000296823	0.000175187	0.000161652	0.000174304	0.000156573	0.000140886	0.000189859		0.000332021	0.000217534	0.000265909	0.000160857	0.000297821	0.00016641		0.000298584	0.0001816		0.000240092
Methanococcales	0.000383868	0.000327159	0.000354207	0.000335063	0.000309201	0.000319706	0.000221698	9.59983e-05	0.000137838	0.000239916	0.000101655	0.000231616	0.000283229	0.000323056	0.000272164	0.000371473	0.000336961	0.000313841	0.000207814	0.000156521	0.000107191	0.000135242	5.74074e-05	9.90957e-05	0.00032535	0.000368186	0.000362948	0.000307958	0.000336697	0.000309681	0.000147754	0.000116752	0.000154103	0.000112805	0.000126292	0.000182916		0.000338201	0.000171454	0.000316787	0.000127212	0.000335137	0.000140104		0.000330042	0.000146256		0.000238149
Thermales	0.000307183	0.000294091	0.000306136	0.000291151	0.000311666	0.000337404	0.000206957	9.91291e-05	0.000147004	0.000322479	0.000116871	0.00025578	0.000226435	0.000308216	0.000249913	0.000302074	0.000322082	0.000284821	0.000212339	0.000176172	0.000123582	0.000105584	7.26789e-05	0.000129839	0.000305351	0.000304604	0.00032173	0.000305407	0.000296738	0.000285636	0.000186325	0.000128421	0.000166902	0.0001429	0.00012504	0.000209426		0.000307938	0.00019137	0.000282257	0.000136699	0.000303245	0.000159836		0.000297813	0.000162635		0.000230224
Rickettsiales	0.00035434	0.000297206	0.000313456	0.000309047	0.000285132	0.000327351	0.000192545	0.000102168	0.000155485	0.000278046	0.000112929	0.000262407	0.000254302	0.000304031	0.000239725	0.000315902	0.00031193	0.000259922	0.000220914	0.000157607	0.000116978	0.000118696	8.41975e-05	0.000115078	0.000295602	0.000302731	0.000326963	0.0002997	0.000301698	0.000264061	0.000157655	0.000119714	0.000162327	0.000147592	0.00012763	0.000203493		0.000314422	0.00018393	0.000280968	0.000135578	0.000298459	0.000153068		0.00029795	0.000157526		0.000227738
Legionellales	0.000260356	0.000289539	0.000313456	0.000312278	0.000206037	0.000244099	0.000209098	0.000120401	0.00016765	0.000194643	0.000105924	0.000225555	0.000218382	0.000247715	0.000229302	0.000295288	0.000273683	0.000280074	0.000215912	0.000156472	0.00010949	0.000172081	6.25351e-05	8.87208e-05	0.000332224	0.000277498	0.000299306	0.000305004	0.000285509	0.00028411	0.00014191	0.000125223	0.000144851	0.000111464	0.000116318	0.000167768		0.000270961	0.000170545	0.000257407	0.000134202	0.000297275	0.000134589		0.000275214	0.000146445		0.00021083
Nitrospirales	0.000302445	0.000277398	0.000258969	0.000293159	0.00026186	0.000287872	0.000235616	0.000122979	0.000166193	0.00023645	9.65075e-05	0.000257154	0.000220395	0.000245051	0.000205528	0.000281374	0.000280422	0.000247472	0.00020567	0.000162397	0.000110669	0.000153037	6.33154e-05	8.50209e-05	0.000248481	0.000284181	0.000238655	0.000236994	0.000265577	0.000249968	0.000136134	0.000123919	0.000147832	0.000115218	0.000118088	0.000172754		0.000280284	0.000185817	0.000246707	0.000130018	0.000253976	0.000135658		0.000260322	0.000150498		0.00020541
Nostocales	0.000227963	0.000222046	0.000234843	0.00022646	0.000226989	0.000233837	0.000259746	0.000136147	0.000179386	0.000278362	0.000108107	0.000267013	0.000161482	0.000211185	0.000176017	0.000222454	0.000239024	0.000224095	0.000246637	0.00021666	0.000134136	0.000209294	6.63251e-05	0.000116146	0.000234857	0.0002201	0.000239082	0.000234443	0.000237409	0.00021183	0.000168449	0.000152411	0.000204528	0.000161734	0.000158718	0.000207974		0.00022869	0.000204793	0.000205709	0.000164866	0.00022962	0.000175636		0.00022134	0.000181765		0.000201552
Nitrosomonadales	0.000217716	0.00029521	0.000378062	0.000310444	0.000239676	0.000253105	0.000148403	9.71493e-05	0.000130213	0.000276261	0.000124137	0.000182642	0.000176316	0.000213754	0.000188899	0.000222712	0.000241824	0.000282851	0.000157319	0.000113564	0.000103358	0.000106083	5.50665e-05	9.62731e-05	0.000264355	0.000245083	0.000288735	0.000245051	0.000234602	0.000280624	0.000140122	9.69084e-05	0.000151122	0.000111531	0.000119729	0.000160004		0.000282369	0.000159801	0.000221059	0.000105277	0.000259741	0.000129903		0.00025439	0.00013166		0.000193025
Thiotrichales	0.000277103	0.00028219	0.000277944	0.000295952	0.000195815	0.000207972	0.000174097	8.50402e-05	0.00014709	0.000234349	7.11262e-05	0.000187329	0.000208422	0.000237631	0.00020061	0.000258957	0.000256441	0.000261355	0.000165417	0.000138795	9.07405e-05	0.000156034	5.29857e-05	7.70109e-05	0.000247231	0.00026713	0.00025937	0.000259082	0.000273157	0.000251348	0.00012204	9.99293e-05	0.000142178	0.000109588	0.000122665	0.000195729		0.000256163	0.000149839	0.000237236	0.000113497	0.000259553	0.000132021		0.000250984	0.000131786		0.000191385
Elusimicrobiales	0.000386843	0.000295689	0.000313004	0.000268103	0.000279984	0.000345781	0.00013152	4.94034e-05	0.000101344	0.000164496	2.42735e-05	0.000168015	0.000275918	0.000275587	0.000253778	0.000300785	0.000349039	0.000267803	0.000126951	8.92712e-05	5.91376e-05	8.2981e-05	2.80163e-05	4.47418e-05	0.000285478	0.000270753	0.000296423	0.000278418	0.000310588	0.000275829	6.86859e-05	7.40437e-05	6.53833e-05	5.84468e-05	6.67943e-05	0.000114307		0.000314901	0.000106509	0.000287152	7.18498e-05	0.000286248	7.46101e-05		0.0002961	8.43228e-05		0.000190212
Methylococcales	0.000211436	0.000258947	0.000274872	0.000247151	0.000218362	0.000240434	0.000181839	0.000109811	0.00014966	0.000216597	0.000102437	0.000190724	0.000159257	0.000220793	0.000174494	0.000231043	0.000243837	0.000229379	0.000194595	0.000145362	0.00010495	0.00011982	8.04818e-05	0.000104436	0.000235482	0.000217539	0.000230326	0.000250757	0.000235538	0.000238127	0.000134828	0.000123801	0.000156519	0.000121384	0.000137604	0.000178814		0.000241867	0.000158511	0.000209801	0.000124941	0.000234628	0.000142158		0.000228765	0.00014187		0.000185318
Prochlorales	0.000229395	0.000245848	0.000247222	0.000237547	0.000220247	0.000229229	0.000189004	9.10257e-05	0.000145205	0.000234664	8.60813e-05	0.000215938	0.000171972	0.000221745	0.000178359	0.000242466	0.000237361	0.000230454	0.000190188	0.000146745	0.000101884	0.000136741	4.90843e-05	7.78882e-05	0.000243356	0.000246144	0.000248692	0.000256867	0.000235819	0.000236165	0.000113995	0.000122142	0.000124393	0.000103488	0.000100774	0.000157795		0.000234915	0.00016032	0.000213726	0.000117088	0.000244507	0.000120431		0.000231049	0.000132613		0.000181831
Dictyoglomales	0.000228844	0.000228835	0.000195085	0.000208913	0.00020669	0.000223784	0.000182086	0.000102536	0.000150688	0.000210714	5.67576e-05	0.000222161	0.00018119	0.000227547	0.000197331	0.000223657	0.00020594	0.000201883	0.00020174	0.000148423	9.57522e-05	0.000136866	4.44025e-05	6.85431e-05	0.000200359	0.000207296	0.000228084	0.000220411	0.000197077	0.000195848	0.000105057	0.000120602	0.000137192	9.44398e-05	0.000103106	0.000154702		0.000215359	0.000154157	0.000206258	0.000115954	0.000208179	0.000119183		0.000209932	0.000129765		0.000169848
Methylophilales	0.000182238	0.000269411	0.000353123	0.000305817	0.000172833	0.00019352	0.000157132	6.71297e-05	0.000108797	0.000232773	5.61386e-05	0.000150963	0.000149508	0.00018864	0.000152126	0.000193166	0.000203227	0.000247114	0.000157438	0.000100578	5.91965e-05	9.00365e-05	4.13556e-05	5.04633e-05	0.000212984	0.000215728	0.00028724	0.000224641	0.000207932	0.000262535	0.000123071	8.42913e-05	8.52758e-05	8.12357e-05	0.000103106	0.00011052		0.000246157	0.000128822	0.000188963	8.31781e-05	0.000235177	9.79166e-05		0.000223432	0.000103306		0.000163369
Bacteroidetes Order II. Incertae sedis	0.00020791	0.000230033	0.000208007	0.000231698	0.000207705	0.000197814	0.000166356	9.2407e-05	0.000136981	0.000176156	9.3738e-05	0.000231616	0.000158515	0.000189401	0.000177773	0.000189129	0.000194212	0.00021487	0.000181495	0.000127142	9.27452e-05	0.000112202	4.32135e-05	7.43027e-05	0.000222858	0.00021654	0.00020331	0.000217994	0.000188093	0.000212847	0.000108632	0.000101766	0.000122953	9.00831e-05	9.46865e-05	0.000142079		0.000213861	0.000149542	0.000187317	0.000105183	0.000210274	0.000110033		0.000203817	0.000121586		0.000162702
Bdellovibrionales	0.000270493	0.000222765	0.000215597	0.000230127	0.000199077	0.000218967	0.000142061	7.34836e-05	0.000104428	0.000172794	6.24594e-05	0.000160822	0.000189985	0.000203385	0.000197799	0.00023465	0.000236573	0.000205107	0.000173277	0.000108429	7.81229e-05	7.53634e-05	4.54057e-05	6.81617e-05	0.000211609	0.000223847	0.000219434	0.000211885	0.000225899	0.000197809	0.000100038	8.07964e-05	9.63272e-05	7.76163e-05	7.54729e-05	0.0001085		0.000226171	0.000119341	0.00021125	9.146e-05	0.000215081	8.97918e-05		0.0002175	0.000100198		0.000158849
Acidithiobacillales	0.000136734	0.000149681	0.000160387	0.00015723	0.00013267	0.000140323	0.000132261	8.0436e-05	0.000108111	0.00017353	9.88208e-05	0.000154438	8.80521e-05	0.000128804	0.000108561	0.000140429	0.000139336	0.000147874	0.000125403	0.000110997	9.98205e-05	7.74239e-05	5.8968e-05	9.62731e-05	0.000156363	0.000139967	0.000156861	0.000146225	0.000145796	0.00014892	0.000129259	9.64345e-05	0.000128916	0.000106035	9.02825e-05	0.000124027		0.000146171	0.000124599	0.000125509	9.48141e-05	0.000149022	0.000112492		0.000140234	0.000110635		0.000125435
Solibacterales	0.00014654	0.000149602	0.000158128	0.000156444	0.000152462	0.000160639	0.00011999	6.39528e-05	9.77457e-05	0.000163866	5.174e-05	0.000157266	0.000126515	0.000137175	0.000128119	0.00015881	0.000151676	0.000152711	0.0001441	0.000104578	7.22858e-05	7.39274e-05	4.3102e-05	6.45e-05	0.000160863	0.000158392	0.000154405	0.000151529	0.000144486	0.000148412	9.85255e-05	7.89009e-05	9.62758e-05	7.99622e-05	7.83657e-05	0.000106543		0.000153969	0.000109093	0.000142501	8.37488e-05	0.000153014	8.97622e-05		0.000149828	9.42015e-05		0.000122015
Thermococcales	0.000164058	0.000146087	0.000153159	0.000149286	0.000147459	0.000155926	0.000115708	6.32622e-05	8.49813e-05	0.000135714	5.66925e-05	0.000135204	0.000111151	0.000144215	0.000143928	0.00016465	0.000150363	0.000150113	0.000122545	9.31719e-05	6.80996e-05	8.36678e-05	3.40357e-05	5.89692e-05	0.000167737	0.000170384	0.000165724	0.000155288	0.000154686	0.000151898	8.29869e-05	7.36883e-05	9.25235e-05	7.41979e-05	7.22346e-05	9.78331e-05		0.000152663	9.85937e-05	0.00014407	7.67481e-05	0.000160953	8.2244e-05		0.000152562	8.5862e-05		0.000119212
Caldilineales	0.000184111	0.000146966	0.000137526	0.000141952	0.000159711	0.000165246	0.000125508	5.69544e-05	8.1726e-05	0.000155042	5.58127e-05	0.00014175	0.000122065	0.000141646	0.000141703	0.000153055	0.000151851	0.000129334	0.000126236	9.93439e-05	6.04937e-05	8.76014e-05	3.63766e-05	5.62229e-05	0.000146739	0.000149335	0.000162734	0.000139175	0.000137374	0.000135699	8.36057e-05	6.13674e-05	8.90795e-05	7.39969e-05	7.25368e-05	0.00012611		0.000155919	0.000102799	0.000139943	7.77125e-05	0.000145176	8.44494e-05		0.000147012	8.83202e-05		0.000117666
Methylacidiphilales	0.000150176	0.000123004	0.000194814	0.00014169	0.00013238	0.000163257	0.000127896	3.5867e-05	8.20687e-05	0.000171009	1.75616e-05	0.000118233	0.000188925	0.000130421	0.000135731	0.000151767	0.000102576	0.000147247	0.000236276	7.84086e-05	2.37612e-05	2.85345e-05	1.35994e-05	2.1055e-05	0.000180736	0.000167823	0.000254352	0.000236726	0.000118752	0.000148339	9.37127e-05	4.54332e-05	5.97804e-05	5.79106e-05	5.91953e-05	6.65265e-05		0.000150887	9.21058e-05	0.000142778	6.69392e-05	0.000184454	6.37598e-05		0.000159373	7.42683e-05		0.000116821
Herpetosiphonales	0.00016494	0.000141295	0.000127316	0.000143262	0.000137527	0.000143988	0.000122379	6.83268e-05	9.18347e-05	0.000145693	6.13191e-05	0.000132294	0.000113164	0.000146403	0.000121677	0.000139742	0.000143274	0.000125751	0.000104919	0.00010359	7.68848e-05	9.64677e-05	6.2275e-05	7.50656e-05	0.000148114	0.000140092	0.000155259	0.000142062	0.000134098	0.000128798	9.39189e-05	7.91971e-05	9.19581e-05	8.37827e-05	8.24675e-05	0.000110078		0.000143055	0.000103641	0.000131669	8.65337e-05	0.000141404	9.02337e-05		0.000138709	9.34695e-05		0.000116089
Thermodesulfobacteriales	0.000123732	0.00013794	0.000121081	0.000129294	0.000112081	0.000118437	0.000125838	7.51871e-05	8.60093e-05	0.00015084	8.21063e-05	0.000138275	0.000101615	0.000130231	0.000112192	0.000144123	0.000133209	0.000128796	0.000108849	0.000102158	7.58235e-05	0.000101026	3.81973e-05	7.0374e-05	0.00012899	0.000134658	0.000130379	0.000127023	0.000128764	0.000125965	8.14056e-05	7.46953e-05	0.000106967	7.63428e-05	8.11722e-05	0.000114749		0.000123761	0.000109709	0.000125028	8.2738e-05	0.000129297	8.9222e-05		0.000126028	9.38897e-05		0.000109959
Chrysiogenales	0.000185874	0.000160944	0.000147285	0.000174079	0.000138252	0.000147444	9.26488e-05	3.29203e-05	6.3222e-05	0.00012458	2.75317e-05	0.000120495	0.00013531	0.00014802	0.000133623	0.000175043	0.000168393	0.000154771	8.65791e-05	5.81646e-05	4.03291e-05	6.14396e-05	2.13281e-05	3.18495e-05	0.000170362	0.000161327	0.000155046	0.000162472	0.000165167	0.000157928	5.35599e-05	4.2116e-05	5.60281e-05	4.71864e-05	5.30642e-05	6.53272e-05		0.00015898	7.68997e-05	0.000152527	4.99483e-05	0.00016205	5.28803e-05		0.000157852	5.99094e-05		0.000108881
Anaerolineales	0.000166372	0.000134665	0.000132647	0.000132873	0.000157392	0.000171844	9.24017e-05	5.19357e-05	7.84707e-05	0.000122794	3.85769e-05	0.000131809	0.000105112	0.000121289	0.000120038	0.000144896	0.000157103	0.000135335	0.000108968	7.01628e-05	6.16729e-05	6.55606e-05	3.12861e-05	4.26058e-05	0.000151113	0.000139155	0.000144474	0.000144949	0.000136625	0.000135917	7.54239e-05	5.88795e-05	7.78739e-05	5.67041e-05	5.86771e-05	0.000102251		0.000149299	8.59981e-05	0.000130629	6.33761e-05	0.000142039	7.1635e-05		0.000140655	7.36697e-05		0.000107163
Methanocellales	0.000173644	0.000128036	0.000109515	0.000128682	0.000137165	0.000128385	0.000120979	5.68623e-05	7.05037e-05	0.000130147	7.02139e-05	0.000134557	0.000107125	0.000116342	0.000107858	0.000137423	0.000144062	0.00011778	9.72973e-05	9.22831e-05	6.69794e-05	9.2659e-05	3.00971e-05	5.93506e-05	0.000139614	0.000129661	0.000142766	0.000137564	0.000138777	0.000118046	8.21619e-05	6.08935e-05	9.83833e-05	6.97742e-05	7.3314e-05	9.80224e-05		0.000134238	9.72105e-05	0.000121765	7.31111e-05	0.000134405	8.04249e-05		0.000130136	8.35822e-05		0.000106859
Solirubrobacterales	0.000133098	0.000124841	0.000119274	0.000119865	0.000126	0.000142941	9.49547e-05	4.53977e-05	6.44213e-05	9.87396e-05	5.43466e-05	0.000113949	8.86879e-05	0.000123572	0.000100715	0.000114834	0.000133034	0.00010739	0.000147077	6.67559e-05	5.99041e-05	6.22513e-05	4.68549e-05	6.20207e-05	0.00012549	0.000121292	0.000116071	0.000125345	0.000123618	0.000117974	7.66615e-05	6.24929e-05	0.000105939	7.56055e-05	9.79679e-05	0.000110457		0.00012767	7.86349e-05	0.000111372	7.4144e-05	0.000121632	8.81873e-05		0.000120225	8.03221e-05		0.000100273
Gallionellales	9.55263e-05	0.000170848	0.000207826	0.000190055	8.37343e-05	9.55035e-05	8.56486e-05	4.42006e-05	7.4787e-05	0.000129832	3.73714e-05	8.38861e-05	8.87938e-05	0.000119672	9.82554e-05	0.000123853	0.000125857	0.000164086	8.14582e-05	5.97446e-05	4.83478e-05	7.7299e-05	2.31487e-05	4.0775e-05	0.00013424	0.000136157	0.000164015	0.000129172	0.000123524	0.000165773	5.43162e-05	5.95311e-05	5.32524e-05	5.34198e-05	5.69932e-05	6.24869e-05		0.000140582	7.59543e-05	0.000120086	5.51289e-05	0.000142147	5.66666e-05		0.000134272	6.25833e-05		9.84275e-05
Desulfarculales	0.000136624	0.000145927	0.000142496	0.000144309	0.000128465	0.000143569	7.88132e-05	5.18897e-05	5.8339e-05	9.7374e-05	3.46671e-05	0.000113626	9.89659e-05	0.000126426	0.000120623	0.000138282	0.000134609	0.000129603	9.34864e-05	6.5719e-05	4.99987e-05	5.1949e-05	4.85269e-05	5.21797e-05	0.000137239	0.000122541	0.00011575	0.000119303	0.000131665	0.000131268	6.13979e-05	5.2956e-05	6.09627e-05	5.22134e-05	5.4489e-05	6.91143e-05		0.000140232	7.24515e-05	0.000124752	6.031e-05	0.000126294	5.85222e-05		0.000130426	6.37612e-05		9.70936e-05
Thermoproteales	8.81442e-05	0.000107908	0.000101112	9.97856e-05	0.000107513	0.000107023	9.32253e-05	4.84826e-05	6.7334e-05	0.000117647	6.11236e-05	0.000104575	7.03569e-05	9.32259e-05	7.40136e-05	0.000106847	0.000116405	0.000111958	9.83691e-05	7.68779e-05	6.06116e-05	5.71938e-05	3.50018e-05	5.97702e-05	0.000117241	0.000117232	0.000111052	0.000111582	0.000106025	0.000114487	8.69747e-05	6.75871e-05	8.98506e-05	7.39298e-05	5.75114e-05	9.5119e-05		0.000101914	8.20646e-05	9.54676e-05	6.46374e-05	0.000112936	7.84954e-05		0.000103439	7.50658e-05		8.92526e-05
Desulfurellales	0.000108748	0.000117333	0.000106443	0.000115675	9.57689e-05	0.000103881	7.64249e-05	3.19994e-05	4.72023e-05	8.17228e-05	3.4211e-05	8.58257e-05	0.000100449	0.00011092	0.000105985	0.000123853	0.000119643	0.000103449	8.253e-05	6.07815e-05	3.82065e-05	5.32602e-05	1.95074e-05	3.25742e-05	0.000107617	0.000127413	0.000116391	0.000111716	0.000126331	0.000107804	4.70282e-05	4.22345e-05	5.59767e-05	4.20254e-05	4.75807e-05	6.45067e-05		0.000107975	5.95644e-05	0.000110716	4.781e-05	0.000116212	4.9892e-05		0.000111634	5.24221e-05		8.20283e-05
Cardiobacteriales	8.23047e-05	8.65021e-05	8.86422e-05	8.35476e-05	6.91624e-05	7.62353e-05	0.000107308	8.52244e-05	9.38907e-05	0.000110189	3.85444e-05	0.000113707	6.64364e-05	6.97292e-05	6.13657e-05	7.80736e-05	8.06081e-05	7.98036e-05	0.000122306	0.000104183	6.46209e-05	7.75488e-05	3.05801e-05	4.10801e-05	7.98688e-05	7.12638e-05	8.40364e-05	8.55327e-05	7.72025e-05	7.76564e-05	6.24293e-05	6.94826e-05	0.000111748	6.62218e-05	7.12415e-05	0.000101557		8.10657e-05	9.14772e-05	7.26695e-05	7.33865e-05	7.92601e-05	8.04467e-05		7.76651e-05	8.17701e-05		7.97176e-05
Puniceicoccales	0.000136183	0.00010032	0.000102106	0.000102754	0.000102366	9.95876e-05	6.61306e-05	2.42183e-05	5.1657e-05	0.0001	2.07221e-05	9.36647e-05	9.64229e-05	0.000103119	9.53277e-05	0.000107104	0.00010704	9.36864e-05	6.78818e-05	4.72032e-05	2.9952e-05	3.56525e-05	1.59032e-05	2.76537e-05	0.000107992	9.48727e-05	0.000114042	0.000111313	0.000108832	9.58173e-05	4.01527e-05	3.7318e-05	3.7215e-05	3.27088e-05	2.87557e-05	5.68694e-05		0.000107219	5.93988e-05	0.00010045	3.73744e-05	0.000105478	3.88366e-05		0.000104383	4.52033e-05		7.47929e-05
Archaeoglobales	0.000129352	0.000105672	9.58709e-05	9.54206e-05	9.82338e-05	0.000102729	5.31186e-05	2.78556e-05	4.15483e-05	7.09034e-05	3.05944e-05	7.02284e-05	7.788e-05	0.000108256	9.12288e-05	0.000105902	0.000106952	9.67317e-05	5.85928e-05	4.52775e-05	3.08364e-05	3.66515e-05	1.95074e-05	2.86073e-05	0.000118241	0.000108926	0.000113828	0.000106547	0.000108271	0.000104753	4.20091e-05	3.87396e-05	4.49767e-05	3.52557e-05	3.57503e-05	5.21987e-05		0.000104546	4.90415e-05	9.78252e-05	3.65788e-05	0.000110094	4.14884e-05		0.000104155	4.23695e-05		7.32624e-05
Nautiliales	6.53369e-05	7.46011e-05	8.62929e-05	7.71746e-05	6.53925e-05	5.84331e-05	5.77305e-05	6.34003e-05	5.86817e-05	8.02522e-05	4.05644e-05	6.99051e-05	5.63703e-05	7.04902e-05	5.46905e-05	8.21963e-05	0.000121481	9.67317e-05	6.60955e-05	5.93989e-05	6.28521e-05	0.000100589	3.68225e-05	3.90204e-05	9.0993e-05	8.06324e-05	8.33957e-05	8.46599e-05	0.000171249	0.000104389	5.1841e-05	6.37368e-05	5.65421e-05	5.67041e-05	5.51798e-05	6.35599e-05		7.12052e-05	6.17557e-05	8.03267e-05	6.07963e-05	0.000102553	5.79273e-05		8.4695e-05	6.01598e-05		7.24274e-05
Phycisphaerales	0.000121749	8.3467e-05	7.48173e-05	8.2238e-05	0.000116866	0.000102101	5.82246e-05	3.77547e-05	4.12913e-05	8.83404e-05	5.98529e-05	8.19466e-05	7.19463e-05	0.000100075	8.13916e-05	0.000102724	0.000101876	6.73539e-05	6.62146e-05	4.13768e-05	4.38668e-05	2.85345e-05	2.50809e-05	4.37883e-05	8.79932e-05	9.10003e-05	9.79179e-05	8.74126e-05	9.48889e-05	7.41695e-05	5.12222e-05	3.37639e-05	6.15795e-05	4.37681e-05	4.18382e-05	6.6274e-05		9.6873e-05	6.12351e-05	8.75612e-05	4.1477e-05	8.88971e-05	4.9741e-05		9.11104e-05	5.08177e-05		7.0964e-05
Desulfurococcales	8.93562e-05	9.01763e-05	8.04195e-05	8.02301e-05	9.79438e-05	0.000100111	6.30012e-05	3.75245e-05	5.2685e-05	8.40337e-05	3.382e-05	8.47751e-05	6.60126e-05	8.75182e-05	6.73384e-05	8.70921e-05	0.000103889	9.15368e-05	7.75282e-05	4.98201e-05	4.02112e-05	3.76505e-05	2.31859e-05	3.80287e-05	9.22429e-05	9.59969e-05	8.94822e-05	8.93595e-05	9.59183e-05	8.77539e-05	5.1291e-05	4.69141e-05	5.48459e-05	5.10739e-05	4.19246e-05	6.14139e-05		8.97062e-05	5.93066e-05	8.38979e-05	4.44041e-05	9.17923e-05	5.12439e-05		8.84654e-05	5.16515e-05		7.00585e-05
Sphaerobacterales	7.83382e-05	7.05276e-05	7.51787e-05	8.03174e-05	9.69288e-05	0.000103148	7.69191e-05	3.93662e-05	5.0629e-05	0.00011145	4.70156e-05	8.63106e-05	5.49928e-05	7.22977e-05	7.83467e-05	8.10798e-05	8.13083e-05	6.52043e-05	6.51428e-05	5.88558e-05	4.19211e-05	4.47061e-05	3.27352e-05	4.46274e-05	8.21186e-05	8.38802e-05	7.96584e-05	7.02254e-05	7.25236e-05	7.21354e-05	5.56913e-05	4.2353e-05	5.8701e-05	5.1342e-05	4.65877e-05	7.56155e-05		8.40731e-05	6.8615e-05	7.22049e-05	4.79981e-05	7.67569e-05	5.50484e-05		7.76783e-05	5.72205e-05		6.74494e-05
Gemmatimonadales	8.04316e-05	8.92178e-05	8.59314e-05	8.43333e-05	8.75042e-05	9.51894e-05	5.83893e-05	3.19994e-05	4.20623e-05	7.16387e-05	3.2647e-05	7.1279e-05	6.41053e-05	7.80054e-05	6.72212e-05	7.86749e-05	8.87477e-05	8.3655e-05	5.78782e-05	4.75982e-05	3.27232e-05	3.66515e-05	2.21827e-05	3.08959e-05	8.88681e-05	8.09447e-05	9.27924e-05	8.27801e-05	8.23494e-05	8.2015e-05	4.88158e-05	3.67849e-05	4.44627e-05	3.80708e-05	3.68297e-05	5.6112e-05		8.71013e-05	5.1336e-05	7.67349e-05	3.79883e-05	8.49583e-05	4.35127e-05		8.29315e-05	4.4279e-05		6.36052e-05
Gloeobacterales	9.85012e-05	8.18695e-05	8.62025e-05	7.8746e-05	0.000100699	9.55035e-05	6.13541e-05	2.53693e-05	3.71793e-05	7.07984e-05	2.79878e-05	6.13387e-05	5.90193e-05	8.34277e-05	7.09688e-05	8.73497e-05	9.32114e-05	8.32071e-05	5.43055e-05	4.15249e-05	2.83601e-05	3.85246e-05	2.08079e-05	2.92557e-05	9.0743e-05	8.7815e-05	9.23653e-05	8.96952e-05	8.9087e-05	8.31047e-05	4.57219e-05	2.96767e-05	3.91169e-05	3.51217e-05	3.43687e-05	4.77804e-05		9.02536e-05	4.73379e-05	7.95307e-05	3.54631e-05	8.88017e-05	3.8631e-05		8.61953e-05	4.04774e-05		6.33363e-05
Thermomicrobiales	8.30759e-05	8.36267e-05	8.18653e-05	8.69523e-05	9.88137e-05	9.93781e-05	5.96246e-05	2.25147e-05	4.55747e-05	0.000100525	2.27096e-05	7.98454e-05	6.54828e-05	7.76248e-05	6.86266e-05	7.79878e-05	8.32338e-05	7.72062e-05	6.01409e-05	4.47344e-05	2.6945e-05	4.00232e-05	2.02877e-05	2.83022e-05	8.56184e-05	8.01327e-05	8.09398e-05	8.31829e-05	7.46759e-05	7.55497e-05	3.93964e-05	2.84328e-05	3.95281e-05	3.5993e-05	3.51027e-05	5.16306e-05		8.8952e-05	5.51324e-05	7.5027e-05	3.67389e-05	8.00166e-05	3.83473e-05		8.13319e-05	4.34062e-05		6.2369e-05
Rubrobacterales	7.60244e-05	7.04477e-05	6.28899e-05	7.3246e-05	8.88091e-05	8.55552e-05	5.12245e-05	2.6152e-05	3.61513e-05	9.17018e-05	2.65868e-05	7.45924e-05	5.12843e-05	7.23928e-05	6.32395e-05	8.06503e-05	7.83325e-05	7.46088e-05	6.026e-05	4.24631e-05	2.90676e-05	2.26652e-05	2.14024e-05	3.48628e-05	7.01196e-05	7.7572e-05	8.33957e-05	7.30452e-05	8.24429e-05	7.52591e-05	4.67532e-05	3.56594e-05	4.8729e-05	3.88752e-05	3.16485e-05	5.8763e-05		7.61621e-05	5.10681e-05	7.00847e-05	3.51202e-05	7.69724e-05	4.34047e-05		7.44064e-05	4.31977e-05		5.8802e-05
Sulfolobales	6.83118e-05	6.9649e-05	6.96668e-05	6.35555e-05	6.30001e-05	6.39832e-05	4.2742e-05	2.49549e-05	3.60657e-05	5.7458e-05	2.2677e-05	6.1662e-05	5.02247e-05	6.42117e-05	4.91863e-05	7.5497e-05	7.92078e-05	7.65792e-05	6.04982e-05	4.36975e-05	2.84191e-05	3.559e-05	1.64605e-05	2.39539e-05	7.89939e-05	8.1944e-05	8.88415e-05	8.1773e-05	7.72025e-05	7.51138e-05	3.91214e-05	3.49486e-05	3.71122e-05	3.39823e-05	3.54481e-05	4.55081e-05		6.63611e-05	4.09266e-05	6.58178e-05	3.47699e-05	8.06448e-05	3.76868e-05		7.09412e-05	3.77944e-05		5.43678e-05
Hydrogenophilales	5.21153e-05	9.00964e-05	0.000126051	0.000100921	4.64707e-05	6.64964e-05	4.00243e-05	2.31593e-05	3.37527e-05	7.60505e-05	1.60629e-05	4.88932e-05	4.72578e-05	5.27012e-05	5.01232e-05	6.52761e-05	7.13308e-05	7.71166e-05	4.061e-05	3.13042e-05	1.76293e-05	1.84818e-05	1.03296e-05	1.72788e-05	6.99946e-05	6.23324e-05	8.1794e-05	6.5593e-05	6.60666e-05	8.92067e-05	3.45149e-05	2.5471e-05	2.81169e-05	2.49337e-05	3.48004e-05	3.73028e-05		8.03584e-05	3.96571e-05	6.06343e-05	2.26056e-05	7.24979e-05	3.08566e-05		7.11635e-05	3.10398e-05		5.11017e-05
Caldisericales	9.29921e-05	6.98087e-05	6.795e-05	7.4119e-05	6.11152e-05	6.72295e-05	4.07655e-05	1.85551e-05	2.97263e-05	6.56513e-05	2.22534e-05	5.37421e-05	6.35755e-05	6.94438e-05	6.5933e-05	7.58405e-05	7.08056e-05	6.78017e-05	3.93e-05	3.38223e-05	2.14027e-05	2.27277e-05	1.11842e-05	2.16653e-05	6.96196e-05	7.72597e-05	7.51736e-05	6.49216e-05	6.57859e-05	6.63239e-05	3.32773e-05	1.97845e-05	3.10982e-05	2.70115e-05	2.9576e-05	4.5445e-05		7.22024e-05	3.84489e-05	6.89e-05	2.5017e-05	6.98474e-05	3.10321e-05		7.03166e-05	3.14994e-05		5.0908e-05
Entomoplasmatales	7.93298e-05	6.9649e-05	4.46374e-05	5.62222e-05	5.29955e-05	4.46102e-05	3.12123e-05	1.25235e-05	1.94463e-05	5.71429e-05	8.92743e-06	5.74596e-05	6.34696e-05	7.58174e-05	6.01946e-05	7.71289e-05	5.88151e-05	5.11424e-05	5.109e-05	4.06856e-05	2.47045e-05	5.08251e-05	2.05106e-05	2.32673e-05	5.67456e-05	5.25266e-05	5.81955e-05	7.35823e-05	5.49308e-05	4.93252e-05	2.02826e-05	1.42756e-05	5.81356e-05	3.23736e-05	4.87465e-05	0.000122007		5.79073e-05	3.11187e-05	6.4428e-05	3.51805e-05	5.7551e-05	4.93035e-05		5.99621e-05	3.85342e-05		4.92482e-05
Oscillatoriales	7.71262e-05	6.62943e-05	6.29803e-05	7.68253e-05	6.68425e-05	6.73342e-05	4.12596e-05	2.21003e-05	3.42667e-05	5.32564e-05	1.48573e-05	5.26915e-05	5.43571e-05	6.49728e-05	6.10144e-05	7.19755e-05	6.80049e-05	5.90242e-05	4.48973e-05	3.39211e-05	2.18155e-05	3.17813e-05	1.34508e-05	1.65541e-05	6.88697e-05	7.11389e-05	8.0833e-05	6.57944e-05	6.65345e-05	5.89142e-05	2.95645e-05	2.42863e-05	2.86823e-05	2.47997e-05	2.46107e-05	3.82496e-05		6.95671e-05	3.64053e-05	6.32248e-05	2.707e-05	6.86808e-05	2.83655e-05		6.71576e-05	3.06136e-05		4.88856e-05
Acidimicrobiales	4.18685e-05	3.84986e-05	3.18064e-05	3.50079e-05	4.48033e-05	4.67046e-05	3.70595e-05	1.71277e-05	2.50147e-05	6.28152e-05	1.19901e-05	4.00035e-05	3.28474e-05	4.34737e-05	3.54844e-05	4.5092e-05	3.65844e-05	2.90195e-05	3.35837e-05	2.78479e-05	1.66859e-05	1.99804e-05	1.11842e-05	1.61345e-05	3.9372e-05	4.12218e-05	3.82275e-05	3.74625e-05	3.82737e-05	3.1818e-05	2.76394e-05	1.87775e-05	2.36963e-05	2.17835e-05	1.82206e-05	3.64191e-05		3.97816e-05	3.23351e-05	3.70836e-05	2.09028e-05	3.77293e-05	2.44227e-05		3.81981e-05	2.58869e-05		3.20425e-05
Thermoplasmatales	2.95283e-05	3.83389e-05	3.32521e-05	3.00317e-05	2.57365e-05	3.72799e-05	2.83299e-05	1.4181e-05	1.83327e-05	5.11555e-05	1.0361e-05	3.43464e-05	2.68077e-05	3.42463e-05	2.61156e-05	3.65031e-05	3.24708e-05	3.14378e-05	3.70373e-05	2.78973e-05	2.3997e-05	1.50477e-05	1.09241e-05	3.08196e-05	3.04976e-05	4.00976e-05	3.57715e-05	3.38371e-05	3.45306e-05	2.88396e-05	3.49961e-05	2.99729e-05	3.02243e-05	3.21725e-05	2.25814e-05	3.04229e-05		3.23612e-05	2.61178e-05	3.12635e-05	2.42872e-05	3.3929e-05	3.00617e-05		3.25179e-05	2.68222e-05		2.96701e-05
Parvularculales	4.01056e-05	3.96967e-05	4.33723e-05	3.69285e-05	4.45133e-05	4.53432e-05	2.66005e-05	1.51019e-05	2.17593e-05	4.11765e-05	1.27395e-05	3.70941e-05	2.39468e-05	3.29145e-05	2.91604e-05	3.28957e-05	3.64968e-05	3.58265e-05	3.06064e-05	2.47372e-05	1.43275e-05	9.49067e-06	9.43785e-06	1.39222e-05	3.8872e-05	3.79116e-05	4.21784e-05	4.00809e-05	3.49049e-05	3.61767e-05	2.06952e-05	1.74151e-05	2.34393e-05	1.86333e-05	1.7357e-05	2.54366e-05		4.166e-05	2.57453e-05	3.18735e-05	1.7087e-05	3.83541e-05	2.04961e-05		3.72958e-05	2.11094e-05		2.92026e-05
Methanopyrales	1.4654e-05	1.76519e-05	1.77104e-05	1.80714e-05	2.14592e-05	2.30381e-05	1.34238e-05	3.9136e-06	1.13937e-05	2.94118e-05	4.91986e-06	2.56992e-05	9.85421e-06	1.67426e-05	1.28821e-05	1.4e-05	1.91674e-05	1.63906e-05	1.47673e-05	9.23325e-06	6.83944e-06	5.11997e-06	4.86755e-06	8.65848e-06	2.02484e-05	1.72382e-05	1.53764e-05	1.9604e-05	1.96515e-05	1.55458e-05	1.23071e-05	8.58907e-06	8.89253e-06	1.11263e-05	8.20357e-06	1.69157e-05		1.87642e-05	1.47937e-05	1.48395e-05	8.24766e-06	1.79441e-05	1.10057e-05		1.71826e-05	1.1349e-05		1.42658e-05
Cenarchaeales	1.4654e-05	2.33228e-05	2.00597e-05	2.27857e-05	2.42141e-05	1.75928e-05	1.35885e-05	6.44593e-06	1.2079e-05	2.26891e-05	5.34343e-06	1.91532e-05	9.74825e-06	1.59816e-05	1.22966e-05	1.59755e-05	2.35435e-05	1.87194e-05	1.54818e-05	8.7395e-06	7.19321e-06	6.74337e-06	4.19873e-06	6.3699e-06	1.82486e-05	1.84874e-05	1.76188e-05	1.65829e-05	1.99323e-05	1.8161e-05	1.0382e-05	7.75978e-06	9.56076e-06	1.0188e-05	6.51968e-06	1.23711e-05		2.04382e-05	1.32165e-05	1.60441e-05	8.12109e-06	1.81718e-05	9.46355e-06		1.8218e-05	1.02671e-05		1.42425e-05
Nitrosopumilales	1.35522e-05	1.18212e-05	8.85519e-06	2.32222e-05	1.34845e-05	1.36134e-05	7.49426e-06	4.14381e-06	6.85333e-06	1.35504e-05	3.45368e-06	1.14757e-05	2.23574e-05	1.60767e-05	1.29992e-05	2.16442e-05	2.25808e-05	1.29871e-05	1.15518e-05	7.06072e-06	4.12725e-06	4.30827e-06	2.60098e-06	4.1576e-06	1.43739e-05	1.69259e-05	1.67646e-05	1.34946e-05	2.04938e-05	1.49646e-05	5.77539e-06	5.62732e-06	5.60281e-06	6.03235e-06	6.3038e-06	8.20535e-06		1.40914e-05	7.82854e-06	1.81076e-05	5.63444e-06	1.61696e-05	6.25784e-06		1.61229e-05	6.57361e-06		1.13482e-05
Acidilobales	7.2719e-06	9.82434e-06	7.86124e-06	9.60317e-06	8.04719e-06	9.11053e-06	5.84717e-06	3.40713e-06	7.453e-06	8.29833e-06	2.11782e-06	7.11173e-06	4.76817e-06	7.22977e-06	6.44106e-06	8.2454e-06	1.12029e-05	1.0121e-05	6.90728e-06	3.80193e-06	3.41972e-06	1.87316e-06	1.67206e-06	2.67002e-06	8.49934e-06	8.30682e-06	7.04753e-06	7.11654e-06	1.0668e-05	9.29842e-06	4.81283e-06	3.37639e-06	4.67758e-06	4.49075e-06	3.54049e-06	4.92321e-06		8.61973e-06	5.70586e-06	8.00138e-06	3.39069e-06	8.48944e-06	4.30354e-06		8.37018e-06	4.4667e-06		6.41844e-06
Caudovirales	1.1018e-07	7.18854e-07	9.0359e-07	8.55555e-06	1.44994e-07	0	4.36479e-06	8.28762e-07	2.14167e-06	7.35295e-07	6.51637e-08	4.04076e-07	5.29796e-07	1.42693e-06	0	4.29448e-07	9.62746e-07	6.89661e-06	2.26273e-06	3.30817e-06	1.12025e-06	3.12193e-07	5.20197e-07	1.10615e-06	0	4.99659e-07	4.27123e-07	2.01411e-07	1.02937e-06	8.4267e-06	1.92513e-06	2.72481e-06	5.65421e-07	1.87673e-06	1.64071e-06	1.3886e-06		1.73886e-06	1.42329e-06	1.70759e-06	1.43828e-06	1.76404e-06	1.6869e-06		1.73683e-06	1.51616e-06		1.62649e-06
	1	1	1	1	1	1	1	1	1	1	1	1	1	1	1	1	1	1	1	1	1	1	1	1	1	1	1	1	1	1	1	1	1	1	1	1

## Sheet: family
family	HPLC wk8 1	HPLC wk8 2	HPLC wk8 3	HPLC wk8 4	HPLC wk8 5	HPLC wk8 6	MPMC wk8 A	MPMC wk8 B	MPMC wk8 C	MPMC wk8 D	MPMC wk8 E	MPMC wk8 F	HPLC wk12 1	HPLC wk12 2	HPLC wk12 3	HPLC wk12 4	HPLC wk12 5	HPLC wk12 6	MPMC wk12 A	MPMC wk12 B	MPMC wk12 C	MPMC wk12 D	MPMC wk12 E	MPMC wk12 F	HPLC wk16 1	HPLC wk16 2	HPLC wk16 3	HPLC wk16 4	HPLC wk16 5	HPLC wk16 6	MPMC wk16 A	MPMC wk16 B	MPMC wk16 C	MPMC wk16 D	MPMC wk16 E	MPMC wk16 F
Burkholderiaceae	30968	59094	65284	56594	50322	38438	36216	39104	28104	41228	56614	41876	25140	35908	25874	42536	44254	46284	24214	46210	31780	29682	39588	48044	31596	63714	43822	58074	39084	59862	37786	33826	47894	32826	51032	45182
Alcaligenaceae	8584	20534	23760	21432	12332	9250	10496	11650	8200	12432	14736	12018	8062	10100	7828	13796	13654	16558	7600	13692	7418	7518	7120	9906	10674	19422	15298	19194	12592	21006	9844	8990	14252	8290	15138	12538
Comamonadaceae	12496	28290	31882	28972	20352	15356	14226	13784	11210	17944	20416	17040	10688	15022	11604	19094	20392	22396	10322	16936	10464	10262	12004	15882	15346	28968	21208	26278	18520	28960	14388	13084	17352	11968	20480	16264
Oxalobacteraceae	4746	11866	14156	12270	6476	5310	5274	4610	4288	6678	7282	6258	4666	6128	4720	8036	7648	9216	3406	6166	3912	4030	4464	5356	5824	10952	8262	10156	7038	11816	4766	4774	5342	4206	7736	5548
Methylophilaceae	3308	6746	7816	7006	4768	3696	3816	2916	2540	4432	3446	3736	2822	3966	2598	4498	4644	5518	2644	4074	2008	2884	2226	2646	3408	6908	5380	6692	4444	7228	3580	2846	3318	2424	4776	3502
Rhodocyclaceae	5570	14710	17224	14806	8646	7084	7880	7836	6354	11110	10520	9514	5274	7548	5604	9468	9620	12138	5294	10054	6168	6288	5900	8386	7582	13936	10984	13794	8712	15568	7980	7266	10352	6614	11748	9726
Neisseriaceae	7136	14738	16776	15490	9720	7772	8818	7916	7054	9124	11268	9954	6374	8616	6660	11230	11046	12010	5696	10186	6566	8208	5284	8080	8512	15578	11004	15200	10266	15258	7642	7176	9778	5986	10816	8998
Nitrosomonadaceae	3952	7392	8368	7112	6612	4834	3604	4220	3040	5260	7620	4520	3328	4494	3226	5186	5526	6316	2642	4600	3506	3398	2964	5048	4230	7848	5408	7300	5014	7726	4076	3272	5880	3328	5546	5070
Gallionellaceae	1734	4278	4600	4354	2310	1824	2080	1920	1746	2472	2294	2076	1676	2516	1678	2884	2876	3664	1368	2420	1640	2476	1246	2138	2148	4360	3072	3848	2640	4564	1580	2010	2072	1594	2640	1980
Hydrogenophilaceae	946	2256	2790	2312	1282	1270	972	1006	788	1448	986	1210	892	1108	856	1520	1630	1722	682	1268	598	592	556	906	1120	1996	1532	1954	1412	2456	1004	860	1094	744	1612	1182
Legionellaceae	3016	4906	4914	4922	3980	3182	3962	4252	2976	2830	5178	3872	2898	3378	2406	4350	4154	4246	2678	5020	2998	4484	2392	3508	3854	6098	3996	6718	4064	5326	3146	3328	4404	2474	4086	3628
Coxiellaceae	1710	2344	2024	2232	1704	1480	1116	978	938	876	1324	1710	1224	1830	1510	2526	2100	2008	948	1318	716	1028	974	1144	1462	2788	1610	2368	2038	2496	982	900	1232	852	1302	1688
Ectothiorhodospiraceae	2730	5494	5554	5612	5006	3842	3824	2886	2960	4022	4000	3944	2590	3402	2612	4332	4712	4556	2628	4288	2570	2586	2620	3942	3632	6116	3980	6452	4760	5940	3932	2978	3952	2828	4284	3536
Chromatiaceae	2790	5226	5326	4950	4576	3616	3472	3686	3250	3706	4454	3922	2312	3300	2382	4328	4276	4668	2518	4624	2918	3350	2612	3550	3042	5810	3934	5978	4222	5502	3338	3186	4660	2726	4524	4084
Halothiobacillaceae	864	1366	1326	1384	1476	920	1014	1354	1160	1470	2476	1500	674	844	650	1292	1360	1440	706	1598	1202	890	832	1544	930	1676	1164	1806	1268	1704	1172	1074	2028	1016	1548	1638
Pasteurellaceae	29280	39302	35836	36892	32014	21560	25490	33842	21972	26210	57192	28202	24100	29522	21912	37278	31118	31594	16546	38614	25394	33510	24504	38246	23690	48336	29978	42758	31556	37440	28664	22304	44504	23432	43708	41430
Enterobacteriaceae	1262996	105008	212400	182216	64394	61072	61528	75886	64620	154836	111860	57560	40436	347326	149502	506342	62262	64040	35668	82340	262816	58616	60546	79344	50600	95604	58920	87072	62284	78142	55842	50614	84794	49154	79540	73060
Acidithiobacillaceae	2482	3748	3550	3602	3660	2680	3212	3494	2524	3304	6066	3822	1662	2708	1854	3270	3184	3302	2106	4496	3386	2480	3174	5048	2502	4482	2938	4356	3116	4100	3760	3256	5016	3164	4182	3930
Shewanellaceae	10874	18570	17618	18716	13980	10558	12494	10952	10712	11266	12812	14610	9586	13236	8486	16170	15316	17254	8028	14222	7858	10686	7722	10680	12162	22002	14332	23062	15592	19992	11092	9590	13026	8340	13536	12288
Alteromonadaceae	5816	9354	7966	8870	8498	6084	7500	6762	7350	6602	5406	8228	4650	6850	4670	8542	8418	8988	4796	9160	4598	6778	4272	5700	6100	11974	6718	11908	8074	10530	5878	6184	7330	4926	7188	6786
Psychromonadaceae	1868	2858	2818	2714	2118	1908	1404	1130	1606	2006	1292	1778	1940	2566	1640	2954	2956	2954	1130	1684	742	1180	900	1386	1982	3662	2444	4050	2974	3708	1418	1072	1486	1044	1688	1718
Colwelliaceae	1276	1946	1734	1946	1666	1358	1476	1984	1490	1658	2756	1702	1156	1890	1036	2116	2114	2274	1148	2138	1358	1316	1614	2130	1420	2820	1750	2970	2268	2568	1920	1662	2456	1280	2216	1912
Ferrimonadaceae	900	1742	1720	1866	1388	1208	1150	1080	1322	1150	1136	1234	902	1204	776	1796	1718	1750	700	1274	726	842	1150	1328	1256	2148	1296	2372	1860	2112	1448	902	1294	940	1492	1178
Pseudoalteromonadaceae	2306	3208	3010	3256	2924	2330	2274	1746	2090	2182	1722	2548	1720	2442	1518	3410	3186	3206	1536	2570	1238	1886	1316	1890	2288	4158	2670	4656	3266	3940	2408	1664	2374	1578	2414	2292
Idiomarinaceae	892	1220	1054	1386	1052	730	712	654	762	776	556	874	772	1236	618	1392	1310	1334	378	830	320	684	394	606	880	1582	962	1832	1348	1596	942	526	912	506	818	770
Xanthomonadaceae	7820	12146	11546	11664	12642	9558	10204	10176	7650	9752	14534	11788	5718	7990	5822	9968	10854	10608	7622	12220	7550	6580	7542	11668	8178	14540	8820	14844	9662	13114	9850	8712	12820	8092	11596	10926
Vibrionaceae	16246	26276	25738	25208	19578	14272	19078	18910	16660	16898	27832	18766	14932	19152	12232	23186	21280	24724	11772	23504	15876	20990	16070	22116	15922	34178	20108	32824	21894	28076	18376	15520	23680	14844	22704	20670
Pseudomonadaceae	11860	20470	19330	19230	19636	14190	16520	16662	12420	16438	25772	19018	9544	14592	9876	17826	18518	18274	11120	22086	14614	15598	15132	21678	13230	24898	14876	24058	17164	23132	17016	15500	22014	14216	21360	19818
Moraxellaceae	6688	7804	7988	7736	7088	4776	5274	4882	4480	4662	6318	6112	4520	5746	3830	7786	7380	7396	3614	6478	3812	5430	3286	4950	5170	9830	6072	9556	7060	8874	4246	4264	6036	3648	5988	5320
Piscirickettsiaceae	1414	2154	1930	2202	1552	1236	1800	2112	1590	1558	2708	1892	1164	1454	972	1864	1750	2150	1228	2792	1582	2744	1248	1980	1306	2598	1536	2714	1754	2460	1686	1482	2970	1560	2768	2756
Francisellaceae	3616	4912	4222	4578	3850	2736	2428	1582	1844	2904	1658	2744	2770	3542	2454	4166	4110	3686	1550	2830	1496	2254	1604	2058	2650	5956	3322	5004	4084	4460	1864	1892	2562	1710	2914	3446
Methylococcaceae	3838	6484	6084	5662	6024	4592	4416	4770	3494	4124	6288	4720	3006	4642	2980	5380	5572	5122	3268	5888	3560	3838	4332	5476	3768	6966	4314	7470	5034	6556	3922	4180	6090	3622	6374	5666
Halomonadaceae	1576	2446	2292	2456	2484	1946	2140	1986	1668	1848	2248	2376	1372	1752	1252	1844	2166	2274	1428	2618	1414	2246	1330	1862	1544	3030	1862	2886	1942	2904	1926	1856	2244	1532	2628	1946
Oceanospirillaceae	2946	4922	4608	4932	4346	3074	3122	2372	2506	3482	2186	3716	2434	3948	2582	4728	4590	4916	2022	3658	1758	2912	1874	2958	3456	6260	3848	6196	4790	5776	2586	2386	3138	2286	3070	3432
Alcanivoracaceae	1518	2232	2162	2296	1738	1348	1372	1318	1490	1436	1380	1422	1170	1624	1096	2056	1962	2144	920	1646	888	1268	1044	1308	1376	2940	1840	2806	2086	2490	1412	1116	1704	1002	1794	1530
Hahellaceae	1096	2080	1906	2144	1922	1602	2074	2096	2068	1972	2332	2676	970	1602	1014	1836	2136	2084	1484	2752	1816	2352	1554	2408	1304	2690	1498	2498	1982	2470	1844	1826	2478	1722	2370	1984
Aeromonadaceae	7476	13244	12718	14458	10794	8290	8948	7144	11166	7144	6276	8158	7536	12106	6168	14576	14158	15560	4480	9146	3746	8644	5058	6422	9126	18884	9016	20138	15966	17524	9174	5652	8960	5326	9448	8670
Cardiobacteriaceae	1494	2166	1962	1914	1908	1456	2606	3702	2192	2098	2366	2814	1254	1466	1048	1818	1842	1782	2054	4220	2192	2484	1646	2154	1278	2282	1574	2548	1650	2138	1816	2346	4348	1976	3300	3218
Rickettsiaceae	2042	2462	2302	2448	2820	2164	1818	1826	1320	2206	2858	2208	1504	2108	1344	2372	2352	1758	1312	2492	1496	1552	1490	2104	1614	3294	2076	3022	2124	2440	1610	1520	2484	1650	2258	2572
Anaplasmataceae	3844	4272	3906	4028	4494	3534	2610	2406	2108	2830	3786	3892	2816	3688	2352	4266	4044	3528	2160	3532	2294	2034	2836	3698	2744	5542	3464	5042	3718	4192	2754	2344	3432	2526	3324	3366
Brucellaceae	2244	2700	2660	2464	3652	2856	1434	1412	972	1716	2174	1888	1546	2016	1352	2482	2888	2200	1104	1804	1074	994	1116	1538	1776	3462	2220	3386	2522	2872	1456	1188	1854	1152	1698	1722
Rhizobiaceae	10890	14062	13088	13328	14996	11682	10636	10812	8628	14336	20592	15522	6974	10312	7516	11874	13092	11474	8204	14948	10528	8248	9322	16462	9394	18044	10382	16794	11370	14358	11558	10006	17476	10564	14188	15800
Phyllobacteriaceae	4406	6030	5706	5332	6008	5286	4048	4734	3356	4370	7762	5544	3038	4398	3128	5312	5364	4802	3244	5856	4236	3494	4404	6368	3676	7150	4404	6730	4792	6040	4284	4178	6352	4256	5848	5436
Bradyrhizobiaceae	9350	13350	12588	12276	15300	11282	9518	10988	7970	10846	15976	12152	6572	9510	6688	11558	12898	10870	7342	13112	8670	7026	10484	14524	8734	16838	9900	15774	11388	14138	10664	9890	13634	9454	12704	12980
Methylobacteriaceae	4410	7014	6412	6632	8598	6496	5994	7680	4994	6396	11450	7780	3104	5008	3426	5652	6372	5920	4424	8684	6124	4386	7500	9540	4630	8814	4696	8000	5576	7308	6780	6016	9788	6172	8460	8156
Hyphomicrobiaceae	3742	5620	5354	4898	5596	4756	3806	3290	3154	3890	4680	4986	2560	4588	3068	4578	4842	4502	2860	4688	2954	3106	2526	4170	3474	6928	3938	6720	4148	5734	3116	3302	4450	2870	4048	4238
Bartonellaceae	1704	2134	1876	1954	2068	1554	1374	1676	1472	1340	3600	1484	1140	1278	976	1910	1788	1756	990	2458	1826	1730	1358	2272	1298	2416	1536	2216	1662	2114	1594	1146	2572	1532	2264	2222
Beijerinckiaceae	1662	2256	2358	1920	2604	2018	1894	2416	1704	1794	3142	2276	1244	1588	1222	1922	2052	2284	1408	2780	1600	1298	1824	2394	1482	3046	1810	2796	1842	2726	1934	1774	2938	1754	2436	2292
Xanthobacteraceae	2876	4282	3992	3902	4430	3618	3596	4468	2954	3890	6982	4410	2002	3002	2188	3708	4010	3700	2388	5122	3408	3112	3856	5088	2804	5162	2814	4672	3456	4458	3508	3282	5816	3472	5128	4810
Caulobacteraceae	7720	7712	7362	6986	7976	6344	6160	5786	4874	5330	7448	7630	4164	5300	3922	6680	6968	6728	4076	7968	4706	6024	4166	6372	5092	9706	5262	8864	6204	8172	5096	5458	6782	4672	6526	6016
Sphingomonadaceae	8450	10260	9808	9676	11960	9096	7302	7066	5700	7918	9744	9874	5790	7838	5624	9328	9842	9000	6016	9672	5726	5836	5846	8742	6764	13218	7968	11988	8614	10940	6810	6558	9432	6096	8622	9258
Erythrobacteraceae	634	770	696	700	788	646	528	492	378	588	452	624	410	438	364	606	630	576	402	614	360	354	394	500	416	888	592	772	558	676	510	394	550	308	580	706
Parvularculaceae	728	994	960	846	1228	866	646	656	508	784	782	918	452	692	498	766	834	800	514	1002	486	304	508	730	622	1214	790	1194	746	996	602	588	912	556	804	806
Rhodobacteraceae	13304	15476	14130	15362	17372	13702	11718	12332	8710	13000	17628	13688	8432	11694	8748	14248	14702	12870	8034	14890	9722	8694	11250	15406	10468	19818	11322	17768	13178	16184	12084	10692	15976	10052	14538	14656
Hyphomonadaceae	3408	3540	3256	3398	4504	3558	2600	2038	1772	2690	2386	3164	2196	2498	1898	3258	3378	2778	1814	3266	1554	1658	1588	2346	2186	4682	2626	3912	2862	3482	2124	1812	2996	1872	2756	2808
Rhodospirillaceae	28204	36942	36946	31952	38938	32726	31474	36718	25856	25682	47066	32190	19514	28214	19762	33414	31994	29688	20676	44726	30616	37398	39624	42662	23318	45240	27452	44630	27956	38588	27562	32714	38564	27756	43144	37342
Acetobacteraceae	6004	7466	7572	7450	8576	7484	5848	5834	4432	5360	7852	6600	3618	4946	3798	6590	6930	6106	3824	7328	4510	4882	4194	6652	4724	9218	5134	7960	5780	7950	5028	4858	7048	4292	6160	6114
Helicobacteraceae	26386	29558	52768	27270	44914	45506	23426	85024	19804	20112	63764	26982	31778	62044	18752	68170	161648	172882	24452	70738	129004	212854	27134	34534	68244	57354	136180	86242	235054	195888	63942	116946	34772	73066	104550	40884
Campylobacteraceae	55870	73772	58416	53312	117596	50348	37994	133662	23486	63120	41848	46194	42270	66774	35336	105320	95130	76746	24898	43890	37528	61692	35726	57044	58252	84288	67544	102956	124752	96520	52712	46682	48022	38814	61254	54240
Nautiliaceae	1186	1868	1910	1768	1804	1116	1402	2754	1370	1528	2490	1730	1064	1482	934	1914	2776	2160	1110	2406	2132	3222	1982	2046	1456	2582	1562	2522	3660	2874	1508	2152	2200	1692	2556	2014
Syntrophaceae	6266	8604	8704	7646	7860	5832	4964	4614	3622	5258	6340	6732	5304	6804	4942	9114	7508	7510	4188	6938	4404	4372	5264	6532	5420	11622	6664	10662	6850	9706	4252	4718	6626	4192	7270	6298
Syntrophobacteraceae	2894	4554	3784	3912	4008	3236	2410	2510	2046	2696	2614	3306	2532	3346	2670	4256	4068	3448	1704	3110	1860	1626	1628	2482	2774	5036	3308	4248	3558	4522	2220	2042	3034	1860	2502	2660
Desulfobacteraceae	9686	13668	10980	12272	12422	9228	8298	7556	6340	8216	9306	11150	7946	10578	7686	12550	12090	10530	6108	10726	6068	7548	5700	8240	8204	17374	10278	13732	10888	13296	6648	6880	10066	5952	9710	9484
Desulfobulbaceae	10454	12366	12380	12078	13220	10248	9046	8586	6380	7994	10844	10332	7812	9450	7606	12572	12152	10350	6062	11078	6536	7992	7158	8726	8146	15876	9382	13744	10658	13268	6984	7726	10144	6506	12120	9306
Desulfovibrionaceae	159764	388704	366514	348044	210286	167732	108250	39194	105284	23156	31364	223656	172342	191094	227846	414162	363792	295792	67200	34246	18734	24358	19570	28258	185832	284976	67318	65854	316802	395758	41382	26992	29200	18034	39788	31854
Desulfohalobiaceae	2352	3792	3592	3450	3194	2546	1578	1092	1240	1378	1366	2374	1974	2456	2288	3706	3660	3152	1124	1424	808	932	836	1286	2318	3754	2086	2470	3366	4014	1116	926	1496	912	1618	1572
Desulfomicrobiaceae	3720	7586	7018	6886	5452	4434	3074	2086	2620	2230	2220	4822	3828	4924	4286	7390	6864	5986	2576	3086	1532	2132	1730	2134	4376	7476	3378	5152	6222	7584	2100	1750	2646	1680	2846	2568
Myxococcaceae	8788	12942	11356	12306	16850	11890	10226	9428	7262	10750	13292	12400	6876	9218	7018	11304	13090	10660	7014	12010	7464	5708	9440	12188	8978	16376	9058	15580	11398	13608	10342	8168	11366	8076	10666	11248
Cystobacteraceae	1824	2708	2400	2616	3196	2366	2412	3048	1848	2748	4884	3354	1358	2044	1558	2180	2688	2338	2062	3436	2206	1666	2418	3576	1826	3610	2142	3326	2350	2848	2566	2312	4050	2258	3212	3486
Polyangiaceae	3732	4266	3602	3754	6742	4530	3384	2828	2436	3884	4006	4436	2440	3044	2294	4070	4590	3572	2306	4204	2386	2046	2730	4046	3020	5694	3070	5180	3832	4948	3084	2824	3694	2560	3438	3854
Kofleriaceae	2686	3232	2648	3010	3706	2792	2542	2734	1812	2836	4210	3260	1904	2512	1786	3030	3194	2578	1944	3322	2314	1992	1968	3384	2182	4174	2440	4050	2822	3522	2686	2238	3822	2184	3226	3142
Pelobacteraceae	7240	9022	7222	8058	10052	6922	6796	4660	3920	6404	7276	7476	5342	7182	5394	8046	7868	6948	4072	7996	4294	6390	3318	5820	5380	10670	6450	9732	7140	8748	5072	4288	7502	4230	7138	6982
Geobacteraceae	18896	24776	22668	21952	26400	19618	17724	15354	12132	16978	19900	21062	15308	19624	14774	24220	23152	21238	12408	22928	12706	16388	11376	17560	16324	31542	19270	28648	21228	26788	13588	13978	20568	12752	21482	20074
Desulfurellaceae	1974	2938	2356	2650	2642	1984	1856	1390	1102	1556	2100	2124	1896	2332	1810	2884	2734	2310	1386	2462	1296	1706	1050	1708	1722	4080	2180	3328	2700	2968	1368	1426	2178	1254	2204	2044
Desulfarculaceae	2480	3654	3154	3306	3544	2742	1914	2254	1362	1854	2128	2812	1868	2658	2060	3220	3076	2894	1570	2662	1696	1664	2612	2736	2196	3924	2168	3554	2814	3614	1786	1788	2372	1558	2524	2190
Bdellovibrionaceae	2868	3618	2846	3428	3370	2612	1942	1912	1172	1782	2308	2240	2186	2314	1972	3194	3382	2604	1320	2518	1456	1196	1288	2076	1914	4468	2298	3292	2898	3146	1556	1508	2314	1226	1990	2056
Bacteriovoracaceae	2042	1960	1926	1844	2122	1570	1508	1280	1266	1508	1526	1740	1400	1962	1406	2270	2024	1976	1590	1874	1194	1218	1156	1498	1472	2700	1812	3020	1930	2300	1354	1220	1434	1090	1506	1382
Mycoplasmataceae	21256	29262	20496	22978	24708	17448	12612	13304	9460	14254	13628	18358	16688	24748	16740	27914	22382	20532	11738	20920	11422	16018	14304	16540	15628	34040	23046	34262	21354	26160	11850	11242	22454	12494	24842	30388
Entomoplasmataceae	1440	1744	988	1288	1462	852	758	544	454	1088	548	1422	1198	1594	1028	1796	1344	1142	858	1648	838	1628	1104	1220	908	1682	1090	2192	1174	1358	590	482	2262	966	2258	3866
Acholeplasmataceae	11398	14522	10886	12318	14252	10422	6072	6258	4302	8268	6048	9992	9356	12910	9032	14794	12104	10864	6498	11484	5618	8178	7192	8698	8406	17906	12008	17518	10542	14048	5896	5446	12498	6210	13034	18972
Bacillaceae	154882	176124	144710	154288	172226	124150	112172	109882	74526	109030	169788	127828	114274	152674	107568	176246	153924	127410	76900	157240	92636	127034	88912	131158	106680	225976	141242	194678	137856	164262	95172	83838	161744	92916	162526	167444
Staphylococcaceae	30216	29184	23776	27238	30330	20310	17966	20246	14556	22028	23162	21550	20166	25954	18552	31174	27172	21036	12546	23974	13966	18936	14790	19750	18346	37672	23916	33476	24718	27108	15700	13056	26638	16090	26310	30326
Listeriaceae	21732	25830	20358	21462	27326	18686	11878	15406	10456	17336	19996	15340	14612	21682	15036	24516	20770	18944	9574	17888	12118	14742	14746	17488	15804	32008	21026	28464	18344	24490	12840	10540	21048	13402	29806	23758
Paenibacillaceae	76786	88490	69664	76100	91986	67122	49438	39834	34040	58040	58186	65218	56746	75520	56530	89030	75484	61432	34578	65070	36360	46064	32520	53408	53434	113074	74462	98728	66460	78958	42236	35604	61028	36088	65742	71750
Alicyclobacillaceae	13288	13978	10412	13896	16754	11854	8994	8012	5896	9636	11626	11982	9070	11888	9040	14398	13848	11078	6652	11634	6474	8168	6514	9428	9194	18710	11132	15878	11986	13866	6932	6304	11674	6454	11376	11512
Streptococcaceae	297438	302844	237606	318182	366764	202052	151930	213348	141434	363034	224250	203426	180106	261138	219442	288816	234452	180536	106214	205412	150672	131976	203872	244106	174184	354102	241544	310362	209080	233304	159428	135444	240966	179826	245550	276142
Leuconostocaceae	12642	13004	13848	15118	12666	9104	9818	23132	18144	18204	22430	11346	7296	10618	7076	11782	10732	8638	7510	17220	11548	10590	9884	16316	7084	14424	9722	14172	9762	11160	10258	9976	21124	19726	16618	19818
Lactobacillaceae	326304	246192	489650	490220	172442	147794	175504	4767624	1363374	522642	347748	159154	104988	157970	112000	170808	151584	127428	110218	250132	185312	181032	227392	276568	106262	222772	147962	209322	133372	164112	160766	159028	304256	954322	288272	291678
Enterococcaceae	114520	109790	71456	75896	75076	50638	46532	52710	46266	77088	34468	59708	49186	74580	53528	72368	57490	61680	39140	60118	40082	35818	46672	59570	58830	92268	70500	86418	50252	80994	41570	37312	55862	54726	70810	86922
Aerococcaceae	8042	8892	7078	8522	10170	6710	5472	5910	4882	6840	6492	6652	5500	8232	5664	9086	8020	6392	4270	8914	4752	5462	5124	6932	5634	11658	7182	10754	7106	8208	5042	4754	8562	5784	8586	11060
Carnobacteriaceae	12270	11776	11070	10456	11940	9556	5950	8436	7180	9954	9306	7512	7504	10492	6902	11802	10808	7952	4488	8012	5378	5852	6184	8674	7364	14240	10326	13488	8940	10842	6092	4920	10020	8486	9928	12234
Peptococcaceae	222396	263220	213802	225208	291710	209408	160978	136738	100998	177476	205396	180710	167822	236480	170834	262040	239490	192496	109166	208904	116420	148264	116368	171474	165840	326000	217694	291636	207248	249442	136392	116186	195436	109536	209478	199758
Clostridiaceae	2980002	3418310	3205628	2911752	3546092	2881152	1258504	972644	849020	2158102	1020002	1993292	2349182	3570592	2383162	3713690	3233532	2339018	1258360	1518590	854258	1332426	1196224	1573112	2294468	4692156	3470708	4010778	2735926	3115000	1301654	921070	1454320	952074	2145486	3017260
Clostridiales Family XI. Incertae Sedis	54234	59902	52534	51582	62656	46932	24370	19156	18612	35204	20796	40310	42726	59418	38554	63842	56672	45002	22732	37272	17982	19268	23446	32088	37624	81002	53036	71546	49680	58720	22702	20002	35712	20052	40852	54122
Clostridiales Family XVII. Incertae Sedis	8284	10390	8364	9968	12678	8544	6434	5846	4386	7270	10234	8790	6500	9472	6714	10392	10770	8414	4940	8260	5088	5248	4756	8088	6496	13196	8424	11998	9354	10574	6022	4554	8822	5012	8524	8680
Clostridiales Family XVIII. Incertae Sedis	8018	9304	8202	8130	11946	8108	7216	7008	4526	7058	10700	7608	5502	8024	5580	8562	9398	7418	4532	9574	5654	6106	4658	8316	5934	10980	7316	10876	7966	9476	6194	5528	9484	5168	8894	7998
Eubacteriaceae	1464362	2397356	1734724	1942896	1712376	1247120	673412	463888	471962	1022050	378064	1306980	2597134	3651950	3667940	2822974	5078588	3443570	807010	866892	403342	345404	548588	712182	1344050	5224628	2418142	2452082	4528564	3995780	651582	473012	892580	522026	1229088	1636448
Ruminococcaceae	490606	539896	427454	389278	596266	435510	223854	133832	167576	334712	142780	387064	355450	478540	330628	512888	502542	346686	172474	262130	132100	77650	132058	226058	325986	574020	400598	581742	407306	464152	177704	161864	198732	140460	239358	322734
Peptostreptococcaceae	621278	635630	442174	599178	564146	426096	204230	152788	142406	526316	259916	322652	485428	740040	467884	817698	577430	450806	173640	347098	177660	357926	269764	363436	533206	957324	801954	920988	513402	621368	251370	233560	459100	222388	366416	563676
Lachnospiraceae	1865928	2225528	1650116	1571680	1944146	1510312	661402	528322	568508	1187562	329742	1221966	1312764	2036694	1448670	1983622	1705170	1271420	774812	877700	435066	319330	584656	745598	1469354	2557962	1767068	2298932	1463232	1734902	694456	517354	815984	525740	1273748	1616706
Heliobacteriaceae	50422	55724	46296	51248	64070	46034	54388	92634	41354	50700	151096	48822	38216	53210	40100	63962	53802	45232	35372	98632	76368	75614	104366	117398	39544	79328	54708	69390	46910	61548	64168	62454	111418	66182	103058	97112
Oscillospiraceae	274808	414528	309384	423672	621346	435966	293196	118258	167600	279838	66446	340830	248022	371806	328780	377882	505836	341066	172170	221344	77128	50352	85504	141688	280692	514446	276678	417450	410458	435422	208940	131962	156696	99004	197518	231348
Syntrophomonadaceae	20010	24168	17284	20538	25120	19126	14818	14398	9380	14544	18852	16676	15540	21374	15630	23502	21108	16602	10658	20466	10844	12884	9776	15268	13996	28864	17958	23576	18162	21316	12218	11286	20620	10738	19874	18624
Thermoanaerobacterales Family III. Incertae Sedis	99146	99188	74492	89734	111476	81442	49520	40148	31716	54808	58836	69238	70066	83876	65192	105880	91506	69072	37050	62988	35486	48734	33934	50292	60004	124346	74402	103936	80258	89082	39658	34666	60970	34362	72730	67172
Thermoanaerobacteraceae	104238	109572	84476	98100	119022	90584	57746	46072	35634	66198	65618	74664	75874	93130	70526	116366	100252	76716	41376	75778	40308	49038	39656	59066	67320	138186	87998	114192	88400	99216	46934	41716	70638	39334	71474	75598
Thermodesulfobiaceae	3914	4890	4060	4274	5710	3894	3122	3760	2564	4134	5908	3830	3290	4334	2870	5054	5030	3784	2548	4944	3028	3004	3216	4752	3206	6160	4404	5708	4208	5076	3308	3172	5770	3252	5304	5430
Thermoanaerobacterales Family IV. Incertae Sedis	33574	33158	25632	30674	41932	29370	14720	9610	10000	19056	13016	24072	23190	29408	22284	37544	32562	22580	11412	16632	9198	9304	8998	13368	21064	43514	27820	36166	27570	29080	11358	9666	15248	9294	17834	20618
Natranaerobiaceae	10364	10730	8878	9402	12458	8934	5570	4148	3338	5816	4020	7004	7506	9852	7196	11488	10206	8130	4008	7016	3148	4442	2960	4414	6658	14192	9042	11450	9216	10580	3830	3508	5908	3390	6752	6888
Halanaerobiaceae	17618	18782	15750	18150	19830	14542	10472	9412	6818	11928	12760	13018	13722	17010	12170	20604	18244	14706	7848	15312	8076	10566	8228	11582	12682	25616	16922	22378	16766	19366	8430	8276	14824	7962	13830	15014
Halobacteroidaceae	8894	10674	9236	9150	10714	8166	6826	5244	3958	6184	7966	6484	7530	8726	6536	10470	10888	8414	4098	9074	4520	7870	3736	6250	6876	13622	9058	11920	9600	10570	5474	4294	7314	4342	9076	7632
Erysipelotrichaceae	18922	31612	19224	22314	23108	15686	8208	8252	7318	9786	6368	18608	15386	35652	18184	30686	22656	16404	12882	22648	10676	15928	15684	17872	13858	33146	23896	40716	20240	21884	7392	8714	29568	12972	27008	51494
Veillonellaceae	171916	243936	209056	216892	280538	189178	4697122	16946888	5338444	2906390	32074262	1887600	140474	215706	152674	241802	260364	218822	3013222	12654026	16138990	9816350	28884356	27645310	162172	298092	210246	603644	226640	264000	12668398	11545004	16232924	13245784	16800472	9124378
Acidaminococcaceae	127190	210982	194200	194162	194374	117210	1434848	3266948	1388944	1112944	5438818	1431584	112724	176910	130510	186830	194970	211132	742246	3373230	1417054	1018756	4162044	3959580	148816	259102	198918	324458	185758	265248	1343650	2325386	3704450	2517496	3069938	2924896
Flavobacteriaceae	78008	124640	122376	119568	88104	53998	111896	100960	102350	54394	56714	143870	76550	69622	59634	99934	90202	115194	79046	133816	71950	132196	31112	42490	93644	135196	79660	172402	89468	136958	58418	103812	72114	47670	83682	57214
Cryomorphaceae	11496	15654	14932	16174	13332	8124	12202	9346	13090	6338	5498	19124	10454	9402	8508	13268	12650	14206	9258	15022	7032	11848	2980	4248	11278	17408	10296	20638	12062	16982	6538	10680	8018	4748	8972	6746
Blattabacteriaceae	2056	3106	3182	3010	2248	1554	2572	2058	2256	1564	1002	3374	1920	1858	1574	2884	2438	2852	2022	2796	1426	2240	592	970	2300	3408	2276	4498	2532	3468	1536	2276	1884	1192	1996	1452
Porphyromonadaceae	1296932	1352702	1318648	1938140	2317678	1804660	748488	526574	796208	545832	282962	1438270	1441224	538266	783984	902900	975182	990092	619316	661098	318840	555124	125504	149184	739492	972954	604514	1101286	984008	1202022	675238	549878	330912	218632	541136	247546
Prevotellaceae	257848	2123226	2356674	1800700	587898	508416	5183886	5677956	5332624	1340966	1937024	5948428	745016	1629750	855538	1619330	1236310	2706180	2872592	7133660	3950964	7805222	1076230	1441372	1493792	2931282	1198394	3733760	1141704	2906914	1416514	6112672	3264536	1899892	3337318	2181184
Bacteroidaceae	2773802	5491634	4171276	5258986	8001170	4593416	3866264	2709732	2959152	2922486	2635728	3527200	5677748	2731638	3120792	4124736	3127846	5062292	2444344	3320606	1756260	2777422	1049020	804496	3544524	5251588	2995072	6224068	3839606	6248742	3812296	3225884	1612610	1186278	2704314	1097512
Sphingobacteriaceae	25760	41536	39374	41156	37782	21974	45652	41868	45726	22462	21356	60308	26874	24586	21178	33012	28868	39528	31946	55382	33078	66342	12052	15154	27548	45364	23818	52760	28192	46758	25984	44544	27298	17630	31144	21468
Saprospiraceae	10318	14602	14656	13892	12766	8176	14124	13318	12550	7422	7172	18624	9606	9266	7450	12818	11342	13610	10370	17202	9312	17012	5136	6282	10942	16150	10156	20806	10918	16198	7918	13058	9354	6256	10552	7796
Cytophagaceae	28416	42756	40294	40894	36664	22018	43778	42974	42308	24262	29250	60836	26278	25894	21298	35330	30872	41734	30556	54412	32580	56112	14584	19458	29472	47714	26754	57018	30126	48864	27034	46074	34274	20180	36210	25186
Cyclobacteriaceae	5994	7570	7590	7332	7028	4118	6024	5278	5286	3392	3112	8844	4934	4010	3784	6304	5834	6336	4130	6942	3614	6030	1746	2454	5444	7896	4470	9388	5460	7676	3888	5686	4328	2518	5058	3338
Flammeovirgaceae	4476	5792	6476	5572	5660	3802	5070	4104	4040	3430	3900	6584	4372	3448	3048	5474	4662	5440	4622	6080	3010	4620	2634	3036	4944	6600	4666	9276	4742	6592	3924	4388	4012	2564	4692	3208
Rhodothermaceae	3774	5760	4604	5308	5730	3778	4040	4014	3198	3354	5754	5732	2992	3982	3036	4404	4438	4798	3048	5150	3146	3594	2326	3896	3566	6934	3808	6494	4020	5860	3160	3436	4784	2688	4386	4502
Chlorobiaceae	16244	20950	19282	19002	19736	13952	14916	13482	11580	13572	14798	19950	12828	15660	11790	19512	17984	18428	10364	18964	10512	14276	8428	12658	14336	25492	15518	26324	16810	22464	10866	12542	16408	9830	16146	16026
Fusobacteriaceae	292340	580292	801268	475106	129646	113498	21964	22342	16920	40640	33498	41560	402298	312192	195594	439776	335564	593546	16966	30786	17052	18276	32216	32722	224378	917324	314338	614248	359134	674064	26752	19552	33780	19898	41228	49254
Leptotrichiaceae	57830	99980	109980	87678	50636	39010	25268	26742	18014	28862	37706	32814	62016	63784	42672	76904	70600	86402	18124	36748	23206	28932	27860	33878	46244	141616	60412	99254	67400	101136	24366	21788	36492	22284	42994	43236
Deinococcaceae	5372	8072	6368	7372	8790	6246	4918	4666	3860	6576	8386	7696	4366	6526	4784	7408	7296	6454	4318	6846	4362	3692	4224	7244	5374	9784	6224	9920	6528	7884	5154	4432	7838	4636	6740	7632
Trueperaceae	1410	1908	1672	1864	2106	1614	1358	1742	1038	1546	2190	1898	1210	1576	1206	1878	2116	1736	1146	2346	1276	1128	1224	1924	1336	2412	1650	2482	1848	2276	1394	1286	2292	1300	2272	1918
Thermaceae	5576	7364	6776	6670	8598	6444	5026	4306	3432	6140	7174	6330	4274	6480	4268	7034	7360	6360	3566	7136	4192	3382	3912	6808	4886	9754	6026	9098	6342	7864	5420	4336	6494	4264	5792	6636
Glycomycetaceae	978	1524	1238	1506	2086	1496	1336	1342	1054	1404	2704	1564	786	1252	874	1516	1624	1388	942	1792	1234	1092	1348	1970	1122	2148	1226	1914	1430	1780	1482	1218	1848	1208	1786	1702
Micrococcaceae	9006	11512	10666	11210	15522	11466	10568	9844	7718	10068	13996	11630	6590	10166	7258	11014	12346	9606	7118	13092	8150	7242	9834	13738	8350	16616	9894	15170	10452	12700	9820	9306	13488	8802	12172	13614
Promicromonosporaceae	2190	3476	3222	3046	3790	2848	4366	4306	3728	3226	3788	4792	1636	2610	1820	2926	2910	2952	2654	5656	3402	4674	2770	3486	2362	4536	2596	4558	2560	3622	2952	4166	4338	2768	4506	3788
Jonesiaceae	956	1390	1294	1208	2176	1314	1024	1630	924	1058	1810	1408	640	950	788	1228	1240	1092	922	1838	1090	1354	1312	1540	778	1806	1142	1808	1196	1462	992	1258	1922	1202	1802	1654
Sanguibacteraceae	1196	2306	1438	2148	2468	1682	1886	1746	1442	1800	2792	2554	822	1614	1262	1474	1718	1536	1348	2324	1492	1130	1922	2328	1382	3032	1210	2432	1414	2032	1650	1646	2270	1378	1876	2142
Cellulomonadaceae	3034	4356	3804	3682	5326	3820	3428	3486	2688	3862	5418	4402	2034	3264	2180	3446	3930	3184	2542	4776	3080	2226	4322	5042	2748	5434	2786	4806	3238	3912	3382	3762	4762	3116	4884	4546
Intrasporangiaceae	864	1400	1116	1306	1612	1152	1270	1870	1014	1268	3204	1226	556	988	644	986	1226	1022	748	1790	1780	1272	2726	2898	878	1814	982	1528	990	1268	1718	1358	2148	1770	2188	1536
Microbacteriaceae	3414	3648	3464	3304	4892	3620	2848	2754	2160	3576	4356	3772	1934	2864	2162	3346	3982	2972	2058	3984	2596	2444	3494	4264	2742	5122	2922	4480	3356	3690	2954	2860	3970	2788	4242	4408
Dermacoccaceae	798	1164	964	1364	1412	942	1262	1392	1182	1006	1028	1560	610	968	660	1046	1138	946	744	1872	1148	1936	746	1102	888	1650	838	1412	1018	1208	930	1360	1162	944	1344	1072
Dermabacteraceae	1220	1574	1612	1512	2406	1738	1230	1222	824	1376	1832	1362	884	1554	882	1476	1736	1394	826	1848	1018	820	1310	1528	1104	2272	1298	2008	1432	1716	1280	1028	1758	1108	1558	1798
Beutenbergiaceae	1882	2534	2176	2310	3334	2326	1596	1410	1250	2422	1964	2290	1516	2038	1698	2286	2238	1766	1286	1784	1108	1314	1580	1880	1706	3040	2436	2656	1748	2020	1868	1440	1518	1450	2716	2716
Propionibacteriaceae	5686	6618	6242	5990	8738	6346	5198	5848	3876	5510	8166	5920	3920	5756	3996	6368	6392	5540	4738	7244	4888	4360	6122	7182	4520	8560	5458	8216	5674	7060	5434	4936	7668	4978	7898	7466
Nocardioidaceae	2120	3650	3124	3484	4186	2884	3108	4170	2714	3306	4672	4174	1552	2800	1820	3070	3314	2976	2516	4560	3348	3468	3728	4938	2318	4386	2494	4264	2792	3636	3200	3612	4416	3224	4092	3832
Mycobacteriaceae	7614	12734	10678	11542	16416	11420	11574	12194	9584	11158	17776	13816	5456	9324	6300	10004	12516	11092	8288	15474	10806	9580	12082	16518	8508	16942	8978	15170	10688	13622	12340	11906	15408	10646	13634	13674
Corynebacteriaceae	13972	16850	14634	14384	20426	14826	16050	22686	12440	15202	35880	16974	9714	14632	10016	15896	16864	13612	10890	24514	18996	15230	21614	25818	11544	22740	14296	22008	14590	17832	17038	15876	25502	16196	24544	22598
Nocardiaceae	5434	9434	8824	8034	10880	7404	7304	7494	4862	7360	12882	8154	4400	6018	4794	8092	8650	7334	5444	9602	7034	6608	9388	11328	7122	11148	6852	11842	7640	9414	7656	6922	10230	6950	10590	9674
Gordoniaceae	1454	2286	1804	1900	2734	1960	1604	1462	1230	1962	2558	2234	1042	1788	1054	1744	2090	1784	1176	2022	1298	1044	1490	2224	1320	2664	1630	2548	1746	2258	1844	1296	1922	1462	1790	1872
Tsukamurellaceae	628	1098	1122	1260	1480	1290	1506	1532	916	1074	1772	1128	474	768	520	948	1184	888	760	1454	902	684	1398	1204	874	1450	788	1346	1002	1102	1214	1012	1298	872	1186	1294
Segniliparaceae	518	810	680	844	1260	856	1342	1574	980	1062	1284	1278	430	578	438	712	962	714	1028	1854	996	842	962	1150	560	1106	594	1072	862	974	936	1046	1906	1016	1526	1670
Nakamurellaceae	1590	2268	2262	1720	3276	2348	1606	1928	1256	1728	3708	1874	1258	1696	1166	2140	2490	1794	1234	2174	1554	1090	1684	2394	1558	3024	1794	2756	1874	2292	1740	1478	2716	1602	2378	2448
Frankiaceae	5530	8296	7734	7958	12468	9162	7152	7186	5628	8266	12028	9346	4042	6540	4740	7620	9276	7590	5174	8886	6562	4380	7780	10668	6070	11142	6414	10098	7716	9280	8208	6916	9562	6930	8488	8520
Geodermatophilaceae	1840	2602	2522	2398	4264	3216	2278	2704	1824	2610	4062	2850	1280	2130	1364	2190	3094	2268	1568	3014	1996	1544	2574	3602	1752	3378	2004	3292	2280	2914	2630	2040	3838	2216	3356	3738
Acidothermaceae	926	1222	1420	1056	1638	1290	842	736	636	668	1242	880	670	1012	664	1036	1524	990	548	908	632	456	574	962	762	1480	1036	1594	1154	1382	760	630	948	604	852	928
Streptosporangiaceae	1914	2852	2564	2722	3794	2670	1952	2014	1416	1948	2948	2592	1358	2186	1514	2444	2980	2338	1354	2414	1578	1270	1734	2306	1700	3986	2202	3416	2378	2842	1860	1520	2372	1678	2212	2428
Nocardiopsaceae	2066	3034	3042	3004	3838	2784	2728	2248	1600	2742	4042	2970	1590	2416	1806	2806	2978	2508	1716	3566	2356	1876	2278	4202	2094	4058	2380	4060	2552	3402	3146	2644	3318	2262	2928	2460
Thermomonosporaceae	1660	1866	1792	1676	3764	1990	1480	1376	978	1512	1822	1618	960	1450	988	1684	1970	1608	942	1916	1092	1282	1180	1760	1234	2422	1336	2268	1734	1936	1342	1246	1720	1074	1566	1644
Streptomycetaceae	11732	18074	16018	16832	23928	17956	15524	14046	11942	17828	21080	20502	8844	13678	9574	15492	18594	15058	11526	18646	11876	9488	13968	19652	12826	24194	13462	21954	15856	19660	15592	13152	19262	13208	16750	19506
Micromonosporaceae	5464	7948	7014	7560	11492	8560	6040	6354	4460	6780	8626	8236	4080	6332	4738	7224	8712	6616	4520	7508	4940	4240	5390	7818	5456	10722	5772	9610	7084	8372	6002	5528	7572	5150	7032	7702
Actinomycetaceae	19432	24778	20078	22234	28110	20272	14650	14952	10558	15160	17704	19414	15074	24328	16918	23826	22220	18872	10920	17334	12164	10212	20688	20554	16028	32786	19798	27432	18992	25036	14054	11758	16748	11976	19530	18774
Catenulisporaceae	2676	2832	2276	2624	3730	2778	2288	1746	1616	2608	2518	2700	1508	2256	1564	2532	2804	2198	1456	2506	1630	1096	1776	2482	1798	3468	2274	3652	2464	2866	2370	2008	2402	1726	2096	2266
Pseudonocardiaceae	8186	11708	10332	11210	15950	11832	8910	8460	6690	9612	11662	11540	6030	9236	6792	11040	11544	10026	7470	10388	6898	6050	8154	11380	8156	16270	9134	14748	9578	12898	9062	7804	10874	7320	9822	10800
Kineosporiaceae	824	1236	1222	1220	2344	1512	1094	806	950	1932	1244	1620	646	920	636	1074	1314	974	766	1458	844	692	968	1518	880	1694	896	1428	1102	1310	1120	1030	1276	996	1270	1644
Bifidobacteriaceae	101220	133124	112724	113356	227702	133570	1240382	3269784	1115162	402156	11944004	1072512	70388	123296	81380	128640	127018	103612	1237820	4496292	4893028	4457156	12024808	10061684	91232	176312	111526	641960	105692	131922	2127002	4075182	5110964	4522608	9961576	4174152
Coriobacteriaceae	670042	749982	838506	625890	2591354	1644840	1071268	1244908	640316	903394	1441336	402374	334440	654762	417246	713998	1022036	683114	551958	1186284	871358	361546	1383912	1541678	587198	1429100	645310	1117284	784502	962064	1354248	1094524	1257242	806028	850910	954800
Rubrobacteraceae	1380	1764	1392	1678	2450	1634	1244	1136	844	1746	1632	1846	968	1522	1080	1878	1790	1666	1012	1720	986	726	1152	1828	1122	2484	1562	2176	1762	2072	1360	1204	1896	1160	1466	1862
Conexibacteraceae	2416	3126	2640	2746	3476	2730	2306	1972	1504	1880	3336	2820	1674	2598	1720	2674	3040	2398	2470	2704	2032	1994	2522	3252	2008	3884	2174	3734	2642	3248	2230	2110	4122	2256	4538	3500
Acidimicrobiaceae	760	964	704	802	1236	892	900	744	584	1196	736	990	620	914	606	1050	836	648	564	1128	566	640	602	846	630	1320	716	1116	818	876	804	634	922	650	844	1154
Thermomicrobiaceae	1508	2094	1812	1992	2726	1898	1448	978	1064	1914	1394	1976	1236	1632	1172	1816	1902	1724	1010	1812	914	1282	1092	1484	1370	2566	1516	2478	1596	2080	1146	960	1538	1074	1626	1636
Sphaerobacteraceae	1422	1766	1664	1840	2674	1970	1868	1710	1182	2122	2886	2136	1038	1520	1338	1888	1858	1456	1094	2384	1422	1432	1762	2340	1314	2686	1492	2092	1550	1986	1620	1430	2284	1532	2158	2396
Herpetosiphonaceae	2994	3538	2818	3282	3794	2750	2972	2968	2144	2774	3764	3274	2136	3078	2078	3254	3274	2808	1762	4196	2608	3090	3352	3936	2370	4486	2908	4232	2866	3546	2732	2674	3578	2500	3820	3488
Chloroflexaceae	6678	9536	7888	8278	10312	7856	6542	5546	4830	7056	7104	8158	5370	7830	5448	8728	9008	7952	4874	8530	4832	4750	4400	6784	6068	11476	7632	12582	7536	10140	5636	5212	8072	5052	7580	8330
Anaerolineaceae	3020	3372	2936	3044	4342	3282	2244	2256	1832	2338	2368	3262	1984	2550	2050	3374	3590	3022	1830	2842	2092	2100	1684	2234	2418	4456	2706	4318	2920	3742	2194	1988	3030	1692	2718	3240
Caldilineaceae	3342	3680	3044	3252	4406	3156	3048	2474	1908	2952	3426	3508	2304	2978	2420	3564	3470	2888	2120	4024	2052	2806	1958	2948	2348	4782	3048	4146	2936	3736	2432	2072	3466	2208	3360	3996
Chlamydiaceae	4394	5370	5198	4684	5160	4516	4224	2954	3484	3268	3012	5090	3098	4340	2634	4756	5642	5178	2790	4874	3016	4118	2244	3414	3540	6356	4104	7332	5286	6112	3072	3822	3724	2776	4226	3544
Parachlamydiaceae	2252	3628	3046	3236	3266	2246	1364	1178	1066	1348	944	2182	1856	2402	1886	3004	2902	2370	1382	1746	824	1098	1058	1166	1878	3558	2382	3072	2620	3136	1198	1038	1592	974	1946	1860
Waddliaceae	1030	1386	1232	1238	946	770	976	1080	840	978	680	1278	812	946	722	1194	1212	1208	786	1518	828	1016	634	924	986	1382	1026	1696	1096	1412	648	816	1524	732	1180	1524
Simkaniaceae	728	1156	1004	1118	994	682	1176	1060	1176	918	762	1450	624	1056	586	1156	1234	1238	854	1554	870	1388	534	792	748	1574	930	1472	1074	1412	660	1134	1066	768	1158	1124
Opitutaceae	2926	4504	3954	3870	4694	3524	4204	4652	3882	3800	3256	6056	2528	3296	2338	3610	3796	3758	3136	5974	3134	5250	2230	3098	2562	5432	2928	4934	3190	4540	2846	4330	4528	2722	3744	4212
Puniceicoccaceae	2472	2512	2260	2354	2824	1902	1606	1052	1206	1904	1272	2318	1820	2168	1628	2494	2446	2092	1140	1912	1016	1142	856	1450	1728	3038	2136	3316	2326	2638	1168	1260	1448	976	1332	1802
Verrucomicrobiaceae	11018	19074	17088	17604	16782	10202	18368	15252	15008	11872	11178	20646	11226	13056	10068	15870	13666	15442	11846	22062	10692	19438	7154	8748	12820	20260	12796	22998	12916	18396	11078	16036	12046	8682	15450	12630
Methylacidiphilaceae	2726	3080	4312	3246	3652	3118	3106	1558	1916	3256	1078	2926	3566	2742	2318	3534	2344	3288	3968	3176	806	914	732	1104	2892	5374	4764	7052	2538	4084	2726	1534	2326	1728	2742	2108
Thermotogaceae	31384	38326	34350	33962	37680	27452	24660	24674	19914	22016	24784	30472	26218	31052	22302	38460	34626	32978	19720	33258	18562	24046	17218	21692	25470	51178	30398	48376	31964	40942	19150	23318	27892	16918	30124	26776
Spirochaetaceae	217418	257066	210218	217340	264462	193980	133970	101608	101578	173456	108914	192022	164708	239268	170296	252384	219482	187170	107326	168504	91160	95720	91886	133840	160774	331800	214742	304524	190028	242316	114326	107584	144814	90838	164542	203936
Brachyspiraceae	43260	61624	62306	53362	46076	34880	33814	40392	24434	39092	51522	40454	40304	60916	37792	59722	53848	53666	23476	51600	31660	42504	49824	53736	37992	87502	48890	78350	49210	65594	33340	33162	45878	35834	50130	60276
Leptospiraceae	3518	4292	4190	4258	4412	3260	2710	2660	2142	2932	3562	4060	2976	3444	2572	4700	4480	4104	2396	4018	2356	2668	2126	3174	3418	5598	3792	6342	4178	5068	2722	2370	3956	2316	4320	3818
Prochlorococcaceae	4164	6156	5472	5442	6076	4378	4590	3954	3390	4468	5284	5344	3246	4662	3046	5646	5424	5146	3194	5944	3456	4380	2642	4084	3894	7882	4658	7652	5040	6502	3316	4124	4840	3088	4668	5000
Nostocaceae	4138	5560	5198	5188	6262	4466	6308	5914	4188	5300	6636	6608	3048	4440	3006	5180	5462	5004	4142	8776	4550	6704	3570	6090	3758	7048	4478	6984	5074	5832	4900	5146	7958	4826	7352	6590
Planctomycetaceae	8904	11494	9708	11064	13708	10262	8336	7476	6420	8920	10150	10912	6362	9094	6854	11014	11598	9992	6316	10750	6652	6068	7148	10442	7850	15642	9032	13854	10540	12522	8406	7464	10760	6654	9664	10436
Phycisphaeraceae	2210	2090	1656	1884	3224	1950	1414	1640	964	1682	3674	2028	1358	2104	1390	2392	2328	1504	1112	1676	1488	914	1350	2296	1408	2914	1834	2604	2028	2042	1490	1140	2396	1306	1938	2100
Aquificaceae	3790	4436	3944	4168	4696	3528	3738	3098	2212	3040	4298	3992	2934	3708	2844	4556	4504	3962	2100	5214	2658	4264	2198	3402	3090	5808	3718	5574	4016	4822	3084	2734	4728	2628	4624	4526
Hydrogenothermaceae	4650	4530	3778	4202	4510	2842	3708	4626	2440	3024	4910	3848	2974	3484	2732	5144	4370	3606	2350	5700	3956	4294	4970	5478	2920	6490	3944	5406	4266	4680	3334	3386	5076	3596	5666	4130
Desulfurobacteriaceae	4584	4554	3770	3916	4864	3200	3338	3086	2158	3024	3698	4090	2966	3336	2684	4762	4008	3584	2170	4520	2262	2792	1984	3098	2874	6120	3728	5044	3988	4160	2406	2606	4120	2322	3682	3544
Caldisericaceae	1688	1748	1504	1698	1686	1284	990	806	694	1250	1366	1330	1200	1460	1126	1766	1618	1514	660	1370	726	728	602	1136	1114	2474	1408	1934	1406	1826	968	668	1210	806	1370	1440
Thermodesulfobacteriaceae	2246	3454	2680	2962	3092	2262	3056	3266	2008	2872	5040	3422	1918	2738	1916	3356	3044	2876	1828	4138	2572	3236	2056	3690	2064	4312	2442	3784	2752	3468	2368	2522	4162	2278	3760	3636
Synergistaceae	16044	20950	19430	19002	22054	15384	11202	9868	7778	13198	11266	14184	13054	18844	12388	19852	19786	18532	8002	14060	7586	8334	7872	11398	13748	28488	16892	23636	17340	23236	9262	8674	13006	8060	12848	13250
Dictyoglomaceae	4154	5730	4318	4786	5702	4274	4422	4454	3518	4012	3484	5498	3420	4784	3370	5208	4706	4508	3388	6012	3248	4384	2390	3594	3206	6638	4272	6566	4212	5392	3056	4072	5338	2818	4776	4902
Deferribacteraceae	13568	14620	13202	13766	14694	10648	10852	9710	6920	7862	13328	10844	10304	11690	8546	14928	14100	15908	6322	14454	8156	12750	9424	11938	13330	19902	11696	20692	13362	21874	8340	11222	11236	8732	16602	11448
Elusimicrobiaceae	7022	7404	6928	6142	7724	6604	3194	2146	2366	3132	1490	4158	5208	5794	4334	7004	7976	5980	2132	3616	2006	2658	1508	2346	4568	8670	5552	8294	6638	7594	1998	2500	2544	1744	3094	3622
Acidobacteriaceae	4942	7508	6980	6876	7980	6114	6528	6702	5496	6618	8446	8482	3942	5640	4070	6478	6852	6472	5400	8758	5418	5536	4412	7396	4742	9312	5406	9150	6206	7984	5790	6488	8528	5100	7528	7982
Solibacteraceae	2660	3746	3500	3584	4206	3068	2914	2778	2282	3120	3176	3892	2388	2884	2188	3698	3466	3410	2420	4236	2452	2368	2320	3382	2574	5072	2892	4514	3088	4086	2866	2664	3746	2386	3630	3376
Fibrobacteraceae	28928	43556	33962	36622	33398	23692	29464	35856	29346	26112	37084	39894	27480	39570	25546	38608	32556	32576	22382	45698	29208	34836	28928	34760	25104	51150	30830	49778	28774	40050	23584	33946	39552	23754	37700	38618
Chrysiogenaceae	3374	4030	3260	3988	3814	2816	2250	1430	1476	2372	1690	2982	2554	3112	2282	4076	3848	3456	1454	2356	1368	1968	1148	1670	2726	5166	2904	4840	3530	4348	1558	1422	2180	1408	2458	2070
Gemmatimonadaceae	1460	2234	1902	1932	2414	1818	1418	1390	982	1364	2004	1764	1210	1640	1148	1832	2028	1868	972	1928	1110	1174	1194	1620	1422	2592	1738	2466	1760	2258	1420	1242	1730	1136	1706	1778
Nitrospiraceae	5490	6946	5732	6716	7224	5498	5722	5342	3880	4502	5924	6364	4160	5152	3510	6552	6408	5526	3454	6578	3754	4902	3408	4458	3976	9100	4470	7060	5676	6882	3960	4184	5752	3438	5470	5474
Thermoproteaceae	1384	2394	1998	2016	2608	1742	1964	1842	1368	1934	3410	2282	1156	1730	1108	2202	2360	2196	1432	2672	1788	1610	1626	2752	1654	3278	1840	2906	2018	2774	2242	1910	2820	1842	2354	2620
Thermofilaceae	216	308	240	270	358	302	300	264	204	306	342	306	172	230	156	286	300	304	220	442	268	222	258	382	222	476	240	418	248	378	288	372	676	364	310	394
Sulfolobaceae	1240	1744	1542	1456	1738	1222	1038	1084	842	1094	1392	1526	948	1350	840	1758	1810	1710	1016	1770	964	1140	886	1256	1264	2624	1664	2436	1650	2068	1138	1180	1444	1014	1642	1442
Pyrodictiaceae	398	686	506	560	690	470	406	484	368	464	534	582	278	514	310	498	562	606	336	536	418	400	374	596	412	816	388	742	492	690	456	482	510	476	498	430
Desulfurococcaceae	1224	1572	1274	1278	2012	1442	1124	1146	862	1136	1542	1516	968	1326	840	1530	1812	1438	966	1482	946	806	874	1398	1064	2258	1288	1920	1558	1726	1036	1102	1624	1048	1444	1516
Acidilobaceae	132	246	174	220	222	174	142	148	174	158	130	176	90	152	110	192	256	226	116	154	116	60	90	140	136	266	132	212	228	256	140	114	182	134	164	156
Methanobacteriaceae	12426	17200	12614	15744	15252	11044	8558	8648	6006	10564	10286	12648	10872	16018	10568	17002	13702	12564	7830	12474	6216	7424	6568	9376	10378	20964	13276	19248	11896	16040	7786	6852	12258	6980	13732	15286
Methanothermaceae	312	676	436	666	442	246	440	498	450	428	462	934	316	494	368	522	426	556	406	684	340	532	190	412	384	734	354	768	414	688	260	502	486	308	384	480
Methanosarcinaceae	9724	13112	9102	10318	11986	9226	7728	7568	6526	7932	8452	10698	7850	10224	7380	12184	11502	9120	5736	10798	6108	8072	4994	6964	7940	16916	10104	13804	10198	11682	6306	7154	9444	5502	9490	9222
Methanosaetaceae	1920	2096	1830	2108	2524	1688	1094	1590	892	1190	3646	1526	1248	1738	1338	2128	1824	1582	1076	1740	1358	1090	1372	2008	1322	3022	1756	2332	1642	2002	1348	1100	2432	1220	2122	2108
Methanospirillaceae	1088	1488	1058	1400	1856	1156	762	704	556	1186	888	1154	776	1286	886	1404	1276	1004	688	1062	700	584	704	946	1006	1774	1226	1654	1086	1518	802	816	1042	740	1566	1092
Methanomicrobiaceae	3820	4950	3462	3874	4712	3380	3680	3196	2998	3846	2830	4874	2854	4156	3044	4580	4380	3866	2746	4848	2508	3030	2052	3230	3124	6598	3798	6676	3790	4658	2440	3150	3886	2376	4118	4192
Methanocorpusculaceae	5138	5198	4046	4858	7954	6030	2908	2138	2014	4160	2658	4296	3924	4864	4330	6226	5552	4454	2110	3244	1572	1326	2054	2948	3892	7794	4924	6430	4996	5854	2614	1816	3170	1820	3242	4116
Methanocellaceae	3152	3206	2424	2948	3784	2452	2938	2470	1646	2478	4310	3330	2022	2446	1842	3200	3292	2630	1634	3738	2272	2968	1620	3112	2234	4152	2674	4098	2966	3250	2390	2056	3828	2082	3396	3106
Halobacteriaceae	5244	7434	7494	7078	10014	7350	5618	5172	4130	6928	7574	7568	3882	6282	4180	7190	8210	6654	4438	7690	4748	3666	5018	7594	5422	10354	6446	9694	6986	8734	6124	5488	7684	5102	6876	7468
Thermococcaceae	2978	3658	3390	3420	4068	2978	2810	2748	1984	2584	3480	3346	2098	3032	2458	3834	3436	3352	2058	3774	2310	2680	1832	3092	2684	5456	3104	4626	3306	4182	2414	2488	3600	2214	3346	3100
Picrophilaceae	120	198	182	158	156	178	156	216	136	406	248	296	98	192	116	186	170	156	194	272	138	130	164	346	134	276	158	244	196	148	198	186	320	234	232	378
Thermoplasmataceae	416	762	554	530	554	534	532	400	292	568	388	554	408	528	330	664	572	546	428	858	676	352	424	1270	354	1008	512	764	542	646	820	826	856	726	814	586
Methanocaldococcaceae	1466	1614	1348	1780	2116	1492	1392	1572	856	1350	2402	1416	988	1494	998	1758	1690	1490	1118	2232	1528	1358	1330	2380	1250	2516	1576	2204	1566	1824	1810	1640	2300	1342	1908	1852
Methanococcaceae	5502	6578	6492	5896	6414	4614	3992	2598	2362	3218	3838	4316	4358	5298	3650	6892	6010	5518	2372	4108	2108	2974	1760	2816	3956	9274	5222	6970	5630	6702	2488	2302	3696	2024	3942	3944
Archaeoglobaceae	2348	2646	2122	2186	2710	1962	1290	1210	970	1350	1878	1738	1470	2276	1558	2466	2444	2160	984	1834	1046	1174	1050	1500	1892	3488	2132	3174	2314	2884	1222	1308	1750	1052	1656	1654
Methanopyraceae	266	442	392	414	592	440	326	170	266	560	302	636	186	352	220	326	438	366	248	374	232	164	262	454	324	552	288	584	420	428	358	290	346	332	380	536
Cenarchaeaceae	266	584	444	522	668	336	330	280	282	432	328	474	184	336	210	372	538	418	260	354	244	216	226	334	292	592	330	494	426	500	302	262	372	304	302	392
Nitrosopumilaceae	246	296	196	532	372	260	182	180	160	258	212	284	422	338	222	504	516	290	194	286	140	138	140	218	230	542	314	402	438	412	168	190	218	180	292	260
Myoviridae	2	18	20	196	4	0	106	36	50	14	4	10	10	30	0	10	22	154	38	134	38	10	28	58	0	16	8	6	22	232	56	92	22	56	76	44
	17989304	24823014	21949528	22713920	27377788	18949844	24143944	43305076	23232382	18884926	61245954	24541966	18743670	20850158	16948084	23085090	22665194	22162114	16682302	40312438	33818804	31907472	53726086	52295688	15860868	31757756	18560570	29526682	21206170	27318590	28970478	33639902	38742368	29737392	46151378	31495632

## Sheet: family prop
family	HPLC wk8 1	HPLC wk8 2	HPLC wk8 3	HPLC wk8 4	HPLC wk8 5	HPLC wk8 6	MPMC wk8 A	MPMC wk8 B	MPMC wk8 C	MPMC wk8 D	MPMC wk8 E	MPMC wk8 F	HPLC wk12 1	HPLC wk12 2	HPLC wk12 3	HPLC wk12 4	HPLC wk12 5	HPLC wk12 6	MPMC wk12 A	MPMC wk12 B	MPMC wk12 C	MPMC wk12 D	MPMC wk12 E	MPMC wk12 F	HPLC wk16 1	HPLC wk16 2	HPLC wk16 3	HPLC wk16 4	HPLC wk16 5	HPLC wk16 6	MPMC wk16 A	MPMC wk16 B	MPMC wk16 C	MPMC wk16 D	MPMC wk16 E	MPMC wk16 F		HPLC wk8 mean	MPMC wk8 mean	HPLC wk12 mean	MPMC wk12 mean	HPLC wk16 mean	MPMC wk16 mean		HPLC mean	MPMC mean		overall mean
Veillonellaceae	0.00955657	0.00982701	0.0095244	0.00954886	0.0102469	0.00998309	0.194547	0.391337	0.229785	0.1539	0.523696	0.0769132	0.00749448	0.0103455	0.00900833	0.0104744	0.0114874	0.0098737	0.180624	0.313899	0.477219	0.307651	0.537623	0.528635	0.0102247	0.00938643	0.0113276	0.020444	0.0106875	0.00966375	0.437286	0.343194	0.418997	0.445425	0.36403	0.289703		0.00978114	0.261696	0.00978064	0.390942	0.0119556	0.383106		0.0105058	0.345248		0.177877
Bacteroidaceae	0.154192	0.221232	0.190039	0.231531	0.29225	0.242399	0.160134	0.0625731	0.127372	0.154752	0.0430351	0.143721	0.302915	0.131013	0.184138	0.178675	0.138002	0.228421	0.146523	0.0823717	0.0519315	0.0870461	0.0195253	0.0153836	0.223476	0.165364	0.161367	0.210795	0.181061	0.228736	0.131592	0.0958946	0.0416239	0.0398918	0.0585966	0.0348465		0.221941	0.115265	0.193861	0.0671302	0.195133	0.0670743		0.203645	0.0831564		0.143401
Prevotellaceae	0.0143334	0.0855346	0.107368	0.0792774	0.0214735	0.0268296	0.214708	0.131115	0.229534	0.0710072	0.031627	0.242378	0.0397476	0.0781649	0.0504799	0.0701461	0.0545466	0.122108	0.172194	0.176959	0.116827	0.244621	0.0200318	0.027562	0.094181	0.0923013	0.0645667	0.126454	0.0538383	0.106408	0.0488951	0.181709	0.0842627	0.063889	0.0723124	0.0692535		0.0558027	0.153395	0.0691989	0.126366	0.0896248	0.0867203		0.0715422	0.12216		0.0968512
Clostridiaceae	0.165654	0.137707	0.146045	0.128192	0.129524	0.152041	0.052125	0.0224603	0.0365447	0.114276	0.0166542	0.0812197	0.125332	0.17125	0.140615	0.16087	0.142665	0.105541	0.0754308	0.0376705	0.0252599	0.0417591	0.0222652	0.0300811	0.144662	0.147748	0.186994	0.135836	0.129016	0.114025	0.0449304	0.0273803	0.0375382	0.0320161	0.046488	0.0957993		0.143194	0.0538801	0.141046	0.0387444	0.143047	0.0473587		0.142429	0.0466611		0.0945449
Eubacteriaceae	0.0814018	0.096578	0.0790324	0.0855377	0.0625462	0.0658116	0.0278915	0.0107121	0.0203148	0.0541199	0.00617288	0.0532549	0.138561	0.175152	0.216422	0.122286	0.22407	0.155381	0.0483752	0.0215043	0.0119266	0.0108252	0.0102108	0.0136184	0.08474	0.164515	0.130284	0.0830463	0.213549	0.146266	0.0224912	0.014061	0.0230389	0.0175545	0.0266317	0.0519579		0.0784846	0.0287444	0.171979	0.0194101	0.137067	0.0259559		0.129177	0.0247034		0.07694	0.589614
Bifidobacteriaceae	0.00562668	0.00536293	0.0051356	0.0049906	0.00831703	0.00704861	0.0513745	0.0755058	0.0480003	0.0212951	0.195017	0.0437011	0.00375529	0.00591343	0.00480172	0.00557243	0.0056041	0.00467519	0.0741996	0.111536	0.144684	0.13969	0.223817	0.1924	0.00575202	0.00555178	0.00600876	0.0217417	0.00498402	0.00482902	0.0734196	0.121141	0.131922	0.152085	0.215846	0.132531		0.00608024	0.0724823	0.00505369	0.147721	0.00814455	0.137824		0.00642616	0.119342		0.0628843
Lachnospiraceae	0.103724	0.0896558	0.0751777	0.0691946	0.0710118	0.0797005	0.0273941	0.0122	0.0244705	0.0628841	0.0053839	0.0497909	0.0700377	0.0976824	0.0854769	0.0859265	0.075233	0.0573691	0.0464451	0.0217724	0.0128646	0.010008	0.0108822	0.0142574	0.0926402	0.0805461	0.0952055	0.0778595	0.0690003	0.0635063	0.0239712	0.0153792	0.0210618	0.0176794	0.0275993	0.0513311		0.0814108	0.0303539	0.0786209	0.0193716	0.079793	0.0261703		0.0799416	0.0252986		0.0526201
Acidaminococcaceae	0.00707031	0.00849945	0.00884757	0.00854815	0.0070997	0.00618528	0.0594289	0.0754403	0.0597848	0.0589329	0.0888029	0.0583321	0.00601398	0.00848483	0.00770058	0.0080931	0.00860218	0.00952671	0.044493	0.0836772	0.0419014	0.0319284	0.0774678	0.0757152	0.00938259	0.0081587	0.0107172	0.0109886	0.00875962	0.00970943	0.04638	0.0691258	0.0956175	0.0846576	0.0665189	0.0928667		0.00770841	0.066787	0.00807023	0.0591972	0.00961937	0.0758611		0.008466	0.0672818		0.0378739
Porphyromonadaceae	0.0720946	0.0544939	0.0600764	0.0853283	0.0846554	0.0952335	0.0310011	0.0121596	0.0342715	0.0289031	0.00462009	0.0586045	0.0768912	0.0258159	0.046258	0.0391118	0.0430255	0.044675	0.0371241	0.0163994	0.00942789	0.0173979	0.002336	0.0028527	0.0466237	0.0306367	0.0325698	0.037298	0.046402	0.0440001	0.0233078	0.016346	0.00854135	0.00735209	0.0117252	0.00785969		0.0753137	0.02826	0.0459629	0.0142563	0.0395884	0.012522		0.0536217	0.0183461		0.0359839
Coriobacteriaceae	0.0372467	0.0302132	0.0382016	0.0275553	0.0946517	0.0867997	0.04437	0.0287474	0.0275614	0.0478368	0.0235336	0.0163953	0.0178428	0.0314032	0.0246191	0.030929	0.0450928	0.0308235	0.0330864	0.0294272	0.0257655	0.0113311	0.0257587	0.02948	0.0370218	0.045	0.0347678	0.0378398	0.036994	0.0352165	0.0467458	0.0325365	0.0324513	0.0271049	0.0184374	0.0303153		0.0524447	0.0314074	0.0301184	0.0258082	0.0378067	0.0312652		0.0401232	0.0294936		0.0348084	0.813784
Peptostreptococcaceae	0.034536	0.0256065	0.020145	0.0263793	0.020606	0.0224855	0.00845885	0.00352818	0.00612963	0.0278696	0.00424381	0.013147	0.0258982	0.0354933	0.0276069	0.035421	0.0254765	0.0203413	0.0104086	0.0086102	0.00525329	0.0112176	0.0050211	0.00694964	0.0336177	0.0301446	0.0432074	0.0311917	0.02421	0.0227452	0.00867676	0.00694295	0.0118501	0.0074784	0.00793944	0.017897		0.0249597	0.0105628	0.0283729	0.00791008	0.0308528	0.0101308		0.0280618	0.00953456		0.0187982
Ruminococcaceae	0.0272721	0.0217498	0.0194744	0.0171383	0.0217792	0.0229822	0.00927164	0.00309045	0.00721304	0.0177238	0.00233126	0.0157715	0.0189637	0.0229514	0.0195083	0.0222173	0.0221724	0.0156432	0.0103387	0.00650246	0.00390611	0.0024336	0.00245799	0.00432269	0.0205528	0.018075	0.0215833	0.0197022	0.019207	0.0169903	0.00613397	0.00481167	0.00512958	0.00472335	0.00518637	0.0102469		0.0217327	0.00923361	0.0202427	0.0049936	0.0193518	0.00603865		0.0204424	0.00675528		0.0135988
Lactobacillaceae	0.0181388	0.00991789	0.022308	0.0215824	0.00629861	0.00779922	0.00726907	0.110094	0.0586842	0.0276751	0.00567789	0.00648497	0.00560125	0.00757644	0.00660842	0.00739906	0.00668796	0.00574981	0.00660688	0.00620483	0.00547956	0.00567366	0.00423243	0.00528854	0.00669963	0.00701473	0.00797185	0.00708925	0.0062893	0.00600734	0.0055493	0.00472736	0.00785331	0.0320917	0.00624623	0.0092609		0.0143408	0.0359809	0.00660382	0.00558098	0.00684535	0.0109548		0.00926333	0.0175055		0.0133844
Oscillospiraceae	0.0152762	0.0166993	0.0140952	0.0186525	0.0226953	0.0230063	0.0121437	0.00273081	0.00721407	0.0148181	0.0010849	0.0138876	0.0132323	0.0178323	0.0193992	0.0163691	0.0223177	0.0153896	0.0103205	0.00549071	0.00228062	0.00157806	0.00159148	0.00270936	0.0176971	0.0161991	0.0149068	0.0141381	0.0193556	0.0159387	0.00721217	0.00392278	0.00404456	0.00332928	0.00427979	0.0073454		0.0184041	0.00864653	0.0174234	0.00399513	0.0163725	0.00502233		0.0174	0.00588799		0.011644
Fusobacteriaceae	0.0162508	0.0233772	0.036505	0.020917	0.00473544	0.00598939	0.000909711	0.000515921	0.000728294	0.00215198	0.000546942	0.00169343	0.0214631	0.0149731	0.0115408	0.0190502	0.0148053	0.026782	0.00101701	0.000763685	0.000504217	0.000572781	0.000599634	0.000625711	0.0141466	0.028885	0.0169358	0.0208032	0.0169354	0.0246742	0.000923423	0.000581215	0.000871914	0.000669124	0.000893321	0.00156384		0.0179625	0.00109105	0.0181024	0.000680506	0.0203967	0.000917139		0.0188205	0.00089623		0.00985838
Streptococcaceae	0.0165342	0.0122001	0.0108251	0.0140082	0.0133964	0.0106625	0.00629268	0.00492663	0.0060878	0.0192235	0.00366147	0.0082889	0.0096089	0.0125245	0.0129479	0.0125109	0.0103441	0.00814615	0.00636687	0.0050955	0.00445527	0.00413621	0.00379466	0.0046678	0.010982	0.0111501	0.0130138	0.0105112	0.00985939	0.00854012	0.00550312	0.00402629	0.0062197	0.00604713	0.00532053	0.00876763		0.0129378	0.00808016	0.0110138	0.00475272	0.0106761	0.00598073		0.0115425	0.0062712		0.00890687
Peptococcaceae	0.0123627	0.0106039	0.00974062	0.00991498	0.010655	0.0110506	0.00666743	0.00315755	0.00434729	0.00939776	0.00335363	0.00736331	0.00895353	0.0113419	0.0100798	0.011351	0.0105664	0.00868581	0.00654382	0.00518212	0.00344246	0.00464669	0.00216595	0.00327893	0.0104559	0.0102652	0.0117288	0.00987703	0.009773	0.00913085	0.00470797	0.00345382	0.0050445	0.00368344	0.00453893	0.0063424		0.0107213	0.00571449	0.0101631	0.00421	0.0102051	0.00462851		0.0103632	0.004851		0.00760709
Spirochaetaceae	0.012086	0.010356	0.00957734	0.00956858	0.00965973	0.0102365	0.0055488	0.00234633	0.00437226	0.00918489	0.00177831	0.00782423	0.00878739	0.0114756	0.0100481	0.0109328	0.00968366	0.00844549	0.00643352	0.00417995	0.00269554	0.00299992	0.00171027	0.00255929	0.0101365	0.0104478	0.0115698	0.0103135	0.00896098	0.00887	0.00394629	0.00319811	0.00373787	0.00305467	0.00356527	0.00647506		0.0102473	0.0051758	0.0098955	0.00342975	0.0100498	0.00399621		0.0100642	0.00420059		0.0071324
Desulfovibrionaceae	0.00888106	0.015659	0.016698	0.0153229	0.0076809	0.00885137	0.00448353	0.000905067	0.00453178	0.00122616	0.000512099	0.00911321	0.00919468	0.00916511	0.0134438	0.0179407	0.0160507	0.0133467	0.00402822	0.000849514	0.000553952	0.000763395	0.000364255	0.00054035	0.0117164	0.00897343	0.00362694	0.00223032	0.0149391	0.0144868	0.00142842	0.00080238	0.000753697	0.000606442	0.000862119	0.00101138		0.0121822	0.00346197	0.0131903	0.00118328	0.00932883	0.000910739		0.0115671	0.001852		0.00670955
Enterobacteriaceae	0.0702082	0.00423027	0.00967675	0.00802222	0.00235205	0.00322282	0.00254838	0.00175236	0.00278146	0.00819892	0.00182641	0.00234537	0.00215731	0.0166582	0.00882117	0.0219337	0.00274703	0.00288962	0.00213807	0.00204255	0.0077713	0.00183706	0.00112694	0.00151722	0.00319024	0.00301041	0.00317447	0.00294893	0.00293707	0.0028604	0.00192755	0.00150458	0.00218866	0.00165294	0.00172346	0.00231969		0.0162854	0.00324215	0.00920118	0.00273886	0.00302025	0.00188615		0.00950227	0.00262238		0.00606233	0.917486
Bacillaceae	0.00860967	0.00709519	0.00659285	0.00679266	0.00629072	0.00655151	0.00464597	0.00253739	0.00320785	0.00577339	0.00277223	0.00520855	0.00609667	0.00732244	0.00634691	0.00763462	0.00679121	0.005749	0.00460968	0.00390053	0.00273919	0.00398132	0.00165491	0.00250801	0.00672599	0.00711562	0.00760979	0.00659329	0.00650075	0.00601283	0.00328514	0.00249222	0.00417486	0.00312455	0.00352158	0.00531642		0.00698877	0.00402423	0.00665681	0.00323227	0.00675971	0.00365246		0.00680176	0.00363632		0.00521904
Flavobacteriaceae	0.00433635	0.00502115	0.00557534	0.00526408	0.00321808	0.00284952	0.00463454	0.00233137	0.00440549	0.00288029	0.000926004	0.0058622	0.00408405	0.00333916	0.00351863	0.00432894	0.00397976	0.00519779	0.00473831	0.00331947	0.00212751	0.0041431	0.000579086	0.000812495	0.00590409	0.0042571	0.00429189	0.00583885	0.00421896	0.00501336	0.00201647	0.00308598	0.00186137	0.00160303	0.00181321	0.00181657		0.00437742	0.00350665	0.00407472	0.00262	0.00492071	0.00203277		0.00445762	0.00271981		0.00358871
Thermoanaerobacteraceae	0.00579444	0.00441413	0.00384865	0.00431894	0.00434739	0.0047802	0.00239174	0.00106389	0.00153381	0.00350534	0.00107139	0.0030423	0.00404798	0.00446663	0.0041613	0.00504074	0.00442317	0.00346158	0.00248023	0.00187977	0.00119188	0.00153688	0.000738114	0.00112946	0.00424441	0.00435125	0.00474113	0.00386742	0.0041686	0.00363181	0.00162006	0.00124007	0.00182328	0.00132271	0.00154869	0.00240027		0.00458396	0.00210141	0.0042669	0.00149272	0.00416744	0.00165918		0.00433943	0.0017511		0.00304527
Helicobacteraceae	0.00146676	0.00119075	0.00240406	0.00120059	0.00164053	0.00240139	0.000970264	0.00196337	0.000852431	0.00106498	0.00104111	0.00109942	0.0016954	0.00297571	0.00110644	0.00295299	0.00713199	0.00780079	0.00146574	0.00175474	0.00381456	0.00667098	0.000505043	0.00066036	0.00430266	0.00180598	0.00733706	0.00292082	0.0110842	0.0071705	0.00220714	0.00347641	0.000897519	0.00245704	0.00226537	0.00129808		0.00171735	0.00116526	0.00394389	0.00247857	0.00577021	0.00210026		0.00381048	0.0019147		0.00286259
Thermoanaerobacterales Family III. Incertae Sedis	0.00551139	0.00399581	0.00339379	0.00395062	0.00407177	0.00429777	0.00205103	0.000927097	0.00136516	0.00290221	0.000960651	0.00282121	0.00373812	0.0040228	0.00384657	0.00458651	0.00403729	0.00311667	0.00222092	0.0015625	0.0010493	0.00152735	0.000631611	0.000961685	0.00378315	0.00391545	0.00400861	0.00352007	0.00378465	0.00326086	0.00136891	0.0010305	0.00157373	0.00115551	0.0015759	0.00213274		0.00420352	0.00183789	0.00389133	0.00132556	0.00371213	0.00147288		0.00393566	0.00154545		0.00274055
Enterococcaceae	0.00636601	0.00442291	0.00325547	0.00334139	0.00274222	0.00267221	0.00192727	0.00121718	0.00199144	0.00408199	0.00056278	0.00243289	0.00262414	0.00357695	0.00315835	0.00313484	0.00253649	0.00278313	0.0023462	0.0014913	0.0011852	0.00112256	0.000868703	0.0011391	0.00370913	0.00290537	0.00379837	0.00292678	0.00236969	0.00296479	0.00143491	0.00110916	0.00144188	0.00184031	0.0015343	0.00275981		0.00380003	0.00203559	0.00296898	0.00135884	0.00311236	0.00168673		0.00329379	0.00169372		0.00249376
Paenibacillaceae	0.00426843	0.00356484	0.00317383	0.00335037	0.00335988	0.00354209	0.00204764	0.000919846	0.0014652	0.00307335	0.000950038	0.00265741	0.00302748	0.00362203	0.00333548	0.0038566	0.00333039	0.00277194	0.00207274	0.00161414	0.00107514	0.00144367	0.000605293	0.00102127	0.00336892	0.00356052	0.00401184	0.00334369	0.00313399	0.00289027	0.0014579	0.00105839	0.00157523	0.00121356	0.00142449	0.00227809		0.00354324	0.00185225	0.00332399	0.00130538	0.00338487	0.00150127		0.00341736	0.00155297		0.00248517
Campylobacteraceae	0.00310573	0.00297192	0.00266138	0.00234711	0.00429531	0.00265691	0.00157365	0.00308652	0.00101092	0.00334235	0.000683278	0.00188225	0.00225516	0.00320257	0.00208496	0.00456225	0.00419718	0.00346294	0.00149248	0.00108875	0.00110968	0.00193347	0.000664966	0.0010908	0.00367269	0.00265409	0.00363911	0.00348688	0.00588282	0.00353313	0.00181951	0.0013877	0.00123952	0.00130523	0.00132724	0.00172214		0.00300639	0.00192983	0.00329418	0.00123002	0.00381145	0.00146689		0.00337067	0.00154225		0.00245646
Heliobacteriaceae	0.00280289	0.00224485	0.0021092	0.00225624	0.00234022	0.00242925	0.00225266	0.0021391	0.00178002	0.00268468	0.00246704	0.00198933	0.00203887	0.00255202	0.00236605	0.00277071	0.00237377	0.00204096	0.00212033	0.00244669	0.00225815	0.00236979	0.00194256	0.00224489	0.00249318	0.00249791	0.00294754	0.00235008	0.00221209	0.00225297	0.00221494	0.00185655	0.00287587	0.00222555	0.00223304	0.00308335		0.00236378	0.0022188	0.00235706	0.0022304	0.00245896	0.00241488		0.00239327	0.00228803		0.00234065
Leptotrichiaceae	0.00321469	0.00402771	0.00501059	0.0038601	0.00184953	0.00205859	0.00104656	0.000617526	0.000775383	0.00152831	0.000615649	0.00133706	0.00330864	0.00305916	0.00251781	0.00333133	0.00311491	0.00389864	0.00108642	0.00091158	0.000686186	0.000906747	0.000518556	0.000647816	0.0029156	0.00445926	0.00325486	0.0033615	0.00317832	0.00370209	0.000841063	0.000647683	0.000941915	0.00074936	0.000931586	0.00137276		0.00333687	0.000986747	0.00320508	0.000792884	0.00347861	0.000914061		0.00334018	0.000897897		0.00211904	0.946838
Brachyspiraceae	0.00240476	0.00248253	0.0028386	0.00234931	0.00168297	0.00184065	0.00140052	0.000932731	0.00105172	0.00207001	0.000841231	0.00164836	0.00215027	0.00292161	0.00222987	0.00258704	0.0023758	0.00242152	0.00140724	0.00128	0.000936166	0.0013321	0.000927371	0.00102754	0.00239533	0.0027553	0.00263408	0.00265353	0.00232055	0.00240108	0.00115083	0.000985794	0.00118418	0.00120501	0.00108621	0.00191379		0.00226647	0.0013241	0.00244768	0.00115174	0.00252664	0.0012543		0.0024136	0.00124338		0.00182849
Clostridiales Family XI. Incertae Sedis	0.00301479	0.00241316	0.0023934	0.00227094	0.00228857	0.00247664	0.00100936	0.00044235	0.000801123	0.00186413	0.000339549	0.00164249	0.00227949	0.00284976	0.00227483	0.00276551	0.0025004	0.00203058	0.00136264	0.000924578	0.000531716	0.000603871	0.000436399	0.000613588	0.00237213	0.00255062	0.00285746	0.0024231	0.00234271	0.00214945	0.000783625	0.000594592	0.000921782	0.000674303	0.000885174	0.0017184		0.00247625	0.0010165	0.00245009	0.000745466	0.00244924	0.000929645		0.00245853	0.000897204		0.00167787
Burkholderiaceae	0.00172147	0.00238061	0.00297428	0.0024916	0.00183806	0.00202841	0.0015	0.000902989	0.00120969	0.00218312	0.000924371	0.0017063	0.00134125	0.00172219	0.00152666	0.00184257	0.00195251	0.00208843	0.00145148	0.0011463	0.000939714	0.000930252	0.000736849	0.000918699	0.00199207	0.00200625	0.00236103	0.00196683	0.00184305	0.00219126	0.00130429	0.00100553	0.00123622	0.00110386	0.00110575	0.00143455		0.00223907	0.00140441	0.0017456	0.00102055	0.00206008	0.00119837		0.00201492	0.00120778		0.00161135
Cytophagaceae	0.00157961	0.00172243	0.00183576	0.00180039	0.00133919	0.00116191	0.00181321	0.000992355	0.00182108	0.00128473	0.000477583	0.00247886	0.00140197	0.00124191	0.00125666	0.00153043	0.00136209	0.00188312	0.00183164	0.00134976	0.000963369	0.00175858	0.000271451	0.000372077	0.00185816	0.00150244	0.00144144	0.00193107	0.00142062	0.00178867	0.000933157	0.00136962	0.000884665	0.000678607	0.000784592	0.000799666		0.00157321	0.00147797	0.00144603	0.00109115	0.00165707	0.000908385		0.00155877	0.00115917		0.00135897
Sphingobacteriaceae	0.00143196	0.00167329	0.00179384	0.00181193	0.00138002	0.00115959	0.00189083	0.000966815	0.0019682	0.00118941	0.000348692	0.00245734	0.00143376	0.00117918	0.00124958	0.00143001	0.00127367	0.00178358	0.00191496	0.00137382	0.000978095	0.0020792	0.000224323	0.000289775	0.00173685	0.00142844	0.00128326	0.00178686	0.00132942	0.00171158	0.000896913	0.00132414	0.000704603	0.000592856	0.000674823	0.000681618		0.00154177	0.00147022	0.00139163	0.00114336	0.00154607	0.000812493		0.00149316	0.00114202		0.00131759
Fibrobacteraceae	0.00160807	0.00175466	0.00154728	0.00161232	0.00121989	0.00125025	0.00122035	0.000827986	0.00126315	0.00138269	0.000605493	0.00162554	0.00146609	0.00189783	0.00150731	0.00167242	0.00143639	0.0014699	0.00134166	0.0011336	0.000863662	0.00109178	0.000538435	0.000664682	0.00158276	0.00161063	0.00166105	0.00168587	0.00135687	0.00146603	0.00081407	0.0010091	0.0010209	0.000798792	0.000816877	0.00122614		0.00149874	0.0011542	0.00157499	0.00093897	0.00156054	0.000947646		0.00154476	0.00101361		0.00127918
Rhodospirillaceae	0.00156782	0.00148822	0.00168323	0.00140671	0.00142225	0.00172698	0.0013036	0.000847891	0.00111293	0.00135992	0.000768475	0.00131163	0.0010411	0.00135318	0.00116603	0.00144743	0.00141159	0.00133958	0.0012394	0.00110948	0.000905295	0.00117208	0.000737519	0.000815784	0.00147016	0.00142453	0.00147905	0.00151151	0.0013183	0.00141252	0.000951382	0.000972476	0.000995396	0.00093337	0.000934837	0.00118562		0.0015492	0.00111741	0.00129315	0.000996593	0.00143601	0.000995514		0.00142612	0.0010365		0.00123131
Pasteurellaceae	0.00162763	0.00158329	0.00163265	0.0016242	0.00116934	0.00113774	0.00105575	0.000781479	0.000945749	0.00138788	0.000933809	0.00114913	0.00128577	0.00141591	0.00129289	0.00161481	0.00137294	0.00142559	0.00099183	0.000957868	0.000750884	0.00105022	0.000456091	0.000731341	0.00149361	0.00152202	0.00161514	0.00144811	0.00148806	0.0013705	0.000989421	0.000663022	0.00114872	0.000787964	0.000947057	0.00131542		0.00146248	0.0010423	0.00140132	0.00082304	0.00148957	0.000975267		0.00145112	0.000946869		0.001199
Thermotogaceae	0.00174459	0.00154397	0.00156495	0.00149521	0.0013763	0.00144867	0.00102137	0.000569772	0.000857166	0.0011658	0.000404663	0.00124163	0.00139877	0.00148929	0.0013159	0.00166601	0.00152772	0.00148803	0.00118209	0.000825006	0.000548866	0.000753617	0.000320477	0.000414795	0.00160584	0.00161151	0.00163777	0.00163838	0.0015073	0.00149869	0.000661018	0.000693165	0.000719935	0.000568913	0.000652722	0.00085015		0.00152895	0.000876733	0.00148095	0.000674142	0.00158325	0.000690984		0.00153105	0.000747286		0.00113917
Thermoanaerobacterales Family IV. Incertae Sedis	0.00186633	0.00133578	0.00116777	0.00135045	0.00153161	0.00154988	0.000609677	0.000221914	0.000430434	0.00100906	0.00021252	0.000980851	0.00123722	0.00141044	0.00131484	0.00162633	0.00143665	0.00101886	0.000684078	0.000412577	0.000271979	0.000291593	0.000167479	0.000255623	0.00132805	0.00137018	0.00149888	0.00122486	0.00130009	0.00106448	0.000392054	0.000287337	0.000393574	0.000312536	0.000386424	0.00065463		0.00146697	0.000577409	0.00134072	0.000347222	0.00129776	0.000404426		0.00136848	0.000443019		0.000905751	0.960386
Staphylococcaceae	0.00167966	0.00117568	0.00108321	0.00119918	0.00110783	0.00107178	0.00074412	0.00046752	0.000626539	0.00116643	0.00037818	0.000878088	0.00107588	0.00124479	0.00109464	0.0013504	0.00119884	0.000949187	0.000752054	0.000594705	0.000412966	0.000593466	0.000275285	0.00037766	0.00115668	0.00118623	0.00128854	0.00113375	0.0011656	0.000992291	0.000541931	0.000388111	0.000687568	0.00054107	0.00057008	0.000962864		0.00121956	0.000710147	0.00115229	0.000501023	0.00115385	0.000615271		0.00117523	0.000608813		0.000892023
Vibrionaceae	0.000903092	0.00105853	0.0011726	0.0011098	0.000715105	0.000753146	0.000790177	0.000436669	0.000717103	0.000894788	0.00045443	0.000764649	0.000796642	0.000918554	0.000721734	0.00100437	0.000938885	0.0011156	0.000705658	0.000583046	0.000469443	0.00065784	0.00029911	0.000422903	0.00100385	0.00107621	0.00108337	0.00111167	0.00103244	0.00102773	0.000634301	0.000461357	0.000611217	0.00049917	0.000491946	0.000656281		0.000952047	0.000676303	0.000915964	0.000523	0.00105588	0.000559045		0.00097463	0.000586116		0.000780373
Erysipelotrichaceae	0.00105185	0.0012735	0.000875827	0.000982393	0.000844042	0.000827764	0.000339961	0.000190555	0.000314991	0.000518191	0.000103974	0.000758211	0.000820864	0.00170992	0.00107292	0.00132926	0.000999594	0.000740182	0.000772196	0.000561812	0.000315682	0.000499193	0.000291925	0.000341749	0.000873723	0.00104371	0.00128746	0.00137896	0.000954439	0.000801066	0.000255156	0.000259038	0.000763195	0.000436218	0.000585205	0.00163496		0.000975895	0.000370981	0.00111212	0.00046376	0.00105656	0.000655628		0.00104819	0.000496789		0.000772491
Mycoplasmataceae	0.00118159	0.00117883	0.000933779	0.00101163	0.000902483	0.000920746	0.000522367	0.000307216	0.00040719	0.000754782	0.000222513	0.000748025	0.000890327	0.00118695	0.000987722	0.00120918	0.000987505	0.000926446	0.00070362	0.000518947	0.000337741	0.000502014	0.000266239	0.000316278	0.000985318	0.00107186	0.00124166	0.00116037	0.00100697	0.00095759	0.000409037	0.000334186	0.000579572	0.000420144	0.000538272	0.000964832		0.00102151	0.000493682	0.00103135	0.000440807	0.00107063	0.000541007		0.00104116	0.000491832		0.000766498
Geobacteraceae	0.0010504	0.000998106	0.00103273	0.000966456	0.000964285	0.00103526	0.000734097	0.000354554	0.000522202	0.000899024	0.000324919	0.000858203	0.000816702	0.000941192	0.000871721	0.00104916	0.00102148	0.000958302	0.000743782	0.000568757	0.000375708	0.00051361	0.000211741	0.000335783	0.0010292	0.000993206	0.00103822	0.000970241	0.00100103	0.000980578	0.000469029	0.000415518	0.000530892	0.00042882	0.000465468	0.000637358		0.00100787	0.0006155	0.000943093	0.00045823	0.00100208	0.000491181		0.000984349	0.000521637		0.000752993
Actinomycetaceae	0.0010802	0.000998187	0.000914735	0.000978871	0.00102674	0.00106977	0.000606777	0.000345271	0.000454452	0.000802757	0.000289064	0.000791053	0.000804218	0.0011668	0.000998225	0.00103209	0.000980358	0.000851543	0.000654586	0.000429991	0.000359682	0.00032005	0.000385064	0.000393034	0.00101054	0.00103238	0.00106667	0.000929058	0.000895588	0.000916446	0.000485115	0.000349525	0.000432292	0.000402725	0.000423173	0.000596083		0.00101142	0.000548229	0.000972207	0.000423735	0.000975113	0.000448152		0.000986246	0.000473372		0.000729809
Listeriaceae	0.00120805	0.00104057	0.000927491	0.000944883	0.000998108	0.000986077	0.000491966	0.000355755	0.000450061	0.000917981	0.000326487	0.000625052	0.00077957	0.0010399	0.00088718	0.00106198	0.000916383	0.000854792	0.000573902	0.000443734	0.000358321	0.000462023	0.000274466	0.000334406	0.000996415	0.00100788	0.00113283	0.000964009	0.000865031	0.000896459	0.00044321	0.000313318	0.000543281	0.000450678	0.000645831	0.000754327		0.00101753	0.000527884	0.000923301	0.000407809	0.000977104	0.000525108		0.000972645	0.000486933		0.000729789
Comamonadaceae	0.000694635	0.00113967	0.00145251	0.00127552	0.000743376	0.00081035	0.000589216	0.0003183	0.000482516	0.000950176	0.000333344	0.000694321	0.000570219	0.000720474	0.000684679	0.000827114	0.000899706	0.00101055	0.00061874	0.000420118	0.000309414	0.000321617	0.00022343	0.000303696	0.000967538	0.000912155	0.00114264	0.000889975	0.000873331	0.00106008	0.000496644	0.000388943	0.000447882	0.000402456	0.000443757	0.000516389		0.00101934	0.000561312	0.000785458	0.000366169	0.000974287	0.000449345		0.000926363	0.000458942		0.000692652
Syntrophomonadaceae	0.00111233	0.000973613	0.000787443	0.000904203	0.000917532	0.0010093	0.000613736	0.000332478	0.000403747	0.000770138	0.000307808	0.000679489	0.00082908	0.00102512	0.000922228	0.00101806	0.000931296	0.000749116	0.000638881	0.000507685	0.00032065	0.000403793	0.00018196	0.000291955	0.000882423	0.00090888	0.000967535	0.000798464	0.000856449	0.000780275	0.00042174	0.000335494	0.000532234	0.000361094	0.000430626	0.00059132		0.000950736	0.000517899	0.000912484	0.00039082	0.000865671	0.000445418		0.00090963	0.000451379		0.000680505
Pseudomonadaceae	0.000659281	0.000824638	0.000880657	0.000846617	0.000717224	0.000748819	0.00068423	0.000384759	0.000534599	0.00087043	0.000420795	0.000774918	0.000509185	0.000699851	0.000582721	0.000772187	0.000817024	0.00082456	0.000666575	0.000547871	0.000432126	0.000488851	0.000281651	0.000414527	0.000834128	0.000783997	0.000801484	0.000814788	0.000809387	0.000846749	0.000587357	0.000460762	0.000568215	0.000478051	0.000462825	0.00062923		0.000779539	0.000611622	0.000700921	0.000471934	0.000815089	0.000531073		0.000765183	0.000538209		0.000651696	0.967835
Corynebacteriaceae	0.000776684	0.000678806	0.000666711	0.000633268	0.000746079	0.000782381	0.000664763	0.000523865	0.00053546	0.000804981	0.000585835	0.000691632	0.000518255	0.000701769	0.000590981	0.000688583	0.000744048	0.000614201	0.000652788	0.0006081	0.000561699	0.000477318	0.0004023	0.000493693	0.000727829	0.000716046	0.000770235	0.00074536	0.000688007	0.000652742	0.000588116	0.00047194	0.000658246	0.000544634	0.000531815	0.000717496		0.000713988	0.000634422	0.000642973	0.00053265	0.000716703	0.000585374		0.000691221	0.000584149		0.000637685
Chlorobiaceae	0.000902981	0.000843975	0.00087847	0.00083658	0.000720876	0.000736259	0.000617795	0.000311326	0.000498442	0.000718668	0.000241616	0.000812893	0.000684391	0.000751073	0.000695654	0.000845221	0.000793463	0.000831509	0.000621257	0.000470426	0.000310833	0.000447419	0.00015687	0.000242047	0.00090386	0.000802702	0.000836073	0.000891533	0.000792694	0.000822297	0.000375071	0.000372831	0.000423516	0.00033056	0.000349849	0.000508832		0.000819857	0.000533457	0.000766885	0.000374808	0.000841526	0.000393443		0.000809423	0.000433903		0.000621663
Streptomycetaceae	0.000652165	0.000728115	0.000729765	0.000741043	0.000873993	0.000947554	0.000642977	0.00032435	0.000514024	0.000944033	0.000344186	0.000835385	0.000471839	0.000656014	0.000564902	0.000671083	0.000820377	0.000679448	0.000690912	0.000462537	0.000351166	0.00029736	0.000259985	0.000375786	0.000808657	0.00076183	0.000725301	0.000743531	0.000747707	0.000719656	0.000538203	0.000390964	0.000497182	0.000444155	0.000362936	0.000619324		0.000778773	0.000600826	0.000643944	0.000406291	0.000751114	0.000475461		0.00072461	0.000494193		0.000609401
Synergistaceae	0.000891863	0.000843975	0.000885213	0.00083658	0.000805544	0.000811827	0.000463967	0.000227872	0.000334791	0.000698864	0.000183947	0.000577949	0.000696448	0.000903782	0.000730938	0.000859949	0.000872968	0.000836202	0.00047967	0.000348776	0.000224313	0.000261193	0.000146521	0.000217953	0.000866787	0.000897041	0.000910101	0.000800496	0.000817687	0.000850556	0.000319705	0.000257849	0.000335705	0.000271039	0.000278388	0.000420693		0.000845834	0.000414565	0.000816715	0.000279738	0.000857111	0.000313896		0.000839887	0.000336066		0.000587976
Halanaerobiaceae	0.00097936	0.000756637	0.000717555	0.000799069	0.00072431	0.000767394	0.000433732	0.000217342	0.00029347	0.000631615	0.00020834	0.000530438	0.000732087	0.000815821	0.000718075	0.000892524	0.000804935	0.000663565	0.000470439	0.000379833	0.000238802	0.000331145	0.000153147	0.000221471	0.000799578	0.000806606	0.000911718	0.000757891	0.000790619	0.000708895	0.000290986	0.000246017	0.00038263	0.000267744	0.000299666	0.000476701		0.000790721	0.000385823	0.000771168	0.00029914	0.000795884	0.000327291		0.000785924	0.000337418		0.000561671
Verrucomicrobiaceae	0.000612475	0.0007684	0.000778513	0.000775031	0.000612979	0.000538369	0.00076077	0.000352199	0.000645995	0.00062865	0.00018251	0.000841253	0.000598922	0.000626182	0.000594049	0.000687457	0.000602951	0.000696775	0.000710094	0.000547275	0.000316155	0.000609199	0.000133157	0.00016728	0.000808279	0.000637954	0.000689418	0.000778889	0.000609068	0.000673388	0.000382389	0.000476696	0.000310926	0.000291956	0.000334768	0.000401008		0.000680961	0.000568563	0.000634389	0.00041386	0.000699499	0.00036629		0.000671617	0.000449571		0.000560594
Shewanellaceae	0.00060447	0.000748096	0.00080266	0.000823988	0.000510633	0.000557155	0.00051748	0.000252903	0.000461081	0.00059656	0.000209189	0.000595307	0.000511426	0.000634815	0.000500706	0.000700452	0.00067575	0.000778536	0.000481229	0.000352794	0.000232356	0.000334906	0.000143729	0.000204223	0.000766793	0.000692807	0.000772175	0.000781056	0.000735258	0.000731809	0.000382873	0.000285078	0.000336221	0.000280455	0.000293296	0.000390149		0.0006745	0.000438753	0.000633614	0.00029154	0.00074665	0.000328012		0.000684921	0.000352768		0.000518845
Rhodobacteraceae	0.000739551	0.000623454	0.00064375	0.000676325	0.000634529	0.000723067	0.000485339	0.00028477	0.000374908	0.00068838	0.000287823	0.000557739	0.000449859	0.000560859	0.000516165	0.000617195	0.00064866	0.000580721	0.000481588	0.000369365	0.000287473	0.000272475	0.000209395	0.000294594	0.000659989	0.000624037	0.000610003	0.000601761	0.000621423	0.000592417	0.000417114	0.000317837	0.000412365	0.000338026	0.000315007	0.000465334		0.000673446	0.000446493	0.000562243	0.000319149	0.000618272	0.000377614		0.000617987	0.000381085		0.000499536
Alcaligenaceae	0.000477172	0.000827216	0.00108248	0.000943562	0.000450438	0.000488131	0.000434726	0.000269022	0.000352956	0.000658303	0.000240604	0.000489692	0.000430119	0.000484409	0.000461881	0.000597615	0.000602421	0.000747131	0.000455573	0.000339647	0.000219345	0.000235619	0.000132524	0.000189423	0.000672977	0.000611567	0.00082422	0.000650056	0.000593789	0.000768927	0.000339794	0.000267242	0.000367866	0.000278774	0.000328008	0.000398087		0.000711501	0.00040755	0.000553929	0.000262022	0.000686923	0.000329962		0.000650784	0.000333178		0.000491981
Leuconostocaceae	0.000702751	0.000523869	0.000630902	0.000665583	0.000462638	0.000480426	0.000406644	0.000534164	0.000780979	0.000963943	0.000366228	0.00046231	0.000389251	0.000509253	0.00041751	0.000510373	0.000473501	0.000389764	0.000450178	0.000427163	0.000341467	0.000331897	0.00018397	0.000311995	0.000446634	0.000454188	0.000523799	0.000479973	0.000460338	0.000408513	0.000354085	0.000296553	0.000545243	0.00066334	0.000360076	0.00062923		0.000577695	0.000585711	0.000448275	0.000341112	0.000462241	0.000474754		0.00049607	0.000467193		0.000481631
Deferribacteraceae	0.000754226	0.00058897	0.000601471	0.00060606	0.000536712	0.000561904	0.000449471	0.000224223	0.00029786	0.000416311	0.000217614	0.000441855	0.000549732	0.000560667	0.000504246	0.000646651	0.000622099	0.000717802	0.000378964	0.000358549	0.000241168	0.000399593	0.000175408	0.000228279	0.000840433	0.000626682	0.000630153	0.00070079	0.0006301	0.0008007	0.000287879	0.000333592	0.000290018	0.000293637	0.000359729	0.000363479		0.000608224	0.000341222	0.0006002	0.000296994	0.00070481	0.000321389		0.000637744	0.000319868		0.000478806
Methanobacteriaceae	0.000690744	0.000692905	0.000574682	0.000693143	0.000557094	0.000582802	0.000354457	0.000199699	0.000258518	0.000559388	0.000167946	0.000515362	0.000580036	0.000768244	0.000623551	0.000736493	0.000604539	0.000566913	0.00046936	0.000309433	0.000183803	0.000232673	0.00012225	0.000179288	0.000654315	0.000660122	0.00071528	0.000651885	0.000560969	0.000587146	0.000268756	0.000203687	0.000316398	0.000234721	0.000297543	0.000485337		0.000631895	0.000342562	0.000646629	0.000249468	0.000638286	0.000301074		0.000638937	0.000297701		0.000468319
Rhizobiaceae	0.00060536	0.00056649	0.000596277	0.000586777	0.000547743	0.000616469	0.000440525	0.000249671	0.000371378	0.000759124	0.000336218	0.000632468	0.000372072	0.000494577	0.000443472	0.000514358	0.000577626	0.00051773	0.000491779	0.000370804	0.000311306	0.000258497	0.00017351	0.000314787	0.000592275	0.000568176	0.000559358	0.000568774	0.000536165	0.000525576	0.000398958	0.000297444	0.000451082	0.000355243	0.000307423	0.000501657		0.000586519	0.000464897	0.000486639	0.000320114	0.000558387	0.000385301		0.000543849	0.000390104		0.000466976
Saprospiraceae	0.000573563	0.000588244	0.000667714	0.000611607	0.00046629	0.000431455	0.000584991	0.000307539	0.000540194	0.000393012	0.000117102	0.000758863	0.000512493	0.000444409	0.000439578	0.00055525	0.000500415	0.000614111	0.000621617	0.000426717	0.00027535	0.000533167	9.5596e-05	0.000120125	0.000689874	0.000508537	0.000547181	0.000704651	0.00051485	0.00059293	0.000273313	0.00038817	0.000241441	0.000210375	0.000228639	0.000247526		0.000556479	0.000450284	0.000511043	0.000345428	0.000593004	0.000264911		0.000553508	0.000353541		0.000453525
Cryomorphaceae	0.000639046	0.000630624	0.000680288	0.000712074	0.000486964	0.000428711	0.000505386	0.000215818	0.000563438	0.000335612	8.97692e-05	0.000779237	0.000557735	0.000450932	0.000502004	0.000574743	0.000558124	0.000641004	0.000554959	0.000372639	0.000207932	0.000371324	5.54665e-05	8.12304e-05	0.000711058	0.00054815	0.000554724	0.000698961	0.000568797	0.000621628	0.000225678	0.00031748	0.000206957	0.000159664	0.000194404	0.000214188		0.000596285	0.000414876	0.000547424	0.000273925	0.00061722	0.000219729		0.000586976	0.000302843		0.00044491
Mycobacteriaceae	0.000423252	0.000512992	0.00048648	0.000508147	0.00059961	0.000602643	0.000479375	0.000281584	0.000412528	0.000590842	0.00029024	0.000562954	0.000291085	0.000447191	0.000371723	0.000433353	0.000552212	0.000500494	0.000496814	0.000383852	0.000319526	0.000300243	0.000224881	0.000315858	0.000536415	0.000533476	0.000483714	0.000513773	0.000504004	0.000498635	0.000425951	0.000353925	0.000397704	0.000358	0.000295419	0.000434155		0.000522187	0.000436254	0.000432676	0.000340196	0.000511669	0.000377526		0.000488844	0.000384658		0.000436751
Bradyrhizobiaceae	0.000519753	0.000537807	0.000573498	0.000540462	0.000558847	0.000595361	0.000394219	0.000253735	0.000343056	0.00057432	0.00026085	0.000495152	0.000350625	0.000456112	0.000394617	0.000500669	0.000569066	0.000490477	0.000440107	0.000325259	0.000256366	0.000220199	0.000195138	0.000277728	0.000550663	0.000530201	0.000533389	0.000534229	0.000537014	0.000517523	0.000368099	0.000293996	0.000351914	0.000317916	0.000275268	0.000412121		0.000554288	0.000386889	0.000460261	0.0002858	0.000533836	0.000336552		0.000516128	0.000336414		0.000426271
Alicyclobacillaceae	0.000738661	0.000563106	0.000474361	0.000611783	0.000611956	0.000625546	0.000372516	0.000185013	0.000253784	0.000510248	0.000189825	0.000488225	0.000483897	0.000570164	0.000533394	0.000623693	0.000610981	0.000499862	0.000398746	0.000288596	0.000191432	0.00025599	0.000121245	0.000180283	0.000579666	0.000589147	0.000599766	0.000537751	0.000565213	0.000507566	0.000239278	0.000187397	0.000301324	0.000217033	0.000246493	0.000365511		0.000604236	0.000333268	0.000553665	0.000239382	0.000563185	0.000259506		0.000573695	0.000277385		0.00042554
Micrococcaceae	0.000500631	0.000463763	0.000485933	0.00049353	0.000566956	0.000605071	0.000437708	0.000227317	0.000332209	0.000533124	0.000228521	0.000473882	0.000351585	0.000487574	0.000428249	0.000477104	0.000544712	0.000433442	0.00042668	0.000324763	0.00024099	0.000226969	0.00018304	0.000262699	0.000526453	0.000523211	0.000533066	0.000513773	0.000492875	0.000464885	0.000338966	0.000276636	0.000348146	0.000295991	0.000263741	0.00043225		0.000519314	0.000372127	0.000453778	0.000277523	0.000509044	0.000325955		0.000494045	0.000325202		0.000409623
Myxococcaceae	0.000488513	0.000521371	0.000517369	0.000541782	0.000615462	0.000627446	0.000423543	0.000217711	0.000312581	0.000569237	0.000217027	0.000505257	0.000366844	0.000442107	0.000414088	0.000489667	0.000577538	0.000481001	0.000420446	0.000297923	0.000220706	0.000178892	0.000175706	0.000233059	0.000566047	0.000515654	0.000488024	0.000527658	0.000537485	0.000498122	0.000356984	0.000242807	0.000293374	0.000271577	0.000231109	0.000357129		0.00055199	0.000374226	0.000461874	0.000254455	0.000522165	0.000292163		0.00051201	0.000306948		0.000409479
Acholeplasmataceae	0.000633599	0.000585022	0.000495956	0.000542311	0.000520568	0.000549978	0.000251492	0.00014451	0.000185173	0.000437809	9.87494e-05	0.000407139	0.000499155	0.00061918	0.000532922	0.000640847	0.000534035	0.000490206	0.000389515	0.000284875	0.000166121	0.000256304	0.000133864	0.000166323	0.000529984	0.000563831	0.000646963	0.000593294	0.000497119	0.000514229	0.000203518	0.000161891	0.000322593	0.000208828	0.000282418	0.000602369		0.000554572	0.000254145	0.000552724	0.000232834	0.00055757	0.000296936		0.000554955	0.000261305		0.00040813
Aeromonadaceae	0.00041558	0.000533537	0.00057942	0.000636526	0.000394261	0.000437471	0.000370611	0.000164969	0.000480622	0.000378291	0.000102472	0.00033241	0.000402056	0.000580619	0.000363935	0.000631403	0.000624658	0.000702099	0.000268548	0.000226878	0.000110767	0.000270908	9.41442e-05	0.000122802	0.000575378	0.000594626	0.000485761	0.000682027	0.000752894	0.000641468	0.000316667	0.000168015	0.000231271	0.000179101	0.000204718	0.000275276		0.000499466	0.000304896	0.000550795	0.000182341	0.000622026	0.000229175		0.000557429	0.000238804		0.000398116
Xanthomonadaceae	0.000434703	0.000489304	0.000526025	0.000513518	0.000461761	0.000504384	0.000422632	0.000234984	0.000329282	0.000516391	0.000237305	0.00048032	0.000305063	0.000383211	0.00034352	0.000431794	0.000478884	0.000478655	0.000456891	0.000303132	0.000223249	0.000206221	0.000140379	0.000223116	0.000515609	0.000457841	0.000475201	0.000502732	0.000455622	0.000480039	0.000340001	0.000258978	0.000330904	0.000272115	0.00025126	0.000346905		0.000488282	0.000370152	0.000403521	0.000258831	0.000481174	0.000300027		0.000457659	0.00030967		0.000383665
Desulfobulbaceae	0.000581123	0.000498167	0.000564021	0.000531744	0.000482873	0.000540796	0.00037467	0.000198268	0.000274617	0.000423301	0.000177057	0.000420993	0.000416781	0.000453234	0.000448782	0.000544594	0.000536152	0.000467013	0.000363379	0.000274804	0.000193265	0.000250474	0.000133231	0.000166859	0.000513591	0.000499909	0.00050548	0.000465477	0.00050259	0.000485677	0.000241073	0.000229668	0.000261832	0.000218782	0.000262614	0.00029547		0.000533121	0.000311484	0.000477759	0.000230335	0.000495454	0.000251573		0.000502111	0.000264464		0.000383288
Pseudonocardiaceae	0.000455048	0.000471659	0.000470716	0.00049353	0.000582589	0.000624385	0.000369037	0.000195358	0.00028796	0.000508977	0.000190413	0.000470215	0.000321709	0.00044297	0.000400753	0.000478231	0.000509327	0.000452394	0.00044778	0.000257687	0.000203969	0.000189611	0.00015177	0.000217609	0.000514222	0.000512316	0.000492119	0.00049948	0.000451661	0.000472133	0.000312801	0.000231986	0.000280675	0.000246155	0.000212821	0.000342905		0.000516321	0.000336993	0.000434231	0.000244738	0.000490322	0.000271224		0.000480291	0.000284318		0.000382305
Neisseriaceae	0.00039668	0.000593723	0.000764299	0.000681961	0.000355032	0.000410135	0.000365226	0.000182796	0.000303628	0.000483137	0.00018398	0.000405591	0.000340061	0.000413234	0.000392965	0.000486461	0.000487355	0.000541916	0.00034144	0.000252676	0.000194152	0.000257244	9.83507e-05	0.000154506	0.000536667	0.000490526	0.00059287	0.000514789	0.000484104	0.000558521	0.000263786	0.000213318	0.000252385	0.000201295	0.000234359	0.00028569		0.000533638	0.000320726	0.000443665	0.000216395	0.000529579	0.000241806		0.000502294	0.000259642		0.000380968
Desulfobacteraceae	0.000538431	0.000550618	0.000500239	0.000540285	0.000453725	0.00048697	0.000343689	0.000174483	0.000272895	0.000435056	0.000151945	0.000454324	0.00042393	0.000507334	0.000453503	0.000543641	0.000533417	0.000475135	0.000366137	0.000266072	0.000179427	0.000236559	0.000106094	0.000157566	0.000517248	0.000547079	0.000553755	0.000465071	0.000513435	0.000486702	0.000229475	0.000204519	0.000259819	0.000200152	0.000210395	0.000301121		0.000511711	0.000305399	0.000489493	0.000218642	0.000513882	0.000234247		0.000505029	0.000252763		0.000378896
Planctomycetaceae	0.000494961	0.000463038	0.000442287	0.000487102	0.000500698	0.000541535	0.000345263	0.000172636	0.000276338	0.000472334	0.000165725	0.000444626	0.000339421	0.00043616	0.000404411	0.000477104	0.00051171	0.00045086	0.000378605	0.000266667	0.000196695	0.000190175	0.000133045	0.000199672	0.000494929	0.000492541	0.000486623	0.000469203	0.000497025	0.000458369	0.000290157	0.000221879	0.000277732	0.000223759	0.000209398	0.000331348		0.00048827	0.00031282	0.000436611	0.000227477	0.000483115	0.000259046		0.000469332	0.000266448		0.00036789
Rhodocyclaceae	0.000309628	0.000592595	0.000784709	0.000651847	0.000315803	0.000373829	0.000326376	0.000180949	0.000273498	0.0005883	0.000171766	0.000387663	0.000281375	0.000362012	0.000330657	0.000410135	0.000424439	0.000547691	0.000317342	0.000249402	0.000182384	0.00019707	0.000109816	0.000160357	0.000478032	0.000438822	0.000591792	0.000467171	0.000410824	0.000569868	0.000275453	0.000215993	0.000267201	0.000222414	0.000254554	0.000308805		0.000504735	0.000321425	0.000392718	0.000202729	0.000492751	0.000257403		0.000463402	0.000260519		0.00036196
Methanosarcinaceae	0.000540543	0.000528219	0.000414679	0.000454259	0.0004378	0.000486864	0.00032008	0.00017476	0.000280901	0.000420018	0.000138001	0.000435906	0.000418808	0.000490356	0.000435447	0.000527787	0.000507474	0.000411513	0.000343837	0.000267858	0.00018061	0.000252981	9.2953e-05	0.000133166	0.000500603	0.000532657	0.00054438	0.000467509	0.000480898	0.000427621	0.00021767	0.000212664	0.000243764	0.00018502	0.000205628	0.000292803		0.000477061	0.000294944	0.000465231	0.000211901	0.000492278	0.000226258		0.00047819	0.000244368		0.000361279
Carnobacteriaceae	0.000682072	0.000474398	0.000504339	0.000460334	0.00043612	0.000504279	0.000246439	0.000194804	0.000309051	0.000527087	0.000151945	0.000306088	0.000400348	0.00050321	0.000407244	0.000511239	0.000476855	0.000358811	0.000269028	0.000198748	0.000159024	0.000183405	0.000115102	0.000165865	0.000464287	0.000448394	0.000556341	0.000456807	0.000421575	0.000396873	0.000210283	0.000146255	0.000258632	0.000285365	0.000215118	0.000388435		0.000510257	0.000289236	0.000442951	0.000181862	0.00045738	0.000250681		0.000470196	0.000240593		0.000355394
Sphingomonadaceae	0.000469724	0.000413326	0.000446843	0.000425994	0.00043685	0.000480004	0.000302436	0.000163168	0.000245347	0.000419276	0.000159096	0.000402331	0.000308904	0.00037592	0.000331837	0.00040407	0.000434234	0.000406098	0.000360622	0.000239926	0.000169314	0.000182904	0.000108811	0.000167165	0.000426458	0.000416213	0.000429297	0.000406006	0.000406203	0.00040046	0.000235067	0.000194947	0.000243454	0.000204994	0.00018682	0.000293946		0.000445457	0.000281942	0.000376844	0.00020479	0.000414106	0.000226538		0.000412136	0.000237757		0.000324946
Clostridiales Family XVII. Incertae Sedis	0.000460496	0.000418563	0.000381056	0.00043885	0.000463076	0.000450874	0.000266485	0.000134996	0.000188788	0.000384963	0.000167097	0.000358162	0.000346784	0.000454289	0.000396151	0.000450161	0.000475178	0.000379657	0.000296122	0.0002049	0.000150449	0.000164476	8.85231e-05	0.000154659	0.000409561	0.000415521	0.000453865	0.000406344	0.000441098	0.000387062	0.000207867	0.000135375	0.000227709	0.000168542	0.000184697	0.000275594		0.000435486	0.000250082	0.000417037	0.000176521	0.000418909	0.000199964		0.00042381	0.000208856		0.000316333
Halobacteroidaceae	0.000494405	0.000430004	0.000420784	0.000402837	0.000391339	0.000430927	0.000282721	0.000121094	0.000170366	0.000327457	0.000130066	0.000264201	0.000401736	0.00041851	0.000385648	0.000453539	0.000480384	0.000379657	0.00024565	0.000225092	0.000133653	0.000246651	6.95379e-05	0.000119513	0.00043352	0.000428935	0.000488024	0.000403703	0.000452698	0.000386916	0.000188951	0.000127646	0.000188786	0.000146011	0.000196657	0.000242319		0.000428383	0.000215984	0.000419912	0.000173349	0.000432299	0.000181728		0.000426865	0.000190354		0.000308609
Nocardiaceae	0.000302068	0.000380051	0.000402013	0.000353704	0.000397402	0.000390716	0.000302519	0.000173051	0.000209277	0.000389729	0.000210332	0.000332247	0.000234746	0.000288631	0.000282864	0.000350529	0.000381642	0.000330925	0.000326334	0.00023819	0.000207991	0.000207099	0.000174738	0.000216614	0.00044903	0.000351032	0.00036917	0.000401061	0.000360273	0.000344601	0.000264269	0.000205768	0.000264052	0.000233712	0.000229462	0.000307154		0.000370992	0.000269526	0.000311556	0.000228494	0.000379194	0.000250736		0.000353914	0.000249585		0.00030175
Natranaerobiaceae	0.00057612	0.00043226	0.000404473	0.000413931	0.00045504	0.000471455	0.0002307	9.57855e-05	0.000143679	0.00030797	6.5637e-05	0.000285389	0.000400455	0.000472514	0.000424591	0.000497637	0.000450294	0.000366842	0.000240255	0.000174041	9.30843e-05	0.000139215	5.50943e-05	8.44047e-05	0.000419775	0.000446883	0.000487162	0.000387785	0.00043459	0.000387282	0.000132204	0.000104281	0.000152495	0.000113998	0.000146301	0.000218697		0.00045888	0.000188193	0.000435389	0.000131016	0.000427246	0.000144663		0.000440505	0.000154624		0.000297564
Frankiaceae	0.000307405	0.000334206	0.000352354	0.000350358	0.000455406	0.000483487	0.000296223	0.000165939	0.000242248	0.000437704	0.000196388	0.000380817	0.000215646	0.000313667	0.000279678	0.000330083	0.000409262	0.000342476	0.000310149	0.000220428	0.000194034	0.000137272	0.000144809	0.000203994	0.000382703	0.000350843	0.000345571	0.000341996	0.000363856	0.000339695	0.000283323	0.000205589	0.00024681	0.00023304	0.000183917	0.000270514		0.000380536	0.000286553	0.000315135	0.000201781	0.000354111	0.000237199		0.000349927	0.000241844		0.000295886
Clostridiales Family XVIII. Incertae Sedis	0.000445709	0.000374813	0.000373675	0.00035793	0.000436339	0.000427866	0.000298874	0.000161829	0.000194814	0.000373737	0.000174705	0.00031	0.000293539	0.000384841	0.000329241	0.000370889	0.000414645	0.000334715	0.000271665	0.000237495	0.000167185	0.000191366	8.6699e-05	0.000159019	0.000374128	0.000345742	0.000394169	0.000368345	0.000375645	0.00034687	0.000213804	0.000164329	0.000244797	0.000173788	0.000192714	0.00025394		0.000402722	0.000252327	0.000354645	0.000185571	0.000367483	0.000207228		0.00037495	0.000215042		0.000294996
Chloroflexaceae	0.000371221	0.00038416	0.00035937	0.000364446	0.000376656	0.000414568	0.000270958	0.000128068	0.000207899	0.000373631	0.000115991	0.00033241	0.000286497	0.000375537	0.000321452	0.00037808	0.000397438	0.000358811	0.000292166	0.000211597	0.000142879	0.000148868	8.18969e-05	0.000129724	0.000382577	0.000361361	0.000411194	0.000426123	0.000355368	0.000371176	0.000194543	0.000154935	0.000208351	0.000169887	0.000164242	0.000264481		0.000378403	0.00023816	0.000352969	0.000167855	0.000384633	0.00019274		0.000372002	0.000199585		0.000285793
Alteromonadaceae	0.000323303	0.000376828	0.000362924	0.000390509	0.000310398	0.000321058	0.000310637	0.000156148	0.000316369	0.000349591	8.82671e-05	0.000335262	0.000248084	0.000328535	0.000275547	0.000370022	0.000371406	0.000405557	0.00028749	0.000227225	0.00013596	0.000212427	7.95144e-05	0.000108996	0.000384594	0.000377042	0.00036195	0.000403296	0.000380738	0.000385452	0.000202896	0.000183829	0.000189199	0.00016565	0.000155748	0.000215458		0.000347503	0.000259379	0.000333192	0.000175269	0.000382179	0.000185463		0.000354291	0.000206704		0.000280498
Aerococcaceae	0.000447043	0.000358216	0.000322467	0.000375188	0.000371469	0.000354093	0.000226641	0.000136474	0.000210138	0.000362194	0.000105999	0.000271046	0.000293432	0.000394817	0.000334197	0.000393587	0.000353847	0.00028842	0.00025596	0.000221123	0.000140514	0.000171182	9.53727e-05	0.000132554	0.000355214	0.000367091	0.000386949	0.000364213	0.000335091	0.000300455	0.000174039	0.00014132	0.000220998	0.000194503	0.00018604	0.00035116		0.000371413	0.000218748	0.00034305	0.000169451	0.000351502	0.000211343		0.000355322	0.000199848		0.000277585
Oxalobacteraceae	0.000263823	0.000478024	0.000644934	0.000540197	0.000236542	0.000280213	0.00021844	0.000106454	0.00018457	0.000353615	0.000118898	0.000254992	0.000248937	0.000293907	0.000278498	0.000348103	0.000337434	0.000415845	0.000204168	0.000152955	0.000115675	0.000126303	8.30881e-05	0.000102418	0.000367193	0.000344861	0.000445137	0.00034396	0.000331885	0.000432526	0.000164512	0.000141915	0.000137885	0.000141438	0.000167622	0.000176151		0.000407289	0.000206161	0.000320454	0.000130768	0.000377594	0.000154921		0.000368446	0.00016395		0.000266198
Micromonosporaceae	0.000303736	0.000320187	0.000319551	0.000332836	0.000419756	0.000451719	0.000250166	0.000146726	0.000191973	0.000359016	0.000140842	0.000335588	0.000217673	0.000303691	0.00027956	0.000312929	0.000384378	0.000298527	0.000270946	0.000186245	0.000146073	0.000132884	0.000100324	0.000149496	0.000343991	0.000337618	0.000310982	0.000325468	0.000334054	0.000306458	0.000207176	0.000164329	0.000195445	0.000173183	0.000152368	0.000244542		0.000357964	0.000237386	0.00029946	0.000164328	0.000326429	0.000189507		0.000327951	0.000197074		0.000262512
Pelobacteraceae	0.000402461	0.000363453	0.000329028	0.00035476	0.000367159	0.00036528	0.000281478	0.000107609	0.00016873	0.000339106	0.0001188	0.000304621	0.000285003	0.000344458	0.000318266	0.000348537	0.00034714	0.000313508	0.000244091	0.000198351	0.000126971	0.000200267	6.17577e-05	0.00011129	0.0003392	0.000335981	0.000347511	0.0003296	0.000336694	0.000320222	0.000175075	0.000127468	0.000193638	0.000142245	0.000154665	0.000221682		0.00036369	0.000220057	0.000326152	0.000157121	0.000334868	0.000169129		0.00034157	0.000182102		0.000261836
Halobacteriaceae	0.000291507	0.00029948	0.00034142	0.000311615	0.000365771	0.000387866	0.000232688	0.000119432	0.000177769	0.000366853	0.000123665	0.00030837	0.00020711	0.000301293	0.000246636	0.000311456	0.000362229	0.000300242	0.00026603	0.00019076	0.000140395	0.000114895	9.33997e-05	0.000145213	0.000341848	0.000326031	0.000347295	0.000328313	0.000329432	0.000319709	0.000211388	0.00016314	0.000198336	0.000171569	0.000148988	0.000237112		0.000332943	0.000221463	0.000288161	0.000158449	0.000332105	0.000188422		0.000317736	0.000189445		0.00025359
Syntrophaceae	0.000348318	0.000346614	0.000396546	0.000336622	0.000287094	0.00030776	0.0002056	0.000106546	0.000155903	0.000278423	0.000103517	0.000274306	0.000282976	0.000326328	0.000291596	0.0003948	0.000331257	0.000338867	0.000251044	0.000172106	0.000130223	0.000137021	9.79785e-05	0.000124905	0.000341722	0.000365958	0.000359041	0.000361097	0.000323019	0.000355289	0.00014677	0.00014025	0.000171027	0.000140967	0.000157525	0.000199964		0.000337159	0.000187383	0.000327637	0.000152213	0.000351021	0.000159417		0.000338606	0.000166338		0.000252472
Acidobacteriaceae	0.000274719	0.000302461	0.000318002	0.000302722	0.000291477	0.000322641	0.000270378	0.000154762	0.000236566	0.000350438	0.000137903	0.000345612	0.000210311	0.000270502	0.000240145	0.000280614	0.000302314	0.00029203	0.000323696	0.000217253	0.000160207	0.000173502	8.21203e-05	0.000141427	0.000298975	0.00029322	0.000291263	0.000309889	0.000292651	0.000292255	0.000199859	0.000192866	0.000220121	0.000171501	0.000163115	0.000253432		0.000302004	0.000249277	0.000265986	0.000183034	0.000296375	0.000200149		0.000288122	0.00021082		0.000249471
Deinococcaceae	0.000298622	0.000325182	0.00029012	0.000324559	0.000321063	0.000329607	0.000203695	0.000107747	0.000166147	0.000348214	0.000136923	0.000313585	0.000232932	0.000312995	0.000282274	0.0003209	0.000321903	0.000291218	0.000258837	0.000169824	0.000128981	0.00011571	7.8621e-05	0.00013852	0.000338821	0.000308082	0.000335335	0.000335967	0.000307835	0.000288595	0.000177905	0.000131748	0.000202311	0.000155898	0.000146041	0.000242319		0.000314859	0.000212719	0.000293704	0.000148415	0.000319106	0.000176037		0.000309223	0.000179057		0.00024414
Methylobacteriaceae	0.000245146	0.00028256	0.000292125	0.00029198	0.00031405	0.0003428	0.000248261	0.000177346	0.000214959	0.000338683	0.000186951	0.000317008	0.000165603	0.00024019	0.000202147	0.000244833	0.000281136	0.000267123	0.000265191	0.000215417	0.000181083	0.00013746	0.000139597	0.000182424	0.000291913	0.000277539	0.000253009	0.000270941	0.000262942	0.00026751	0.000234031	0.000178835	0.000252643	0.00020755	0.00018331	0.000258957		0.000294777	0.000247201	0.000233505	0.000186862	0.000270643	0.000219221		0.000266308	0.000217761		0.000242035
Caulobacteraceae	0.000429144	0.000310679	0.000335406	0.000307565	0.000291331	0.000334778	0.000255136	0.00013361	0.000209793	0.000282236	0.000121608	0.000310896	0.000222155	0.000254195	0.000231413	0.000289364	0.000307432	0.000303581	0.000244331	0.000197656	0.000139153	0.000188796	7.75415e-05	0.000121846	0.000321042	0.000305626	0.000283504	0.000300203	0.000292556	0.000299137	0.000175903	0.000162248	0.000175054	0.000157109	0.000141404	0.000191011		0.000334817	0.00021888	0.000268023	0.000161554	0.000300345	0.000167121		0.000301062	0.000182518		0.00024179
Moraxellaceae	0.000371776	0.000314386	0.000363926	0.000340584	0.000258896	0.000252034	0.00021844	0.000112735	0.000192834	0.000246864	0.000103158	0.000249043	0.000241148	0.000275585	0.000225984	0.000337274	0.000325609	0.000333723	0.000216637	0.000160695	0.000112718	0.00017018	6.11621e-05	9.46541e-05	0.000325959	0.000309531	0.000327145	0.000323639	0.000332922	0.000324834	0.000146563	0.000126754	0.000155798	0.000122674	0.000129747	0.000168912		0.000316934	0.000187179	0.000289887	0.000136008	0.000324005	0.000141741		0.000310275	0.000154976		0.000232626
Acetobacteraceae	0.000333754	0.000300769	0.000344973	0.000327993	0.000313247	0.000394937	0.000242214	0.000134719	0.000190768	0.000283824	0.000128204	0.000268927	0.000193025	0.000237216	0.000224096	0.000285466	0.000305755	0.000275515	0.000229225	0.00018178	0.000133358	0.000153005	7.80626e-05	0.0001272	0.00029784	0.00029026	0.000276608	0.000269587	0.000272562	0.000291011	0.000173556	0.000144412	0.00018192	0.00014433	0.000133474	0.000194122		0.000335946	0.000208109	0.000253512	0.000150438	0.000282978	0.000161969		0.000290812	0.000173506		0.000232159
Thermaceae	0.000309962	0.00029666	0.000308708	0.000293653	0.00031405	0.000340056	0.000208168	9.94341e-05	0.000147725	0.000325127	0.000117134	0.000257926	0.000228024	0.000310789	0.000251828	0.000304699	0.000324727	0.000286976	0.000213759	0.000177017	0.000123955	0.000105994	7.28138e-05	0.000130183	0.000308054	0.000307138	0.000324667	0.000308128	0.000299064	0.000287863	0.000187087	0.000128895	0.00016762	0.000143388	0.0001255	0.000210696		0.000310515	0.000192586	0.000284507	0.000137287	0.000305819	0.000160531		0.00030028	0.000163468		0.000231874
Propionibacteriaceae	0.000316077	0.000266607	0.00028438	0.000263715	0.000319164	0.000334884	0.000215292	0.000135042	0.000166836	0.000291767	0.000133331	0.000241219	0.000209137	0.000276065	0.000235779	0.000275849	0.000282018	0.000249976	0.000284014	0.000179696	0.000144535	0.000136645	0.000113948	0.000137334	0.000284978	0.00026954	0.000294064	0.000278257	0.000267564	0.000258432	0.00018757	0.000146731	0.000197923	0.000167399	0.000171132	0.000237049		0.000297471	0.000197248	0.000254804	0.000166029	0.000275473	0.000184634		0.000275916	0.000182637		0.000229276
Cyclobacteriaceae	0.000333198	0.000304959	0.000345793	0.000322798	0.000256704	0.00021731	0.000249504	0.000121879	0.000227527	0.000179614	5.08115e-05	0.000360362	0.000263236	0.000192325	0.00022327	0.000273077	0.000257399	0.000285893	0.000247568	0.000172205	0.000106864	0.000188984	3.24982e-05	4.69255e-05	0.000343235	0.000248632	0.000240833	0.00031795	0.000257472	0.000280981	0.000134206	0.000169025	0.000111712	8.46745e-05	0.000109596	0.000105983		0.000296794	0.000198283	0.0002492	0.000132507	0.000281517	0.000119199		0.000275837	0.000149997		0.000212917
Nitrospiraceae	0.000305181	0.000279821	0.000261145	0.000295678	0.000263864	0.000290134	0.000236995	0.000123357	0.000167008	0.000238391	9.67248e-05	0.000259311	0.000221942	0.000247096	0.000207103	0.00028382	0.000282724	0.000249344	0.000207046	0.000163175	0.000111003	0.000153632	6.34329e-05	8.5246e-05	0.00025068	0.000286544	0.000240833	0.000239106	0.000267658	0.000251916	0.000136691	0.000124376	0.000148468	0.000115612	0.000118523	0.000173802		0.000282637	0.000186965	0.000248672	0.000130589	0.000256123	0.000136245		0.000262477	0.000151266		0.000206872
Nostocaceae	0.000230026	0.000223986	0.000236816	0.000228406	0.000228726	0.000235675	0.000261266	0.000136566	0.000180266	0.000280647	0.00010835	0.000269253	0.000162615	0.000212948	0.000177365	0.000224387	0.000240986	0.000225791	0.000248287	0.0002177	0.000134541	0.000210108	6.64482e-05	0.000116453	0.000236935	0.00022193	0.000241264	0.000236532	0.00023927	0.000213481	0.000169138	0.000152973	0.000205408	0.000162287	0.000159302	0.000209235		0.000230606	0.000206058	0.000207349	0.000165589	0.000231569	0.000176391		0.000223174	0.000182679		0.000202927
Nitrosomonadaceae	0.000219686	0.000297788	0.000381238	0.000313112	0.00024151	0.000255094	0.000149271	9.74482e-05	0.000130852	0.000278529	0.000124416	0.000184174	0.000177553	0.000215538	0.000190346	0.000224647	0.00024381	0.000284991	0.000158371	0.000114109	0.00010367	0.000106495	5.51687e-05	9.6528e-05	0.000266694	0.000247121	0.00029137	0.000247234	0.000236441	0.000282811	0.000140695	9.72654e-05	0.000151772	0.000111913	0.00012017	0.000160975		0.000284738	0.000160782	0.000222814	0.000105724	0.000261945	0.000130465		0.000256499	0.000132324		0.000194411
Elusimicrobiaceae	0.000390343	0.000298272	0.000315633	0.000270407	0.000282127	0.000348499	0.00013229	4.95554e-05	0.000101841	0.000165847	2.43281e-05	0.000169424	0.000277854	0.000277888	0.000255722	0.000303399	0.000351905	0.00026983	0.0001278	8.96994e-05	5.93161e-05	8.33034e-05	2.80683e-05	4.48603e-05	0.000288004	0.000273004	0.000299129	0.000280898	0.000313022	0.000277979	6.89668e-05	7.43165e-05	6.56645e-05	5.86467e-05	6.70403e-05	0.000115		0.000317547	0.000107214	0.000289433	7.21746e-05	0.000288673	7.49391e-05		0.000298551	8.47759e-05		0.000191663
Phyllobacteriaceae	0.000244923	0.00024292	0.00025996	0.000234746	0.000219448	0.000278947	0.000167661	0.000109317	0.000144454	0.000231401	0.000126735	0.000225899	0.000162081	0.000210934	0.000184564	0.000230105	0.000236662	0.000216676	0.000194458	0.000145265	0.000125256	0.000109504	8.19714e-05	0.000121769	0.000231765	0.000225142	0.000237277	0.000227929	0.000225972	0.000221095	0.000147875	0.000124198	0.000163955	0.000143119	0.000126713	0.000172595		0.000246824	0.000167578	0.000206837	0.000129704	0.000228197	0.000146409		0.000227286	0.000147897		0.000187591
Methylococcaceae	0.000213349	0.000261209	0.000277181	0.000249274	0.000220032	0.000242324	0.000182903	0.000110149	0.000150394	0.000218375	0.000102668	0.000192324	0.000160374	0.000222636	0.000175831	0.000233051	0.00024584	0.000231115	0.000195896	0.000146059	0.000105267	0.000120285	8.06312e-05	0.000104712	0.000237566	0.000219348	0.000232428	0.000252992	0.000237384	0.000239983	0.000135379	0.000124257	0.000157192	0.0001218	0.000138111	0.000179898		0.000243895	0.000159469	0.000211474	0.000125475	0.000236617	0.000142773		0.000230662	0.000142572		0.000186617
Flammeovirgaceae	0.000248815	0.000233332	0.000295041	0.000245312	0.000206737	0.000200635	0.000209991	9.47695e-05	0.000173895	0.000181626	6.36777e-05	0.000268275	0.000233252	0.00016537	0.000179843	0.000237123	0.00020569	0.000245464	0.00027706	0.000150822	8.90037e-05	0.000144794	4.90265e-05	5.80545e-05	0.000311711	0.000207823	0.000251393	0.000314157	0.000223614	0.000241301	0.000135448	0.00013044	0.000103556	8.62214e-05	0.000101665	0.000101855		0.000238312	0.000165372	0.000211124	0.000128127	0.000258333	0.000109864		0.000235923	0.000134455		0.000185189
Prochlorococcaceae	0.000231471	0.000247996	0.000249299	0.000239589	0.000221932	0.000231031	0.00019011	9.13057e-05	0.000145917	0.000236591	8.62751e-05	0.000217749	0.000173178	0.000223595	0.000179725	0.000244573	0.00023931	0.000232198	0.00019146	0.000147448	0.000102192	0.000137272	4.91754e-05	7.80944e-05	0.00024551	0.000248191	0.000250962	0.000259155	0.000237667	0.000238006	0.000114461	0.000122593	0.000124928	0.000103842	0.000101145	0.000158752		0.000236886	0.000161325	0.00021543	0.000117607	0.000246582	0.000120954		0.000232966	0.000133295		0.000183131
Methanococcaceae	0.000305848	0.000264996	0.000295769	0.000259577	0.000234278	0.000243485	0.000165342	5.9993e-05	0.000101668	0.0001704	6.26654e-05	0.000175862	0.000232505	0.000254099	0.000215364	0.000298548	0.000265164	0.000248983	0.000142187	0.000101904	6.23322e-05	9.3207e-05	3.27588e-05	5.38477e-05	0.000249419	0.000292023	0.000281349	0.000236058	0.000265489	0.000245327	8.58805e-05	6.84306e-05	9.53994e-05	6.80625e-05	8.54146e-05	0.000125224		0.000267325	0.000122655	0.000252444	8.10394e-05	0.000261611	8.80686e-05		0.00026046	9.72544e-05		0.000178857
Dictyoglomaceae	0.000230915	0.000230834	0.000196724	0.000210708	0.000208271	0.000225543	0.000183152	0.000102852	0.000151427	0.000212445	5.68854e-05	0.000224024	0.000182462	0.000229447	0.000198843	0.0002256	0.000207631	0.00020341	0.000203089	0.000149135	9.60412e-05	0.000137397	4.44849e-05	6.87246e-05	0.000202133	0.00020902	0.000230165	0.000222375	0.000198621	0.000197375	0.000105487	0.000121047	0.000137782	9.47628e-05	0.000103486	0.000155641		0.000217166	0.000155131	0.000207899	0.000116479	0.000209948	0.000119701		0.000211671	0.000130437		0.000171054
Desulfomicrobiaceae	0.00020679	0.000305604	0.000319734	0.000303162	0.00019914	0.000233986	0.00012732	4.81699e-05	0.000112774	0.000118084	3.62473e-05	0.00019648	0.000204229	0.000236161	0.00025289	0.00032012	0.000302843	0.000270101	0.000154415	7.65521e-05	4.53002e-05	6.68182e-05	3.22004e-05	4.08064e-05	0.000275899	0.000235407	0.000181999	0.000174486	0.000293405	0.000277613	7.24876e-05	5.20216e-05	6.82973e-05	5.64945e-05	6.16666e-05	8.15351e-05		0.000261402	0.000106512	0.000264391	6.93487e-05	0.000239802	6.54171e-05		0.000255198	8.04261e-05		0.000167812
Chlamydiaceae	0.000244256	0.000216332	0.000236816	0.000206217	0.000188474	0.000238313	0.000174951	6.82137e-05	0.000149963	0.000173048	4.91788e-05	0.0002074	0.000165282	0.000208152	0.000155416	0.00020602	0.000248928	0.000233642	0.000167243	0.000120906	8.91812e-05	0.000129061	4.17674e-05	6.52826e-05	0.000223191	0.00020014	0.000221114	0.000248318	0.000249267	0.00022373	0.000106039	0.000113615	9.61222e-05	9.33505e-05	9.15682e-05	0.000112524		0.000221735	0.000137126	0.000202907	0.00010224	0.000227627	0.000102203		0.000217423	0.000113856		0.00016564
Methylophilaceae	0.000183887	0.000271764	0.00035609	0.000308445	0.000174156	0.000195041	0.000158052	6.73362e-05	0.00010933	0.000234685	5.62649e-05	0.000152229	0.000150557	0.000190214	0.000153292	0.000194844	0.000204896	0.000248983	0.000158491	0.000101061	5.93753e-05	9.03864e-05	4.14324e-05	5.05969e-05	0.000214868	0.000217522	0.000289862	0.000226642	0.000209562	0.000264582	0.000123574	8.46019e-05	8.56427e-05	8.15135e-05	0.000103486	0.00011119		0.00024823	0.000129649	0.000190465	8.35571e-05	0.000237173	9.83346e-05		0.000225289	0.000103847		0.000164568
Methanocorpusculaceae	0.000285614	0.000209402	0.000184332	0.000213878	0.000290527	0.000318208	0.000120444	4.93707e-05	8.66893e-05	0.000220282	4.33988e-05	0.000175047	0.000209351	0.000233284	0.000255486	0.000269698	0.000244957	0.000200974	0.000126481	8.04714e-05	4.6483e-05	4.15577e-05	3.8231e-05	5.63718e-05	0.000245384	0.00024542	0.000265294	0.000217769	0.000235592	0.000214286	9.02298e-05	5.39835e-05	8.18226e-05	6.12024e-05	7.02471e-05	0.000130685		0.000250327	0.000115872	0.000235625	6.49327e-05	0.000237291	8.13617e-05		0.000241081	8.73888e-05		0.000164235
Rhodothermaceae	0.000209791	0.000232043	0.000209754	0.000233689	0.000209294	0.000199368	0.00016733	9.26912e-05	0.000137653	0.000177602	9.39491e-05	0.000233559	0.000159627	0.000190982	0.000179135	0.000190772	0.000195807	0.000216496	0.000182709	0.000127752	9.30252e-05	0.000112638	4.32937e-05	7.44995e-05	0.00022483	0.00021834	0.000205166	0.000219937	0.000189567	0.000214506	0.000109077	0.000102141	0.000123482	9.03912e-05	9.50351e-05	0.00014294		0.000215657	0.000150464	0.000188803	0.000105653	0.000212058	0.000110511		0.000205506	0.000122209		0.000163858
Hyphomicrobiaceae	0.000208012	0.000226403	0.000243923	0.000215639	0.000204399	0.000250978	0.000157638	7.59726e-05	0.000135759	0.000205984	7.64132e-05	0.000203162	0.000136579	0.000220046	0.000181023	0.00019831	0.000213632	0.000203139	0.000171439	0.000116292	8.73479e-05	9.7344e-05	4.70163e-05	7.97389e-05	0.00021903	0.000218151	0.00021217	0.000227591	0.000195603	0.000209894	0.000107558	9.81572e-05	0.000114861	9.65115e-05	8.77114e-05	0.000134558		0.000224892	0.000142488	0.000192122	9.9863e-05	0.00021374	0.00010656		0.000210251	0.000116304		0.000163277
Thermodesulfobiaceae	0.000217574	0.000196995	0.00018497	0.000188167	0.000208563	0.00020549	0.000129308	8.68258e-05	0.000110363	0.000218905	9.64635e-05	0.000156059	0.000175526	0.000207864	0.000169341	0.000218929	0.000221926	0.000170742	0.000152737	0.000122642	8.9536e-05	9.41472e-05	5.98592e-05	9.08679e-05	0.000202133	0.000193968	0.000237277	0.000193317	0.000198433	0.000185808	0.000114185	9.42928e-05	0.000148933	0.000109357	0.000114926	0.000172405		0.000200293	0.000132987	0.000194055	0.000101632	0.000201823	0.000125683		0.000198723	0.000120101		0.000159412
Ectothiorhodospiraceae	0.000151757	0.000221327	0.000253035	0.000247073	0.000182849	0.000202746	0.000158383	6.66435e-05	0.000127408	0.000212974	6.53104e-05	0.000160704	0.00013818	0.000163164	0.000154118	0.000187654	0.000207896	0.000205576	0.000157532	0.000106369	7.59932e-05	8.10468e-05	4.87659e-05	7.53791e-05	0.000228991	0.000192583	0.000214433	0.000218514	0.000224463	0.000217434	0.000135724	8.85258e-05	0.000102007	9.50991e-05	9.2825e-05	0.00011227		0.000209798	0.000131904	0.000176098	9.08477e-05	0.00021607	0.000104409		0.000200655	0.000109053		0.000154854
Hydrogenothermaceae	0.000258487	0.000182492	0.000172122	0.000184997	0.000164732	0.000149975	0.000153579	0.000106824	0.000105026	0.000160128	8.01686e-05	0.000156793	0.000158667	0.000167097	0.000161198	0.000222828	0.000192807	0.00016271	0.000140868	0.000141396	0.000116976	0.000134577	9.25063e-05	0.000104751	0.000184101	0.00020436	0.000212493	0.000183089	0.000201168	0.000171312	0.000115083	0.000100654	0.000131019	0.000120925	0.00012277	0.000131129		0.000185467	0.000127086	0.000177551	0.000121846	0.000192754	0.000120263		0.000185257	0.000123065		0.000154161
Legionellaceae	0.000167655	0.000197639	0.000223877	0.000216695	0.000145373	0.000167917	0.000164099	9.81871e-05	0.000128097	0.000149855	8.45444e-05	0.000157771	0.000154612	0.000162013	0.000141963	0.000188433	0.000183277	0.000191588	0.000160529	0.000124527	8.86489e-05	0.000140531	4.45221e-05	6.70801e-05	0.000242988	0.000192016	0.000215295	0.000227523	0.000191642	0.000194959	0.000108593	9.89301e-05	0.000113674	8.31949e-05	8.85347e-05	0.000115191		0.000186526	0.000130426	0.000170314	0.000104307	0.000210737	0.000101353		0.000189193	0.000112028		0.00015061
Chromatiaceae	0.000155092	0.00021053	0.000242648	0.000217928	0.000167143	0.00019082	0.000143804	8.5117e-05	0.000139891	0.000196241	7.27232e-05	0.000159808	0.000123348	0.000158272	0.000140547	0.00018748	0.000188659	0.00021063	0.000150938	0.000114704	8.62834e-05	0.000104991	4.8617e-05	6.78832e-05	0.000191793	0.000182947	0.000211955	0.000202461	0.000199093	0.000201401	0.000115221	9.4709e-05	0.000120282	9.16691e-05	9.80252e-05	0.000129669		0.00019736	0.000132931	0.000168156	9.55695e-05	0.000198275	0.000108262		0.00018793	0.000112254		0.000150092
Methanomicrobiaceae	0.000212348	0.000199412	0.000157725	0.000170556	0.00017211	0.000178366	0.000152419	7.3802e-05	0.000129044	0.000203654	4.62071e-05	0.000198599	0.000152265	0.000199327	0.000179607	0.000198396	0.000193248	0.000174442	0.000164606	0.000120261	7.41599e-05	9.49621e-05	3.81937e-05	6.17642e-05	0.000196963	0.00020776	0.000204627	0.000226101	0.000178722	0.000170507	8.42237e-05	9.36388e-05	0.000100304	7.98994e-05	8.92281e-05	0.000133098		0.000181753	0.000133954	0.000182881	9.23244e-05	0.000197447	9.67319e-05		0.00018736	0.00010767		0.000147515
Aquificaceae	0.000210681	0.000178705	0.000179685	0.0001835	0.000171526	0.000186176	0.000154821	7.1539e-05	9.52119e-05	0.000160975	7.01761e-05	0.00016266	0.000156533	0.00017784	0.000167807	0.000197357	0.000198719	0.000178774	0.000125882	0.00012934	7.85953e-05	0.000133636	4.09112e-05	6.50532e-05	0.000194819	0.000182884	0.000200317	0.000188778	0.000189379	0.00017651	0.000106453	8.12725e-05	0.000122037	8.83736e-05	0.000100192	0.000143702		0.000185045	0.000119231	0.000179505	9.55696e-05	0.000188781	0.000107005		0.000184444	0.000107268		0.000145856
Opitutaceae	0.000162652	0.000181445	0.000180141	0.00017038	0.000171453	0.000185965	0.000174122	0.000107424	0.000167094	0.000201219	5.31627e-05	0.000246761	0.000134872	0.00015808	0.000137951	0.000156378	0.000167481	0.000169569	0.000187984	0.000148192	9.26703e-05	0.000164538	4.15068e-05	5.92401e-05	0.00016153	0.000171045	0.000157754	0.000167103	0.000150428	0.000166187	9.82379e-05	0.000128716	0.000116875	9.15346e-05	8.11243e-05	0.000133733		0.000175339	0.000158297	0.000154055	0.000115689	0.000162341	0.00010837		0.000163912	0.000127452		0.000145682
Xanthobacteraceae	0.000159873	0.000172501	0.000181872	0.000171789	0.00016181	0.000190925	0.00014894	0.000103175	0.00012715	0.000205984	0.000113999	0.000179692	0.000106809	0.00014398	0.0001291	0.000160623	0.000176923	0.000166952	0.000143146	0.000127058	0.000100772	9.7532e-05	7.17715e-05	9.72929e-05	0.000176787	0.000162543	0.000151612	0.00015823	0.000162971	0.000163186	0.000121089	9.75627e-05	0.00015012	0.000116755	0.000111113	0.00015272		0.000173128	0.00014649	0.000147398	0.000106262	0.000162555	0.000124893		0.000161027	0.000125882		0.000143454
Oceanospirillaceae	0.000163764	0.000198284	0.000209936	0.000217136	0.000158742	0.000162218	0.000129308	5.47742e-05	0.000107867	0.00018438	3.56922e-05	0.000151414	0.000129857	0.000189351	0.000152348	0.000204808	0.000202513	0.00022182	0.000121206	9.07412e-05	5.19829e-05	9.12639e-05	3.48806e-05	5.6563e-05	0.000217895	0.000197117	0.000207321	0.000209844	0.000225878	0.000211431	8.92633e-05	7.09277e-05	8.09966e-05	7.68729e-05	6.65202e-05	0.000108967		0.000185013	0.000110572	0.000183449	7.44397e-05	0.000211581	8.2258e-05		0.000193348	8.90901e-05		0.000141219
Polyangiaceae	0.000207457	0.000171857	0.000164104	0.000165273	0.000246258	0.000239052	0.000140159	6.53041e-05	0.000104854	0.000205667	6.54084e-05	0.000180752	0.000130177	0.000145994	0.000135355	0.000176304	0.000202513	0.000161176	0.00013823	0.000104285	7.05525e-05	6.41229e-05	5.08133e-05	7.73678e-05	0.000190406	0.000179295	0.000165404	0.000175435	0.000180702	0.000181122	0.000106453	8.39479e-05	9.53478e-05	8.60869e-05	7.4494e-05	0.000122366		0.000199	0.000127024	0.000158587	8.42287e-05	0.000178727	9.47827e-05		0.000178771	0.000102012		0.000140392
Leptospiraceae	0.000195561	0.000172904	0.000190892	0.000187462	0.000161153	0.000172033	0.000112243	6.14247e-05	9.21989e-05	0.000155256	5.81589e-05	0.000165431	0.000158774	0.000165179	0.000151758	0.000203595	0.00019766	0.000185181	0.000143625	9.96715e-05	6.96654e-05	8.36168e-05	3.95711e-05	6.06933e-05	0.000215499	0.000176272	0.000204304	0.000214789	0.000197018	0.000185515	9.39577e-05	7.0452e-05	0.00010211	7.78817e-05	9.3605e-05	0.000121223		0.000180001	0.000107452	0.000177024	8.28072e-05	0.000198899	9.3205e-05		0.000185308	9.44881e-05		0.000139898
Cellulomonadaceae	0.000168656	0.000175482	0.000173307	0.000162103	0.000194537	0.000201585	0.000141982	8.04986e-05	0.000115701	0.000204502	8.8463e-05	0.000179366	0.000108517	0.000156546	0.000128628	0.000149274	0.000173394	0.000143669	0.000152377	0.000118475	9.10736e-05	6.97642e-05	8.04451e-05	9.64133e-05	0.000173257	0.000171108	0.000150103	0.000162768	0.000152691	0.000143199	0.00011674	0.000111831	0.000122915	0.000104784	0.000105826	0.000144337		0.000179278	0.000135085	0.000143338	0.000101425	0.000158854	0.000117739		0.00016049	0.000118083		0.000139287
Desulfurobacteriaceae	0.000254818	0.000183459	0.000171758	0.000172405	0.000177662	0.000168867	0.000138254	7.12619e-05	9.28876e-05	0.000160128	6.03795e-05	0.000166653	0.00015824	0.000159999	0.000158366	0.00020628	0.000176835	0.000161717	0.000130078	0.000112124	6.68859e-05	8.7503e-05	3.69281e-05	5.92401e-05	0.000181201	0.000192709	0.000200856	0.000170829	0.000188058	0.000152277	8.30501e-05	7.74675e-05	0.000106344	7.80835e-05	7.97809e-05	0.000112524		0.000188161	0.000114927	0.00017024	8.21265e-05	0.000180988	8.95415e-05		0.000179796	9.55318e-05		0.000137664
Anaplasmataceae	0.000213683	0.000172098	0.000177954	0.000177336	0.000164148	0.000186492	0.000108102	5.55593e-05	9.07354e-05	0.000149855	6.18163e-05	0.000158586	0.000150237	0.000176881	0.000138777	0.000184795	0.000178423	0.000159191	0.000129479	8.76156e-05	6.78321e-05	6.37468e-05	5.27863e-05	7.07133e-05	0.000173004	0.000174509	0.000186632	0.000170761	0.000175326	0.000153449	9.50623e-05	6.96792e-05	8.85852e-05	8.49436e-05	7.20239e-05	0.000106872		0.000181952	0.000104109	0.000164717	7.86954e-05	0.00017228	8.61943e-05		0.000172983	8.96662e-05		0.000131325
Microbacteriaceae	0.000189779	0.00014696	0.000157817	0.000145461	0.000178685	0.000191031	0.000117959	6.35953e-05	9.29737e-05	0.000189357	7.11231e-05	0.000153696	0.000103182	0.000137361	0.000127566	0.000144942	0.000175688	0.000134103	0.000123364	9.88281e-05	7.6762e-05	7.65965e-05	6.50336e-05	8.15364e-05	0.000172878	0.000161283	0.000157431	0.000151727	0.000158256	0.000135073	0.000101966	8.50181e-05	0.000102472	9.3754e-05	9.19149e-05	0.000139956		0.000168289	0.000114784	0.00013714	8.70201e-05	0.000156108	0.000102513		0.000153846	0.000101439		0.000127642
Promicromonosporaceae	0.000121739	0.000140031	0.000146791	0.000134103	0.000138433	0.000150291	0.000180832	9.94341e-05	0.000160466	0.000170824	6.1849e-05	0.000195257	8.72828e-05	0.000125179	0.000107387	0.000126748	0.000128391	0.0001332	0.000159091	0.000140304	0.000100595	0.000146486	5.15578e-05	6.66594e-05	0.00014892	0.000142831	0.000139866	0.000154369	0.00012072	0.000132584	0.000101897	0.000123841	0.00011197	9.30815e-05	9.76352e-05	0.000120271		0.000138565	0.000144777	0.000118031	0.000110782	0.000139882	0.000108116		0.000132159	0.000121225		0.000126692
Acidithiobacillaceae	0.000137971	0.000150989	0.000161735	0.000158581	0.000133685	0.000141426	0.000133035	8.06834e-05	0.000108641	0.000174954	9.90433e-05	0.000155733	8.86699e-05	0.000129879	0.000109393	0.00014165	0.00014048	0.000148993	0.000126242	0.000111529	0.000100122	7.77247e-05	5.90774e-05	9.6528e-05	0.000157747	0.000141131	0.000158293	0.000147528	0.000146938	0.000150081	0.000129787	9.67898e-05	0.000129471	0.000106398	9.06148e-05	0.000124779		0.000147398	0.000125349	0.000126511	9.52037e-05	0.000150286	0.000112973		0.000141398	0.000111175		0.000126287
Nocardioidaceae	0.000117848	0.000147041	0.000142327	0.000153386	0.000152898	0.000152191	0.000128728	9.62936e-05	0.00011682	0.00017506	7.62826e-05	0.000170076	8.28013e-05	0.000134292	0.000107387	0.000132986	0.000146215	0.000134283	0.000150819	0.000113116	9.89982e-05	0.000108689	6.9389e-05	9.44246e-05	0.000146146	0.000138108	0.000134371	0.000144412	0.00013166	0.000133096	0.000110457	0.000107372	0.000113984	0.000108416	8.86647e-05	0.000121668		0.000144282	0.00012721	0.000122994	0.000105906	0.000137965	0.000108427		0.00013508	0.000113848		0.000124464
Solibacteraceae	0.000147866	0.000150908	0.000159457	0.000157789	0.000153628	0.000161901	0.000120693	6.41495e-05	9.8225e-05	0.000165211	5.18565e-05	0.000158586	0.000127403	0.00013832	0.0001291	0.00016019	0.000152922	0.000153866	0.000145064	0.000105079	7.2504e-05	7.42146e-05	4.3182e-05	6.46707e-05	0.000162286	0.000159709	0.000155814	0.000152879	0.000145618	0.000149568	9.89283e-05	7.91917e-05	9.669e-05	8.02357e-05	7.86542e-05	0.000107189		0.000155258	0.000109787	0.000143634	8.41191e-05	0.000154312	9.01482e-05		0.000151068	9.46847e-05		0.000122876
Francisellaceae	0.000201008	0.000197881	0.00019235	0.00020155	0.000140625	0.000144381	0.000100564	3.65315e-05	7.9372e-05	0.000153773	2.70712e-05	0.000111808	0.000147783	0.000169879	0.000144795	0.000180463	0.000181335	0.00016632	9.29128e-05	7.02017e-05	4.42357e-05	7.06418e-05	2.98551e-05	3.93531e-05	0.000167078	0.000187545	0.000178982	0.000169474	0.000192585	0.000163259	6.43414e-05	5.62427e-05	6.61292e-05	5.75034e-05	6.314e-05	0.000109412		0.000179633	8.48534e-05	0.000165096	5.78667e-05	0.000176487	6.94614e-05		0.000173739	7.07272e-05		0.000122233
Thermococcaceae	0.000165543	0.000147363	0.000154445	0.000150568	0.000148588	0.000157152	0.000116385	6.34568e-05	8.5398e-05	0.000136829	5.68201e-05	0.000136338	0.000111931	0.000145419	0.000145031	0.000166081	0.000151598	0.000151249	0.000123364	9.36187e-05	6.83052e-05	8.39929e-05	3.40989e-05	5.91253e-05	0.000169222	0.000171801	0.000167236	0.000156672	0.000155898	0.000153083	8.33262e-05	7.39598e-05	9.29215e-05	7.44517e-05	7.25005e-05	9.84263e-05		0.000153943	9.92045e-05	0.000145218	7.70842e-05	0.000162318	8.25977e-05		0.000153827	8.62955e-05		0.000120061
Syntrophobacteraceae	0.000160873	0.000183459	0.000172396	0.000172229	0.000146396	0.000170767	9.9818e-05	5.79609e-05	8.80667e-05	0.000142759	4.26804e-05	0.000134708	0.000135086	0.000160478	0.00015754	0.000184361	0.000179482	0.000155581	0.000102144	7.71474e-05	5.4999e-05	5.09599e-05	3.03019e-05	4.74609e-05	0.000174896	0.000158575	0.000178227	0.00014387	0.000167781	0.000165528	7.66297e-05	6.07017e-05	7.83122e-05	6.25475e-05	5.42129e-05	8.44562e-05		0.000167687	9.43322e-05	0.000162088	6.05022e-05	0.000164813	6.94767e-05		0.000164863	7.47704e-05		0.000119816
Caldilineaceae	0.000185777	0.00014825	0.000138682	0.000143172	0.000160933	0.000166545	0.000126243	5.71296e-05	8.21267e-05	0.000156315	5.59384e-05	0.000142939	0.000122921	0.000142829	0.000142789	0.000154385	0.000153098	0.000130312	0.000127081	9.98203e-05	6.06763e-05	8.79418e-05	3.64441e-05	5.63718e-05	0.000148037	0.000150577	0.000164219	0.000140415	0.00013845	0.000136757	8.39475e-05	6.15935e-05	8.94628e-05	7.425e-05	7.28039e-05	0.000126875		0.000157226	0.000103449	0.000141056	7.80558e-05	0.000146409	8.48221e-05		0.000148231	8.87755e-05		0.000118503
Methylacidiphilaceae	0.000151534	0.000124078	0.000196451	0.000142908	0.000133393	0.00016454	0.000128645	3.59773e-05	8.24711e-05	0.000172413	1.76012e-05	0.000119224	0.000190251	0.00013151	0.000136771	0.000153086	0.000103418	0.000148361	0.000237857	7.87846e-05	2.38329e-05	2.86453e-05	1.36247e-05	2.11107e-05	0.000182336	0.000169219	0.000256673	0.000238835	0.000119682	0.000149495	9.40958e-05	4.56006e-05	6.00376e-05	5.81087e-05	5.94132e-05	6.69299e-05		0.000152151	9.27219e-05	0.000143899	6.73092e-05	0.00018604	6.4031e-05		0.000160697	7.46874e-05		0.000117692
Herpetosiphonaceae	0.000166432	0.000142529	0.000128385	0.000144493	0.000138579	0.00014512	0.000123095	6.8537e-05	9.2285e-05	0.00014689	6.14571e-05	0.000133404	0.000113958	0.000147625	0.00012261	0.000140957	0.000144451	0.000126703	0.000105621	0.000104087	7.71169e-05	9.68425e-05	6.23905e-05	7.52643e-05	0.000149424	0.000141257	0.000156676	0.000143328	0.000135149	0.000129802	9.43029e-05	7.94889e-05	9.23537e-05	8.40692e-05	8.27711e-05	0.000110746		0.000144257	0.000104278	0.000132717	8.6887e-05	0.000142606	9.06219e-05		0.00013986	9.3929e-05		0.000116894
Thermodesulfobacteriaceae	0.000124852	0.000139145	0.000122098	0.000130405	0.000112938	0.000119368	0.000126574	7.54184e-05	8.64311e-05	0.000152079	8.22912e-05	0.000139435	0.000102328	0.000131318	0.000113051	0.000145375	0.000134303	0.000129771	0.000109577	0.000102648	7.60524e-05	0.000101418	3.82682e-05	7.05603e-05	0.000130132	0.000135778	0.000131569	0.000128155	0.000129774	0.000126947	8.17384e-05	7.49705e-05	0.000107428	7.66039e-05	8.1471e-05	0.000115445		0.000124801	0.000110371	0.000126024	8.30874e-05	0.000130392	8.96093e-05		0.000127073	9.43561e-05		0.000110714
Chrysiogenaceae	0.000187556	0.000162349	0.000148523	0.000175575	0.00013931	0.000148603	9.31911e-05	3.30215e-05	6.3532e-05	0.000125603	2.75937e-05	0.000121506	0.000136259	0.000149255	0.000134646	0.000176564	0.000169776	0.000155942	8.71582e-05	5.84435e-05	4.04509e-05	6.16783e-05	2.13676e-05	3.19338e-05	0.00017187	0.000162669	0.000156461	0.00016392	0.000166461	0.000159159	5.37789e-05	4.22712e-05	5.62691e-05	4.73478e-05	5.32595e-05	6.57234e-05		0.000160319	7.74079e-05	0.000153741	5.01721e-05	0.000163423	5.31083e-05		0.000159161	6.02294e-05		0.000109695
Hyphomonadaceae	0.000189446	0.00014261	0.00014834	0.0001496	0.000164513	0.000187759	0.000107687	4.70615e-05	7.62729e-05	0.000142442	3.89577e-05	0.000128922	0.00011716	0.000119807	0.000111989	0.00014113	0.000149039	0.000125349	0.000108738	8.10172e-05	4.59508e-05	5.19628e-05	2.95573e-05	4.48603e-05	0.000137823	0.000147429	0.000141483	0.00013249	0.000134961	0.000127459	7.3316e-05	5.38646e-05	7.73314e-05	6.2951e-05	5.97165e-05	8.91552e-05		0.000163711	9.02239e-05	0.000127412	6.03477e-05	0.000136941	6.93891e-05		0.000142688	7.33202e-05		0.000108004
Anaerolineaceae	0.000167878	0.000135842	0.000133761	0.000134015	0.000158596	0.000173194	9.29426e-05	5.20955e-05	7.88555e-05	0.000123802	3.86638e-05	0.000132915	0.000105849	0.000122301	0.000120958	0.000146155	0.000158393	0.000136359	0.000109697	7.04993e-05	6.18591e-05	6.58153e-05	3.13442e-05	4.27186e-05	0.000152451	0.000140312	0.000145793	0.000146241	0.000137696	0.000136976	7.57323e-05	5.90965e-05	7.8209e-05	5.68981e-05	5.88931e-05	0.000102871		0.000150548	8.65458e-05	0.000131669	6.36556e-05	0.000143245	7.19501e-05		0.00014182	7.40505e-05		0.000107935
Methanocellaceae	0.000175215	0.000129154	0.000110435	0.000129788	0.000138214	0.000129394	0.000121687	5.70372e-05	7.08494e-05	0.000131216	7.0372e-05	0.000135686	0.000107876	0.000117313	0.000108685	0.000138618	0.000145245	0.000118671	9.79481e-05	9.27257e-05	6.71816e-05	9.3019e-05	3.0153e-05	5.95078e-05	0.00014085	0.00013074	0.000144069	0.00013879	0.000139865	0.000118967	8.24978e-05	6.11179e-05	9.88066e-05	7.00129e-05	7.35839e-05	9.86168e-05		0.000135367	9.78079e-05	0.000122735	7.34225e-05	0.000135547	8.07726e-05		0.000131216	8.4001e-05		0.000107609
Kofleriaceae	0.000149311	0.000130202	0.00012064	0.000132518	0.000135365	0.000147336	0.000105285	6.31335e-05	7.79946e-05	0.000150173	6.87392e-05	0.000132834	0.000101581	0.000120479	0.000105381	0.000131254	0.000140921	0.000116325	0.000116531	8.24063e-05	6.84235e-05	6.24305e-05	3.66303e-05	6.4709e-05	0.000137571	0.000131432	0.000131461	0.000137164	0.000133074	0.000128923	9.27151e-05	6.65281e-05	9.86517e-05	7.34429e-05	6.99004e-05	9.97599e-05		0.000135895	9.96931e-05	0.000119323	7.1855e-05	0.000133271	8.34997e-05		0.000129497	8.5016e-05		0.000107256
Nocardiopsaceae	0.000114846	0.000122225	0.000138591	0.000132254	0.000140187	0.000146914	0.000112989	5.19108e-05	6.88694e-05	0.000145195	6.59962e-05	0.000121017	8.48286e-05	0.000115874	0.000106561	0.00012155	0.000131391	0.000113166	0.000102864	8.84591e-05	6.96654e-05	5.8795e-05	4.24003e-05	8.03508e-05	0.000132023	0.00012778	0.000128229	0.000137503	0.000120342	0.000124531	0.000108593	7.85971e-05	8.56427e-05	7.60659e-05	6.34434e-05	7.81061e-05		0.000132503	9.43296e-05	0.000112229	7.37557e-05	0.000128401	8.17414e-05		0.000124377	8.32756e-05		0.000103827
Conexibacteraceae	0.000134302	0.000125932	0.000120276	0.000120895	0.000126964	0.000144065	9.55105e-05	4.55374e-05	6.47372e-05	9.95503e-05	5.44689e-05	0.000114905	8.93102e-05	0.000124603	0.000101486	0.000115832	0.000134126	0.000108203	0.000148061	6.70761e-05	6.00849e-05	6.24932e-05	4.69418e-05	6.21849e-05	0.000126601	0.000122301	0.00011713	0.000126462	0.000124586	0.000118893	7.69749e-05	6.27231e-05	0.000106395	7.58641e-05	9.83286e-05	0.000111127		0.000128739	7.91183e-05	0.00011226	7.44737e-05	0.000122662	8.85687e-05		0.00012122	8.07202e-05		0.00010097
Gallionellaceae	9.63906e-05	0.00017234	0.000209572	0.000191689	8.4375e-05	9.62541e-05	8.615e-05	4.43366e-05	7.51537e-05	0.000130898	3.74555e-05	8.45898e-05	8.94169e-05	0.000120671	9.90082e-05	0.000124929	0.000126891	0.000165327	8.20031e-05	6.00311e-05	4.84937e-05	7.75994e-05	2.31917e-05	4.08829e-05	0.000135428	0.000137289	0.000165512	0.000130323	0.000124492	0.000167066	5.45383e-05	5.97505e-05	5.34815e-05	5.36025e-05	5.72031e-05	6.28659e-05		0.00014177	7.64306e-05	0.00012104	5.5367e-05	0.000143352	5.6907e-05		0.000135387	6.29015e-05		9.91444e-05
Pseudoalteromonadaceae	0.000128187	0.000129235	0.000137133	0.000143348	0.000106802	0.000122956	9.41851e-05	4.03186e-05	8.99606e-05	0.000115542	2.81161e-05	0.000103822	9.17643e-05	0.000117121	8.95676e-05	0.000147714	0.000140568	0.000144661	9.20736e-05	6.3752e-05	3.66069e-05	5.91084e-05	2.44946e-05	3.61406e-05	0.000144254	0.000130929	0.000143853	0.000157688	0.000154012	0.000144224	8.31191e-05	4.94651e-05	6.12766e-05	5.30645e-05	5.23061e-05	7.2772e-05		0.000127944	7.86574e-05	0.0001219	5.20294e-05	0.000145827	6.20006e-05		0.00013189	6.42291e-05		9.80595e-05
Desulfarculaceae	0.00013786	0.000147202	0.000143693	0.00014555	0.000129448	0.000144698	7.92745e-05	5.20493e-05	5.86251e-05	9.81735e-05	3.47452e-05	0.000114579	9.96603e-05	0.000127481	0.000121548	0.000139484	0.000135715	0.000130583	9.41117e-05	6.60342e-05	5.01496e-05	5.21508e-05	4.8617e-05	5.23179e-05	0.000138454	0.00012356	0.000116807	0.000120366	0.000132697	0.000132291	6.1649e-05	5.31512e-05	6.1225e-05	5.2392e-05	5.46896e-05	6.95335e-05		0.000141408	7.29078e-05	0.000125745	6.05635e-05	0.000127362	5.87733e-05		0.000131505	6.40816e-05		9.77935e-05
Cystobacteraceae	0.000101394	0.000109092	0.000109342	0.000115172	0.000116737	0.000124856	9.99008e-05	7.03844e-05	7.95441e-05	0.000145513	7.9744e-05	0.000136664	7.24511e-05	9.80328e-05	9.19278e-05	9.44332e-05	0.000118596	0.000105495	0.000123604	8.52342e-05	6.523e-05	5.22135e-05	4.50061e-05	6.83804e-05	0.000115126	0.000113673	0.000115406	0.000112644	0.000110817	0.000104251	8.85729e-05	6.87279e-05	0.000104537	7.59313e-05	6.95971e-05	0.000110682		0.000112765	0.000101958	9.68227e-05	7.3278e-05	0.000111986	8.63413e-05		0.000107191	8.71926e-05		9.7192e-05
Geodermatophilaceae	0.000102283	0.000104822	0.0001149	0.000105574	0.000155747	0.000169711	9.43508e-05	6.24407e-05	7.85111e-05	0.000138205	6.63227e-05	0.000116128	6.82897e-05	0.000102157	8.04811e-05	9.48664e-05	0.000136509	0.000102337	9.39918e-05	7.4766e-05	5.90204e-05	4.83899e-05	4.79097e-05	6.88776e-05	0.000110461	0.000106368	0.000107971	0.000111492	0.000107516	0.000106667	9.07821e-05	6.06423e-05	9.90647e-05	7.4519e-05	7.27172e-05	0.000118683		0.000125506	9.26597e-05	9.74401e-05	6.54926e-05	0.000108412	8.60681e-05		0.000110453	8.14068e-05		9.59298e-05
Bdellovibrionaceae	0.000159428	0.000145752	0.000129661	0.000150921	0.000123092	0.000137838	8.04342e-05	4.41519e-05	5.04468e-05	9.4361e-05	3.76841e-05	9.12722e-05	0.000116626	0.000110982	0.000116355	0.000138358	0.000149216	0.000117498	7.91258e-05	6.24621e-05	4.3053e-05	3.74834e-05	2.39735e-05	3.96973e-05	0.000120674	0.00014069	0.000123811	0.000111492	0.000136658	0.00011516	5.37098e-05	4.48277e-05	5.97279e-05	4.12276e-05	4.3119e-05	6.52789e-05		0.000141115	6.63917e-05	0.000124839	4.76325e-05	0.000124748	5.13151e-05		0.000130234	5.51131e-05		9.26736e-05
Catenulisporaceae	0.000148755	0.000114088	0.000103692	0.000115524	0.000136242	0.000146598	9.4765e-05	4.03186e-05	6.95581e-05	0.0001381	4.11129e-05	0.000110016	8.04538e-05	0.000108201	9.22818e-05	0.000109681	0.000123714	9.91783e-05	8.72781e-05	6.21644e-05	4.8198e-05	3.43493e-05	3.30566e-05	4.74609e-05	0.000113361	0.000109202	0.000122518	0.000123685	0.000116193	0.00010491	8.18074e-05	5.9691e-05	6.19993e-05	5.80414e-05	4.54158e-05	7.19465e-05		0.000127483	8.23116e-05	0.000102252	5.20846e-05	0.000114978	6.31502e-05		0.000114904	6.58488e-05		9.03765e-05
Blattabacteriaceae	0.00011429	0.000125126	0.000144969	0.000132518	8.21104e-05	8.2006e-05	0.000106528	4.75233e-05	9.71058e-05	8.28174e-05	1.63603e-05	0.000137479	0.000102435	8.9112e-05	9.28719e-05	0.000124929	0.000107566	0.000128688	0.000121206	6.93582e-05	4.21659e-05	7.0203e-05	1.10189e-05	1.85484e-05	0.000145011	0.000107312	0.000122626	0.000152337	0.000119399	0.000126947	5.30195e-05	6.76577e-05	4.86289e-05	4.00842e-05	4.3249e-05	4.61016e-05		0.000113503	8.13022e-05	0.0001076	5.54168e-05	0.000128939	4.97902e-05		0.000116681	6.21697e-05		8.94252e-05
Desulfohalobiaceae	0.000130744	0.000152761	0.000163648	0.000151889	0.000116664	0.000134355	6.5358e-05	2.52164e-05	5.33738e-05	7.29682e-05	2.23035e-05	9.67323e-05	0.000105316	0.000117793	0.000135001	0.000160537	0.000161481	0.000142225	6.73768e-05	3.53241e-05	2.3892e-05	2.92095e-05	1.55604e-05	2.45909e-05	0.000146146	0.000118207	0.000112389	8.36532e-05	0.000158727	0.000146933	3.8522e-05	2.75268e-05	3.86141e-05	3.06685e-05	3.50585e-05	4.99117e-05		0.000141677	5.5992e-05	0.000137059	3.2659e-05	0.000127676	3.67169e-05		0.00013547	4.17893e-05		8.86299e-05
Streptosporangiaceae	0.000106397	0.000114893	0.000116813	0.000119838	0.000138579	0.000140898	8.08484e-05	4.65073e-05	6.09494e-05	0.000103151	4.81338e-05	0.000105615	7.24511e-05	0.000104843	8.93316e-05	0.000105869	0.000131479	0.000105495	8.11639e-05	5.98823e-05	4.66604e-05	3.98026e-05	3.22748e-05	4.40954e-05	0.000107182	0.000125513	0.000118639	0.000115692	0.000112137	0.000104032	6.42033e-05	4.51844e-05	6.1225e-05	5.64273e-05	4.79292e-05	7.70901e-05		0.000122903	7.42008e-05	0.000101578	5.06466e-05	0.000113866	5.86765e-05		0.000112782	6.11746e-05		8.69785e-05
Desulfurellaceae	0.000109732	0.000118358	0.000107337	0.000116669	9.65016e-05	0.000104697	7.68723e-05	3.20979e-05	4.74338e-05	8.23938e-05	3.4288e-05	8.65456e-05	0.000101154	0.000111846	0.000106797	0.000124929	0.000120625	0.000104232	8.30821e-05	6.1073e-05	3.83219e-05	5.34671e-05	1.95436e-05	3.26604e-05	0.000108569	0.000128473	0.000117453	0.000112712	0.000127321	0.000108644	4.72205e-05	4.23901e-05	5.62175e-05	4.21691e-05	4.77559e-05	6.48979e-05		0.000108882	5.99385e-05	0.000111597	4.80247e-05	0.000117195	5.01085e-05		0.000112558	5.26906e-05		8.26244e-05
Parachlamydiaceae	0.000125185	0.000146155	0.000138773	0.000142468	0.000119294	0.000118523	5.64945e-05	2.72024e-05	4.58842e-05	7.13797e-05	1.54133e-05	8.89089e-05	9.90201e-05	0.000115203	0.000111281	0.000130127	0.000128038	0.000106939	8.28423e-05	4.33117e-05	2.43651e-05	3.4412e-05	1.96925e-05	2.22963e-05	0.000118405	0.000112036	0.000128337	0.000104041	0.000123549	0.000114794	4.13524e-05	3.08562e-05	4.1092e-05	3.27534e-05	4.21656e-05	5.90558e-05		0.000131733	5.08805e-05	0.000115101	3.782e-05	0.00011686	4.12126e-05		0.000121232	4.33043e-05		8.22679e-05
Psychromonadaceae	0.000103839	0.000115135	0.000128385	0.000119486	7.7362e-05	0.000100687	5.81512e-05	2.60939e-05	6.91277e-05	0.000106222	2.10953e-05	7.24473e-05	0.000103502	0.000123069	9.67661e-05	0.000127961	0.00013042	0.000133291	6.77365e-05	4.17737e-05	2.19405e-05	3.69819e-05	1.67516e-05	2.65031e-05	0.000124962	0.00011531	0.000131677	0.000137164	0.000140242	0.000135732	4.89464e-05	3.18669e-05	3.83559e-05	3.51073e-05	3.65753e-05	5.45472e-05		0.000107483	5.88563e-05	0.000119168	3.52812e-05	0.000130848	4.08998e-05		0.000119166	4.50125e-05		8.20893e-05
Cardiobacteriaceae	8.30493e-05	8.72577e-05	8.93869e-05	8.42655e-05	6.96915e-05	7.68344e-05	0.000107936	8.54865e-05	9.43511e-05	0.000111094	3.86311e-05	0.000114661	6.69026e-05	7.03112e-05	6.18359e-05	7.87521e-05	8.127e-05	8.04075e-05	0.000123124	0.000104682	6.4816e-05	7.78501e-05	3.06369e-05	4.11889e-05	8.05757e-05	7.18565e-05	8.48034e-05	8.62948e-05	7.78075e-05	7.82617e-05	6.26845e-05	6.97386e-05	0.000112229	6.64483e-05	7.15038e-05	0.000102173		8.17476e-05	9.20266e-05	7.32466e-05	7.37164e-05	7.99333e-05	8.07961e-05		7.83091e-05	8.21797e-05		8.02444e-05
Rickettsiaceae	0.000113512	9.91822e-05	0.000104877	0.000107775	0.000103003	0.000114196	7.52984e-05	4.2166e-05	5.68172e-05	0.000116813	4.66643e-05	8.99683e-05	8.02404e-05	0.000101102	7.9301e-05	0.00010275	0.000103771	7.93246e-05	7.86462e-05	6.18171e-05	4.42357e-05	4.86406e-05	2.77333e-05	4.02328e-05	0.00010176	0.000103723	0.00011185	0.000102348	0.00010016	8.93165e-05	5.55738e-05	4.51844e-05	6.41159e-05	5.54857e-05	4.89259e-05	8.16621e-05		0.000107091	7.12878e-05	9.10817e-05	5.02176e-05	0.000101526	5.84913e-05		9.98996e-05	5.99989e-05		7.99493e-05
Brucellaceae	0.000124741	0.00010877	0.000121187	0.00010848	0.000133393	0.000150714	5.93938e-05	3.26059e-05	4.18382e-05	9.08661e-05	3.54962e-05	7.69295e-05	8.24812e-05	9.66899e-05	7.9773e-05	0.000107515	0.00012742	9.92685e-05	6.61779e-05	4.47505e-05	3.17575e-05	3.11526e-05	2.0772e-05	2.94097e-05	0.000111974	0.000109013	0.000119608	0.000114676	0.000118928	0.00010513	5.02581e-05	3.53152e-05	4.78546e-05	3.87391e-05	3.6792e-05	5.46742e-05		0.000124547	5.61883e-05	9.8858e-05	3.73367e-05	0.000113221	4.39389e-05		0.000112209	4.58213e-05		7.90151e-05
Thermoproteaceae	7.69346e-05	9.64428e-05	9.1027e-05	8.87561e-05	9.52597e-05	9.19269e-05	8.13455e-05	4.25354e-05	5.88833e-05	0.00010241	5.56771e-05	9.29836e-05	6.16742e-05	8.2973e-05	6.53761e-05	9.53862e-05	0.000104124	9.9088e-05	8.58395e-05	6.62823e-05	5.287e-05	5.04584e-05	3.02646e-05	5.26238e-05	0.000104282	0.000103219	9.91349e-05	9.84195e-05	9.5161e-05	0.000101543	7.73891e-05	5.67778e-05	7.27885e-05	6.19422e-05	5.10061e-05	8.31861e-05		9.00579e-05	7.23058e-05	8.47703e-05	5.63898e-05	0.000100293	6.71816e-05		9.17071e-05	6.52924e-05		7.84997e-05
Halomonadaceae	8.76076e-05	9.85376e-05	0.000104421	0.000108128	9.07305e-05	0.000102692	8.86351e-05	4.58607e-05	7.17963e-05	9.78558e-05	3.67045e-05	9.68138e-05	7.3198e-05	8.40281e-05	7.38727e-05	7.98784e-05	9.5565e-05	0.000102608	8.55997e-05	6.49427e-05	4.18111e-05	7.0391e-05	2.47552e-05	3.56052e-05	9.73465e-05	9.54098e-05	0.00010032	9.77421e-05	9.15771e-05	0.000106301	6.64815e-05	5.51726e-05	5.79211e-05	5.15176e-05	5.6943e-05	6.17863e-05		9.86861e-05	7.29444e-05	8.48583e-05	5.38508e-05	9.81162e-05	5.83037e-05		9.38869e-05	6.16996e-05		7.77932e-05
Beutenbergiaceae	0.000104618	0.000102083	9.91365e-05	0.0001017	0.000121778	0.000122745	6.61035e-05	3.25597e-05	5.38042e-05	0.00012825	3.20674e-05	9.33096e-05	8.08806e-05	9.77451e-05	0.000100188	9.9025e-05	9.87417e-05	7.96855e-05	7.70877e-05	4.42543e-05	3.27628e-05	4.11816e-05	2.94084e-05	3.59494e-05	0.00010756	9.57246e-05	0.000131246	8.99525e-05	8.24288e-05	7.39423e-05	6.44794e-05	4.28063e-05	3.91819e-05	4.87602e-05	5.88498e-05	8.62342e-05		0.000108677	6.76825e-05	9.2711e-05	4.34407e-05	9.68091e-05	5.67186e-05		9.93989e-05	5.59473e-05		7.76731e-05
Beijerinckiaceae	9.23882e-05	9.08834e-05	0.000107428	8.45297e-05	9.51136e-05	0.000106492	7.84462e-05	5.57902e-05	7.33459e-05	9.49964e-05	5.13013e-05	9.27391e-05	6.63691e-05	7.61625e-05	7.21025e-05	8.32572e-05	9.05353e-05	0.000103059	8.44008e-05	6.89613e-05	4.7311e-05	4.06801e-05	3.395e-05	4.57782e-05	9.34375e-05	9.59136e-05	9.75186e-05	9.4694e-05	8.68615e-05	9.97855e-05	6.67576e-05	5.2735e-05	7.58343e-05	5.8983e-05	5.27828e-05	7.2772e-05		9.61391e-05	7.44365e-05	8.19142e-05	5.35136e-05	9.47018e-05	6.33108e-05		9.09184e-05	6.37536e-05		7.7336e-05
Puniceicoccaceae	0.000137415	0.000101196	0.000102963	0.000103637	0.000103149	0.00010037	6.65177e-05	2.42928e-05	5.19103e-05	0.000100821	2.07687e-05	9.44505e-05	9.70994e-05	0.00010398	9.60581e-05	0.000108035	0.000107919	9.43953e-05	6.83359e-05	4.74295e-05	3.00425e-05	3.5791e-05	1.59327e-05	2.7727e-05	0.000108947	9.56617e-05	0.000115083	0.000112305	0.000109685	9.65643e-05	4.03169e-05	3.74555e-05	3.73751e-05	3.28206e-05	2.88615e-05	5.72143e-05		0.000108122	5.97935e-05	0.000101248	3.75431e-05	0.000106374	3.90073e-05		0.000105248	4.5448e-05		7.5348e-05
Nakamurellaceae	8.83859e-05	9.13668e-05	0.000103055	7.57245e-05	0.000119659	0.000123906	6.65177e-05	4.45213e-05	5.40625e-05	9.15015e-05	6.05428e-05	7.6359e-05	6.7116e-05	8.13423e-05	6.87983e-05	9.27005e-05	0.00010986	8.0949e-05	7.39706e-05	5.39288e-05	4.59508e-05	3.41613e-05	3.13442e-05	4.57782e-05	9.82292e-05	9.52208e-05	9.66565e-05	9.33393e-05	8.83705e-05	8.38989e-05	6.00611e-05	4.39359e-05	7.01041e-05	5.38716e-05	5.15261e-05	7.77251e-05		0.000100349	6.55841e-05	8.3461e-05	4.75223e-05	9.26192e-05	5.95373e-05		9.21432e-05	5.75479e-05		7.48456e-05
Archaeoglobaceae	0.000130522	0.000106595	9.66763e-05	9.62405e-05	9.89854e-05	0.000103536	5.34295e-05	2.79413e-05	4.17521e-05	7.14856e-05	3.06633e-05	7.08175e-05	7.84265e-05	0.00010916	9.19278e-05	0.000106822	0.000107831	9.74636e-05	5.89847e-05	4.54946e-05	3.09295e-05	3.67939e-05	1.95436e-05	2.86831e-05	0.000119287	0.000109831	0.000114867	0.000107496	0.000109119	0.000105569	4.21809e-05	3.88824e-05	4.51702e-05	3.53763e-05	3.58819e-05	5.25152e-05		0.000105426	4.93482e-05	9.86051e-05	3.67382e-05	0.000111028	4.16678e-05		0.00010502	4.25848e-05		7.38023e-05
Hahellaceae	6.09251e-05	8.37932e-05	8.68356e-05	9.43915e-05	7.02029e-05	8.4539e-05	8.59015e-05	4.84008e-05	8.90137e-05	0.000104422	3.8076e-05	0.000109038	5.17508e-05	7.6834e-05	5.98298e-05	7.95319e-05	9.42414e-05	9.40344e-05	8.89565e-05	6.82668e-05	5.36979e-05	7.37131e-05	2.89245e-05	4.60459e-05	8.22149e-05	8.47037e-05	8.07087e-05	8.46014e-05	9.34634e-05	9.04146e-05	6.3651e-05	5.42808e-05	6.3961e-05	5.79069e-05	5.13527e-05	6.29929e-05		8.01145e-05	7.91419e-05	7.6037e-05	5.99341e-05	8.60178e-05	5.90242e-05		8.07231e-05	6.60334e-05		7.33783e-05
Nautiliaceae	6.59281e-05	7.52527e-05	8.70178e-05	7.78377e-05	6.58928e-05	5.88923e-05	5.80684e-05	6.35953e-05	5.89694e-05	8.09111e-05	4.06557e-05	7.04915e-05	5.67658e-05	7.10786e-05	5.51095e-05	8.29107e-05	0.000122479	9.74636e-05	6.65376e-05	5.96838e-05	6.30419e-05	0.000100979	3.68908e-05	3.91237e-05	9.17983e-05	8.1303e-05	8.41569e-05	8.54143e-05	0.000172591	0.000105203	5.2053e-05	6.39716e-05	5.67854e-05	5.68981e-05	5.5383e-05	6.39454e-05		7.18036e-05	6.21152e-05	8.09678e-05	6.10429e-05	0.000103411	5.81727e-05		8.53942e-05	6.04436e-05		7.29189e-05
Phycisphaeraceae	0.000122851	8.41961e-05	7.54458e-05	8.29447e-05	0.00011776	0.000102903	5.85654e-05	3.78708e-05	4.14938e-05	8.90657e-05	5.99876e-05	8.2634e-05	7.24511e-05	0.000100911	8.20152e-05	0.000103617	0.000102713	6.78636e-05	6.66575e-05	4.15753e-05	4.39992e-05	2.86453e-05	2.51275e-05	4.39042e-05	8.87719e-05	9.17571e-05	9.88116e-05	8.81914e-05	9.56325e-05	7.47476e-05	5.14317e-05	3.38883e-05	6.18444e-05	4.39178e-05	4.19922e-05	6.66759e-05		9.76834e-05	6.16029e-05	8.82616e-05	4.16515e-05	8.9652e-05	4.99584e-05		9.18657e-05	5.10709e-05		7.14683e-05
Piscirickettsiaceae	7.86023e-05	8.67743e-05	8.7929e-05	9.6945e-05	5.66883e-05	6.52248e-05	7.45529e-05	4.87703e-05	6.8439e-05	8.24997e-05	4.42152e-05	7.70924e-05	6.2101e-05	6.97357e-05	5.73516e-05	8.07448e-05	7.72109e-05	9.70124e-05	7.36109e-05	6.9259e-05	4.67787e-05	8.59987e-05	2.32289e-05	3.78616e-05	8.2341e-05	8.18068e-05	8.27561e-05	9.19169e-05	8.27118e-05	9.00486e-05	5.81972e-05	4.40548e-05	7.66603e-05	5.24592e-05	5.99765e-05	8.75042e-05		7.86939e-05	6.59282e-05	7.40261e-05	5.6123e-05	8.52635e-05	6.3142e-05		7.93278e-05	6.17311e-05		7.05295e-05
Colwelliaceae	7.0931e-05	7.8395e-05	7.89994e-05	8.56743e-05	6.08523e-05	7.16629e-05	6.11333e-05	4.58145e-05	6.41346e-05	8.77949e-05	4.49989e-05	6.93506e-05	6.16742e-05	9.06468e-05	6.11279e-05	9.16609e-05	9.32708e-05	0.000102608	6.88154e-05	5.30357e-05	4.01552e-05	4.12443e-05	3.00413e-05	4.07299e-05	8.95285e-05	8.87972e-05	9.42859e-05	0.000100587	0.00010695	9.40019e-05	6.62744e-05	4.94056e-05	6.33931e-05	4.30435e-05	4.80159e-05	6.07068e-05		7.44191e-05	6.22045e-05	8.3498e-05	4.56703e-05	9.56918e-05	5.51399e-05		8.45363e-05	5.43382e-05		6.94373e-05
Gordoniaceae	8.08258e-05	9.2092e-05	8.21886e-05	8.36491e-05	9.9862e-05	0.000103431	6.64349e-05	3.37605e-05	5.29433e-05	0.000103892	4.1766e-05	9.10278e-05	5.55921e-05	8.57547e-05	6.21899e-05	7.55466e-05	9.22119e-05	8.04977e-05	7.04939e-05	5.01582e-05	3.8381e-05	3.27196e-05	2.77333e-05	4.25274e-05	8.32237e-05	8.3885e-05	8.78206e-05	8.62948e-05	8.23345e-05	8.26543e-05	6.3651e-05	3.85257e-05	4.96098e-05	4.91637e-05	3.87854e-05	5.94368e-05		9.03414e-05	6.49708e-05	7.52988e-05	4.36689e-05	8.43688e-05	4.98621e-05		8.33364e-05	5.28339e-05		6.80851e-05
Sphaerobacteraceae	7.9047e-05	7.11437e-05	7.58103e-05	8.10076e-05	9.76704e-05	0.000103959	7.73693e-05	3.94873e-05	5.08773e-05	0.000112365	4.71215e-05	8.70346e-05	5.53787e-05	7.29011e-05	7.8947e-05	8.17844e-05	8.19759e-05	6.56977e-05	6.55785e-05	5.91381e-05	4.20476e-05	4.48798e-05	3.2796e-05	4.47456e-05	8.28454e-05	8.45778e-05	8.03855e-05	7.08512e-05	7.30919e-05	7.26977e-05	5.5919e-05	4.2509e-05	5.89535e-05	5.15176e-05	4.67592e-05	7.6074e-05		8.47729e-05	6.90424e-05	7.27808e-05	4.81976e-05	7.74082e-05	5.52887e-05		7.83207e-05	5.75096e-05		6.79151e-05
Bacteriovoracaceae	0.000113512	7.8959e-05	8.77468e-05	8.11837e-05	7.75081e-05	8.28503e-05	6.24587e-05	2.95577e-05	5.44929e-05	7.9852e-05	2.49159e-05	7.0899e-05	7.46919e-05	9.41e-05	8.29592e-05	9.83319e-05	8.92999e-05	8.91612e-05	9.53106e-05	4.64869e-05	3.53058e-05	3.81729e-05	2.15165e-05	2.86448e-05	9.2807e-05	8.50186e-05	9.76263e-05	0.00010228	9.10112e-05	8.41918e-05	4.67372e-05	3.62665e-05	3.70137e-05	3.66542e-05	3.26317e-05	4.38791e-05		8.696e-05	5.36961e-05	8.80907e-05	4.42396e-05	9.21559e-05	3.88637e-05		8.90688e-05	4.55998e-05		6.73343e-05
Sanguibacteraceae	6.6484e-05	9.28977e-05	6.55139e-05	9.45676e-05	9.01461e-05	8.87606e-05	7.81148e-05	4.03186e-05	6.20685e-05	9.53141e-05	4.55867e-05	0.000104067	4.38548e-05	7.74095e-05	7.44627e-05	6.38507e-05	7.5799e-05	6.93075e-05	8.08042e-05	5.76497e-05	4.41175e-05	3.54149e-05	3.57741e-05	4.45161e-05	8.71327e-05	9.54727e-05	6.5192e-05	8.23662e-05	6.66787e-05	7.43816e-05	5.69545e-05	4.893e-05	5.85922e-05	4.6339e-05	4.06488e-05	6.80094e-05		8.30616e-05	7.09116e-05	6.74474e-05	4.97127e-05	7.85373e-05	5.32457e-05		7.63488e-05	5.79567e-05		6.71527e-05
Bartonellaceae	9.4723e-05	8.59686e-05	8.54688e-05	8.60265e-05	7.55357e-05	8.2006e-05	5.69087e-05	3.87022e-05	6.33598e-05	7.09561e-05	5.87794e-05	6.04679e-05	6.08205e-05	6.12945e-05	5.75876e-05	8.27374e-05	7.88875e-05	7.92343e-05	5.93443e-05	6.09737e-05	5.39936e-05	5.42193e-05	2.52764e-05	4.34453e-05	8.18366e-05	7.60759e-05	8.27561e-05	7.50508e-05	7.83734e-05	7.73832e-05	5.50215e-05	3.40667e-05	6.63873e-05	5.15176e-05	4.9056e-05	7.05495e-05		8.49548e-05	5.81957e-05	7.00936e-05	4.95421e-05	7.85793e-05	5.44331e-05		7.78759e-05	5.4057e-05		6.59664e-05
Methanosaetaceae	0.00010673	8.44378e-05	8.33731e-05	9.28065e-05	9.21915e-05	8.90773e-05	4.53116e-05	3.67163e-05	3.83947e-05	6.30132e-05	5.95305e-05	6.21792e-05	6.65825e-05	8.33567e-05	7.8947e-05	9.21807e-05	8.04758e-05	7.13831e-05	6.44995e-05	4.31629e-05	4.01552e-05	3.41613e-05	2.55369e-05	3.8397e-05	8.33498e-05	9.51579e-05	9.46092e-05	7.89794e-05	7.74303e-05	7.32834e-05	4.65301e-05	3.26993e-05	6.27737e-05	4.10258e-05	4.59791e-05	6.69299e-05		9.1436e-05	5.08576e-05	7.8821e-05	4.09855e-05	8.38017e-05	4.9323e-05		8.46862e-05	4.70553e-05		6.58708e-05
Trueperaceae	7.83799e-05	7.68642e-05	7.61748e-05	8.20642e-05	7.69237e-05	8.51722e-05	5.6246e-05	4.02262e-05	4.4679e-05	8.18642e-05	3.57575e-05	7.73369e-05	6.45551e-05	7.5587e-05	7.11585e-05	8.13512e-05	9.3359e-05	7.83319e-05	6.86956e-05	5.81954e-05	3.77305e-05	3.53522e-05	2.27822e-05	3.67908e-05	8.42325e-05	7.595e-05	8.88981e-05	8.40596e-05	8.71444e-05	8.33132e-05	4.81179e-05	3.82284e-05	5.916e-05	4.3716e-05	4.92293e-05	6.08973e-05		7.92632e-05	5.60183e-05	7.73904e-05	4.32578e-05	8.3933e-05	4.98915e-05		8.01955e-05	4.97225e-05		6.4959e-05
Alcanivoracaceae	8.43835e-05	8.99166e-05	9.84987e-05	0.000101083	6.34821e-05	7.11352e-05	5.68258e-05	3.04352e-05	6.41346e-05	7.60395e-05	2.25321e-05	5.79416e-05	6.24211e-05	7.78891e-05	6.46681e-05	8.90618e-05	8.65644e-05	9.67417e-05	5.51483e-05	4.08311e-05	2.62576e-05	3.97399e-05	1.94319e-05	2.50116e-05	8.67544e-05	9.25758e-05	9.91349e-05	9.50327e-05	9.83676e-05	9.11467e-05	4.87393e-05	3.31749e-05	4.39829e-05	3.3695e-05	3.88721e-05	4.85782e-05		8.47499e-05	5.13181e-05	7.95577e-05	3.44034e-05	9.38354e-05	4.11737e-05		8.60476e-05	4.22984e-05		6.4173e-05
Gemmatimonadaceae	8.11593e-05	8.99971e-05	8.66533e-05	8.5058e-05	8.81737e-05	9.59375e-05	5.87311e-05	3.20979e-05	4.22686e-05	7.22269e-05	3.27205e-05	7.18769e-05	6.45551e-05	7.86565e-05	6.77363e-05	7.93586e-05	8.94764e-05	8.4288e-05	5.82653e-05	4.78264e-05	3.2822e-05	3.67939e-05	2.22238e-05	3.09777e-05	8.96546e-05	8.16179e-05	9.36394e-05	8.35177e-05	8.29947e-05	8.26543e-05	4.90154e-05	3.69204e-05	4.4654e-05	3.82011e-05	3.69653e-05	5.64523e-05		8.78298e-05	5.16536e-05	7.73451e-05	3.81515e-05	8.56798e-05	4.37014e-05		8.36182e-05	4.45022e-05		6.40602e-05
Thermomicrobiaceae	8.38276e-05	8.43572e-05	8.2553e-05	8.76995e-05	9.95698e-05	0.000100159	5.99736e-05	2.2584e-05	4.57981e-05	0.000101351	2.27607e-05	8.05151e-05	6.59423e-05	7.82728e-05	6.91524e-05	7.86655e-05	8.39172e-05	7.77904e-05	6.05432e-05	4.49489e-05	2.70264e-05	4.01787e-05	2.03253e-05	2.83771e-05	8.63761e-05	8.07992e-05	8.16785e-05	8.39241e-05	7.52611e-05	7.61386e-05	3.95575e-05	2.85375e-05	3.96981e-05	3.61161e-05	3.52319e-05	5.19437e-05		8.96944e-05	5.5497e-05	7.56234e-05	3.68999e-05	8.06963e-05	3.85142e-05		8.20047e-05	4.3637e-05		6.28209e-05
Thermomonosporaceae	9.22771e-05	7.51722e-05	8.16418e-05	7.37874e-05	0.000137484	0.000105014	6.1299e-05	3.17746e-05	4.20964e-05	8.00639e-05	2.97489e-05	6.59279e-05	5.12173e-05	6.95438e-05	5.82957e-05	7.29475e-05	8.69174e-05	7.25563e-05	5.6467e-05	4.75288e-05	3.22897e-05	4.01787e-05	2.19633e-05	3.36548e-05	7.78015e-05	7.62648e-05	7.19805e-05	7.68119e-05	8.17687e-05	7.08675e-05	4.6323e-05	3.70393e-05	4.43958e-05	3.61161e-05	3.39318e-05	5.21977e-05		9.42294e-05	5.18184e-05	6.85797e-05	3.86804e-05	7.59158e-05	4.16673e-05		7.9575e-05	4.40554e-05		6.18152e-05
Coxiellaceae	9.50565e-05	9.44285e-05	9.22116e-05	9.82657e-05	6.22402e-05	7.81009e-05	4.62228e-05	2.2584e-05	4.03747e-05	4.63862e-05	2.16178e-05	6.96766e-05	6.5302e-05	8.77691e-05	8.90956e-05	0.000109421	9.26531e-05	9.06051e-05	5.68267e-05	3.26946e-05	2.11717e-05	3.22182e-05	1.8129e-05	2.18756e-05	9.21765e-05	8.77896e-05	8.6743e-05	8.01986e-05	9.61041e-05	9.13664e-05	3.38966e-05	2.67539e-05	3.17998e-05	2.86508e-05	2.82115e-05	5.35947e-05		8.67172e-05	4.11437e-05	8.9141e-05	3.0486e-05	8.9063e-05	3.38179e-05		8.83071e-05	3.51492e-05		6.17281e-05
Methanocaldococcaceae	8.14929e-05	6.50203e-05	6.14136e-05	7.8366e-05	7.72889e-05	7.87342e-05	5.76542e-05	3.63006e-05	3.68451e-05	7.14856e-05	3.92189e-05	5.76971e-05	5.27111e-05	7.16541e-05	5.88857e-05	7.6153e-05	7.45637e-05	6.72319e-05	6.70171e-05	5.53675e-05	4.5182e-05	4.25606e-05	2.47552e-05	4.55104e-05	7.88103e-05	7.92247e-05	8.49112e-05	7.46444e-05	7.38464e-05	6.67677e-05	6.24774e-05	4.87516e-05	5.93665e-05	4.51284e-05	4.13422e-05	5.88018e-05		7.37193e-05	4.98669e-05	6.68666e-05	4.67321e-05	7.63675e-05	5.26447e-05		7.23178e-05	4.97479e-05		6.10328e-05
Rubrobacteraceae	7.67123e-05	7.10631e-05	6.34182e-05	7.38754e-05	8.94886e-05	8.62276e-05	5.15243e-05	2.62325e-05	3.63286e-05	9.24547e-05	2.66467e-05	7.52181e-05	5.16441e-05	7.2997e-05	6.3724e-05	8.13512e-05	7.89757e-05	7.51733e-05	6.06631e-05	4.26667e-05	2.91554e-05	2.27533e-05	2.14421e-05	3.49551e-05	7.07401e-05	7.82171e-05	8.41569e-05	7.36961e-05	8.3089e-05	7.58458e-05	4.69443e-05	3.57908e-05	4.89387e-05	3.90081e-05	3.1765e-05	5.91193e-05		7.67975e-05	5.14008e-05	7.06442e-05	3.52726e-05	7.76242e-05	4.35944e-05		7.5022e-05	4.34226e-05		5.92223e-05
Sulfolobaceae	6.89298e-05	7.02574e-05	7.02521e-05	6.41017e-05	6.34821e-05	6.4486e-05	4.29921e-05	2.50317e-05	3.62425e-05	5.79298e-05	2.2728e-05	6.21792e-05	5.05771e-05	6.47477e-05	4.95631e-05	7.6153e-05	7.98581e-05	7.71587e-05	6.09029e-05	4.3907e-05	2.85049e-05	3.57283e-05	1.64911e-05	2.40173e-05	7.9693e-05	8.26255e-05	8.96524e-05	8.25017e-05	7.78075e-05	7.56994e-05	3.92814e-05	3.50774e-05	3.72719e-05	3.40985e-05	3.55786e-05	4.57841e-05		6.69182e-05	4.11839e-05	6.6343e-05	3.49252e-05	8.13299e-05	3.78486e-05		7.15304e-05	3.79859e-05		5.47581e-05
Glycomycetaceae	5.43656e-05	6.13946e-05	5.64021e-05	6.6303e-05	7.61932e-05	7.89452e-05	5.53348e-05	3.09894e-05	4.53677e-05	7.4345e-05	4.41499e-05	6.37276e-05	4.19342e-05	6.00475e-05	5.15693e-05	6.56701e-05	7.16517e-05	6.26294e-05	5.6467e-05	4.44528e-05	3.64886e-05	3.4224e-05	2.50902e-05	3.76704e-05	7.07401e-05	6.7637e-05	6.6054e-05	6.48227e-05	6.74332e-05	6.51571e-05	5.11555e-05	3.6207e-05	4.76997e-05	4.06223e-05	3.86987e-05	5.40392e-05		6.56006e-05	5.23191e-05	5.8917e-05	3.90655e-05	6.6974e-05	4.47371e-05		6.38306e-05	4.53739e-05		5.46022e-05
Dermabacteraceae	6.78181e-05	6.34089e-05	7.34412e-05	6.65671e-05	8.78815e-05	9.17158e-05	5.09445e-05	2.82184e-05	3.54677e-05	7.28623e-05	2.99122e-05	5.54968e-05	4.71626e-05	7.45318e-05	5.20413e-05	6.39374e-05	7.65932e-05	6.29001e-05	4.95136e-05	4.58419e-05	3.01016e-05	2.56993e-05	2.43829e-05	2.92185e-05	6.96053e-05	7.15416e-05	6.99332e-05	6.80063e-05	6.75275e-05	6.28144e-05	4.41829e-05	3.05589e-05	4.53767e-05	3.72595e-05	3.37585e-05	5.70873e-05		7.51388e-05	4.54836e-05	6.28611e-05	3.41263e-05	6.8238e-05	4.13706e-05		6.8746e-05	4.03269e-05		5.45364e-05
Ferrimonadaceae	5.00297e-05	7.01768e-05	7.83616e-05	8.21523e-05	5.0698e-05	6.37472e-05	4.7631e-05	2.49393e-05	5.69033e-05	6.08951e-05	1.85482e-05	5.02812e-05	4.81229e-05	5.77454e-05	4.57869e-05	7.77991e-05	7.5799e-05	7.89636e-05	4.19606e-05	3.16031e-05	2.14673e-05	2.63888e-05	2.14049e-05	2.53941e-05	7.91886e-05	6.7637e-05	6.98254e-05	8.03341e-05	8.77103e-05	7.731e-05	4.99819e-05	2.68134e-05	3.34001e-05	3.161e-05	3.23284e-05	3.7402e-05		6.58609e-05	4.31997e-05	6.40362e-05	2.80365e-05	7.70009e-05	3.5256e-05		6.8966e-05	3.54974e-05		5.22317e-05
Desulfurococcaceae	6.80404e-05	6.33283e-05	5.80423e-05	5.62651e-05	7.34902e-05	7.60956e-05	4.65541e-05	2.64634e-05	3.71034e-05	6.01538e-05	2.51772e-05	6.17717e-05	5.16441e-05	6.35966e-05	4.95631e-05	6.62765e-05	7.99464e-05	6.48855e-05	5.79057e-05	3.67628e-05	2.79726e-05	2.52605e-05	1.62677e-05	2.67326e-05	6.70833e-05	7.11007e-05	6.93944e-05	6.50259e-05	7.34692e-05	6.31804e-05	3.57605e-05	3.27587e-05	4.19179e-05	3.52418e-05	3.12883e-05	4.81337e-05		6.5877e-05	4.28706e-05	6.2652e-05	3.1817e-05	6.8209e-05	3.75168e-05		6.55793e-05	3.74015e-05		5.14904e-05
Hydrogenophilaceae	5.25868e-05	9.08834e-05	0.00012711	0.000101788	4.68263e-05	6.7019e-05	4.02585e-05	2.32305e-05	3.39182e-05	7.66749e-05	1.6099e-05	4.93033e-05	4.75894e-05	5.31411e-05	5.05072e-05	6.58434e-05	7.19164e-05	7.77002e-05	4.08816e-05	3.14543e-05	1.76825e-05	1.85536e-05	1.03488e-05	1.73246e-05	7.0614e-05	6.28508e-05	8.25406e-05	6.61774e-05	6.65844e-05	8.99022e-05	3.4656e-05	2.55649e-05	2.82378e-05	2.5019e-05	3.49285e-05	3.7529e-05		8.10355e-05	3.99141e-05	6.11163e-05	2.27076e-05	7.31116e-05	3.09892e-05		7.17545e-05	3.12036e-05		5.1479e-05
Caldisericaceae	9.38335e-05	7.04185e-05	6.85208e-05	7.47559e-05	6.15828e-05	6.77578e-05	4.10041e-05	1.86121e-05	2.98721e-05	6.61904e-05	2.23035e-05	5.41929e-05	6.40216e-05	7.00235e-05	6.64382e-05	7.64996e-05	7.1387e-05	6.83148e-05	3.95629e-05	3.39845e-05	2.14673e-05	2.2816e-05	1.1205e-05	2.17226e-05	7.02358e-05	7.79022e-05	7.58597e-05	6.55001e-05	6.63015e-05	6.68409e-05	3.34133e-05	1.98574e-05	3.1232e-05	2.71039e-05	2.96849e-05	4.57206e-05		7.28116e-05	3.86958e-05	6.94474e-05	2.51264e-05	7.044e-05	3.11687e-05		7.08997e-05	3.16636e-05		5.12817e-05
Intrasporangiaceae	4.80285e-05	5.63993e-05	5.08439e-05	5.74978e-05	5.88798e-05	6.07921e-05	5.26012e-05	4.3182e-05	4.3646e-05	6.71435e-05	5.23137e-05	4.99552e-05	2.96633e-05	4.73857e-05	3.79984e-05	4.27116e-05	5.40917e-05	4.61147e-05	4.48379e-05	4.44032e-05	5.26334e-05	3.98653e-05	5.07389e-05	5.54157e-05	5.53564e-05	5.71199e-05	5.29079e-05	5.17498e-05	4.66845e-05	4.64153e-05	5.93017e-05	4.03687e-05	5.54432e-05	5.9521e-05	4.74092e-05	4.87687e-05		5.54069e-05	5.14736e-05	4.29943e-05	4.79824e-05	5.17056e-05	5.18021e-05		5.00356e-05	5.04194e-05		5.02275e-05
Entomoplasmataceae	8.00476e-05	7.02574e-05	4.50124e-05	5.67053e-05	5.3401e-05	4.49608e-05	3.1395e-05	1.2562e-05	1.95417e-05	5.76121e-05	8.94753e-06	5.79416e-05	6.39149e-05	7.64503e-05	6.06558e-05	7.77991e-05	5.9298e-05	5.15294e-05	5.14318e-05	4.08807e-05	2.47791e-05	5.10225e-05	2.05487e-05	2.33289e-05	5.72478e-05	5.29634e-05	5.87266e-05	7.42379e-05	5.53612e-05	4.97097e-05	2.03656e-05	1.43282e-05	5.83857e-05	3.24844e-05	4.89259e-05	0.000122747		5.83974e-05	3.13333e-05	6.49412e-05	3.53319e-05	5.80411e-05	4.95395e-05		6.04599e-05	3.87349e-05		4.95974e-05
Jonesiaceae	5.31427e-05	5.59964e-05	5.89534e-05	5.31832e-05	7.94805e-05	6.93409e-05	4.24123e-05	3.76399e-05	3.97721e-05	5.60235e-05	2.9553e-05	5.73711e-05	3.41449e-05	4.55632e-05	4.64949e-05	5.31945e-05	5.47094e-05	4.92733e-05	5.52682e-05	4.55939e-05	3.22306e-05	4.24352e-05	2.44202e-05	2.94479e-05	4.90515e-05	5.6868e-05	6.15283e-05	6.12328e-05	5.63987e-05	5.35167e-05	3.42418e-05	3.73961e-05	4.96098e-05	4.04205e-05	3.90454e-05	5.25152e-05		6.16829e-05	4.37953e-05	4.723e-05	3.82327e-05	5.64327e-05	4.22048e-05		5.51152e-05	4.14109e-05		4.82631e-05
Halothiobacillaceae	4.80285e-05	5.50296e-05	6.04113e-05	6.09318e-05	5.39123e-05	4.85492e-05	4.19981e-05	3.12665e-05	4.99303e-05	7.78399e-05	4.04272e-05	6.11198e-05	3.59588e-05	4.04793e-05	3.83524e-05	5.59669e-05	6.00039e-05	6.49758e-05	4.23203e-05	3.96404e-05	3.55424e-05	2.78932e-05	1.5486e-05	2.95244e-05	5.86349e-05	5.27745e-05	6.27136e-05	6.1165e-05	5.97939e-05	6.23751e-05	4.0455e-05	3.19264e-05	5.23458e-05	3.41657e-05	3.35418e-05	5.20072e-05		5.44771e-05	5.04303e-05	4.92895e-05	3.17344e-05	5.95762e-05	4.07403e-05		5.44476e-05	4.09683e-05		4.7708e-05
Kineosporiaceae	4.5805e-05	4.97925e-05	5.56732e-05	5.37116e-05	8.56169e-05	7.97896e-05	4.53116e-05	1.86121e-05	4.08912e-05	0.000102304	2.03115e-05	6.60094e-05	3.4465e-05	4.41244e-05	3.75264e-05	4.65235e-05	5.79744e-05	4.39489e-05	4.59169e-05	3.61675e-05	2.49565e-05	2.16877e-05	1.80173e-05	2.90272e-05	5.54825e-05	5.33413e-05	4.82744e-05	4.8363e-05	5.1966e-05	4.79527e-05	3.866e-05	3.06184e-05	3.29355e-05	3.34932e-05	2.75181e-05	5.21977e-05		6.17314e-05	4.89066e-05	4.40937e-05	2.92955e-05	5.08966e-05	3.59038e-05		5.22406e-05	3.80353e-05		4.5138e-05
Dermacoccaceae	4.43597e-05	4.6892e-05	4.39189e-05	6.00513e-05	5.15747e-05	4.97102e-05	5.22698e-05	3.2144e-05	5.08773e-05	5.327e-05	1.67848e-05	6.35646e-05	3.25443e-05	4.64265e-05	3.89425e-05	4.53106e-05	5.02091e-05	4.26855e-05	4.45982e-05	4.64373e-05	3.39456e-05	6.06754e-05	1.38852e-05	2.10725e-05	5.59868e-05	5.19558e-05	4.51495e-05	4.78212e-05	4.80049e-05	4.4219e-05	3.21016e-05	4.04282e-05	2.9993e-05	3.17445e-05	2.91216e-05	3.40365e-05		4.94178e-05	4.48184e-05	4.26864e-05	3.6769e-05	4.88562e-05	3.29042e-05		4.69868e-05	3.81639e-05		4.25753e-05
Methanospirillaceae	6.04804e-05	5.99444e-05	4.82015e-05	6.16362e-05	6.77922e-05	6.10031e-05	3.15607e-05	1.62568e-05	2.39321e-05	6.28014e-05	1.44989e-05	4.70215e-05	4.14006e-05	6.16782e-05	5.22773e-05	6.08185e-05	5.62978e-05	4.53025e-05	4.12413e-05	2.63442e-05	2.06985e-05	1.83029e-05	1.31035e-05	1.80894e-05	6.34265e-05	5.58604e-05	6.6054e-05	5.60171e-05	5.12115e-05	5.55666e-05	2.76834e-05	2.42569e-05	2.68956e-05	2.48845e-05	3.39318e-05	3.46715e-05		5.9843e-05	3.26786e-05	5.29625e-05	2.29633e-05	5.80227e-05	2.87206e-05		5.69427e-05	2.81208e-05		4.25318e-05
Waddliaceae	5.72562e-05	5.58353e-05	5.61288e-05	5.4504e-05	3.45536e-05	4.06336e-05	4.04242e-05	2.49393e-05	3.61564e-05	5.17873e-05	1.11028e-05	5.20741e-05	4.33213e-05	4.53714e-05	4.26007e-05	5.17217e-05	5.34741e-05	5.45074e-05	4.71158e-05	3.76559e-05	2.44834e-05	3.18421e-05	1.18006e-05	1.76688e-05	6.21656e-05	4.35169e-05	5.52785e-05	5.74396e-05	5.16831e-05	5.16864e-05	2.23676e-05	2.42569e-05	3.93368e-05	2.46155e-05	2.5568e-05	4.83877e-05		4.98186e-05	3.60807e-05	4.84994e-05	2.84278e-05	5.36283e-05	3.07554e-05		5.06488e-05	3.17546e-05		4.12017e-05
Tsukamurellaceae	3.49096e-05	4.42331e-05	5.11173e-05	5.54726e-05	5.40584e-05	6.80744e-05	6.23759e-05	3.53769e-05	3.94277e-05	5.68708e-05	2.89325e-05	4.59621e-05	2.52885e-05	3.68343e-05	3.06819e-05	4.10655e-05	5.22387e-05	4.00684e-05	4.55573e-05	3.60683e-05	2.66716e-05	2.1437e-05	2.60209e-05	2.30229e-05	5.51042e-05	4.56581e-05	4.24556e-05	4.55859e-05	4.72504e-05	4.03388e-05	4.19047e-05	3.00833e-05	3.35034e-05	2.93234e-05	2.5698e-05	4.10851e-05		5.13109e-05	4.48243e-05	3.76962e-05	2.97963e-05	4.60655e-05	3.35996e-05		4.50242e-05	3.60734e-05		4.05488e-05
Simkaniaceae	4.04685e-05	4.65697e-05	4.57413e-05	4.92209e-05	3.63068e-05	3.59897e-05	4.87079e-05	2.44775e-05	5.0619e-05	4.86102e-05	1.24416e-05	5.90825e-05	3.32912e-05	5.06471e-05	3.45762e-05	5.00756e-05	5.44447e-05	5.58611e-05	5.1192e-05	3.85489e-05	2.57253e-05	4.35008e-05	9.93931e-06	1.51447e-05	4.71601e-05	4.95627e-05	5.01062e-05	4.98532e-05	5.06456e-05	5.16864e-05	2.27818e-05	3.371e-05	2.75151e-05	2.58261e-05	2.50913e-05	3.56875e-05		4.23828e-05	4.06564e-05	4.64827e-05	3.06752e-05	4.98357e-05	2.84353e-05		4.62337e-05	3.32556e-05		3.97447e-05
Acidothermaceae	5.1475e-05	4.92285e-05	6.46939e-05	4.64913e-05	5.98295e-05	6.80744e-05	3.48742e-05	1.69957e-05	2.73756e-05	3.53721e-05	2.02789e-05	3.58569e-05	3.57454e-05	4.85368e-05	3.91785e-05	4.48775e-05	6.72397e-05	4.46708e-05	3.28492e-05	2.25241e-05	1.86878e-05	1.42913e-05	1.06838e-05	1.83954e-05	4.80428e-05	4.66028e-05	5.58173e-05	5.39851e-05	5.44181e-05	5.05883e-05	2.62336e-05	1.87278e-05	2.44693e-05	2.03111e-05	1.8461e-05	2.94644e-05		5.66321e-05	2.84589e-05	4.67081e-05	1.95719e-05	5.15757e-05	2.29445e-05		5.16386e-05	2.36585e-05		3.76486e-05
Idiomarinaceae	4.9585e-05	4.91479e-05	4.80193e-05	6.10199e-05	3.84253e-05	3.85227e-05	2.94898e-05	1.51022e-05	3.2799e-05	4.1091e-05	9.07815e-06	3.56125e-05	4.11872e-05	5.92801e-05	3.64643e-05	6.02987e-05	5.77979e-05	6.01928e-05	2.26587e-05	2.05892e-05	9.46219e-06	2.1437e-05	7.3335e-06	1.1588e-05	5.54825e-05	4.98146e-05	5.18303e-05	6.20456e-05	6.35664e-05	5.84218e-05	3.25159e-05	1.56362e-05	2.35401e-05	1.70156e-05	1.77243e-05	2.44478e-05		4.74534e-05	2.71954e-05	5.25368e-05	1.55114e-05	5.68602e-05	2.18133e-05		5.22835e-05	2.15067e-05		3.68951e-05
Segniliparaceae	2.87949e-05	3.2631e-05	3.09802e-05	3.71578e-05	4.60227e-05	4.51719e-05	5.55833e-05	3.63468e-05	4.21825e-05	5.62353e-05	2.09647e-05	5.20741e-05	2.29411e-05	2.77216e-05	2.58436e-05	3.08424e-05	4.24439e-05	3.22171e-05	6.16222e-05	4.59908e-05	2.94511e-05	2.63888e-05	1.79056e-05	2.19903e-05	3.5307e-05	3.48261e-05	3.20033e-05	3.63061e-05	4.06485e-05	3.56534e-05	3.23088e-05	3.1094e-05	4.91968e-05	3.41657e-05	3.30651e-05	5.30232e-05		3.67931e-05	4.38978e-05	3.0335e-05	3.38915e-05	3.57908e-05	3.88089e-05		3.43063e-05	3.88661e-05		3.65862e-05
Acidimicrobiaceae	4.22473e-05	3.88349e-05	3.20736e-05	3.53087e-05	4.51461e-05	4.70716e-05	3.72764e-05	1.71804e-05	2.51373e-05	6.33309e-05	1.20171e-05	4.03391e-05	3.30778e-05	4.38366e-05	3.57563e-05	4.54839e-05	3.68847e-05	2.92391e-05	3.38083e-05	2.79814e-05	1.67363e-05	2.0058e-05	1.1205e-05	1.61772e-05	3.97204e-05	4.15646e-05	3.85764e-05	3.77963e-05	3.85737e-05	3.20661e-05	2.77524e-05	1.88467e-05	2.37982e-05	2.1858e-05	1.82876e-05	3.664e-05		4.01137e-05	3.25469e-05	3.73797e-05	2.09944e-05	3.80496e-05	2.45305e-05		3.85143e-05	2.60239e-05		3.22691e-05
Parvularculaceae	4.04685e-05	4.00435e-05	4.37367e-05	3.72459e-05	4.48539e-05	4.56996e-05	2.67562e-05	1.51483e-05	2.1866e-05	4.15146e-05	1.27682e-05	3.74053e-05	2.41148e-05	3.31892e-05	2.93839e-05	3.31816e-05	3.67965e-05	3.60976e-05	3.08111e-05	2.48559e-05	1.43707e-05	9.52755e-06	9.45537e-06	1.39591e-05	3.9216e-05	3.82269e-05	4.25633e-05	4.0438e-05	3.51784e-05	3.64587e-05	2.07798e-05	1.74792e-05	2.35401e-05	1.8697e-05	1.74209e-05	2.55909e-05		4.2008e-05	2.59098e-05	3.21273e-05	1.71633e-05	3.86802e-05	2.05847e-05		3.76052e-05	2.12192e-05		2.94122e-05
Thermoplasmataceae	2.31249e-05	3.06973e-05	2.52397e-05	2.33337e-05	2.02354e-05	2.81797e-05	2.20345e-05	9.23679e-06	1.25687e-05	3.00769e-05	6.33511e-06	2.25736e-05	2.17673e-05	2.53235e-05	1.94712e-05	2.87632e-05	2.52369e-05	2.46366e-05	2.56559e-05	2.12838e-05	1.99889e-05	1.10319e-05	7.89188e-06	2.4285e-05	2.23191e-05	3.17403e-05	2.75854e-05	2.58749e-05	2.55586e-05	2.36469e-05	2.83047e-05	2.45542e-05	2.20947e-05	2.44137e-05	1.76376e-05	1.86058e-05		2.51351e-05	1.71376e-05	2.41998e-05	1.83562e-05	2.61209e-05	2.26018e-05		2.51519e-05	1.93652e-05		2.22586e-05
Erythrobacteraceae	3.52432e-05	3.10196e-05	3.17091e-05	3.08181e-05	2.87825e-05	3.409e-05	2.18688e-05	1.13613e-05	1.62704e-05	3.11359e-05	7.38008e-06	2.54258e-05	2.18741e-05	2.1007e-05	2.14774e-05	2.62507e-05	2.77959e-05	2.59903e-05	2.40974e-05	1.5231e-05	1.0645e-05	1.10946e-05	7.3335e-06	9.56102e-06	2.62281e-05	2.79617e-05	3.18956e-05	2.61458e-05	2.63131e-05	2.47451e-05	1.76041e-05	1.17123e-05	1.41963e-05	1.03573e-05	1.25673e-05	2.24158e-05		3.19437e-05	1.89071e-05	2.40659e-05	1.29937e-05	2.72149e-05	1.48089e-05		2.77415e-05	1.55699e-05		2.16557e-05
Pyrodictiaceae	2.21243e-05	2.76356e-05	2.30529e-05	2.46545e-05	2.52029e-05	2.48023e-05	1.68158e-05	1.11765e-05	1.584e-05	2.45699e-05	8.71894e-06	2.37145e-05	1.48317e-05	2.46521e-05	1.82912e-05	2.15724e-05	2.47957e-05	2.7344e-05	2.01411e-05	1.32961e-05	1.236e-05	1.25362e-05	6.96124e-06	1.13967e-05	2.59759e-05	2.56945e-05	2.09045e-05	2.51298e-05	2.32008e-05	2.52575e-05	1.57402e-05	1.43282e-05	1.31639e-05	1.60068e-05	1.07906e-05	1.36527e-05		2.45788e-05	1.68059e-05	2.19145e-05	1.27819e-05	2.43605e-05	1.39471e-05		2.36179e-05	1.45116e-05		1.90648e-05
Methanothermaceae	1.73436e-05	2.72328e-05	1.98638e-05	2.93212e-05	1.61445e-05	1.29816e-05	1.8224e-05	1.14998e-05	1.93695e-05	2.26636e-05	7.54336e-06	3.80573e-05	1.6859e-05	2.36929e-05	2.17134e-05	2.2612e-05	1.87953e-05	2.50879e-05	2.43372e-05	1.69675e-05	1.00536e-05	1.66732e-05	3.53646e-06	7.87828e-06	2.42105e-05	2.31125e-05	1.90727e-05	2.60104e-05	1.95226e-05	2.51843e-05	8.97465e-06	1.49228e-05	1.25444e-05	1.03573e-05	8.32044e-06	1.52402e-05		2.04813e-05	1.95596e-05	2.14601e-05	1.3241e-05	2.28522e-05	1.17266e-05		2.15978e-05	1.48424e-05		1.82201e-05
Methanopyraceae	1.47866e-05	1.78061e-05	1.78592e-05	1.82267e-05	2.16234e-05	2.32192e-05	1.35024e-05	3.92564e-06	1.14495e-05	2.96533e-05	4.93094e-06	2.59148e-05	9.92335e-06	1.68824e-05	1.29808e-05	1.41217e-05	1.93248e-05	1.65147e-05	1.48661e-05	9.27753e-06	6.86009e-06	5.13986e-06	4.87659e-06	8.6814e-06	2.04276e-05	1.73816e-05	1.55168e-05	1.97787e-05	1.98056e-05	1.5667e-05	1.23574e-05	8.62071e-06	8.93079e-06	1.11644e-05	8.23377e-06	1.70182e-05		1.89202e-05	1.48961e-05	1.49579e-05	8.28359e-06	1.80962e-05	1.10542e-05		1.73248e-05	1.14113e-05		1.4368e-05
Cenarchaeaceae	1.47866e-05	2.35266e-05	2.02282e-05	2.29815e-05	2.43993e-05	1.7731e-05	1.3668e-05	6.46575e-06	1.21382e-05	2.28754e-05	5.35546e-06	1.93139e-05	9.81665e-06	1.6115e-05	1.23908e-05	1.61143e-05	2.37368e-05	1.8861e-05	1.55854e-05	8.78141e-06	7.21492e-06	6.76957e-06	4.20652e-06	6.38676e-06	1.84101e-05	1.86411e-05	1.77796e-05	1.67306e-05	2.00885e-05	1.83026e-05	1.04244e-05	7.78837e-06	9.60189e-06	1.02228e-05	6.54368e-06	1.24462e-05		2.06089e-05	1.33028e-05	1.61724e-05	8.15743e-06	1.83254e-05	9.50456e-06		1.83689e-05	1.03216e-05		1.43452e-05
Nitrosopumilaceae	1.36748e-05	1.19244e-05	8.92958e-06	2.34218e-05	1.35877e-05	1.37204e-05	7.53812e-06	4.15656e-06	6.88694e-06	1.36617e-05	3.46145e-06	1.1572e-05	2.25143e-05	1.62109e-05	1.30988e-05	2.18323e-05	2.27662e-05	1.30854e-05	1.16291e-05	7.09458e-06	4.13971e-06	4.32501e-06	2.60581e-06	4.1686e-06	1.45011e-05	1.70667e-05	1.69176e-05	1.36148e-05	2.06544e-05	1.50813e-05	5.79901e-06	5.64805e-06	5.62691e-06	6.05299e-06	6.32701e-06	8.25511e-06		1.42098e-05	7.87946e-06	1.82513e-05	5.66047e-06	1.6306e-05	6.28485e-06		1.62557e-05	6.60826e-06		1.1432e-05
Thermofilaceae	1.20071e-05	1.24078e-05	1.09342e-05	1.1887e-05	1.30763e-05	1.59368e-05	1.24255e-05	6.09628e-06	8.78085e-06	1.62034e-05	5.58404e-06	1.24684e-05	9.17643e-06	1.10311e-05	9.20458e-06	1.23889e-05	1.32362e-05	1.37171e-05	1.31876e-05	1.09644e-05	7.92459e-06	6.95762e-06	4.80214e-06	7.30462e-06	1.39967e-05	1.49885e-05	1.29306e-05	1.41567e-05	1.16947e-05	1.38367e-05	9.94115e-06	1.10583e-05	1.74486e-05	1.22405e-05	6.71703e-06	1.25097e-05		1.27082e-05	1.02597e-05	1.14591e-05	8.52349e-06	1.36007e-05	1.16525e-05		1.25893e-05	1.01453e-05		1.13673e-05
Picrophilaceae	6.67063e-06	7.97647e-06	8.29175e-06	6.95609e-06	5.69805e-06	9.39322e-06	6.46125e-06	4.98787e-06	5.8539e-06	2.14986e-05	4.04925e-06	1.2061e-05	5.22843e-06	9.20856e-06	6.84443e-06	8.05715e-06	7.50049e-06	7.03904e-06	1.16291e-05	6.7473e-06	4.08057e-06	4.07428e-06	3.05252e-06	6.61622e-06	8.44847e-06	8.69079e-06	8.51267e-06	8.26371e-06	9.24259e-06	5.41756e-06	6.83454e-06	5.52915e-06	8.25969e-06	7.86888e-06	5.02694e-06	1.20017e-05		7.4977e-06	9.15198e-06	7.31302e-06	6.03333e-06	8.09596e-06	7.58681e-06		7.63556e-06	7.59071e-06		7.61313e-06
Acidilobaceae	7.33769e-06	9.91016e-06	7.92728e-06	9.68569e-06	8.10876e-06	9.18213e-06	5.88139e-06	3.41761e-06	7.48955e-06	8.36646e-06	2.12259e-06	7.17139e-06	4.80162e-06	7.29011e-06	6.49041e-06	8.31706e-06	1.12949e-05	1.01976e-05	6.95348e-06	3.82016e-06	3.43004e-06	1.88044e-06	1.67516e-06	2.67708e-06	8.57456e-06	8.37591e-06	7.11185e-06	7.17995e-06	1.07516e-05	9.37091e-06	4.83251e-06	3.38883e-06	4.6977e-06	4.50611e-06	3.55352e-06	4.95307e-06		8.69195e-06	5.7415e-06	8.06527e-06	3.40606e-06	8.56079e-06	4.32196e-06		8.43934e-06	4.48984e-06		6.46459e-06
Myoviridae	1.11177e-07	7.25134e-07	9.11181e-07	8.62907e-06	1.46104e-07	0	4.39033e-06	8.31311e-07	2.15217e-06	7.41332e-07	6.53104e-08	4.07465e-07	5.33513e-07	1.43884e-06	0	4.3318e-07	9.70651e-07	6.9488e-06	2.27786e-06	3.32404e-06	1.12364e-06	3.13406e-07	5.21162e-07	1.10908e-06	0	5.03814e-07	4.31021e-07	2.03206e-07	1.03743e-06	8.49239e-06	1.933e-06	2.73485e-06	5.67854e-07	1.88315e-06	1.64675e-06	1.39702e-06		1.75378e-06	1.43132e-06	1.72083e-06	1.44486e-06	1.77798e-06	1.69377e-06		1.75086e-06	1.52332e-06		1.63709e-06
	1	1	1	1	1	1	1	1	1	1	1	1	1	1	1	1	1	1	1	1	1	1	1	1	1	1	1	1	1	1	1	1	1	1	1	1												0
																																																0
																																																0
																																																0
																																																0
																																																0
																																																0
																																																0
																																																0
																																																0
																																																0
																																																0
																																																0
																																																0
																																																0
																																																0
																																																0
																																																0
																																																0
																																																0
																																																0
																																																0
																																																0
																																																0
																																																0
																																																0
																																																0
																																																0
																																																0
																																																0
																																																0
																																																0
																																																0
																																																0
																																																0
																																																0
																																																0
																																																0
																																																0
																																																0
																																																0
																																																0
																																																0
																																																0
																																																0
																																																0
																																																0
																																																0
																																																0
																																																0
																																																0
																																																0
																																																0
																																																0
																																																0
																																																0
																																																0
																																																0
																																																0
																																																0
																																																0
																																																0
																																																0
																																																0
																																																0
																																																0
																																																0
																																																0
																																																0
																																																0
																																																0
																																																0
																																																0
																																																0
																																																0
																																																0
																																																0
																																																0
																																																0
																																																0
																																																0
																																																0
																																																0
																																																0
																																																0
																																																0
																																																0
																																																0
																																																0
																																																0
																																																0
																																																0
																																																0
																																																0
																																																0
																																																0
																																																0
																																																0
																																																0
																																																0
																																																0
																																																0
																																																0
																																																0
																																																0
																																																0
																																																0
																																																0
																																																0
																																																0
																																																0
																																																0
																																																0
																																																0
																																																0
																																																0
																																																0
																																																0
																																																0
																																																0
																																																0
																																																0
																																																0
																																																0
																																																0
																																																0
																																																0
																																																0
																																																0
																																																0
																																																0
																																																0
																																																0
																																																0
																																																0
																																																0
																																																0
																																																0
																																																0
																																																0
																																																0
																																																0
																																																0
																																																0
																																																0
																																																0
																																																0
																																																0
																																																0
																																																0
																																																0
																																																0
																																																0
																																																0
																																																0
																																																0
																																																0
																																																0
																																																0
																																																0
																																																0
																																																0
																																																0
																																																0
																																																0
																																																0
																																																0
																																																0
																																																0
																																																0
																																																0
																																																0
																																																0
																																																0
																																																0
																																																0
																																																0
																																																0
																																																0
																																																0
																																																0
																																																0
																																																0
																																																0
																																																0
																																																0
																																																0
																																																0
																																																0
																																																0
																																																0
																																																0
																																																0
																																																0
																																																0
																																																0
																																																0
																																																0
																																																0
																																																0
																																																0
																																																0
																																																0
																																																0
																																																0
																																																0
																																																0
																																																0
																																																0
																																																0
																																																0
																																																0
																																																0
																																																0
																																																0
																																																0
																																																0
																																																0
																																																0
																																																0
																																																0
																																																0
																																																0
																																																0
																																																0
																																																0
																																																0
																																																0
																																																0
																																																0
																																																0
																																																0
																																																0
																																																0
																																																0
																																																0
																																																0
																																																0
																																																0
																																																0
																																																0
																																																0
																																																0
																																																0
																																																0
																																																0
																																																0
																																																0
																																																0
																																																0
																																																0
																																																0
																																																0
																																																0
																																																0
																																																0
																																																0
																																																0
																																																0
																																																0
																																																0
																																																0
																																																0
																																																0
																																																0
																																																0
																																																0
																																																0
																																																0
																																																0
																																																0
																																																0
																																																0
																																																0
																																																0
																																																0
																																																0
																																																0
																																																0
																																																0
																																																0
																																																0
																																																0
																																																0
																																																0
																																																0
																																																0
																																																0
																																																0
																																																0
																																																0
																																																0
																																																0
																																																0
																																																0
																																																0
																																																0
																																																0
																																																0
																																																0
																																																0
																																																0
																																																0
																																																0
																																																0
																																																0
																																																0
																																																0
																																																0
																																																0
																																																0
																																																0
																																																0
																																																0
																																																0
																																																0
																																																0
																																																0
																																																0
																																																0
																																																0
																																																0
																																																0
																																																0
																																																0
																																																0
																																																0
																																																0
																																																0
																																																0
																																																0
																																																0
																																																0
																																																0
																																																0
																																																0
																																																0
																																																0
																																																0
																																																0
																																																0
																																																0
																																																0
																																																0
																																																0
																																																0
																																																0
																																																0

[truncated: 4 more sheets: genus, genus prop, species, species_prop]
