# Supplementary material for: Deep Illumina-Based Shotgun Sequencing Reveals Dietary Effects on the Structure and Function of the Fecal Microbiome of Growing Kittens
Source: PLoS One. 2014 Jul 10;9(7):e101021. doi: 10.1371/journal.pone.0101021 (PMC4091873; doi:10.1371/journal.pone.0101021)
Supplement: Table S3 — Shannon diversity indices and rarefaction estimates of fecal samples from kittens fed a high-protein, low-carbohydrate or moderate-protein, moderate-carbohydrate diet. (XLSX) [file pone.0101021.s003.xlsx]

## Sheet: Shannon diversity index
species	HPLC wk8 1	HPLC wk8 2	HPLC wk8 3	HPLC wk8 4	HPLC wk8 5	HPLC wk8 6	MPMC wk8 A	MPMC wk8 B	MPMC wk8 C	MPMC wk8 D	MPMC wk8 E	MPMC wk8 F	HPLC wk12 1	HPLC wk12 2	HPLC wk12 3	HPLC wk12 4	HPLC wk12 5	HPLC wk12 6	MPMC wk12 A	MPMC wk12 B	MPMC wk12 C	MPMC wk12 D	MPMC wk12 E	MPMC wk12 F	HPLC wk16 1	HPLC wk16 2	HPLC wk16 3	HPLC wk16 4	HPLC wk16 5	HPLC wk16 6	MPMC wk16 A	MPMC wk16 B	MPMC wk16 C	MPMC wk16 D	MPMC wk16 E	MPMC wk16 F
Paludibacter propionicigenes	-0.0140458	-0.0127547	-0.0148627	-0.014291	-0.022695	-0.0224275	-0.319512	-0.367846	-0.348313	-0.298648	-0.366205	-0.175409	-0.0108359	-0.01422	-0.0123392	-0.0167311	-0.0251907	-0.017937	-0.316547	-0.36301	-0.356823	-0.360262	-0.326248	-0.346308	-0.0151655	-0.0131476	-0.0166297	-0.0622971	-0.0221549	-0.0149787	-0.361874	-0.367871	-0.366872	-0.359527	-0.367275	-0.349342
Candidatus Puniceispirillum	-0.220391	-0.251559	-0.233799	-0.278114	-0.339236	-0.335742	-0.167265	-0.0573663	-0.110625	-0.159101	-0.0561224	-0.123955	-0.323079	-0.186375	-0.23188	-0.219672	-0.205931	-0.239257	-0.126746	-0.0717461	-0.0475914	-0.0758456	-0.0230864	-0.0183019	-0.248275	-0.227976	-0.183187	-0.234971	-0.242862	-0.23609	-0.114739	-0.0762132	-0.0401486	-0.0384555	-0.0687726	-0.0374941
Mesorhizobium loti	-0.0904481	-0.15803	-0.141664	-0.144111	-0.0844502	-0.0875809	-0.048421	-0.0155865	-0.0321718	-0.0659888	-0.00787093	-0.0955866	-0.249982	-0.285047	-0.326023	-0.203134	-0.338359	-0.295658	-0.0755594	-0.0291747	-0.0165393	-0.0166321	-0.0140313	-0.0176757	-0.141422	-0.286334	-0.218391	-0.145029	-0.334282	-0.281276	-0.0264121	-0.019812	-0.0299609	-0.022672	-0.0335212	-0.0636914
Vibrio parahaemolyticus	-0.00155457	-0.00125829	-0.00128176	-0.00141874	-0.00248384	-0.00241621	-0.133004	-0.15478	-0.136913	-0.0576355	-0.27627	-0.132164	-0.00109972	-0.00163101	-0.00121972	-0.00284552	-0.00282476	-0.00292334	-0.187697	-0.229634	-0.238967	-0.268075	-0.298823	-0.280656	-0.00147503	-0.00159507	-0.00153428	-0.06638	-0.0019421	-0.00215073	-0.137488	-0.227313	-0.244847	-0.262529	-0.315295	-0.255281
Ehrlichia chaffeensis	-0.177894	-0.171376	-0.202508	-0.151548	-0.164467	-0.19987	-0.0768861	-0.0309321	-0.0562445	-0.158321	-0.0149204	-0.112418	-0.153862	-0.207433	-0.170986	-0.191251	-0.190314	-0.152567	-0.11047	-0.0446648	-0.0310877	-0.0291028	-0.0278928	-0.0338757	-0.189406	-0.181479	-0.211411	-0.186607	-0.172159	-0.161422	-0.062676	-0.0359264	-0.0425067	-0.0369239	-0.0588709	-0.0998651
Gordonia polyisoprenivorans	-0.0312372	-0.123127	-0.143394	-0.115605	-0.0411692	-0.049314	-0.219749	-0.149336	-0.22463	-0.105646	-0.0526466	-0.241176	-0.0663613	-0.116008	-0.0813571	-0.1081	-0.085184	-0.156111	-0.191823	-0.188499	-0.138547	-0.233847	-0.0349984	-0.0456515	-0.132811	-0.128777	-0.100843	-0.162926	-0.0839231	-0.142789	-0.0735661	-0.189512	-0.111187	-0.0885793	-0.0989595	-0.0989917
Chlorobium phaeovibrioides	-0.212587	-0.18868	-0.171134	-0.154906	-0.158436	-0.168828	-0.0805883	-0.0400203	-0.0755799	-0.141418	-0.0143468	-0.125884	-0.152311	-0.195154	-0.174283	-0.181116	-0.167301	-0.140333	-0.115967	-0.0612889	-0.0380358	-0.0300996	-0.0320957	-0.0399896	-0.206746	-0.173282	-0.194063	-0.175081	-0.157535	-0.151219	-0.0643407	-0.0470731	-0.0540334	-0.0480679	-0.0735045	-0.11641
Brachyspira pilosicoli	-0.0218905	-0.0239619	-0.020911	-0.0218934	-0.018215	-0.0177707	-0.110285	-0.179869	-0.100394	-0.07847	-0.278149	-0.0940618	-0.0171055	-0.0240766	-0.0206051	-0.0238334	-0.0196979	-0.0200429	-0.107873	-0.152883	-0.193146	-0.175993	-0.0962046	-0.183278	-0.0229341	-0.0216354	-0.0246561	-0.029896	-0.0185371	-0.020477	-0.165665	-0.129515	-0.249385	-0.145889	-0.167662	-0.18507
Rickettsia peacockii	-0.0190734	-0.023914	-0.0235738	-0.0238635	-0.018394	-0.0160696	-0.149206	-0.163389	-0.160642	-0.172031	-0.198413	-0.177886	-0.0158282	-0.0229765	-0.0205466	-0.021757	-0.0214559	-0.0254028	-0.114688	-0.17448	-0.113342	-0.0989759	-0.159786	-0.153718	-0.0254388	-0.0217139	-0.0280952	-0.0298067	-0.0217861	-0.0260219	-0.115165	-0.16799	-0.175495	-0.163762	-0.108056	-0.214468
Metallosphaera sedula	-0.18511	-0.124199	-0.134178	-0.181836	-0.203124	-0.229453	-0.0645073	-0.0230188	-0.0703924	-0.0774803	-0.007856	-0.130959	-0.180346	-0.0535736	-0.103619	-0.0860192	-0.106663	-0.0823966	-0.0679375	-0.025848	-0.0157746	-0.0283802	-0.00483368	-0.00567183	-0.0842631	-0.0628984	-0.0574275	-0.0599239	-0.105932	-0.0811208	-0.0514919	-0.0262862	-0.0139995	-0.0121681	-0.0244606	-0.0148971
Acidaminococcus intestini	-0.134062	-0.12483	-0.0951524	-0.117306	-0.0907398	-0.0916426	-0.0502931	-0.0256776	-0.0436017	-0.0961624	-0.0148306	-0.0863899	-0.112489	-0.138709	-0.133094	-0.145511	-0.0983783	-0.0849539	-0.0859617	-0.046888	-0.0274513	-0.0258496	-0.0238846	-0.0304337	-0.118529	-0.119289	-0.142507	-0.11411	-0.0947694	-0.0906445	-0.0477131	-0.032846	-0.050408	-0.0387276	-0.0559419	-0.0945211
Slackia heliotrinireducens	-0.0541283	-0.116884	-0.112682	-0.102005	-0.0593746	-0.0558177	-0.11426	-0.057673	-0.096786	-0.106954	-0.0477941	-0.10893	-0.101263	-0.0874277	-0.103975	-0.107346	-0.0660524	-0.130812	-0.112194	-0.0762874	-0.0462954	-0.0778871	-0.0142636	-0.017044	-0.115724	-0.0925052	-0.0992525	-0.123152	-0.081042	-0.135231	-0.0853471	-0.0792345	-0.0406215	-0.0400746	-0.0572906	-0.0391026
Nocardiopsis dassonvillei	-0.0191831	-0.0760135	-0.0906456	-0.0697108	-0.0220205	-0.0267185	-0.139083	-0.0922727	-0.143826	-0.062026	-0.029249	-0.156535	-0.0417441	-0.0702179	-0.0490457	-0.0673996	-0.0486486	-0.0948317	-0.119645	-0.117919	-0.0840628	-0.151713	-0.0196942	-0.0259744	-0.0848171	-0.0786317	-0.0650124	-0.105113	-0.0489765	-0.0865303	-0.0428897	-0.118827	-0.0665147	-0.0522978	-0.0584148	-0.0578663
Polaromonas naphthalenivorans	-0.0839119	-0.105568	-0.0647192	-0.097482	-0.124665	-0.0573057	-0.0735	-0.0325583	-0.0620012	-0.106968	-0.0240512	-0.0625807	-0.129414	-0.0565659	-0.0794744	-0.0846536	-0.0571049	-0.106565	-0.0734887	-0.0360807	-0.0289249	-0.0327127	-0.0212179	-0.0111056	-0.0981553	-0.0646283	-0.0888939	-0.0864746	-0.0741228	-0.109088	-0.0981217	-0.0565761	-0.0206015	-0.0240942	-0.0269911	-0.0154811
Acinetobacter calcoaceticus	-0.0128561	-0.0637034	-0.0757537	-0.0596899	-0.0197266	-0.0237158	-0.127746	-0.0834091	-0.130762	-0.0548162	-0.0251315	-0.143831	-0.0304098	-0.06095	-0.0407766	-0.054582	-0.043279	-0.0834633	-0.106776	-0.106651	-0.075043	-0.137235	-0.0174347	-0.0232168	-0.0667921	-0.0678605	-0.0495204	-0.0857473	-0.0417957	-0.074765	-0.0370987	-0.107751	-0.0587353	-0.045942	-0.0520117	-0.0521293
Planctomyces limnophilus	-0.0965004	-0.0868962	-0.0774857	-0.084493	-0.0749812	-0.0506337	-0.0798385	-0.0406809	-0.075016	-0.071415	-0.0219929	-0.091999	-0.0972634	-0.0638621	-0.073146	-0.0814567	-0.0559686	-0.0899346	-0.0797253	-0.0519923	-0.037929	-0.0629245	-0.013949	-0.0119103	-0.0950622	-0.0659025	-0.0774939	-0.0913284	-0.0671368	-0.0909532	-0.0599994	-0.0584059	-0.032887	-0.026248	-0.0345219	-0.0257522
Lactobacillus casei	-0.0573849	-0.0597961	-0.0787951	-0.0518783	-0.156971	-0.14291	-0.0832493	-0.0659945	-0.061796	-0.0759695	-0.0372131	-0.02889	-0.0215444	-0.0598557	-0.0401315	-0.0570552	-0.0869391	-0.0663309	-0.0592909	-0.0455994	-0.0307489	-0.0294657	-0.0469637	-0.027075	-0.0773169	-0.0878372	-0.0683442	-0.0803412	-0.0734736	-0.0743052	-0.0611245	-0.0415714	-0.0498473	-0.0328781	-0.0336949	-0.0535268
Mycobacterium marinum	-0.0707249	-0.077504	-0.0679088	-0.0850938	-0.0935818	-0.0941647	-0.0607626	-0.0162685	-0.0391441	-0.0679191	-0.00626215	-0.0680569	-0.0618261	-0.0810324	-0.0846431	-0.0767299	-0.0932973	-0.0725474	-0.0520791	-0.0298916	-0.0130535	-0.010203	-0.00892602	-0.0145468	-0.0825561	-0.0750098	-0.0708981	-0.0688697	-0.0840891	-0.0745055	-0.0363264	-0.0225523	-0.0220798	-0.0180522	-0.0228136	-0.036369
Bacillus clausii	-0.0193758	-0.0200371	-0.0213936	-0.0194483	-0.0169234	-0.0156996	-0.0878791	-0.0970991	-0.0670613	-0.0443788	-0.0648689	-0.0444493	-0.0153748	-0.0207844	-0.0186232	-0.0210149	-0.0203749	-0.0213927	-0.079861	-0.116646	-0.0521835	-0.040272	-0.0919487	-0.0984413	-0.0226342	-0.0200002	-0.0252587	-0.0261556	-0.0204049	-0.021805	-0.0675033	-0.0778484	-0.135794	-0.116866	-0.136658	-0.0706369
Treponema succinifaciens	-0.0755386	-0.073485	-0.0687343	-0.0765199	-0.0759534	-0.0516202	-0.0556716	-0.0268858	-0.053459	-0.0623179	-0.0179499	-0.0688295	-0.0794804	-0.049836	-0.0600856	-0.0657933	-0.048027	-0.0750478	-0.0610297	-0.0354503	-0.0229612	-0.031987	-0.0131164	-0.00811566	-0.0778564	-0.057665	-0.0657145	-0.0764472	-0.0569588	-0.0758925	-0.0560486	-0.0421956	-0.0214176	-0.0193112	-0.0258556	-0.0173713
Rubrivivax gelatinosus	-0.0920266	-0.0757337	-0.0723523	-0.0673937	-0.0653475	-0.0695705	-0.0286872	-0.0111165	-0.0216455	-0.0582076	-0.00593516	-0.0492398	-0.0666163	-0.0870458	-0.075244	-0.0843792	-0.0641262	-0.0540146	-0.0433121	-0.0216515	-0.0126586	-0.0132828	-0.0114005	-0.0135502	-0.0762994	-0.0739935	-0.0907356	-0.0731399	-0.060788	-0.0587757	-0.0252399	-0.0159473	-0.0203369	-0.017263	-0.0280106	-0.0434544
Yersinia pseudotuberculosis	-0.0793401	-0.0661412	-0.059876	-0.0612654	-0.0585987	-0.0619162	-0.0310316	-0.0186027	-0.0261394	-0.0578835	-0.0165397	-0.0505133	-0.0588864	-0.0780804	-0.0690469	-0.0746295	-0.0584279	-0.0498142	-0.0467811	-0.0283337	-0.0199618	-0.0177902	-0.0168229	-0.0217509	-0.0695138	-0.067131	-0.0798245	-0.0661978	-0.0554174	-0.053548	-0.0298227	-0.0226823	-0.0301964	-0.0243267	-0.0319233	-0.0509421
Rhodopseudomonas palustris	-0.0110022	-0.0120302	-0.0110264	-0.0107356	-0.016603	-0.0118662	-0.0375926	-0.0707208	-0.0210771	-0.0215766	-0.11639	-0.0233724	-0.00728428	-0.0120911	-0.00971765	-0.0105679	-0.00945542	-0.0103787	-0.0322208	-0.0542231	-0.103476	-0.0474691	-0.107874	-0.0982705	-0.0128067	-0.00947394	-0.0114753	-0.0250169	-0.00915908	-0.0106073	-0.0854513	-0.0829045	-0.0613384	-0.0573222	-0.0727231	-0.0421521
Corynebacterium ulcerans	-0.0714041	-0.0712711	-0.0558672	-0.0542699	-0.0481684	-0.0551478	-0.023306	-0.0100419	-0.0200658	-0.051494	-0.00659842	-0.042738	-0.0519523	-0.0703003	-0.0625214	-0.0638238	-0.046938	-0.0412708	-0.0387176	-0.021637	-0.0128872	-0.0122344	-0.00975886	-0.0135883	-0.0573578	-0.0583813	-0.0708375	-0.0593394	-0.044497	-0.0445114	-0.0202771	-0.0145602	-0.0208073	-0.0172653	-0.0218505	-0.0405527
Erysipelothrix rhusiopathiae	-0.0681909	-0.0623186	-0.0514865	-0.0485743	-0.052474	-0.0543821	-0.0279317	-0.0101645	-0.0218819	-0.047824	-0.00915217	-0.0450684	-0.0528309	-0.0654247	-0.0537068	-0.0614249	-0.0543396	-0.0440227	-0.0317007	-0.0197354	-0.0132237	-0.0102129	-0.00890165	-0.0141312	-0.055626	-0.0496194	-0.0589831	-0.0545582	-0.0491917	-0.047081	-0.0190241	-0.0152657	-0.0172154	-0.0154511	-0.0169611	-0.0310669
Enterococcus faecium	-0.0610225	-0.0579671	-0.0570284	-0.0912464	-0.0468996	-0.0349713	-0.0278548	-0.0120142	-0.0378092	-0.024175	-0.00677723	-0.0566915	-0.0585123	-0.0407907	-0.0639368	-0.0505808	-0.0405035	-0.0627689	-0.0478699	-0.0180093	-0.0088696	-0.0155583	-0.00296882	-0.00343559	-0.0600026	-0.0381118	-0.0514535	-0.0475472	-0.051094	-0.0635723	-0.0327776	-0.0169749	-0.00970007	-0.00924831	-0.0149986	-0.00948566
Aeromonas hydrophila	-0.0137482	-0.0135521	-0.0127342	-0.0119204	-0.0116721	-0.0119272	-0.0602056	-0.0549074	-0.0346901	-0.0358473	-0.0901347	-0.0321885	-0.0100026	-0.0148002	-0.0121271	-0.0146886	-0.0129528	-0.0123417	-0.0357679	-0.0611281	-0.0614847	-0.0769619	-0.0288971	-0.0543058	-0.0145266	-0.0126665	-0.0153641	-0.0162132	-0.0123907	-0.0128783	-0.0553725	-0.0410337	-0.0803026	-0.046033	-0.0565519	-0.0584174
Halanaerobium hydrogeniformans	-0.0243817	-0.0220608	-0.0264036	-0.0202119	-0.0524504	-0.0485392	-0.047493	-0.0218235	-0.0237358	-0.0514553	-0.03254	-0.0152211	-0.0111013	-0.0240868	-0.017581	-0.0217224	-0.0309528	-0.0229409	-0.0359821	-0.0425409	-0.0442167	-0.0111496	-0.0272267	-0.0516345	-0.029874	-0.0322686	-0.0268411	-0.0317992	-0.0259742	-0.0257419	-0.0629497	-0.0535857	-0.0426406	-0.0427433	-0.021457	-0.0285185
Anaerococcus prevotii	-0.054243	-0.0527023	-0.0464775	-0.0378429	-0.0379213	-0.0420672	-0.0182994	-0.00620177	-0.0155331	-0.0520191	-0.00260963	-0.0276877	-0.037267	-0.0503276	-0.0461583	-0.0510502	-0.041507	-0.034899	-0.024361	-0.0153912	-0.00872266	-0.00865344	-0.00619256	-0.0096114	-0.0517104	-0.041343	-0.0592788	-0.0533206	-0.0378036	-0.0381143	-0.0179702	-0.0118448	-0.0120651	-0.0113458	-0.0152246	-0.0259807
Chlamydia trachomatis	-0.0499644	-0.0627009	-0.0900682	-0.0558567	-0.0167871	-0.0196635	-0.00383604	-0.00232806	-0.00316204	-0.00755734	-0.00252136	-0.00679691	-0.0578958	-0.0451669	-0.0349097	-0.0564763	-0.0410279	-0.0695904	-0.00411913	-0.00308751	-0.00205746	-0.00246462	-0.00273449	-0.002478	-0.0431257	-0.0732979	-0.0509072	-0.0605806	-0.0464745	-0.0656095	-0.0036477	-0.00246856	-0.00345133	-0.00266584	-0.00357619	-0.00573473
Jannaschia sp.	-0.0506617	-0.0433885	-0.0442124	-0.0377946	-0.0466496	-0.0481756	-0.0249552	-0.00715134	-0.015797	-0.0356979	-0.00479004	-0.0302653	-0.0368884	-0.0478297	-0.0398771	-0.0463049	-0.0448613	-0.0337047	-0.0239447	-0.0168155	-0.0088354	-0.00941145	-0.00597905	-0.00898269	-0.0432328	-0.0402127	-0.0476192	-0.0418162	-0.0399451	-0.0361662	-0.0162891	-0.0104008	-0.0118799	-0.0109598	-0.0134425	-0.022849
Sulfolobus islandicus	-0.0571152	-0.0416884	-0.0437577	-0.03586	-0.0458299	-0.0479674	-0.0220309	-0.00722527	-0.017856	-0.036477	-0.00303558	-0.035588	-0.0366372	-0.0422652	-0.0373708	-0.0453797	-0.0457517	-0.0346259	-0.0223306	-0.0153323	-0.00788724	-0.00426415	-0.00410393	-0.00790212	-0.0451205	-0.0379971	-0.0447798	-0.0435091	-0.0400864	-0.0372737	-0.0123362	-0.0115965	-0.00941871	-0.0091457	-0.0101294	-0.018851
Kocuria rhizophila	-0.0384577	-0.0615056	-0.0649282	-0.0599908	-0.0311168	-0.0347971	-0.019964	-0.0031313	-0.0204857	-0.0022396	-0.00105942	-0.0394888	-0.0382905	-0.0391009	-0.0532001	-0.0698684	-0.0593183	-0.052838	-0.0181832	-0.00168072	-0.000900994	-0.00161403	-0.00047736	-0.00108747	-0.0490002	-0.03732	-0.0151515	-0.00796507	-0.0561091	-0.0567402	-0.00529362	-0.00214266	-0.00123928	-0.000944228	-0.00245141	-0.00234859
Fibrobacter succinogenes	-0.0403623	-0.0560539	-0.0768886	-0.0521736	-0.0132069	-0.0169272	-0.00327362	-0.0016866	-0.00261178	-0.00784028	-0.00150775	-0.00611364	-0.0484791	-0.0381231	-0.030167	-0.0462089	-0.0372963	-0.0601943	-0.00373821	-0.00282309	-0.00180842	-0.0021169	-0.00166606	-0.0019735	-0.0381014	-0.0644486	-0.0426929	-0.050418	-0.0411579	-0.056611	-0.00301071	-0.00210112	-0.00288169	-0.00223911	-0.00292429	-0.00532994
Colwellia psychrerythraea	-0.0424624	-0.0341406	-0.032504	-0.035058	-0.0303408	-0.0301182	-0.0220658	-0.0107745	-0.0137152	-0.0262716	-0.00971423	-0.0234301	-0.0313094	-0.0379819	-0.0317024	-0.0395789	-0.0321886	-0.0284161	-0.0211008	-0.0177767	-0.0120794	-0.0233254	-0.00898098	-0.0109391	-0.0360625	-0.0370035	-0.0420595	-0.0339798	-0.0310038	-0.0296413	-0.0151143	-0.0121814	-0.0155486	-0.0129739	-0.0158618	-0.0220177
Thermovirga lienii	-0.0363648	-0.0242407	-0.0332633	-0.042925	-0.0138845	-0.015176	-0.00742816	-0.00369338	-0.00472306	-0.0179561	-0.0039136	-0.00921863	-0.0184599	-0.0238904	-0.0145455	-0.033222	-0.0143466	-0.0131605	-0.00763198	-0.00632945	-0.00441407	-0.0671099	-0.00986097	-0.0205464	-0.0272731	-0.0207296	-0.0695047	-0.0172843	-0.0139364	-0.0140347	-0.00584739	-0.00436567	-0.00639498	-0.0073546	-0.00639948	-0.0870197
Streptococcus sanguinis	-0.0367664	-0.030357	-0.027935	-0.0284301	-0.0267472	-0.0292141	-0.0139209	-0.00624599	-0.0103717	-0.0235039	-0.00444705	-0.0217479	-0.0273772	-0.0355947	-0.0309386	-0.0370646	-0.027691	-0.0250805	-0.0176357	-0.0105326	-0.00654901	-0.00833754	-0.004697	-0.00630984	-0.0315061	-0.030574	-0.0367131	-0.0300201	-0.0260502	-0.0269007	-0.00975801	-0.00763665	-0.0112816	-0.00777281	-0.010721	-0.0203202
Clostridium cellulolyticum	-0.0283497	-0.0120446	-0.0423474	-0.038803	-0.00179705	-0.00877786	-0.0117846	-0.150474	-0.125012	-0.0205569	-0.0023766	-0.0029742	-0.00141398	-0.00221974	-0.00161872	-0.00202687	-0.00164123	-0.00176792	-0.00225904	-0.00223969	-0.00178096	-0.0017266	-0.000743086	-0.00146902	-0.00182022	-0.0019561	-0.00175067	-0.00220932	-0.00150232	-0.00186918	-0.00181315	-0.00171829	-0.00277533	-0.0531219	-0.0018491	-0.00241761
Burkholderia cenocepacia	-0.016518	-0.0151317	-0.0179394	-0.0140716	-0.0362965	-0.0331981	-0.0286189	-0.0154038	-0.0172563	-0.0307226	-0.0173489	-0.0111929	-0.00830305	-0.017683	-0.0122046	-0.015753	-0.0214746	-0.015783	-0.0223657	-0.0235826	-0.0227192	-0.00809191	-0.0169927	-0.0256028	-0.0200441	-0.0217967	-0.0183521	-0.0213736	-0.018347	-0.0174419	-0.0336716	-0.0282856	-0.0237944	-0.0227865	-0.0127928	-0.0205818
Rickettsia akari	-0.0344119	-0.0226048	-0.0246999	-0.02218	-0.036799	-0.0345259	-0.0184094	-0.0104177	-0.0129472	-0.023332	-0.00863049	-0.0152383	-0.0209622	-0.0233144	-0.0217806	-0.0251408	-0.0247283	-0.019579	-0.0189947	-0.012536	-0.00957297	-0.0063139	-0.00861605	-0.0106086	-0.0233029	-0.0261215	-0.0250041	-0.0229126	-0.0217895	-0.0217398	-0.0164362	-0.0116228	-0.0132311	-0.0105417	-0.0094693	-0.0158104
Vibrio harveyi	-0.00340295	-0.00332838	-0.00380562	-0.00371037	-0.00389862	-0.00448188	-0.0188743	-0.0190826	-0.0176055	-0.0113685	-0.0365526	-0.0186029	-0.00237051	-0.00353755	-0.00297684	-0.00356427	-0.00355643	-0.00275467	-0.0235171	-0.0269638	-0.0269184	-0.0388645	-0.0388161	-0.0345343	-0.00386744	-0.00347056	-0.0036884	-0.00804436	-0.00313413	-0.00288248	-0.0152311	-0.0256891	-0.0286475	-0.0328402	-0.0409691	-0.0375615
Candidatus Pelagibacter	-0.0179136	-0.0163586	-0.016899	-0.017013	-0.0134361	-0.0153152	-0.0148118	-0.0166448	-0.0154089	-0.0192148	-0.0152301	-0.0152469	-0.0139778	-0.0180867	-0.0157534	-0.0191848	-0.0155409	-0.0152027	-0.0166011	-0.0158565	-0.0155344	-0.0177262	-0.0128483	-0.0145867	-0.0177577	-0.0178865	-0.020787	-0.0188822	-0.0148632	-0.0160728	-0.014667	-0.0135225	-0.0175441	-0.0157585	-0.0151646	-0.0201929
Haloterrigena turkmenica	-0.0184913	-0.021698	-0.0238253	-0.0229195	-0.0195396	-0.0175088	-0.0191692	-0.00882482	-0.0175614	-0.0143583	-0.00456838	-0.0246709	-0.0194196	-0.0138265	-0.0155847	-0.0191719	-0.0160892	-0.022304	-0.0201842	-0.0120995	-0.00813044	-0.0128328	-0.0018828	-0.00220877	-0.0260722	-0.0172002	-0.0190795	-0.0249517	-0.0176537	-0.0217948	-0.0113963	-0.0128738	-0.00800394	-0.00564186	-0.00775803	-0.00594184
Methanocaldococcus vulcanius	-0.0250425	-0.0166163	-0.0195398	-0.0160198	-0.0345535	-0.0362019	-0.0151204	-0.00919888	-0.0104142	-0.0188649	-0.00631463	-0.00993282	-0.0142521	-0.0163544	-0.0155266	-0.0190308	-0.0188	-0.014808	-0.0133312	-0.00902573	-0.0061056	-0.0051	-0.00720384	-0.00623363	-0.017028	-0.0210383	-0.0179292	-0.0165532	-0.0163291	-0.0166719	-0.0117914	-0.00818078	-0.00898522	-0.00731262	-0.00704149	-0.0108582
Vibrio sp.	-0.0241059	-0.0176891	-0.0191789	-0.0170214	-0.02964	-0.0300525	-0.0123437	-0.00683039	-0.0090587	-0.0173593	-0.00709323	-0.0119742	-0.0156381	-0.0181428	-0.0175016	-0.020007	-0.0181302	-0.0148306	-0.0138488	-0.0081785	-0.00729536	-0.00441785	-0.00668117	-0.0067323	-0.0174474	-0.020043	-0.0190166	-0.0170115	-0.0163586	-0.0162141	-0.0114779	-0.00830899	-0.00953126	-0.00737212	-0.00794832	-0.0131736
Thiobacillus denitrificans	-0.0173358	-0.0141992	-0.0132103	-0.0142014	-0.0136483	-0.0141684	-0.013366	-0.0117598	-0.0107821	-0.0156762	-0.0128815	-0.0125825	-0.0124833	-0.0159109	-0.014234	-0.0175673	-0.0142661	-0.0129304	-0.0132121	-0.013874	-0.0124944	-0.0141105	-0.0104115	-0.0119538	-0.016098	-0.0157377	-0.0185446	-0.0153947	-0.0133713	-0.0142523	-0.0122889	-0.0109587	-0.0155934	-0.012207	-0.0124341	-0.0169181
Salmonella bongori	-0.022619	-0.0174057	-0.0169278	-0.0169194	-0.0165089	-0.0165908	-0.0108029	-0.00522244	-0.00709447	-0.0158659	-0.00506457	-0.0140803	-0.0161343	-0.0207937	-0.0173174	-0.0217411	-0.0165324	-0.0143875	-0.010768	-0.00910471	-0.00676978	-0.0114178	-0.00528417	-0.00657984	-0.0195517	-0.0196951	-0.0238408	-0.0187928	-0.0158555	-0.0151529	-0.00888609	-0.00648247	-0.00874992	-0.00738318	-0.00835494	-0.0131279
Novosphingobium sp.	-0.120411	-0.00648642	-0.0193121	-0.01643	-0.00116983	-0.00382467	-0.00248211	-0.00149542	-0.0040571	-0.0168705	-0.0011545	-0.00154838	-0.00142936	-0.0368651	-0.0198949	-0.0477983	-0.00123517	-0.00169176	-0.0011531	-0.00151433	-0.0168624	-0.00135834	-0.000777603	-0.000747923	-0.00279473	-0.00213304	-0.0026551	-0.00154326	-0.00159912	-0.00169805	-0.000830794	-0.000925187	-0.00100032	-0.000789132	-0.00089386	-0.000874395
Selenomonas ruminantium	-0.0076379	-0.00841116	-0.00910225	-0.0087431	-0.00664614	-0.00580097	-0.0232061	-0.0167663	-0.0166182	-0.0198559	-0.014191	-0.019095	-0.0060374	-0.00793028	-0.00706205	-0.00830824	-0.00820442	-0.00913641	-0.0193083	-0.0222019	-0.0145636	-0.0202577	-0.00780121	-0.0107134	-0.0093331	-0.0081119	-0.0105584	-0.0104346	-0.00849634	-0.00936227	-0.013766	-0.014192	-0.0227273	-0.0143601	-0.0164913	-0.0197027
Brevundimonas subvibrioides	-0.0168432	-0.0161849	-0.0133761	-0.0116627	-0.0238189	-0.0137911	-0.00667634	-0.0143377	-0.00455462	-0.0189256	-0.00201018	-0.0101833	-0.0112237	-0.0166764	-0.0108184	-0.0227862	-0.017731	-0.015487	-0.00742675	-0.00392072	-0.0043562	-0.00518045	-0.00340635	-0.00571596	-0.0204534	-0.0125225	-0.0192183	-0.0191892	-0.022072	-0.0160332	-0.00922826	-0.00624449	-0.00595151	-0.00562826	-0.00560786	-0.00858829
Clostridium beijerinckii	-0.0249788	-0.0160858	-0.0144415	-0.0153264	-0.0147866	-0.0145219	-0.00838375	-0.00422151	-0.0063851	-0.014488	-0.00387605	-0.013823	-0.0149863	-0.0184516	-0.0167564	-0.0184356	-0.0165135	-0.0131721	-0.00869517	-0.00614433	-0.00371517	-0.00403899	-0.0035232	-0.00426849	-0.0183786	-0.016165	-0.0209827	-0.0179474	-0.0158314	-0.0142127	-0.00935324	-0.00590364	-0.00535839	-0.00488014	-0.00563482	-0.00964117
Parachlamydia acanthamoebae	-0.0174536	-0.0156249	-0.0128199	-0.0145345	-0.0135921	-0.0137757	-0.00969459	-0.00579584	-0.00844602	-0.015534	-0.00454291	-0.0159273	-0.0128231	-0.0168632	-0.0153013	-0.0166323	-0.0145185	-0.0126947	-0.0119321	-0.00900991	-0.00497045	-0.0052283	-0.00431935	-0.00556094	-0.0162027	-0.0150323	-0.0171876	-0.0168134	-0.0138642	-0.0133996	-0.00769535	-0.00650954	-0.00865684	-0.00653547	-0.0070295	-0.0134804
Pseudoalteromonas sp.	-0.0219789	-0.0173848	-0.016057	-0.0164669	-0.0153676	-0.0152515	-0.00787799	-0.00298169	-0.0052623	-0.0131754	-0.00238009	-0.011089	-0.0156072	-0.0214314	-0.0167348	-0.0200672	-0.0151329	-0.0130921	-0.00897029	-0.00618265	-0.00347641	-0.00617224	-0.0022107	-0.00317295	-0.0174843	-0.0166509	-0.0195394	-0.0162146	-0.0146705	-0.0140208	-0.00552017	-0.00394748	-0.00517269	-0.00412469	-0.00543684	-0.00908629
Methylacidiphilum infernorum	-0.0263668	-0.0206476	-0.0146447	-0.0164209	-0.0216026	-0.0187066	-0.00572414	-0.00145745	-0.00443611	-0.0112801	-0.00135083	-0.012308	-0.0174988	-0.0218175	-0.0198476	-0.0223452	-0.0160023	-0.0108595	-0.00630757	-0.00264291	-0.00133419	-0.0014267	-0.00158461	-0.00197095	-0.0173146	-0.0189565	-0.0238085	-0.0134057	-0.0154457	-0.0114695	-0.00340085	-0.00160346	-0.00184018	-0.00185491	-0.00298689	-0.00710017
Thermodesulfovibrio yellowstonii	-0.0225881	-0.017056	-0.0149027	-0.0167034	-0.0180425	-0.0181151	-0.00765504	-0.00271241	-0.00576089	-0.0117244	-0.00204458	-0.0119462	-0.0158968	-0.0185766	-0.0163663	-0.0200411	-0.0172486	-0.013094	-0.00913343	-0.00502002	-0.00314184	-0.00388168	-0.00184475	-0.00292964	-0.0167073	-0.0164415	-0.0177864	-0.0150318	-0.0159025	-0.013619	-0.00468242	-0.00385432	-0.00459631	-0.003431	-0.00430305	-0.00757036
Helicobacter bizzozeronii	-0.00351674	-0.00130215	-0.0102701	-0.00206724	-0.00321848	-0.00862467	-0.000759994	-0.00446867	-0.0016688	-0.00146026	-0.00304589	-0.00160383	-0.00557501	-0.0131628	-0.0020104	-0.0119226	-0.0233355	-0.0350234	-0.00474918	-0.00636379	-0.0175459	-0.0247691	-0.000872447	-0.000988385	-0.0217456	-0.00334847	-0.0376629	-0.012185	-0.0321561	-0.031815	-0.00994973	-0.0144202	-0.00141153	-0.0100698	-0.00945802	-0.00295698
Aeropyrum pernix	-0.0237592	-0.0108362	-0.0272674	-0.0273704	-0.00500326	-0.0063235	-0.00554107	-0.0230982	-0.0444706	-0.0422482	-0.00374235	-0.00566859	-0.00511239	-0.00709237	-0.00608845	-0.00648249	-0.00513809	-0.004447	-0.00562756	-0.00467424	-0.00298815	-0.00392287	-0.00325994	-0.00330266	-0.00592216	-0.00612158	-0.00775284	-0.00564967	-0.00498723	-0.00464715	-0.00404494	-0.00354665	-0.00532267	-0.0321692	-0.00499211	-0.00720622
Rickettsia slovaca	-0.0184025	-0.0161479	-0.0148524	-0.0147473	-0.015892	-0.0156077	-0.00831881	-0.00391379	-0.00618227	-0.014276	-0.00356446	-0.011115	-0.0132311	-0.0170029	-0.0150277	-0.0171147	-0.0142798	-0.0125416	-0.00904922	-0.00641428	-0.00422996	-0.00521647	-0.00291004	-0.0040915	-0.0158285	-0.014936	-0.0181235	-0.0150249	-0.013428	-0.0131647	-0.00584385	-0.00456851	-0.00629692	-0.00470997	-0.00587196	-0.0091593
Methanoculleus marisnigri	-0.0208166	-0.0152078	-0.0145526	-0.014135	-0.0147665	-0.015235	-0.00787283	-0.00336456	-0.00544325	-0.0124088	-0.00290619	-0.0107896	-0.0139186	-0.017073	-0.0155957	-0.0179534	-0.0156916	-0.0126824	-0.00895213	-0.00584793	-0.0036216	-0.00421234	-0.0025492	-0.00371352	-0.0160666	-0.015535	-0.018895	-0.0157692	-0.0143993	-0.0135779	-0.00615462	-0.00434319	-0.00528029	-0.00427489	-0.00561878	-0.0088407
Clostridium phytofermentans	-0.0183729	-0.0163083	-0.0139447	-0.0144678	-0.0123171	-0.0129401	-0.00955741	-0.00467171	-0.00829255	-0.0135409	-0.00258661	-0.0134384	-0.0127125	-0.017931	-0.0149555	-0.0164014	-0.012299	-0.0127234	-0.0107234	-0.00721689	-0.00478138	-0.00707835	-0.00271513	-0.00368362	-0.0155905	-0.0153229	-0.0163536	-0.0165883	-0.0117034	-0.0131254	-0.00546588	-0.00604708	-0.00615399	-0.00483221	-0.00574883	-0.00966915
Agrobacterium radiobacter	-0.0216297	-0.0151823	-0.0129928	-0.016416	-0.0158925	-0.0164254	-0.00723726	-0.00260059	-0.00488611	-0.0121169	-0.00220248	-0.0117253	-0.0147337	-0.01605	-0.0155045	-0.0189639	-0.0158084	-0.0119381	-0.00854775	-0.00449981	-0.0029135	-0.00339445	-0.0018687	-0.00279332	-0.015406	-0.0153616	-0.0156675	-0.0135204	-0.0149153	-0.0126247	-0.00442686	-0.00353971	-0.00406654	-0.00317498	-0.00414609	-0.00719971
Rhodoferax ferrireducens	-0.0139768	-0.0108803	-0.0109309	-0.0110645	-0.0108377	-0.0100529	-0.0103318	-0.0111203	-0.0089876	-0.0120719	-0.0110095	-0.0123219	-0.00800399	-0.011196	-0.00946054	-0.0115683	-0.00927316	-0.00724319	-0.010273	-0.0106857	-0.0116365	-0.00938446	-0.0105118	-0.011285	-0.0104003	-0.0109791	-0.0103213	-0.0114742	-0.00880711	-0.00778822	-0.0109635	-0.00964272	-0.013797	-0.0111629	-0.0106125	-0.0130528
Methylobacterium populi	-0.0128603	-0.0141876	-0.0160215	-0.014436	-0.009883	-0.0081356	-0.0132803	-0.00654262	-0.0123081	-0.0086043	-0.00208409	-0.0181916	-0.012773	-0.00936585	-0.0102769	-0.013025	-0.0102743	-0.014004	-0.014249	-0.00947455	-0.00544997	-0.0110539	-0.00131274	-0.00170485	-0.0172318	-0.0114276	-0.012616	-0.0167151	-0.01113	-0.0137277	-0.00559019	-0.00904254	-0.00476698	-0.00407269	-0.00492441	-0.00469602
Niastella koreensis	-0.0118602	-0.0140923	-0.0164702	-0.014911	-0.0105157	-0.00984203	-0.0117663	-0.00486474	-0.0110605	-0.00910025	-0.00208546	-0.0152435	-0.0129981	-0.0101393	-0.0105243	-0.0133271	-0.01031	-0.0137395	-0.0136688	-0.00758765	-0.00402267	-0.00747	-0.00161162	-0.00202502	-0.0178014	-0.0122469	-0.0141364	-0.0170024	-0.0114602	-0.0135993	-0.00587875	-0.00656717	-0.00421093	-0.00408402	-0.00530441	-0.00437755
Edwardsiella tarda	-0.0015118	-0.00215594	-0.00547415	-0.00163376	-0.000497035	-0.000560441	-0.000618513	-0.146147	-0.0203668	-0.00163705	-0.000207503	-0.000326346	-0.000323233	-0.000388481	-0.000349873	-0.000448223	-0.000377036	-0.000376247	-0.000443722	-0.000356074	-0.000333856	-0.00037563	-0.000321397	-0.000313633	-0.000441706	-0.000419347	-0.000462649	-0.000466668	-0.000387608	-0.000408219	-0.000322033	-0.000318603	-0.000463657	-0.00958745	-0.000485106	-0.000610264
Azotobacter vinelandii	-0.0107822	-0.0163178	-0.0163914	-0.0177313	-0.00673541	-0.00716777	-0.00569943	-0.00515342	-0.00286042	-0.00540568	-0.0014071	-0.00653939	-0.0134594	-0.0189728	-0.0101132	-0.0146961	-0.0102283	-0.00815133	-0.00919219	-0.00624289	-0.00388715	-0.0154068	-0.00113344	-0.00227717	-0.00676199	-0.0241421	-0.0376184	-0.00620329	-0.012432	-0.00920194	-0.00233065	-0.00208923	-0.00347651	-0.00567341	-0.00948028	-0.00448805
Serratia plymuthica	-0.0174443	-0.0137612	-0.0125491	-0.0131628	-0.0129456	-0.0132195	-0.00666901	-0.00252731	-0.00550916	-0.0119681	-0.00225615	-0.0108238	-0.0121108	-0.015587	-0.0139991	-0.0151762	-0.0126156	-0.0108965	-0.00806329	-0.00474647	-0.0033163	-0.00285784	-0.00241808	-0.00346672	-0.0143361	-0.0143962	-0.0165426	-0.0143658	-0.0118196	-0.0115403	-0.00471669	-0.00366927	-0.00449913	-0.0038015	-0.00421117	-0.00834245
Desulfatibacillum alkenivorans	-0.0178822	-0.0129479	-0.0118097	-0.0129986	-0.0117736	-0.0117964	-0.00499745	-0.0018486	-0.00372139	-0.00975464	-0.00163987	-0.00796447	-0.0121995	-0.0149918	-0.0118506	-0.0150402	-0.0122714	-0.0105051	-0.00626074	-0.0039005	-0.00243187	-0.00346871	-0.00188219	-0.00276073	-0.0136315	-0.0140376	-0.0161892	-0.012956	-0.0116961	-0.0112069	-0.00380046	-0.00289319	-0.0044534	-0.00323729	-0.0037237	-0.00706056
Helicobacter felis	-0.0207394	-0.0177284	-0.0120177	-0.0125696	-0.00843703	-0.00843022	-0.00665168	-0.00281731	-0.00571085	-0.0155581	-0.000900582	-0.0105829	-0.00954023	-0.0137141	-0.0120254	-0.011473	-0.00827329	-0.0114736	-0.00854408	-0.00374684	-0.00332109	-0.00234177	-0.00181921	-0.00345567	-0.0142568	-0.0101525	-0.0133254	-0.0116683	-0.00759527	-0.0120628	-0.00447957	-0.00354269	-0.00388302	-0.00444902	-0.00457865	-0.00896878
Listeria innocua	-0.0163806	-0.0119324	-0.011097	-0.0118551	-0.0112295	-0.0118793	-0.00450086	-0.00183126	-0.00327687	-0.00765852	-0.00150775	-0.00713007	-0.0112995	-0.0133416	-0.0113735	-0.0141851	-0.0116129	-0.0100817	-0.00584996	-0.00335031	-0.00213685	-0.00278396	-0.00165263	-0.00214224	-0.0124868	-0.0127834	-0.0140466	-0.0116898	-0.0110042	-0.0106728	-0.00329957	-0.00252376	-0.00315951	-0.00251839	-0.00315381	-0.00504245
Corynebacterium jeikeium	-0.0106053	-0.0112562	-0.0100334	-0.0103837	-0.00776072	-0.0078348	-0.00782253	-0.00504034	-0.00788213	-0.00833985	-0.0035195	-0.0104501	-0.00907542	-0.0119346	-0.00946494	-0.0109567	-0.0089793	-0.00933808	-0.00825593	-0.00688946	-0.00503096	-0.00706331	-0.00287341	-0.00360811	-0.0105003	-0.0103096	-0.010826	-0.0109704	-0.00855826	-0.00929889	-0.00464388	-0.00614056	-0.00590963	-0.0044272	-0.0047723	-0.00704003
Acidovorax ebreus	-0.0145731	-0.0113389	-0.0104692	-0.0112208	-0.0105131	-0.0106613	-0.0061358	-0.00260489	-0.00388167	-0.00810396	-0.00251072	-0.00768237	-0.0105305	-0.0120392	-0.0108569	-0.0129104	-0.0105719	-0.0092942	-0.00659588	-0.00452796	-0.00272471	-0.00446922	-0.001869	-0.00268171	-0.0115768	-0.0121854	-0.0132263	-0.0106889	-0.0100317	-0.00968738	-0.00367581	-0.00290448	-0.00431209	-0.00321154	-0.00403177	-0.00680079
Magnetococcus sp.	-0.0135351	-0.0116377	-0.00975783	-0.0115301	-0.00968738	-0.00969178	-0.00619668	-0.00250137	-0.00391895	-0.00892569	-0.00242456	-0.00923796	-0.00950168	-0.0123449	-0.0107226	-0.0125963	-0.0102449	-0.00910982	-0.00709388	-0.00471138	-0.00293011	-0.00498874	-0.00191156	-0.002709	-0.0115642	-0.0115384	-0.0128242	-0.0112935	-0.00975237	-0.00944306	-0.00404115	-0.00320709	-0.00437419	-0.00317122	-0.00540193	-0.00649595
Streptomyces flavogriseus	-0.0127318	-0.0103822	-0.00962477	-0.00979529	-0.00921588	-0.00949754	-0.006607	-0.00393749	-0.00526866	-0.00894334	-0.00365309	-0.00862149	-0.00895684	-0.0116853	-0.00958884	-0.0116363	-0.00944113	-0.00829504	-0.00721657	-0.00542489	-0.00456697	-0.00565235	-0.00364297	-0.00437395	-0.0109415	-0.0105431	-0.0117891	-0.0102157	-0.00928649	-0.00861328	-0.00520322	-0.00451439	-0.00544209	-0.00472804	-0.00541745	-0.00778039
Meiothermus ruber	-0.0135433	-0.0098549	-0.00958485	-0.0095507	-0.0101728	-0.0103918	-0.00644442	-0.00306521	-0.00418705	-0.00857114	-0.003452	-0.00735698	-0.00905555	-0.0108834	-0.00962743	-0.0117629	-0.0101119	-0.00822932	-0.00655526	-0.00498647	-0.00341557	-0.00467366	-0.0021691	-0.00333693	-0.0103258	-0.0100644	-0.0113604	-0.00968761	-0.00948804	-0.00884229	-0.00491351	-0.00360459	-0.00464058	-0.00362496	-0.00444727	-0.00590661
Methanocaldococcus infernus	-0.01416	-0.0115772	-0.0102258	-0.0105784	-0.0101415	-0.0100348	-0.00430351	-0.00179319	-0.00303561	-0.0077338	-0.00139314	-0.00700278	-0.00960702	-0.0119025	-0.0102561	-0.0126125	-0.00953395	-0.00897383	-0.00565446	-0.00309052	-0.00189461	-0.00276386	-0.00132082	-0.0018109	-0.0108493	-0.0116034	-0.0117111	-0.0105673	-0.00936052	-0.00942217	-0.00268757	-0.00210544	-0.0032577	-0.002267	-0.00271766	-0.00467282
Ehrlichia canis	-0.0105681	-0.00741081	-0.00841456	-0.00698695	-0.0156299	-0.0147835	-0.00769196	-0.00488263	-0.00571641	-0.00884457	-0.0037533	-0.00538877	-0.00574706	-0.00732558	-0.00640631	-0.00806769	-0.00856019	-0.00691522	-0.00690186	-0.00507243	-0.00386433	-0.00292457	-0.00374235	-0.00395921	-0.00802205	-0.00915622	-0.00811753	-0.0079628	-0.00736501	-0.00750394	-0.00605422	-0.00484724	-0.00521562	-0.00413034	-0.00362594	-0.00583652
Exiguobacterium sibiricum	-0.0118619	-0.00801974	-0.00835073	-0.0067163	-0.00308616	-0.00376273	-0.00193687	-0.013525	-0.0134421	-0.00266657	-0.00100168	-0.00548473	-0.0069728	-0.0109409	-0.00932304	-0.00739072	-0.00688081	-0.00674152	-0.00191882	-0.0175943	-0.00604084	-0.00138395	-0.000698492	-0.00112529	-0.00910313	-0.00649865	-0.0118392	-0.0106851	-0.00682123	-0.00774942	-0.00175433	-0.0109304	-0.00840014	-0.00332825	-0.00140071	-0.00192083
Zunongwangia profunda	-0.0155573	-0.0060201	-0.0184878	-0.0188659	-0.00184828	-0.00288462	-0.00197561	-0.0158264	-0.0319593	-0.0289857	-0.000654818	-0.00151301	-0.00204274	-0.00278551	-0.00224246	-0.00271624	-0.002204	-0.00173413	-0.00135329	-0.000899841	-0.000672301	-0.000945838	-0.000493612	-0.000578693	-0.00227567	-0.00224403	-0.00270521	-0.00265194	-0.00215343	-0.00189257	-0.000789216	-0.00070074	-0.00124026	-0.0225989	-0.00116787	-0.0016773
Myxococcus fulvus	-0.0086421	-0.00802825	-0.00837642	-0.00752285	-0.00733329	-0.00817659	-0.00725233	-0.00404332	-0.00615074	-0.00705991	-0.00344493	-0.00719185	-0.00583141	-0.00806699	-0.00677205	-0.00853326	-0.00785692	-0.00739036	-0.00638548	-0.00575427	-0.0045294	-0.00686139	-0.00348747	-0.00374367	-0.00820806	-0.00809384	-0.00836764	-0.00867531	-0.00717312	-0.00782287	-0.00447159	-0.00507799	-0.00454077	-0.00443634	-0.00465456	-0.00593219
Vibrio vulnificus	-0.0111016	-0.00953158	-0.0092261	-0.00961163	-0.00789131	-0.00805825	-0.00481738	-0.00225105	-0.00332828	-0.00699081	-0.00237768	-0.00634181	-0.0081408	-0.00977806	-0.00813876	-0.0103151	-0.00891357	-0.00813127	-0.00491424	-0.00372937	-0.00255675	-0.0044798	-0.00151931	-0.00242318	-0.00923251	-0.0100174	-0.0101426	-0.00901926	-0.00841721	-0.00842292	-0.00335279	-0.00252166	-0.00377829	-0.00283392	-0.00317693	-0.00499266
Capnocytophaga canimorsus	-0.0101641	-0.0117608	-0.0137989	-0.011142	-0.00591505	-0.00625044	-0.00366563	-0.00168995	-0.00239164	-0.00468012	-0.00185243	-0.00474223	-0.00934716	-0.00934405	-0.00757432	-0.0100753	-0.00852967	-0.0108096	-0.00377896	-0.00306989	-0.0019651	-0.00305221	-0.00116047	-0.00169637	-0.00886782	-0.0121836	-0.01005	-0.00999511	-0.00889396	-0.0104822	-0.00244366	-0.00187439	-0.00299986	-0.00212875	-0.00310001	-0.00430906
Candidatus Chloracidobacterium	-0.0115523	-0.00956944	-0.00971944	-0.00875985	-0.00829518	-0.00893359	-0.00372358	-0.00149244	-0.00297949	-0.0055348	-0.000911409	-0.00630007	-0.00877315	-0.0107472	-0.00857054	-0.0107624	-0.00941188	-0.00821574	-0.0047831	-0.00347829	-0.00174655	-0.0024962	-0.00153733	-0.00207665	-0.00914596	-0.0094885	-0.0110964	-0.00973221	-0.00888127	-0.00866045	-0.00255877	-0.00213943	-0.00309205	-0.00210461	-0.00303566	-0.00606026
Krokinobacter sp.	-0.00352316	-0.0029617	-0.00335427	-0.00286971	-0.00755872	-0.00575372	-0.00848223	-0.00683072	-0.00581015	-0.0058001	-0.0152356	-0.00571474	-0.00249595	-0.00305661	-0.00324926	-0.00318287	-0.00350075	-0.00319301	-0.00756809	-0.0081541	-0.00892005	-0.00943294	-0.0108551	-0.00997839	-0.00419216	-0.00346586	-0.00361912	-0.00442792	-0.00311954	-0.00352525	-0.00719424	-0.00898481	-0.00950289	-0.00939147	-0.0118942	-0.0105208
Bordetella avium	-0.010246	-0.00897889	-0.00855651	-0.00764145	-0.00833654	-0.00932237	-0.00496647	-0.00211313	-0.0039911	-0.00776355	-0.00153649	-0.00654146	-0.00724185	-0.00959	-0.00779944	-0.00984443	-0.00875542	-0.00757622	-0.00577866	-0.00371939	-0.00229071	-0.0022155	-0.00133567	-0.00212398	-0.00871262	-0.00909113	-0.0110273	-0.0093758	-0.00795935	-0.00806399	-0.00358198	-0.0030902	-0.00299427	-0.00254241	-0.0031652	-0.00525649
Actinosynnema mirum	-0.0134401	-0.00915626	-0.00766871	-0.00959657	-0.00749485	-0.00800369	-0.00428615	-0.00255478	-0.00334513	-0.00626799	-0.00266926	-0.00652556	-0.00842351	-0.00982867	-0.00870421	-0.0101393	-0.00805491	-0.00654599	-0.00475227	-0.0034947	-0.00235817	-0.00222621	-0.00237175	-0.00258552	-0.00879903	-0.00939375	-0.0107046	-0.00798151	-0.00778572	-0.00684741	-0.00302267	-0.00293471	-0.00330301	-0.00297754	-0.0032546	-0.00494029
Streptococcus pseudopneumoniae	-0.00783934	-0.0126789	-0.0133827	-0.0125168	-0.00667175	-0.00769309	-0.00459323	-0.0010947	-0.00445287	-0.00168241	-0.0005599	-0.00837628	-0.00751801	-0.00804294	-0.0103796	-0.0141529	-0.0124043	-0.0110746	-0.00387942	-0.00127845	-0.000770219	-0.00141651	-0.000400684	-0.000617508	-0.0102503	-0.00791882	-0.00367807	-0.00270518	-0.0115883	-0.0118753	-0.00153366	-0.00125224	-0.000921173	-0.000756573	-0.000969193	-0.00114
Prochlorococcus marinus	-0.0120084	-0.00877252	-0.00778732	-0.00881424	-0.00918231	-0.00933157	-0.00422674	-0.0014788	-0.00303483	-0.00667222	-0.00142134	-0.00671518	-0.00784378	-0.00915188	-0.00828652	-0.010759	-0.00886882	-0.00678094	-0.00459238	-0.00286185	-0.00180525	-0.00199157	-0.00113047	-0.00170387	-0.00893343	-0.00892771	-0.0101434	-0.00842333	-0.00823054	-0.00707818	-0.00256579	-0.00199207	-0.00261211	-0.00204466	-0.00254901	-0.00430292
Mycobacterium canettii	-0.0108373	-0.00881362	-0.00830813	-0.00823321	-0.00804338	-0.00843413	-0.00454028	-0.00178117	-0.00346726	-0.00713475	-0.00172001	-0.00667803	-0.00747751	-0.00896264	-0.0081215	-0.00945596	-0.00761309	-0.00683664	-0.00498059	-0.00344753	-0.00219942	-0.00294619	-0.00127484	-0.00204468	-0.00865182	-0.00874984	-0.0106206	-0.00844686	-0.007151	-0.00709555	-0.0030886	-0.00235755	-0.00316419	-0.00254352	-0.002826	-0.00496125
Borrelia afzelii	-0.00814684	-0.009708	-0.006846	-0.00759765	-0.00616733	-0.00599846	-0.00276771	-0.00158574	-0.0026062	-0.00405889	-0.000790981	-0.00608491	-0.00620346	-0.0125539	-0.00793571	-0.0101331	-0.00736562	-0.00580866	-0.00601964	-0.00436505	-0.00246557	-0.00402875	-0.00219126	-0.00253292	-0.00694902	-0.00789865	-0.00996056	-0.0106425	-0.00708012	-0.00619541	-0.00193789	-0.00207245	-0.00551782	-0.00323461	-0.00433372	-0.0109816
Synechococcus sp.	-0.00688064	-0.00796406	-0.00931803	-0.0082318	-0.00557189	-0.00546182	-0.00727067	-0.00289815	-0.00643408	-0.00495088	-0.00111162	-0.00828675	-0.00709337	-0.00575722	-0.00586347	-0.00780768	-0.00616891	-0.00797688	-0.00850553	-0.00450062	-0.00278295	-0.00527402	-0.000675171	-0.000960131	-0.0103953	-0.00701176	-0.00843125	-0.0108399	-0.0067004	-0.00775883	-0.00320114	-0.00394943	-0.00266042	-0.00221004	-0.00252504	-0.00256644
Methanosarcina mazei	-0.00868183	-0.00812563	-0.00836615	-0.00759765	-0.00691776	-0.00778312	-0.0045775	-0.00176165	-0.00369054	-0.00909786	-0.00133122	-0.00733537	-0.00644626	-0.00870316	-0.00738676	-0.00859531	-0.00794863	-0.00652877	-0.00540851	-0.00336853	-0.00216048	-0.00225652	-0.00143159	-0.00211736	-0.00802519	-0.00816803	-0.00919917	-0.00808451	-0.00708898	-0.00683535	-0.00330069	-0.00249066	-0.00280144	-0.00251503	-0.00259428	-0.00520412
Halobacterium salinarum	-0.00937192	-0.00753299	-0.00735889	-0.00727148	-0.00718336	-0.00769947	-0.00421077	-0.00174585	-0.0026731	-0.00617566	-0.0015296	-0.0053536	-0.00632423	-0.00772275	-0.0067843	-0.00802126	-0.00690854	-0.00581478	-0.00448142	-0.00341166	-0.00216817	-0.00229684	-0.00135789	-0.00194416	-0.00758065	-0.00734646	-0.00795438	-0.00708581	-0.00642431	-0.00609873	-0.00317011	-0.00244378	-0.00282664	-0.00225221	-0.00249955	-0.00390798
Syntrophus aciditrophicus	-0.00870167	-0.00789912	-0.00754449	-0.00619535	-0.00673597	-0.00765319	-0.0043923	-0.00168869	-0.00285806	-0.0065776	-0.0012322	-0.0045698	-0.00569302	-0.00833514	-0.00657641	-0.00778108	-0.00675648	-0.00583316	-0.00457375	-0.00317922	-0.00187417	-0.00205679	-0.00134823	-0.0018483	-0.00766532	-0.00675252	-0.00840122	-0.00738007	-0.00622405	-0.00637567	-0.00299532	-0.00215612	-0.0024947	-0.00201168	-0.00238637	-0.0031347
Campylobacter fetus	-0.00675744	-0.00859933	-0.0105272	-0.00830594	-0.00378141	-0.0044695	-0.00264009	-0.00199624	-0.00251816	-0.00417903	-0.00189505	-0.00346554	-0.00677936	-0.00697758	-0.00565732	-0.00736528	-0.00692031	-0.00831502	-0.00289999	-0.00245178	-0.00216356	-0.00239891	-0.00179671	-0.00213311	-0.00679558	-0.00925393	-0.00767283	-0.0076171	-0.00683984	-0.00796877	-0.00243954	-0.00206866	-0.00256984	-0.00235993	-0.00231393	-0.00356789
Methanospirillum hungatei	-0.00793046	-0.00727688	-0.00645708	-0.00689037	-0.00651895	-0.00685737	-0.00423399	-0.00191238	-0.00318213	-0.00592143	-0.00164953	-0.00544252	-0.00585485	-0.00771884	-0.00656598	-0.00755387	-0.00663588	-0.00597289	-0.00451777	-0.00312571	-0.00188937	-0.0025143	-0.00111493	-0.00163851	-0.00689615	-0.00682478	-0.00752675	-0.00698466	-0.00613296	-0.00623044	-0.0025072	-0.00209734	-0.00291886	-0.00198327	-0.00259318	-0.0038548
Pantoea ananatis	-0.0048356	-0.00365418	-0.00296004	-0.00420998	-0.00392688	-0.00313855	-0.00400148	-0.00498275	-0.00223135	-0.00328614	-0.00780598	-0.00282862	-0.00333216	-0.00472881	-0.00421135	-0.00570346	-0.00289949	-0.00240579	-0.00329456	-0.00434198	-0.00804292	-0.00418933	-0.00817635	-0.00725374	-0.00359153	-0.0059279	-0.00680037	-0.00540237	-0.00294532	-0.00250397	-0.00609843	-0.00606778	-0.00526939	-0.00446069	-0.00635468	-0.00410603
Methanothermobacter marburgensis	-0.00740463	-0.0062073	-0.00607293	-0.00615344	-0.00585093	-0.00608964	-0.00324402	-0.00156757	-0.00259821	-0.00671305	-0.00146767	-0.00485436	-0.0054706	-0.00731847	-0.00566707	-0.00699103	-0.00592716	-0.00528008	-0.0043041	-0.00272425	-0.00182529	-0.00199157	-0.00144435	-0.00191634	-0.0063892	-0.00658296	-0.00717908	-0.00630561	-0.0057028	-0.00556439	-0.00237572	-0.00195442	-0.00292016	-0.00226813	-0.00262072	-0.00468341
Caldicellulosiruptor lactoaceticus	-0.00706934	-0.00626716	-0.00496047	-0.00574255	-0.00977635	-0.005763	-0.00242245	-0.0018486	-0.00178203	-0.00923032	-0.000484422	-0.0042962	-0.00463733	-0.0066253	-0.00528417	-0.00651455	-0.00655407	-0.00628222	-0.00292798	-0.00149365	-0.00132867	-0.00064375	-0.0011552	-0.00188012	-0.00766849	-0.00516844	-0.0078309	-0.00770282	-0.00673774	-0.00639523	-0.00294164	-0.00183749	-0.00229714	-0.00145073	-0.0018963	-0.00343626
Bacillus atrophaeus	-0.00684183	-0.00638519	-0.00613701	-0.00618862	-0.00545209	-0.00620137	-0.00363958	-0.00161104	-0.00291143	-0.00686068	-0.00128096	-0.00573034	-0.0049839	-0.00660593	-0.00576834	-0.00675583	-0.00542479	-0.00496954	-0.00439083	-0.00284836	-0.00174496	-0.0018925	-0.0011897	-0.00191506	-0.00662186	-0.00637099	-0.0071033	-0.00666594	-0.00508034	-0.00533695	-0.00276633	-0.00218568	-0.00284703	-0.00225221	-0.0023584	-0.00420957
Stigmatella aurantiaca	-0.00473525	-0.00487747	-0.00501648	-0.004614	-0.00554066	-0.00538411	-0.00430424	-0.00273957	-0.00321453	-0.0043512	-0.00192892	-0.00429022	-0.00390511	-0.00534496	-0.0044175	-0.00566139	-0.00545744	-0.00554633	-0.00446374	-0.00366605	-0.00298036	-0.00491344	-0.00183152	-0.00223254	-0.00563945	-0.00570452	-0.00610167	-0.00609407	-0.00579746	-0.00557004	-0.00309257	-0.00328613	-0.00317612	-0.00282405	-0.00298294	-0.00444076
Granulicella mallensis	-0.00699398	-0.00586104	-0.0057268	-0.00544124	-0.00604406	-0.00618055	-0.00403954	-0.00139569	-0.00262693	-0.00610385	-0.00116437	-0.00468782	-0.00475847	-0.00587055	-0.00545366	-0.00581486	-0.00560642	-0.00482482	-0.00370814	-0.00315184	-0.00176615	-0.00199399	-0.00104079	-0.00156154	-0.0062871	-0.00549355	-0.00671914	-0.00570119	-0.00506615	-0.00508662	-0.00258158	-0.00200024	-0.00228366	-0.00204004	-0.00209704	-0.00340962
Acetohalobium arabaticum	-0.00668235	-0.00608309	-0.00663749	-0.00558732	-0.0054651	-0.00605955	-0.00275289	-0.0013625	-0.00224444	-0.00485249	-0.000867061	-0.00400356	-0.00547763	-0.00716074	-0.00624682	-0.00675361	-0.00625521	-0.00567663	-0.00362414	-0.0021434	-0.00131154	-0.00135257	-0.000816753	-0.00117567	-0.00639906	-0.00629458	-0.00672838	-0.00593944	-0.00586347	-0.00572836	-0.00198367	-0.0017155	-0.0017004	-0.00146533	-0.00201965	-0.00286499
Thermococcus kodakarensis	-0.00447701	-0.00369133	-0.00379624	-0.00361485	-0.00417037	-0.00369603	-0.00286416	-0.00380551	-0.00455244	-0.00504172	-0.00324658	-0.00378752	-0.00348333	-0.00509762	-0.0049671	-0.00396737	-0.00596497	-0.00466336	-0.00378431	-0.00406295	-0.00372831	-0.00358784	-0.00242102	-0.00322806	-0.00373477	-0.00443945	-0.00428824	-0.004279	-0.00580515	-0.00458088	-0.00301299	-0.00290653	-0.00579935	-0.0043784	-0.00490104	-0.00686838
Xanthomonas axonopodis	-0.00524624	-0.00600416	-0.00544461	-0.00590831	-0.00532823	-0.00509102	-0.00359634	-0.00207712	-0.00267469	-0.00418368	-0.00162508	-0.00457349	-0.0041514	-0.00643764	-0.00549195	-0.00518834	-0.0050801	-0.00494113	-0.00404091	-0.00256027	-0.00230392	-0.0020574	-0.00238741	-0.00230922	-0.00599549	-0.00587662	-0.00549113	-0.00556707	-0.00463076	-0.00520698	-0.00270208	-0.00216795	-0.00235225	-0.002309	-0.00241614	-0.00278079
Lactobacillus brevis	-0.00969572	-0.0062135	-0.00545978	-0.00504748	-0.00524853	-0.00459835	-0.00403003	-0.00192879	-0.00338949	-0.00546412	-0.000679307	-0.00371247	-0.00417911	-0.00525741	-0.00506489	-0.00515954	-0.00435754	-0.00396906	-0.00459755	-0.00327262	-0.00178466	-0.00254811	-0.00113839	-0.00137058	-0.00609188	-0.00513117	-0.006451	-0.00487692	-0.00411998	-0.004316	-0.00224366	-0.00194239	-0.00238085	-0.00273934	-0.00276101	-0.00406263
Pelobacter propionicus	-0.00772951	-0.00583248	-0.00609952	-0.00607394	-0.0051471	-0.00537128	-0.00235536	-0.0011267	-0.00171235	-0.00381762	-0.00109536	-0.00327209	-0.00606758	-0.00645467	-0.00549392	-0.00735001	-0.00564318	-0.00523794	-0.00285061	-0.00187589	-0.00130766	-0.00223335	-0.00105448	-0.00124454	-0.00600991	-0.00657564	-0.00700994	-0.00559746	-0.00550327	-0.00538435	-0.00178285	-0.00139875	-0.00183832	-0.00143368	-0.00184096	-0.00267063
Spirochaeta thermophila	-0.00460901	-0.00557066	-0.00570384	-0.00564981	-0.00428251	-0.00383286	-0.00536797	-0.00250058	-0.00458868	-0.00451116	-0.00133092	-0.00614723	-0.00424089	-0.0045017	-0.00427615	-0.00505887	-0.00436056	-0.00507737	-0.00499384	-0.00376138	-0.00228512	-0.00442633	-0.000977717	-0.00123429	-0.0058665	-0.00466538	-0.00510521	-0.00578826	-0.00440542	-0.00490734	-0.00266375	-0.0033363	-0.00218129	-0.00207006	-0.00237258	-0.00276312
Halopiger xanaduensis	-0.00715956	-0.00558683	-0.00517256	-0.00540441	-0.00444453	-0.00462035	-0.00395968	-0.00210747	-0.00266833	-0.00445061	-0.00212567	-0.00356389	-0.0044755	-0.00604758	-0.00490003	-0.00598498	-0.00533755	-0.00419135	-0.00360255	-0.00311113	-0.00218047	-0.00279084	-0.00112518	-0.00182284	-0.00522904	-0.00522753	-0.00603663	-0.00500938	-0.00509687	-0.00438691	-0.00252773	-0.00192379	-0.0030728	-0.0022988	-0.00266945	-0.00379835
Calditerrivibrio nitroreducens	-0.00701755	-0.00563668	-0.00544861	-0.00519173	-0.00493467	-0.00499061	-0.00385449	-0.00178117	-0.00261418	-0.00495268	-0.0016623	-0.00461707	-0.00463098	-0.00554847	-0.00467962	-0.00576989	-0.00509479	-0.00432518	-0.00383245	-0.00284836	-0.00155294	-0.00305164	-0.000896704	-0.00134092	-0.00528364	-0.00541275	-0.00555735	-0.00510846	-0.00481437	-0.00452552	-0.00219398	-0.00176001	-0.00252082	-0.00219233	-0.00230307	-0.00333055
Leptospira interrogans	-0.00371914	-0.00424042	-0.00461116	-0.00391074	-0.00263966	-0.00285979	-0.00403588	-0.00308575	-0.00334896	-0.00470559	-0.0028971	-0.00388515	-0.0034757	-0.00606892	-0.00390234	-0.00483987	-0.00425455	-0.00394523	-0.00341374	-0.00366814	-0.00298961	-0.00472452	-0.00316237	-0.00313928	-0.0044539	-0.00439718	-0.00471084	-0.00527485	-0.00417392	-0.00406745	-0.0031797	-0.00308665	-0.0033271	-0.0037545	-0.00314919	-0.00479611
Streptomyces avermitilis	-0.00725329	-0.00511498	-0.00489863	-0.00484535	-0.00502728	-0.00508325	-0.00368645	-0.00124081	-0.00256784	-0.00483893	-0.000854913	-0.00456092	-0.00461738	-0.00550337	-0.0049591	-0.00629401	-0.0049512	-0.00413272	-0.00313707	-0.00244107	-0.00142807	-0.00199581	-0.000936144	-0.00132369	-0.00545249	-0.00541601	-0.00612708	-0.00551593	-0.00470995	-0.00444258	-0.00247723	-0.00196152	-0.00213777	-0.00165855	-0.00224301	-0.00353877
Dechloromonas aromatica	-0.00533877	-0.00536108	-0.00506834	-0.00581987	-0.00406954	-0.00405092	-0.00311521	-0.00211313	-0.00374092	-0.00713727	-0.00119329	-0.00450168	-0.00347952	-0.00545485	-0.00469174	-0.00452028	-0.00441641	-0.00442688	-0.00388048	-0.00261997	-0.00194374	-0.00201697	-0.00136432	-0.00198879	-0.00496588	-0.00489819	-0.00495188	-0.00553968	-0.00411671	-0.00444651	-0.002258	-0.00181209	-0.00257865	-0.0029857	-0.00274317	-0.00430446
Streptosporangium roseum	-0.00433915	-0.00485295	-0.00480153	-0.00427658	-0.00392123	-0.00393989	-0.00340589	-0.00204751	-0.00232351	-0.00374387	-0.00316943	-0.00292315	-0.00320981	-0.00419006	-0.0033181	-0.00407818	-0.00365408	-0.00313153	-0.00358418	-0.00334947	-0.00317561	-0.00349911	-0.00386907	-0.00382814	-0.00392148	-0.00409746	-0.00432441	-0.00413622	-0.00329129	-0.00336244	-0.00272294	-0.00345421	-0.00345301	-0.00333039	-0.00512601	-0.00343945
Bordetella parapertussis	-0.00706746	-0.00339688	-0.00519755	-0.0146702	-0.00774471	-0.000932489	-0.00292686	-0.00195499	-0.000799464	-0.0287049	-0.000218966	-0.000747658	-0.000835163	-0.00100231	-0.0111965	-0.00101045	-0.00070286	-0.000680008	-0.000607118	-0.000492929	-0.000316607	-0.000448511	-0.000162225	-0.000223039	-0.000801	-0.00101238	-0.000935369	-0.000912431	-0.000697827	-0.000711367	-0.000279675	-0.000340824	-0.000501093	-0.000524903	-0.000412156	-0.000803862
Rickettsia massiliae	-0.00520835	-0.00477275	-0.00417831	-0.00468267	-0.00426396	-0.00410668	-0.00313814	-0.00105988	-0.0018395	-0.00401402	-0.000934858	-0.00340023	-0.00387613	-0.00483519	-0.00435	-0.00528234	-0.0044149	-0.00358717	-0.00314702	-0.00198983	-0.00112536	-0.00219464	-0.000632137	-0.0009619	-0.00466527	-0.00448165	-0.00507988	-0.00439618	-0.00411752	-0.003703	-0.00181068	-0.00115418	-0.00170275	-0.0012085	-0.00173224	-0.00255694
Francisella novicida	-0.00533976	-0.00606718	-0.00771874	-0.00566275	-0.00275205	-0.00283396	-0.00122279	-0.000592572	-0.000915187	-0.00213609	-0.000353511	-0.00183582	-0.00525356	-0.00462803	-0.00373886	-0.00547864	-0.00431291	-0.00610291	-0.0013747	-0.000833278	-0.000557601	-0.000879383	-0.00047736	-0.000460508	-0.00450896	-0.00679309	-0.00476021	-0.00549398	-0.00442805	-0.00582806	-0.000785043	-0.000688716	-0.000884095	-0.00068346	-0.0008874	-0.0013688
Azoarcus sp.	-0.0039186	-0.00421528	-0.00438448	-0.00412303	-0.00353995	-0.00308767	-0.00446281	-0.00211879	-0.00407708	-0.00282426	-0.000664821	-0.00576435	-0.00368536	-0.00322929	-0.0031282	-0.00381822	-0.00313542	-0.0040584	-0.00412545	-0.00286142	-0.00185106	-0.0039456	-0.000517499	-0.000685345	-0.00450077	-0.00356912	-0.00369356	-0.00455071	-0.0033677	-0.00385782	-0.0017909	-0.00257772	-0.00144965	-0.00125709	-0.00146434	-0.00164919
Polymorphum gilvum	-0.00496277	-0.00486882	-0.00473604	-0.0046598	-0.00439598	-0.00431239	-0.00262437	-0.000824222	-0.00177949	-0.00356888	-0.000565828	-0.0034368	-0.00372214	-0.00447046	-0.00413293	-0.00477675	-0.00437793	-0.00382901	-0.00338865	-0.00163283	-0.000907987	-0.00125647	-0.000638205	-0.000915395	-0.00459656	-0.00454286	-0.00471775	-0.00438029	-0.00415432	-0.00405682	-0.00168834	-0.00114827	-0.00136986	-0.00106161	-0.00143056	-0.00256868
Streptococcus parasanguinis	-0.00461105	-0.00391438	-0.00345938	-0.0040066	-0.0037194	-0.0035528	-0.00312744	-0.00177536	-0.00205845	-0.00360227	-0.00174425	-0.00314309	-0.00345471	-0.00415929	-0.00366405	-0.00440029	-0.00390438	-0.00347739	-0.00290559	-0.00256603	-0.00179206	-0.00275236	-0.00119723	-0.00161751	-0.00397779	-0.00388972	-0.00414102	-0.00381738	-0.00380528	-0.0036211	-0.00208198	-0.00192433	-0.00244677	-0.00177192	-0.00208678	-0.0025899
Thermoanaerobacterium thermosaccharolyticum	-0.00438862	-0.00452043	-0.00430373	-0.00438611	-0.0035342	-0.00377458	-0.00250353	-0.00134825	-0.00179304	-0.0035641	-0.00170871	-0.00324227	-0.00321947	-0.00405436	-0.00384275	-0.00426762	-0.00406024	-0.0040494	-0.00254902	-0.00194225	-0.00148636	-0.00201214	-0.00082676	-0.00137597	-0.00462686	-0.00450975	-0.00468513	-0.00427198	-0.0039104	-0.00409668	-0.00188889	-0.00143716	-0.00207907	-0.00148293	-0.00181844	-0.00235369
Bacteroides fragilis	-0.0040819	-0.00400118	-0.00327923	-0.00372351	-0.00351693	-0.00374174	-0.00329029	-0.00205278	-0.00240943	-0.00369456	-0.00178781	-0.00343835	-0.00290578	-0.00414697	-0.00349979	-0.00417633	-0.00356582	-0.0032942	-0.00334494	-0.00287664	-0.00188518	-0.00225593	-0.000968949	-0.00153675	-0.00364748	-0.00356092	-0.0037451	-0.00351035	-0.00327256	-0.00329984	-0.00216516	-0.00202417	-0.00296932	-0.00194781	-0.00233226	-0.00296081
Clostridiales genomosp.	-0.00875756	-0.00373295	-0.00326173	-0.00341915	-0.00454136	-0.00363739	-0.00307923	-0.00124475	-0.00168334	-0.00361181	-0.00104882	-0.00352755	-0.00337917	-0.0031593	-0.00343051	-0.00477042	-0.00463256	-0.00299933	-0.00148353	-0.00151625	-0.00148853	-0.00127719	-0.001452	-0.00139411	-0.00470361	-0.00387184	-0.00419558	-0.00420932	-0.00435282	-0.00321836	-0.00164392	-0.00121773	-0.00151398	-0.00159933	-0.00194101	-0.00193252
Streptomyces scabiei	-0.00535466	-0.00434663	-0.00402862	-0.00442198	-0.00376055	-0.00390095	-0.002029	-0.00101274	-0.00134292	-0.00290751	-0.000956692	-0.00272388	-0.00380584	-0.00450691	-0.00384589	-0.00480833	-0.00409847	-0.00352104	-0.00237756	-0.00163188	-0.00106634	-0.00209529	-0.000730131	-0.000962961	-0.0043552	-0.00470386	-0.0047385	-0.00419203	-0.00401091	-0.00371988	-0.0014905	-0.00111689	-0.00155124	-0.00119787	-0.00152398	-0.00200539
Acidilobus saccharovorans	-0.00499698	-0.00410179	-0.00366283	-0.00394247	-0.00378899	-0.00385012	-0.00243202	-0.00123775	-0.00166794	-0.00334803	-0.00122835	-0.00316202	-0.00345949	-0.00413112	-0.00358049	-0.0046889	-0.00371635	-0.0032509	-0.00238334	-0.00187309	-0.00123152	-0.00182825	-0.00067021	-0.00112252	-0.00395864	-0.00395535	-0.00434748	-0.00402226	-0.00357171	-0.00340155	-0.00178409	-0.00129069	-0.00180434	-0.00132271	-0.00179393	-0.00249192
Candidatus Accumulibacter	-0.00303672	-0.00368299	-0.00368769	-0.00391806	-0.00284845	-0.00218854	-0.00357095	-0.00178158	-0.00398293	-0.00265854	-0.000729536	-0.00521899	-0.00296268	-0.00266827	-0.00285395	-0.00333581	-0.00272433	-0.00405267	-0.00409273	-0.00279778	-0.00230748	-0.00486347	-0.000486972	-0.000667542	-0.00390708	-0.00321132	-0.00314229	-0.00405773	-0.00281048	-0.00384776	-0.00190545	-0.00277113	-0.00154075	-0.0012881	-0.00139626	-0.00148566
Candidatus Desulforudis	-0.00373398	-0.00388812	-0.00457077	-0.0041754	-0.00284182	-0.00238573	-0.00334931	-0.00164973	-0.00328609	-0.00201083	-0.000538095	-0.00482216	-0.00344421	-0.00267302	-0.00291111	-0.00356344	-0.00319294	-0.00379428	-0.00346057	-0.00215661	-0.00141878	-0.00249796	-0.000344212	-0.000396852	-0.00489912	-0.00326428	-0.00351633	-0.00467415	-0.00358177	-0.00380208	-0.00146247	-0.00220447	-0.00122596	-0.00100668	-0.00121955	-0.00105104
Coriobacterium glomerans	-0.00512039	-0.00354539	-0.0029636	-0.00367584	-0.00353548	-0.00375543	-0.00200028	-0.00142533	-0.00152843	-0.00285999	-0.001459	-0.00288476	-0.0032706	-0.00377423	-0.00386995	-0.00424987	-0.00355956	-0.00278784	-0.0023683	-0.00184	-0.00130379	-0.00183561	-0.000841223	-0.00114879	-0.00379759	-0.00350053	-0.00406198	-0.00365655	-0.0034041	-0.00297668	-0.00169146	-0.00126099	-0.00224181	-0.00141599	-0.00332703	-0.00265285
Ramlibacter tataouinensis	-0.00279363	-0.00337151	-0.00340906	-0.00320298	-0.00236201	-0.00245545	-0.00320904	-0.00175749	-0.00314967	-0.00247286	-0.000995578	-0.00362407	-0.00296856	-0.00260553	-0.00253378	-0.00343823	-0.00260681	-0.00371882	-0.00383352	-0.00268605	-0.00170618	-0.00320476	-0.000715741	-0.000849883	-0.00423835	-0.00308277	-0.0035413	-0.00449129	-0.00288368	-0.0036455	-0.00171952	-0.00263255	-0.00153263	-0.00136148	-0.00164618	-0.00166953
Asticcacaulis excentricus	-0.00495371	-0.00402731	-0.00313882	-0.00372023	-0.00337053	-0.00388734	-0.00196161	-0.00100959	-0.00125503	-0.00259823	-0.00120222	-0.00259568	-0.00337725	-0.00368006	-0.00352743	-0.00425794	-0.00311861	-0.00289737	-0.0021407	-0.00169822	-0.00117159	-0.00218211	-0.000613169	-0.0010246	-0.00325749	-0.00326843	-0.00366981	-0.0032154	-0.00294446	-0.00295423	-0.00131788	-0.0010003	-0.00164193	-0.00112119	-0.00134113	-0.00229235
Streptococcus thermophilus	-0.00479308	-0.00346744	-0.00372878	-0.00337828	-0.00296473	-0.00350114	-0.00186402	-0.00125	-0.00217889	-0.0037486	-0.000801369	-0.00232285	-0.00290971	-0.00363146	-0.00297028	-0.00386093	-0.00330824	-0.00273456	-0.00199281	-0.00135887	-0.000994798	-0.00125841	-0.00075252	-0.000999304	-0.00347181	-0.00332242	-0.00414911	-0.00343354	-0.00301193	-0.00298509	-0.00137598	-0.00105673	-0.00150584	-0.00178668	-0.00138251	-0.00240575
Natronomonas pharaonis	-0.00319843	-0.00345442	-0.00370054	-0.00345328	-0.00253663	-0.00233841	-0.00255735	-0.001463	-0.00264924	-0.00213089	-0.000598621	-0.003714	-0.00292935	-0.00248026	-0.00250457	-0.00313104	-0.0027104	-0.00351349	-0.00334276	-0.00209362	-0.00153999	-0.00316379	-0.000405219	-0.000599083	-0.00389508	-0.00288733	-0.00323859	-0.00423428	-0.00294879	-0.00362042	-0.00162196	-0.00199261	-0.00128204	-0.00110982	-0.00121666	-0.00131262
Brachybacterium faecium	-0.00354456	-0.00340226	-0.00343944	-0.00357106	-0.00286766	-0.00252777	-0.00292609	-0.00161441	-0.00304651	-0.00238327	-0.000744165	-0.00436191	-0.00320014	-0.00242158	-0.00248093	-0.0029412	-0.00259608	-0.00337207	-0.00323524	-0.00229616	-0.00146733	-0.00279945	-0.000472175	-0.000552123	-0.00341906	-0.00287216	-0.00265401	-0.00345144	-0.00266134	-0.00332394	-0.00167772	-0.00222429	-0.00138199	-0.00107623	-0.00134031	-0.00121172
Brevibacillus brevis	-0.00429578	-0.00336689	-0.00315027	-0.00318866	-0.00293639	-0.00301582	-0.00248291	-0.00122022	-0.00154921	-0.00296771	-0.00109446	-0.00267937	-0.00271208	-0.0032155	-0.00301507	-0.00370361	-0.003165	-0.00280701	-0.00230912	-0.00186099	-0.00110952	-0.00165209	-0.000653878	-0.000987328	-0.00335262	-0.00333427	-0.00377288	-0.00318116	-0.00314956	-0.00298018	-0.00147204	-0.00123412	-0.00188286	-0.00123781	-0.00141323	-0.00205875
Methylobacillus flagellatus	-0.003927	-0.00349958	-0.00298493	-0.00360082	-0.00294167	-0.00318554	-0.00174971	-0.00084872	-0.00125593	-0.00271963	-0.000922218	-0.00265666	-0.00318176	-0.00383411	-0.0033867	-0.0040147	-0.00321765	-0.00278958	-0.00224269	-0.00147437	-0.00101892	-0.00152615	-0.000611375	-0.000896132	-0.00346691	-0.00348408	-0.0041147	-0.00333378	-0.0030007	-0.00297177	-0.00114656	-0.000954967	-0.00156363	-0.00112561	-0.0012828	-0.00229007
Bacillus selenitireducens	-0.00394695	-0.00335842	-0.00323108	-0.00308635	-0.00314494	-0.00329224	-0.00205356	-0.000947152	-0.00144836	-0.00290948	-0.000928078	-0.00266802	-0.00279932	-0.00365937	-0.00311192	-0.00373748	-0.00321048	-0.0029631	-0.00221229	-0.00168545	-0.0010441	-0.00131464	-0.000588	-0.000985212	-0.00358056	-0.00344997	-0.00375642	-0.00334511	-0.00305936	-0.003011	-0.00141452	-0.00113644	-0.00152546	-0.00116841	-0.00147678	-0.00209344
Shewanella denitrificans	-0.00656512	-0.00383251	-0.00295381	-0.0033716	-0.00291527	-0.00288748	-0.00176228	-0.00125393	-0.00213035	-0.0029815	-0.000682199	-0.00242285	-0.00259237	-0.00331184	-0.00293962	-0.00320322	-0.00257378	-0.00246017	-0.00214306	-0.00149413	-0.000976369	-0.00117372	-0.000664535	-0.000873587	-0.00347426	-0.00310556	-0.00382629	-0.0027555	-0.00257741	-0.00265042	-0.00101868	-0.000865843	-0.0016957	-0.00183025	-0.00145309	-0.0028111
Streptococcus pneumoniae	-0.00294981	-0.00307223	-0.00333423	-0.0030855	-0.0024696	-0.00227409	-0.00321893	-0.00184819	-0.00297793	-0.00205167	-0.000733038	-0.00409875	-0.00260538	-0.00238105	-0.00224933	-0.00289817	-0.00241093	-0.00309728	-0.00309278	-0.00245847	-0.00163358	-0.00320252	-0.000650676	-0.00074133	-0.00340924	-0.0025949	-0.00273238	-0.00349382	-0.00248234	-0.00298509	-0.00143757	-0.00223714	-0.00137908	-0.00113507	-0.00126436	-0.00139462
Marinomonas posidonica	-0.00274683	-0.00309488	-0.00330544	-0.00338496	-0.00291395	-0.00245643	-0.00316943	-0.00157687	-0.003169	-0.00247185	-0.000527815	-0.00434027	-0.00253016	-0.0021	-0.00225276	-0.00275626	-0.00235402	-0.00313922	-0.00325613	-0.002132	-0.00154053	-0.00320757	-0.000411257	-0.000513113	-0.00338956	-0.00260415	-0.00248841	-0.00320869	-0.00248056	-0.00306061	-0.0015697	-0.00207895	-0.00114066	-0.000963602	-0.00113587	-0.00117216
Tannerella forsythia	-0.00249382	-0.00312296	-0.00338734	-0.00300818	-0.00223227	-0.0019652	-0.0028564	-0.00166985	-0.00304028	-0.00233929	-0.000829295	-0.00391481	-0.00237864	-0.00249466	-0.00224017	-0.00272582	-0.00228595	-0.00339571	-0.00307393	-0.00225597	-0.00163465	-0.00307819	-0.000452107	-0.000667171	-0.0032773	-0.00256153	-0.00274432	-0.00337574	-0.00235526	-0.00328605	-0.00142733	-0.00234587	-0.00148907	-0.00114074	-0.00135332	-0.00138049
Campylobacter hominis	-0.00229186	-0.00331989	-0.00354583	-0.00356858	-0.00147219	-0.00123492	-0.00294926	-0.00160767	-0.0029451	-0.00156103	-0.000538095	-0.00370556	-0.00223786	-0.00255593	-0.002344	-0.00267176	-0.00282313	-0.00364227	-0.00242839	-0.00235824	-0.00143626	-0.00287726	-0.000367231	-0.000467512	-0.00389508	-0.00299497	-0.0024818	-0.00364604	-0.0026816	-0.00355861	-0.00114391	-0.00231398	-0.00122547	-0.00100925	-0.00116496	-0.00115452
Fervidobacterium nodosum	-0.00193929	-0.00209122	-0.00191338	-0.00166092	-0.00235312	-0.00244565	-0.0034563	-0.00199297	-0.00206591	-0.00307087	-0.00324377	-0.00202364	-0.00140959	-0.00218059	-0.00165117	-0.00198299	-0.00198104	-0.00156653	-0.00243762	-0.00245981	-0.00251774	-0.00247282	-0.00296654	-0.00304056	-0.00182022	-0.0020455	-0.00187348	-0.00248763	-0.00176576	-0.00172254	-0.00241829	-0.00243851	-0.00271426	-0.00258366	-0.00326982	-0.00282927
Bacteroides thetaiotaomicron	-0.00359154	-0.00324647	-0.00326611	-0.00297409	-0.00271734	-0.00298263	-0.00219597	-0.000823759	-0.00125682	-0.00233314	-0.00080577	-0.00204735	-0.00280821	-0.00305104	-0.00277338	-0.00341309	-0.00331696	-0.00288263	-0.00181667	-0.00165277	-0.000945739	-0.00195823	-0.00044614	-0.00076437	-0.00335139	-0.00312532	-0.00358906	-0.00315224	-0.00318039	-0.0029444	-0.00132242	-0.000914215	-0.00120373	-0.000970049	-0.00136184	-0.00158011
Halobacterium sp.	-0.00268087	-0.00312997	-0.00349573	-0.00308296	-0.00202314	-0.00190723	-0.00314577	-0.00139483	-0.00259023	-0.00196565	-0.000724757	-0.00356544	-0.00258836	-0.00210197	-0.00221152	-0.00293174	-0.00229269	-0.00318619	-0.00320441	-0.0021078	-0.00120133	-0.0021109	-0.000305039	-0.000385329	-0.00383856	-0.00253801	-0.00286433	-0.00385708	-0.00247253	-0.00307108	-0.00142029	-0.00205891	-0.00118937	-0.000886422	-0.00115417	-0.0010721
Haemophilus parasuis	-0.0040819	-0.00393162	-0.00315291	-0.00313546	-0.00276405	-0.00293607	-0.00113394	-0.000577556	-0.000862762	-0.00203493	-0.000179468	-0.00182808	-0.00276764	-0.00381447	-0.00340701	-0.00398452	-0.00259278	-0.00271968	-0.00211243	-0.000968813	-0.00049315	-0.000602377	-0.000489186	-0.000490765	-0.00332179	-0.00350347	-0.00473356	-0.00346933	-0.00255613	-0.00304595	-0.00112671	-0.000667129	-0.00101959	-0.000787144	-0.00140192	-0.00188391
Erwinia pyrifoliae	-0.00435668	-0.00333069	-0.00301687	-0.00316841	-0.00325871	-0.00337792	-0.00166556	-0.000632543	-0.00104086	-0.0021205	-0.000418397	-0.00222216	-0.00289791	-0.0034741	-0.00314121	-0.00378777	-0.00320729	-0.00277999	-0.0017112	-0.00113792	-0.000600863	-0.000982182	-0.00036532	-0.000554026	-0.00330944	-0.00338866	-0.00370388	-0.00308278	-0.00307829	-0.00295704	-0.000893328	-0.000708321	-0.000953449	-0.000731864	-0.000886969	-0.00144116
Oligotropha carboxidovorans	-0.00339434	-0.00280531	-0.0029164	-0.00263728	-0.00309401	-0.00298168	-0.0023233	-0.0011943	-0.00157341	-0.00275558	-0.00119657	-0.00242862	-0.002136	-0.00286728	-0.00236104	-0.00283428	-0.00283859	-0.00251525	-0.00208411	-0.00175805	-0.00119348	-0.00152048	-0.000635708	-0.00110588	-0.00292763	-0.00258008	-0.00300171	-0.00287006	-0.00257564	-0.00254718	-0.00153619	-0.00128545	-0.00170933	-0.00127757	-0.0013817	-0.0018239
Mycoplasma crocodyli	-0.00323429	-0.00326505	-0.00305319	-0.00275001	-0.00283651	-0.00268496	-0.00143243	-0.000810776	-0.0011283	-0.00311784	-0.000950549	-0.00167297	-0.0024889	-0.0034632	-0.00262223	-0.00308675	-0.00290678	-0.00268637	-0.00166115	-0.00136229	-0.00124157	-0.000783236	-0.000979065	-0.00148034	-0.00284928	-0.0031343	-0.00313274	-0.00325026	-0.00258803	-0.00269965	-0.00167085	-0.00146631	-0.00145591	-0.0014166	-0.00119437	-0.00158613
Methanosalsum zhilinae	-0.00365438	-0.00238663	-0.00349573	-0.00367913	-0.00190284	-0.00194591	-0.0017388	-0.00259746	-0.00457057	-0.00504531	-0.00130745	-0.00213587	-0.00158508	-0.00206941	-0.00179071	-0.00215854	-0.00184593	-0.00161699	-0.00193557	-0.00153785	-0.00121979	-0.00130045	-0.000771342	-0.00113221	-0.00216094	-0.00207943	-0.00239441	-0.00225418	-0.00172433	-0.00163735	-0.00141516	-0.00121479	-0.00200911	-0.00383747	-0.00137765	-0.0022456
Methanosaeta concilii	-0.00247795	-0.00266749	-0.00270016	-0.00283535	-0.00212012	-0.00190316	-0.00281134	-0.00151669	-0.00276346	-0.00246271	-0.00082115	-0.00473929	-0.00197078	-0.00180789	-0.00191807	-0.00258857	-0.00203263	-0.00294237	-0.00281687	-0.00208401	-0.00169713	-0.00303298	-0.000536509	-0.000742063	-0.00282012	-0.00240925	-0.0022237	-0.00299949	-0.00212697	-0.00276507	-0.00136761	-0.00183252	-0.00137666	-0.00108258	-0.00116289	-0.00136018
Kribbella flavida	-0.00408294	-0.00309176	-0.00289052	-0.00304731	-0.00269863	-0.00292465	-0.00150215	-0.000663142	-0.00108835	-0.00254275	-0.000562865	-0.00219039	-0.00282895	-0.00311589	-0.00272352	-0.00368045	-0.00295937	-0.00238702	-0.00178283	-0.00129371	-0.000726582	-0.00105432	-0.000436797	-0.000689416	-0.00325253	-0.00318866	-0.00355065	-0.0029383	-0.00285757	-0.00259386	-0.000982325	-0.000824531	-0.00117697	-0.000896851	-0.00096749	-0.00173807
Caulobacter sp.	-0.00412878	-0.00311828	-0.00301067	-0.00266684	-0.00226533	-0.00227508	-0.0015364	-0.00114974	-0.00161304	-0.00361276	-0.000800739	-0.00221965	-0.0021793	-0.00291691	-0.00211596	-0.00274322	-0.00198018	-0.00227481	-0.00203794	-0.00134715	-0.000941104	-0.00139226	-0.000656366	-0.000871436	-0.00296667	-0.00222886	-0.00339314	-0.00307805	-0.00189477	-0.00242587	-0.00136697	-0.00101655	-0.00163909	-0.00174886	-0.00152836	-0.00247281
Roseburia hominis	-0.00412462	-0.00305972	-0.00283417	-0.00325347	-0.00311557	-0.00332581	-0.00165034	-0.000546882	-0.000985689	-0.00224166	-0.000487106	-0.00223551	-0.00281513	-0.00304269	-0.00286496	-0.00362908	-0.00301341	-0.00250195	-0.00167338	-0.00110077	-0.000579901	-0.000977481	-0.00036532	-0.000542213	-0.00305703	-0.00309896	-0.00305722	-0.0027245	-0.00284973	-0.00254143	-0.00084528	-0.000737282	-0.000929897	-0.000664516	-0.000810678	-0.00129836
Ureaplasma parvum	-0.0033134	-0.00270744	-0.00245723	-0.0027785	-0.00265979	-0.00247111	-0.00183908	-0.00104868	-0.00163538	-0.00268661	-0.000769834	-0.00212158	-0.00205001	-0.00282503	-0.00243128	-0.00294378	-0.00247678	-0.00217442	-0.00188767	-0.0016741	-0.00102063	-0.0013423	-0.000696376	-0.000934248	-0.00270044	-0.00267371	-0.0027855	-0.00260616	-0.00236424	-0.00227285	-0.00123983	-0.00105792	-0.00158314	-0.00137744	-0.00132526	-0.00241196
Leptospirillum ferrooxidans	-0.00286469	-0.00240128	-0.00234125	-0.00216637	-0.00231341	-0.00262208	-0.00243281	-0.00132487	-0.00139491	-0.00224063	-0.00147403	-0.00206848	-0.00208738	-0.00244277	-0.00220808	-0.00284466	-0.00250171	-0.00217079	-0.00195706	-0.00194734	-0.0012265	-0.00213188	-0.000644266	-0.00105051	-0.0023908	-0.00232153	-0.00265837	-0.00235408	-0.00225606	-0.00225893	-0.00149622	-0.00117954	-0.00183553	-0.00116088	-0.00146434	-0.00190267
Burkholderia phymatum	-0.00180411	-0.00248486	-0.00256323	-0.00225945	-0.00151911	-0.00118695	-0.00268248	-0.00180852	-0.00315895	-0.0016878	-0.000695995	-0.00358629	-0.00184784	-0.00182301	-0.00173486	-0.00209967	-0.00172953	-0.00286875	-0.00260728	-0.00243795	-0.00178572	-0.00412395	-0.000430804	-0.000546027	-0.0023895	-0.00214322	-0.0018608	-0.00273139	-0.00185285	-0.00270963	-0.00120711	-0.00223661	-0.00126142	-0.00104185	-0.001074	-0.00122362
Desulfobulbus propionicus	-0.0029178	-0.00388212	-0.00395679	-0.00377109	-0.00247299	-0.00262208	-0.00149871	-0.000432413	-0.001387	-0.00118324	-0.000319128	-0.00256225	-0.00236543	-0.00258552	-0.00311301	-0.00420383	-0.00369924	-0.00340752	-0.00137093	-0.000611005	-0.000361499	-0.000359634	-0.000236491	-0.000341635	-0.0032612	-0.00269336	-0.00178904	-0.00140291	-0.00351627	-0.00359191	-0.000654092	-0.000503367	-0.000589682	-0.000462952	-0.000454691	-0.000696123
Tetragenococcus halophilus	-0.00328201	-0.00248324	-0.00246639	-0.00231287	-0.00232712	-0.00232458	-0.00185488	-0.00120661	-0.00121031	-0.00199928	-0.00137011	-0.0019846	-0.0021329	-0.00264264	-0.00218281	-0.00277797	-0.00223701	-0.00211712	-0.00187686	-0.00178293	-0.00122706	-0.00166517	-0.000593405	-0.00107389	-0.00250505	-0.00261957	-0.0028514	-0.00261588	-0.00223523	-0.00225013	-0.00139912	-0.00108299	-0.00189535	-0.00119411	-0.00136955	-0.00212113
Shewanella frigidimarina	-0.00264161	-0.00274889	-0.00294135	-0.00318444	-0.00190142	-0.00163295	-0.00216923	-0.00093396	-0.00278795	-0.00160236	-0.000376441	-0.00359169	-0.0023074	-0.00200304	-0.002192	-0.00256661	-0.00219298	-0.00262924	-0.00237756	-0.0018288	-0.000921951	-0.00175441	-0.000278727	-0.000367367	-0.00315815	-0.00241424	-0.00252255	-0.00301713	-0.00227324	-0.00266613	-0.000936952	-0.00139875	-0.00093041	-0.000696949	-0.000838094	-0.00101709
Croceibacter atlanticus	-0.00128638	-0.00111623	-0.000914258	-0.000658272	-0.00132264	-0.00134512	-0.000558024	-0.00115726	-0.000509659	-0.000443373	-0.000415662	-0.0011511	-0.00112702	-0.00151252	-0.000471528	-0.00121687	-0.00907376	-0.00419949	-0.000560464	-0.000713941	-0.000888739	-0.00261262	-0.000152123	-0.000247498	-0.00107201	-0.00233033	-0.00128771	-0.000963386	-0.0154588	-0.00424224	-0.000512272	-0.00125691	-0.000375537	-0.000703008	-0.000747096	-0.000448518
Nocardioides sp.	-0.00294209	-0.00326273	-0.00380647	-0.00318022	-0.00177706	-0.00193167	-0.0013186	-0.000641168	-0.000913322	-0.00204016	-0.000611998	-0.00156866	-0.00243943	-0.00304269	-0.00229047	-0.00292314	-0.0024934	-0.00307155	-0.00135707	-0.00103255	-0.000627239	-0.000773537	-0.000624272	-0.000757066	-0.00276039	-0.00355624	-0.00295353	-0.0029927	-0.00256943	-0.0029451	-0.000875524	-0.000834421	-0.000878411	-0.000847819	-0.000868415	-0.0015233
Thermococcus sibiricus	-0.00225505	-0.00245732	-0.00257415	-0.00242177	-0.00190849	-0.00156175	-0.00290057	-0.0013305	-0.00261497	-0.00193509	-0.000607761	-0.00335344	-0.00201567	-0.00198814	-0.00177767	-0.00226208	-0.00179443	-0.00262219	-0.00257303	-0.00197783	-0.00104124	-0.00177907	-0.000367231	-0.000403587	-0.00255025	-0.00233033	-0.00227971	-0.00291445	-0.00195784	-0.00253495	-0.00177728	-0.00222322	-0.00117945	-0.000931281	-0.00118899	-0.00114505
Kosmotoga olearia	-0.00331015	-0.00213357	-0.00180898	-0.0018869	-0.00161375	-0.00150909	-0.00174132	-0.0022174	-0.00210395	-0.00229416	-0.00174143	-0.00127729	-0.00148626	-0.00187328	-0.00142434	-0.00194631	-0.00144527	-0.00147933	-0.00164769	-0.00204275	-0.00245351	-0.00198915	-0.00256438	-0.00227374	-0.00192447	-0.00166541	-0.0023711	-0.00175144	-0.00149268	-0.00152116	-0.00233183	-0.00193474	-0.00193646	-0.00262369	-0.00187853	-0.00204833
Ehrlichia ruminantium	-0.00336308	-0.00342145	-0.0031916	-0.00357106	-0.00215414	-0.00213456	-0.00158927	-0.000629185	-0.00107559	-0.00195301	-0.000697597	-0.00210727	-0.00204793	-0.00230353	-0.00222414	-0.00256397	-0.00318416	-0.00208153	-0.00140234	-0.00107356	-0.00077736	-0.00122919	-0.000392354	-0.000545646	-0.00295535	-0.00300943	-0.00275733	-0.00237595	-0.00309463	-0.00213151	-0.00101129	-0.000670945	-0.00101756	-0.000724496	-0.000855438	-0.00147714
Thermomonospora curvata	-0.00277247	-0.00237359	-0.00251489	-0.00263641	-0.00206439	-0.00186639	-0.00217247	-0.00145231	-0.00235762	-0.00185889	-0.000890358	-0.00327679	-0.00196555	-0.00177556	-0.00173129	-0.0020706	-0.00204292	-0.00247174	-0.00241801	-0.00184467	-0.00133805	-0.00231932	-0.000431928	-0.000623884	-0.00243764	-0.00205063	-0.00192525	-0.00247363	-0.00200125	-0.00236558	-0.00138949	-0.00180379	-0.00142071	-0.00102269	-0.00115625	-0.00119165
Borrelia recurrentis	-0.00335661	-0.00248972	-0.00237355	-0.00262945	-0.00254541	-0.00247796	-0.00186568	-0.000794508	-0.00118516	-0.00245356	-0.000666433	-0.00230459	-0.00223581	-0.00251958	-0.00241318	-0.00274756	-0.00258617	-0.00218712	-0.00190206	-0.00132757	-0.000795769	-0.000945838	-0.000464755	-0.000717828	-0.00274383	-0.00276865	-0.00267908	-0.00247713	-0.00234537	-0.00230797	-0.00107022	-0.000863384	-0.00129184	-0.000894897	-0.000997657	-0.00151299
Roseiflexus sp.	-0.0026719	-0.00260979	-0.00259416	-0.00259634	-0.00253055	-0.00244172	-0.00118204	-0.000672666	-0.00100873	-0.00240368	-0.000526487	-0.00196503	-0.00215664	-0.00325226	-0.00230985	-0.00274235	-0.00250503	-0.0027765	-0.00150466	-0.000942645	-0.000601478	-0.000552675	-0.000336113	-0.000583988	-0.00286321	-0.00286245	-0.00300919	-0.00250512	-0.00233007	-0.00284084	-0.000934234	-0.000756715	-0.000993713	-0.000791782	-0.000767781	-0.00127352
Desulfomicrobium baculatum	-0.00289569	-0.00231969	-0.00233385	-0.00248516	-0.00219084	-0.00237293	-0.00168244	-0.00084272	-0.00116625	-0.00186738	-0.000756222	-0.00182377	-0.0022009	-0.00259314	-0.00217591	-0.00276147	-0.00246346	-0.00217442	-0.0017112	-0.00136131	-0.000895745	-0.00127719	-0.000613169	-0.00078259	-0.00259276	-0.00245602	-0.0028255	-0.00257069	-0.00241983	-0.0023182	-0.00102473	-0.00101956	-0.00135431	-0.000900107	-0.00103993	-0.0015045
Megasphaera elsdenii	-0.00257296	-0.00135734	-0.00244897	-0.0024491	-0.00103348	-0.00112439	-0.00172957	-0.00326655	-0.00407782	-0.00398687	-0.00196271	-0.00129723	-0.000848167	-0.00114815	-0.00102678	-0.00125714	-0.00113009	-0.000906927	-0.00137973	-0.00190377	-0.00227342	-0.0020375	-0.00193172	-0.00202057	-0.00111596	-0.000991026	-0.00117239	-0.00116764	-0.000997571	-0.000880326	-0.00208984	-0.00169039	-0.00222197	-0.00385777	-0.00177171	-0.00188743
Pyrococcus furiosus	-0.00270214	-0.00225655	-0.00219917	-0.00210518	-0.00198387	-0.00222143	-0.00156201	-0.00125349	-0.00121838	-0.00200138	-0.00163048	-0.00183754	-0.00185945	-0.00237815	-0.00183095	-0.00241112	-0.00213009	-0.00190766	-0.00169292	-0.00150808	-0.00132867	-0.00159087	-0.000686138	-0.00112183	-0.00211319	-0.00219721	-0.00234775	-0.00223142	-0.00202244	-0.00196397	-0.00135214	-0.00110145	-0.00191615	-0.00120225	-0.00138818	-0.00203616
Pyrobaculum sp.	-0.00338464	-0.0025889	-0.00241131	-0.00255791	-0.00246824	-0.00254629	-0.00144192	-0.000572215	-0.00090212	-0.0018387	-0.000429996	-0.0018341	-0.00246872	-0.00299062	-0.00240073	-0.00288092	-0.00269072	-0.00203759	-0.00161703	-0.00103255	-0.000565667	-0.000895719	-0.000383241	-0.000536104	-0.00253993	-0.00274726	-0.00297389	-0.0023159	-0.00242877	-0.00218615	-0.000890592	-0.000648644	-0.000960091	-0.000718461	-0.00081373	-0.00132809
Rhodospirillum centenum	-0.00300486	-0.00243217	-0.00223087	-0.00242354	-0.00237362	-0.0023749	-0.00163511	-0.000732275	-0.00097368	-0.00229518	-0.000695354	-0.00187018	-0.00215354	-0.00251095	-0.00225963	-0.00282995	-0.00238585	-0.00222516	-0.00147482	-0.00116492	-0.000744556	-0.00117503	-0.00042405	-0.000687936	-0.00253864	-0.00253863	-0.00292134	-0.00240131	-0.00234267	-0.00232987	-0.00107689	-0.000805322	-0.00103072	-0.000795092	-0.000914059	-0.0013027
Halomonas elongata	-0.00275241	-0.00235728	-0.00263229	-0.00223713	-0.00223848	-0.00242112	-0.00137525	-0.000808919	-0.00115452	-0.00232392	-0.00093763	-0.0018899	-0.00197915	-0.00235203	-0.00196023	-0.00250142	-0.00239422	-0.00209797	-0.00156778	-0.00114643	-0.000855358	-0.000959994	-0.000574279	-0.000818861	-0.00262231	-0.00227181	-0.00269433	-0.00257696	-0.00219712	-0.00217067	-0.00114589	-0.000947686	-0.00133727	-0.000915712	-0.00102601	-0.00162401
Candidatus Rickettsia	-0.00293768	-0.00280849	-0.00200081	-0.00266076	-0.00212012	-0.00205721	-0.00162578	-0.000675995	-0.00113373	-0.0022427	-0.00063767	-0.00222299	-0.00185523	-0.00250712	-0.00241318	-0.00255958	-0.00221417	-0.00189468	-0.0016158	-0.00126021	-0.000792804	-0.00130239	-0.000415024	-0.000679417	-0.00239471	-0.00250638	-0.00272695	-0.00251001	-0.00197171	-0.00198942	-0.000957982	-0.000770466	-0.00113418	-0.000906613	-0.000968767	-0.0017232
Thermus scotoductus	-0.00292443	-0.00182401	-0.00276145	-0.00292369	-0.00148174	-0.0013462	-0.00142033	-0.00231811	-0.00410887	-0.00455877	-0.00116646	-0.00172433	-0.0012577	-0.00155595	-0.00147328	-0.00167232	-0.00121852	-0.00109017	-0.00161948	-0.0013261	-0.000899828	-0.00104235	-0.000543798	-0.00084016	-0.00147503	-0.00155705	-0.00182613	-0.00143495	-0.00119508	-0.0010786	-0.00109819	-0.00088548	-0.00166035	-0.00307409	-0.00131711	-0.00200946
Streptococcus dysgalactiae	-0.00328743	-0.00222859	-0.00184835	-0.00241295	-0.00235791	-0.00236012	-0.00156969	-0.000751063	-0.0010929	-0.00203283	-0.00070336	-0.00205665	-0.00195614	-0.00227046	-0.00211827	-0.00257189	-0.00224715	-0.00189376	-0.00161457	-0.00115942	-0.000740966	-0.001015	-0.000493243	-0.000669028	-0.00233989	-0.00239737	-0.00239552	-0.00222714	-0.00219348	-0.00195872	-0.000906991	-0.000739166	-0.00116505	-0.000827441	-0.00091363	-0.00147775
Pyrococcus yayanosii	-0.00210217	-0.00198602	-0.00192386	-0.00207176	-0.00198949	-0.00204209	-0.00183242	-0.00106524	-0.00148847	-0.00237816	-0.000878564	-0.00227966	-0.00136329	-0.00185621	-0.00159221	-0.00203964	-0.00206177	-0.00199351	-0.00204743	-0.00153162	-0.00104695	-0.00128689	-0.000584754	-0.000862105	-0.00225464	-0.0020903	-0.00220236	-0.00216575	-0.00197356	-0.00197521	-0.00126528	-0.00115418	-0.00151255	-0.00115459	-0.00110667	-0.00175706
Acidobacterium capsulatum	-0.00272673	-0.0017755	-0.00282073	-0.002679	-0.00129798	-0.00144128	-0.00131072	-0.00313926	-0.00445724	-0.00401776	-0.00100656	-0.00120894	-0.00119824	-0.00185923	-0.00126975	-0.00159687	-0.00143262	-0.00116921	-0.00118015	-0.00122311	-0.000921951	-0.00132944	-0.000511999	-0.000825006	-0.00130658	-0.00138998	-0.00159351	-0.00142733	-0.00129011	-0.00126628	-0.00104215	-0.000802218	-0.00149818	-0.00302697	-0.00121254	-0.00169223
Desulfotomaculum ruminis	-0.00205551	-0.00238581	-0.00256505	-0.0025815	-0.00144939	-0.00128479	-0.00196161	-0.000798231	-0.00164739	-0.00142056	-0.000418055	-0.00235846	-0.0020365	-0.00161357	-0.00180493	-0.00231759	-0.00190067	-0.00239775	-0.0022707	-0.00123104	-0.000713966	-0.00130497	-0.000188433	-0.000231506	-0.00326987	-0.00194706	-0.00243872	-0.00316031	-0.00207205	-0.00239612	-0.00104751	-0.00113171	-0.000712858	-0.000572145	-0.0007312	-0.000712316
Tsukamurella paurometabola	-0.00147009	-0.00284098	-0.00304876	-0.00325767	-0.00118425	-0.0011266	-0.00185903	-0.00072851	-0.00157255	-0.00121043	-0.000257675	-0.00202279	-0.00160344	-0.00169231	-0.00156079	-0.0019839	-0.00240341	-0.00294842	-0.00139355	-0.00116741	-0.00074635	-0.00154819	-0.000200359	-0.000296854	-0.00354031	-0.00232656	-0.00181339	-0.00314483	-0.00235795	-0.00281327	-0.000654804	-0.00102136	-0.00057331	-0.000536066	-0.000634823	-0.000695447
Parabacteroides distasonis	-0.00189084	-0.00210868	-0.00193339	-0.00217625	-0.00179063	-0.00186435	-0.00175055	-0.00103792	-0.0012942	-0.00205376	-0.000999547	-0.00199055	-0.00150262	-0.00192834	-0.00156926	-0.00206332	-0.00200084	-0.00194096	-0.00188407	-0.00142843	-0.0010149	-0.00110071	-0.000591243	-0.000870718	-0.0023255	-0.00211264	-0.00216296	-0.00219077	-0.00187895	-0.00201334	-0.00122741	-0.00122651	-0.00142313	-0.00110412	-0.00102052	-0.00156744
Arthrobacter chlorophenolicus	-0.00283697	-0.00227134	-0.00232646	-0.00208171	-0.00195926	-0.00194896	-0.00139608	-0.000708227	-0.00113916	-0.00164787	-0.000488447	-0.00174515	-0.00197497	-0.00246105	-0.00192276	-0.00247846	-0.00215052	-0.00200822	-0.00130272	-0.00108062	-0.000698304	-0.001209	-0.000471063	-0.000602849	-0.00239992	-0.00229952	-0.00251485	-0.00234348	-0.00201323	-0.0019797	-0.000877581	-0.000749201	-0.000969276	-0.000853723	-0.00100401	-0.00138664
Polaromonas sp.	-0.00225505	-0.00203622	-0.00140643	-0.00197465	-0.00136879	-0.00145403	-0.00103144	-0.000976178	-0.00104452	-0.00199403	-0.00082585	-0.00104537	-0.00178643	-0.00216392	-0.00170385	-0.00227105	-0.00152894	-0.00145138	-0.00108964	-0.00117689	-0.00159119	-0.00226009	-0.00081917	-0.00111282	-0.00219929	-0.00225098	-0.00302735	-0.00197046	-0.0015762	-0.00146649	-0.00116437	-0.00106629	-0.00197743	-0.00131654	-0.00163512	-0.00206859
Pseudomonas stutzeri	-0.00301585	-0.00200529	-0.00211868	-0.00206543	-0.0023415	-0.00270716	-0.00134217	-0.000668382	-0.0010929	-0.00206003	-0.000543391	-0.00205242	-0.00174282	-0.0022909	-0.00209515	-0.00259735	-0.00218111	-0.0017501	-0.00116213	-0.000828572	-0.000500711	-0.000559189	-0.000471433	-0.000597952	-0.00221777	-0.00205896	-0.00275083	-0.00210408	-0.0021032	-0.00184424	-0.000889224	-0.00062945	-0.000790447	-0.000669936	-0.000680557	-0.00119354
Marinomonas sp.	-0.00335769	-0.00250912	-0.00183588	-0.0025299	-0.00236474	-0.00217357	-0.000702139	-0.000618135	-0.00109472	-0.00227977	-0.000383011	-0.0013081	-0.00194985	-0.00293933	-0.00220693	-0.00239424	-0.00194913	-0.00159797	-0.00105314	-0.000718742	-0.00048431	-0.000561358	-0.000391595	-0.0005506	-0.00228618	-0.00238111	-0.00295889	-0.00218005	-0.00180142	-0.0017508	-0.000704452	-0.000606961	-0.000782577	-0.000975202	-0.000709491	-0.00123862
Beutenbergia cavernae	-0.00202977	-0.00215925	-0.00203959	-0.00245878	-0.00142728	-0.00120115	-0.00107927	-0.00179775	-0.00183613	-0.00220449	-0.000900272	-0.00163102	-0.00125658	-0.00184214	-0.00168472	-0.00174538	-0.00143081	-0.00163122	-0.0014798	-0.00111083	-0.00104924	-0.00118354	-0.000717849	-0.00108294	-0.00193256	-0.00201277	-0.00226069	-0.00223213	-0.00137146	-0.00175461	-0.00116042	-0.000904447	-0.00138878	-0.00167465	-0.00112587	-0.0017784
Roseiflexus castenholzii	-0.00280697	-0.00265709	-0.00196002	-0.00236963	-0.00194377	-0.00210849	-0.000785414	-0.000262296	-0.000543745	-0.00151077	-0.000136658	-0.0018005	-0.0020365	-0.00254828	-0.00214366	-0.00263066	-0.00216157	-0.00209979	-0.00140861	-0.000853633	-0.000483678	-0.00093706	-0.000359961	-0.000422533	-0.00216094	-0.00226991	-0.00238998	-0.00232581	-0.00194673	-0.00208555	-0.000535006	-0.000373155	-0.000970806	-0.000602449	-0.000954278	-0.00202397
Shewanella amazonensis	-0.00163233	-0.00174133	-0.00183492	-0.00182435	-0.00229008	-0.0023147	-0.00160797	-0.000959412	-0.00133585	-0.00222722	-0.00107031	-0.00202703	-0.00115196	-0.00152805	-0.00146474	-0.00175099	-0.00209512	-0.00183706	-0.00167827	-0.00121716	-0.00107318	-0.000881427	-0.000816753	-0.00109894	-0.00207859	-0.00179759	-0.00191146	-0.00187718	-0.00185005	-0.00178887	-0.00146949	-0.00113467	-0.00129771	-0.00122036	-0.000978977	-0.00142343
Chlamydophila psittaci	-0.00262813	-0.00228939	-0.00257506	-0.00241648	-0.00180061	-0.00153651	-0.00171528	-0.000853331	-0.00154402	-0.00131833	-0.000365345	-0.00248697	-0.00185839	-0.00148347	-0.0015511	-0.00209786	-0.00183809	-0.00205958	-0.0017112	-0.0011714	-0.000750535	-0.00125517	-0.0002381	-0.000355333	-0.00257345	-0.00185239	-0.00179136	-0.00236819	-0.00183885	-0.00212188	-0.000946457	-0.00116658	-0.000804585	-0.000617527	-0.000779631	-0.000782609
Lactobacillus acidophilus	-0.00265284	-0.00236544	-0.00198755	-0.0024156	-0.00190778	-0.00206426	-0.000960491	-0.000567354	-0.000631742	-0.00156974	-0.000498827	-0.00138736	-0.00203025	-0.00257789	-0.00224819	-0.00273191	-0.00194826	-0.00182587	-0.00141111	-0.000832233	-0.000558843	-0.000618826	-0.000413141	-0.000572633	-0.00234643	-0.00229197	-0.00258622	-0.00233854	-0.00182576	-0.00196097	-0.000784347	-0.000568804	-0.000896992	-0.000627097	-0.000900743	-0.00142955
Desulfotomaculum reducens	-0.00245864	-0.00225327	-0.00283149	-0.00233684	-0.0012047	-0.00141253	-0.000879565	-0.000823759	-0.000815587	-0.00131498	-0.000788145	-0.00107241	-0.00165511	-0.00187629	-0.00155595	-0.0023292	-0.00167309	-0.00209432	-0.00121992	-0.000936987	-0.00109704	-0.00146673	-0.00103678	-0.000966851	-0.00185145	-0.00233912	-0.00250053	-0.00201684	-0.00166095	-0.00206549	-0.00106154	-0.000795384	-0.0011147	-0.00101565	-0.00126149	-0.00190736
Fluviicola taffensis	-0.00281809	-0.00225409	-0.00206035	-0.0019546	-0.0019937	-0.00215158	-0.00112769	-0.000516972	-0.000852414	-0.00161972	-0.000458492	-0.00158978	-0.00208116	-0.00211182	-0.00208936	-0.00268311	-0.00200858	-0.00176886	-0.00130018	-0.000877557	-0.00054454	-0.000765905	-0.000379056	-0.000547171	-0.00223622	-0.00235543	-0.00255442	-0.00214929	-0.00195691	-0.0019287	-0.000763431	-0.000577887	-0.00100336	-0.000658412	-0.000733411	-0.00145276
Borrelia duttonii	-0.00343952	-0.00223106	-0.00195717	-0.00195642	-0.00210203	-0.00201988	-0.00125367	-0.000408179	-0.000774722	-0.00163164	-0.00027498	-0.0017694	-0.00209049	-0.0023278	-0.0020743	-0.00267787	-0.00213435	-0.00176323	-0.00116342	-0.00071234	-0.00040896	-0.000757567	-0.000308162	-0.000392883	-0.00238037	-0.00215976	-0.00247959	-0.00212419	-0.00206104	-0.00195797	-0.000559074	-0.000463593	-0.000742013	-0.000560383	-0.000631669	-0.00124548
Neisseria gonorrhoeae	-0.00313631	-0.00239314	-0.00245264	-0.00217086	-0.00210273	-0.00253947	-0.00106666	-0.000402094	-0.000826941	-0.00124316	-0.000167742	-0.0013703	-0.00213393	-0.00224024	-0.00196724	-0.00240579	-0.00248675	-0.00210162	-0.00101908	-0.000687193	-0.000458941	-0.000744341	-0.000209354	-0.000326249	-0.00241034	-0.0021222	-0.00234998	-0.00233147	-0.00231656	-0.00219279	-0.000478301	-0.000573348	-0.000469267	-0.000403565	-0.000502313	-0.000854699
Delftia acidovorans	-0.0025786	-0.00217496	-0.00209331	-0.0021538	-0.00174058	-0.00188479	-0.00114109	-0.000528275	-0.000841105	-0.00149433	-0.000473667	-0.00153513	-0.00184255	-0.00234815	-0.00201855	-0.00245368	-0.00207632	-0.00186776	-0.00127351	-0.00101425	-0.000579901	-0.000869152	-0.000399928	-0.000563909	-0.00211983	-0.00217183	-0.00235109	-0.00219148	-0.00197541	-0.00199541	-0.000688899	-0.000617255	-0.00100438	-0.000725167	-0.00083983	-0.00144055
Agrobacterium sp.	-0.00204147	-0.00224011	-0.00262594	-0.00231109	-0.00124243	-0.00118586	-0.00165203	-0.000802415	-0.00149108	-0.00117643	-0.000330049	-0.0022255	-0.00188158	-0.00147203	-0.00157409	-0.00205422	-0.00176992	-0.00215989	-0.00183355	-0.00112238	-0.00070132	-0.00133909	-0.000236491	-0.000322999	-0.00283407	-0.00179497	-0.00194818	-0.00268238	-0.00184539	-0.00208184	-0.000771109	-0.00115477	-0.000672846	-0.000622314	-0.000737829	-0.000714337
Saprospira grandis	-0.00235262	-0.00211366	-0.00225134	-0.00195551	-0.00203224	-0.00213756	-0.00124133	-0.000573186	-0.00090212	-0.00163705	-0.00047535	-0.00148819	-0.00169905	-0.00216981	-0.00178597	-0.00219284	-0.00210366	-0.00188726	-0.00122632	-0.000909664	-0.000652865	-0.000731782	-0.000502081	-0.000616382	-0.00214504	-0.00201534	-0.00228865	-0.00213854	-0.00193191	-0.00199242	-0.000874152	-0.000752959	-0.000800399	-0.000704354	-0.000720135	-0.00100295
Cronobacter turicensis	-0.00230678	-0.0015941	-0.00216366	-0.00229063	-0.00110578	-0.00111999	-0.00116337	-0.00222862	-0.00307526	-0.00295983	-0.00146478	-0.00144103	-0.00101954	-0.0012297	-0.00107673	-0.0013245	-0.00106335	-0.000947033	-0.00151707	-0.00116442	-0.00115471	-0.00108153	-0.00058295	-0.00098239	-0.00121181	-0.00123031	-0.00123147	-0.00110938	-0.00102508	-0.00101449	-0.000991769	-0.000910554	-0.00181459	-0.00240787	-0.00125287	-0.00178076
Streptobacillus moniliformis	-0.0022089	-0.002017	-0.00169589	-0.00216907	-0.00198949	-0.00197433	-0.00127302	-0.000611878	-0.000888091	-0.00170179	-0.000562865	-0.00173127	-0.0015233	-0.00201693	-0.00173963	-0.00209877	-0.00199052	-0.00191136	-0.00139481	-0.000934414	-0.000600863	-0.000871882	-0.000357278	-0.000539541	-0.00212912	-0.00193672	-0.00201447	-0.00195156	-0.00183885	-0.00186994	-0.000755043	-0.000683644	-0.000876861	-0.000619579	-0.000784452	-0.00106381
Bartonella clarridgeiae	-0.0018624	-0.00178147	-0.00213838	-0.00182343	-0.00155561	-0.00145297	-0.00174384	-0.000782861	-0.00136587	-0.001525	-0.000540413	-0.00211064	-0.00162608	-0.00127656	-0.00126102	-0.00175005	-0.00148764	-0.0018752	-0.00225087	-0.0012122	-0.000709152	-0.00116127	-0.000408994	-0.000493469	-0.00237124	-0.00157441	-0.00189076	-0.00241046	-0.00163626	-0.00185936	-0.00110284	-0.00103097	-0.00085511	-0.000686836	-0.000832447	-0.000838899
Rickettsia typhi	-0.00249155	-0.00186471	-0.00229034	-0.00199559	-0.00182056	-0.00205116	-0.00118204	-0.000767919	-0.000991225	-0.00137292	-0.000617534	-0.00156866	-0.00156778	-0.00163305	-0.00180967	-0.00215312	-0.00192579	-0.00173601	-0.00118529	-0.000922566	-0.000730182	-0.000861639	-0.000528843	-0.000604354	-0.00195948	-0.0018732	-0.00188846	-0.00169066	-0.00180517	-0.00180027	-0.000736827	-0.000894052	-0.000788349	-0.000699643	-0.00103403	-0.000854042
Haemophilus ducreyi	-0.00090266	-0.000725032	-0.00103942	-0.000712268	-0.000839951	-0.000984309	-0.000414063	-0.00219974	-0.000365985	-0.000480645	-0.000619161	-0.000500331	-0.000982591	-0.00127124	-0.00055045	-0.00152852	-0.00352351	-0.00284269	-0.000588796	-0.000895701	-0.00146461	-0.00476743	-0.000148316	-0.000277897	-0.00164898	-0.000986748	-0.00187464	-0.00155079	-0.00557225	-0.00277643	-0.000646245	-0.00207787	-0.000325577	-0.00122348	-0.00107316	-0.000526321
Fusobacterium nucleatum	-0.00216028	-0.00205125	-0.00222248	-0.00215829	-0.00165426	-0.00154808	-0.00139868	-0.00060127	-0.00143086	-0.00108507	-0.000326179	-0.00221213	-0.00174069	-0.00155801	-0.00161391	-0.00187539	-0.00179618	-0.00205317	-0.00166605	-0.00093287	-0.000630908	-0.00107822	-0.000171426	-0.000289454	-0.00220193	-0.00176354	-0.00185387	-0.0022485	-0.0018267	-0.00189935	-0.000711507	-0.000902003	-0.0006336	-0.00048277	-0.000622195	-0.000630157
Streptococcus uberis	-0.00247681	-0.00178573	-0.00156986	-0.0018483	-0.0022495	-0.00240835	-0.000962319	-0.000355566	-0.000645436	-0.00166083	-0.000334968	-0.00146597	-0.00177474	-0.00200006	-0.00210209	-0.00235864	-0.00195345	-0.00175104	-0.00100595	-0.000603376	-0.00036935	-0.00037411	-0.000265662	-0.000409914	-0.00213045	-0.00212348	-0.002292	-0.00194938	-0.00193839	-0.00186314	-0.000669749	-0.000408537	-0.000586412	-0.000433026	-0.000517135	-0.000907741
Weissella koreensis	-0.00164926	-0.0018791	-0.00185315	-0.0017262	-0.00152861	-0.00155545	-0.00151929	-0.000734627	-0.00118156	-0.00174153	-0.000626638	-0.0018074	-0.00121062	-0.0016187	-0.00123977	-0.0018421	-0.00167575	-0.00180908	-0.00151707	-0.00117639	-0.000773791	-0.00121422	-0.000362259	-0.000564289	-0.00182429	-0.00185434	-0.00186541	-0.00200598	-0.00174883	-0.00178659	-0.000812812	-0.000987034	-0.000938611	-0.000747903	-0.000737829	-0.00116776
Archaeoglobus veneficus	-0.00169389	-0.0019642	-0.00246364	-0.00186394	-0.00115006	-0.00128911	-0.00090081	-0.000473435	-0.000685327	-0.00107357	-0.000583565	-0.00128817	-0.00154936	-0.00174517	-0.00148548	-0.00226029	-0.0016492	-0.00211256	-0.00131285	-0.000872364	-0.000753521	-0.000942463	-0.000643554	-0.000744628	-0.00197023	-0.00225603	-0.00214491	-0.00226413	-0.00175071	-0.00217067	-0.000693145	-0.00077421	-0.000836927	-0.00075524	-0.00094873	-0.000960362
Janthinobacterium sp.	-0.002547	-0.00211781	-0.00190479	-0.00244998	-0.00149788	-0.00174613	-0.000866598	-0.000586765	-0.00101333	-0.00194141	-0.00025514	-0.00135951	-0.00151677	-0.00218941	-0.00182859	-0.00216487	-0.00183286	-0.00148318	-0.00110133	-0.000696303	-0.000430834	-0.00063166	-0.000359961	-0.000415046	-0.00192986	-0.00198124	-0.0021291	-0.00191224	-0.00169978	-0.00148136	-0.000547421	-0.000453585	-0.000654068	-0.000824807	-0.000685464	-0.00107274
Methanococcoides burtonii	-0.00201571	-0.00200529	-0.00216553	-0.00202829	-0.00164198	-0.00163295	-0.00126775	-0.000472439	-0.000843934	-0.00154467	-0.000328994	-0.0014321	-0.00153633	-0.00187127	-0.00152563	-0.00193068	-0.00194654	-0.0018752	-0.00117243	-0.000898806	-0.000511398	-0.000797065	-0.000272006	-0.000408729	-0.00194468	-0.00199863	-0.00189882	-0.00177802	-0.00191706	-0.001763	-0.000712211	-0.000530974	-0.00072878	-0.000552755	-0.00067028	-0.00095
Metallosphaera cuprina	-0.00168305	-0.00159237	-0.00174435	-0.00167401	-0.00162823	-0.00163608	-0.00135001	-0.000830702	-0.00111107	-0.00179289	-0.000848362	-0.00167646	-0.00104368	-0.00135165	-0.00116181	-0.00167326	-0.00165629	-0.00153116	-0.00145238	-0.00104574	-0.000805247	-0.000796374	-0.00060671	-0.000784772	-0.00189207	-0.00161701	-0.00174135	-0.00179129	-0.00160961	-0.00158948	-0.00108422	-0.000971321	-0.00109567	-0.000942287	-0.000815474	-0.00137065
Aromatoleum aromaticum	-0.00311665	-0.00182741	-0.00156396	-0.00190431	-0.00189718	-0.00183772	-0.00105223	-0.000446973	-0.000754661	-0.00153265	-0.000710076	-0.0016625	-0.00186156	-0.00164227	-0.00171101	-0.0021766	-0.00171544	-0.00148029	-0.00107662	-0.000686657	-0.000592243	-0.000668549	-0.000291721	-0.000565807	-0.00190828	-0.00176354	-0.00171684	-0.00163478	-0.00164671	-0.0014962	-0.000641245	-0.000523761	-0.000871171	-0.000558304	-0.000610892	-0.00105551
Thermoanaerobacterium xylanolyticum	-0.00149342	-0.00188839	-0.00223366	-0.00191347	-0.00170541	-0.0017482	-0.00127653	-0.000646432	-0.000983843	-0.00154903	-0.000546368	-0.00151833	-0.00114177	-0.00150837	-0.00124477	-0.00168077	-0.00176115	-0.00179319	-0.00125058	-0.000896219	-0.000677754	-0.000971433	-0.000420668	-0.000559731	-0.00185009	-0.00183546	-0.00193213	-0.00181852	-0.00167707	-0.00182606	-0.000894012	-0.000787297	-0.00083068	-0.000729855	-0.000729431	-0.000966184
Verrucosispora maris	-0.00206018	-0.00162526	-0.00162768	-0.00156132	-0.00128525	-0.00145403	-0.00103506	-0.00070681	-0.000856178	-0.00116279	-0.000913263	-0.00110861	-0.00135112	-0.00143346	-0.00131206	-0.00177336	-0.00153879	-0.00182494	-0.000907956	-0.000921019	-0.000881141	-0.00108285	-0.000773082	-0.000905771	-0.00243375	-0.00162764	-0.00175183	-0.00185814	-0.00161818	-0.00211225	-0.000962045	-0.00097495	-0.000875309	-0.00106161	-0.00109412	-0.000944813
Pseudomonas brassicacearum	-0.00189203	-0.00172678	-0.00180224	-0.00167587	-0.00173843	-0.00184797	-0.00114376	-0.000504158	-0.000819374	-0.00157301	-0.000584877	-0.00141155	-0.00145347	-0.00183811	-0.00163556	-0.00193068	-0.00195086	-0.00158941	-0.00124548	-0.000910697	-0.000614989	-0.000709385	-0.000338429	-0.000590409	-0.00172875	-0.00163825	-0.00204976	-0.00174034	-0.00175824	-0.0016689	-0.000859733	-0.000626885	-0.000905234	-0.000651621	-0.000748418	-0.00127103
Candidatus Liberibacter	-0.00189321	-0.00213689	-0.00241683	-0.00216997	-0.00162534	-0.00179253	-0.00108017	-0.000416782	-0.000916119	-0.000993774	-0.000262013	-0.0014187	-0.00158724	-0.00181293	-0.00182741	-0.00241733	-0.00222009	-0.00207879	-0.0010204	-0.000594641	-0.000355597	-0.000469271	-0.000208538	-0.000288218	-0.00210787	-0.00180609	-0.00166415	-0.00156809	-0.0021224	-0.00219573	-0.000508593	-0.00046226	-0.000550838	-0.000392722	-0.000498599	-0.000666986
Anaerolinea thermophila	-0.00192867	-0.00194908	-0.00160714	-0.00202738	-0.00156726	-0.00162147	-0.000945848	-0.000562489	-0.000848646	-0.00165975	-0.000465244	-0.00140976	-0.00151568	-0.0019752	-0.00173486	-0.00195273	-0.00165629	-0.00157226	-0.00133309	-0.000836937	-0.000553873	-0.000836988	-0.000371051	-0.000460898	-0.00184874	-0.00173859	-0.00203156	-0.0016795	-0.00157906	-0.0016173	-0.000644817	-0.000486181	-0.000902659	-0.000636649	-0.000896012	-0.00140444
Rickettsia philipii	-0.00153871	-0.00205875	-0.00212055	-0.00204099	-0.00131443	-0.00151542	-0.00112411	-0.000713423	-0.00101608	-0.00115938	-0.000698878	-0.00162138	-0.00135002	-0.0014512	-0.00159824	-0.00204875	-0.00192406	-0.00185103	-0.00108183	-0.000856759	-0.000775576	-0.000665721	-0.000704483	-0.00081452	-0.00185687	-0.00161635	-0.00117362	-0.00100597	-0.00190685	-0.00191817	-0.000906309	-0.000825149	-0.000808245	-0.000845194	-0.000720135	-0.000854042
Anoxybacillus flavithermus	-0.00235148	-0.00199775	-0.00237263	-0.00191988	-0.00191343	-0.00235519	-0.000425257	-0.000209328	-0.00037854	-0.000790759	-0.000170397	-0.000948551	-0.00190894	-0.00252436	-0.0017301	-0.00232206	-0.00260433	-0.00173977	-0.000636567	-0.000318567	-0.00018662	-0.000405123	-0.000115717	-0.000183163	-0.00188666	-0.00206728	-0.00223268	-0.0019188	-0.00233187	-0.00179875	-0.000349135	-0.000213889	-0.00029315	-0.000246409	-0.000356038	-0.000680558
Mesorhizobium opportunistum	-0.00172755	-0.0017951	-0.00168422	-0.00172341	-0.00134277	-0.00142106	-0.00132908	-0.000714367	-0.00114097	-0.00134288	-0.00052549	-0.00174255	-0.00143485	-0.001592	-0.00149645	-0.00188093	-0.0015781	-0.00159512	-0.00138853	-0.0010234	-0.000654082	-0.00105166	-0.00031323	-0.000477993	-0.00178344	-0.00183611	-0.00179368	-0.0015711	-0.00156567	-0.00163196	-0.000690315	-0.000798492	-0.000942707	-0.000685486	-0.00074445	-0.00105232
Leptospira borgpetersenii	-0.00188255	-0.00189093	-0.00178491	-0.00181421	-0.00151545	-0.00164026	-0.00113752	-0.000355051	-0.000607192	-0.00126117	-0.000239869	-0.00133249	-0.00164544	-0.00204072	-0.0018581	-0.00209423	-0.00168281	-0.00157416	-0.00114407	-0.000802883	-0.000392785	-0.000877338	-0.000253721	-0.000352116	-0.0019366	-0.00195932	-0.00207588	-0.00202335	-0.00164386	-0.00167734	-0.000566341	-0.000424066	-0.000662124	-0.000500379	-0.000707715	-0.00114
Gordonia bronchialis	-0.00193811	-0.00164253	-0.00184356	-0.0016422	-0.00144645	-0.00170888	-0.0011696	-0.000573672	-0.000889027	-0.00160888	-0.000603193	-0.00160032	-0.00141069	-0.00156935	-0.00136898	-0.00180221	-0.00152535	-0.00160368	-0.00142239	-0.000856238	-0.000602708	-0.000657227	-0.000315177	-0.00055745	-0.00179708	-0.00172018	-0.00179368	-0.00172035	-0.00151194	-0.00158716	-0.000811427	-0.000721561	-0.000862368	-0.000763898	-0.000698381	-0.00112482
Flexistipes sinusarabici	-0.0025357	-0.00126905	-0.0022113	-0.0021484	-0.00101026	-0.00100112	-0.000955918	-0.00181928	-0.00308768	-0.00344531	-0.00061786	-0.0012582	-0.000897576	-0.00127337	-0.000887909	-0.00128649	-0.00101696	-0.000730147	-0.00104137	-0.000856238	-0.000611308	-0.000580114	-0.000361493	-0.000615256	-0.000995231	-0.000945976	-0.00120567	-0.00107454	-0.000952509	-0.000803267	-0.000668327	-0.000625602	-0.00116803	-0.00243599	-0.000730758	-0.00145459
Glaciecola sp.	-0.00184815	-0.00157849	-0.00147807	-0.00149028	-0.00200913	-0.00196013	-0.00130547	-0.000588702	-0.000951455	-0.0018387	-0.000570105	-0.00164589	-0.00111906	-0.00131683	-0.00122724	-0.00160255	-0.00171016	-0.00146295	-0.00125696	-0.000967277	-0.000638848	-0.000603093	-0.000442032	-0.000671999	-0.0017575	-0.00159041	-0.00159823	-0.00162805	-0.00154364	-0.0016281	-0.000904261	-0.000790409	-0.000819734	-0.000736547	-0.000660431	-0.00105806
Sinorhizobium medicae	-0.00218692	-0.00178232	-0.00159832	-0.00169547	-0.00161375	-0.00151331	-0.000859177	-0.000490808	-0.000713359	-0.0016403	-0.000535445	-0.00136851	-0.00143814	-0.00165148	-0.00159945	-0.00200403	-0.00150562	-0.00145234	-0.0010112	-0.000748518	-0.000540178	-0.000834929	-0.000356895	-0.00051465	-0.00159363	-0.0018563	-0.00201675	-0.00167578	-0.00140458	-0.00147119	-0.000652666	-0.000482868	-0.000952938	-0.000631193	-0.000871007	-0.00136326
Gramella forsetii	-0.00167582	-0.0013191	-0.00209895	-0.00152255	-0.001345	-0.0016538	-0.00132122	-0.000336961	-0.000843934	-0.00173617	-0.000152861	-0.0012791	-0.00197706	-0.00143973	-0.00142679	-0.00169766	-0.0010274	-0.00154743	-0.00240069	-0.000773388	-0.000190855	-0.000279061	-0.000110487	-0.00018273	-0.00199305	-0.00179432	-0.00273346	-0.00259921	-0.00121298	-0.00155382	-0.000926073	-0.000454921	-0.000516079	-0.000552061	-0.000563118	-0.000618506
Deinococcus geothermalis	-0.00177426	-0.00159497	-0.00130501	-0.00144264	-0.00126499	-0.00128154	-0.00130022	-0.000493779	-0.000665907	-0.00139067	-0.00057142	-0.00117043	-0.00130008	-0.00166477	-0.00139855	-0.00158267	-0.00135998	-0.00135829	-0.00126333	-0.00118436	-0.000906822	-0.00104301	-0.000431179	-0.000918244	-0.0015352	-0.00149876	-0.0017844	-0.00160261	-0.00130487	-0.00132687	-0.0012189	-0.00101956	-0.00115759	-0.000891639	-0.000922208	-0.00117468
Aquifex aeolicus	-0.00117536	-0.00141133	-0.00156593	-0.00141012	-0.00101414	-0.0010569	-0.00115892	-0.00124912	-0.00180826	-0.000982137	-0.000470974	-0.00185559	-0.00115536	-0.00102426	-0.000893152	-0.00124537	-0.00108503	-0.00157416	-0.00190565	-0.00131924	-0.00133474	-0.00274719	-0.000296821	-0.000511191	-0.00150026	-0.00124206	-0.00141238	-0.00161459	-0.00121695	-0.00155382	-0.000738231	-0.00117718	-0.000803539	-0.000754573	-0.000681449	-0.000842194
Mycoplasma synoviae	-0.00158987	-0.00220139	-0.00232276	-0.00214121	-0.0013777	-0.00158589	-0.00091463	-0.000327093	-0.000766133	-0.00077274	-0.000254053	-0.00144281	-0.00145676	-0.0017269	-0.00174082	-0.0023292	-0.00203006	-0.00189376	-0.0010688	-0.000537449	-0.000355597	-0.000500199	-0.000256513	-0.000305871	-0.00195813	-0.00166342	-0.00138348	-0.00133544	-0.00205829	-0.00197595	-0.000496061	-0.000392254	-0.00042641	-0.000407172	-0.000434905	-0.000577153
Mycobacterium gilvum	-0.0014356	-0.00238826	-0.00248471	-0.0023997	-0.00148614	-0.00172234	-0.000883264	-0.000343694	-0.0008345	-0.00058669	-0.000232925	-0.00171477	-0.00139748	-0.00162281	-0.00182031	-0.00240934	-0.00229185	-0.00196956	-0.00103089	-0.000454689	-0.000294554	-0.00034048	-0.000163483	-0.000231928	-0.00191233	-0.00174188	-0.00101647	-0.000879877	-0.00214522	-0.00205284	-0.000395787	-0.000421371	-0.000446774	-0.000297086	-0.000376778	-0.000496796
Geodermatophilus obscurus	-0.00175392	-0.00166839	-0.00183876	-0.00170945	-0.00112414	-0.000998885	-0.0013622	-0.0006536	-0.00150934	-0.000856371	-0.000407786	-0.00195993	-0.00135223	-0.00121688	-0.00125477	-0.0015618	-0.00135268	-0.00163786	-0.00135203	-0.000915344	-0.000749339	-0.00132558	-0.000263279	-0.000331522	-0.00195813	-0.00137639	-0.00147591	-0.00195156	-0.00137049	-0.00156314	-0.000587349	-0.000995481	-0.000673917	-0.000552755	-0.000646071	-0.000623307
Gallibacterium anatis	-0.00209285	-0.00148956	-0.00184068	-0.00192811	-0.00122962	-0.00139866	-0.0010006	-0.00100328	-0.00178881	-0.00257707	-0.000238409	-0.000994775	-0.000980275	-0.00151045	-0.00121972	-0.00146641	-0.00126377	-0.000986907	-0.0011156	-0.00090708	-0.000465935	-0.00104634	-0.000374865	-0.000450368	-0.00130658	-0.00113434	-0.00140998	-0.00146764	-0.00118014	-0.00106139	-0.000632662	-0.00045158	-0.000907293	-0.00147868	-0.000903323	-0.00159998
Burkholderia ambifaria	-0.00169991	-0.00195244	-0.00149095	-0.00167027	-0.00101181	-0.00100672	-0.000833134	-0.000720972	-0.000864641	-0.00172437	-0.000817073	-0.00115018	-0.00141398	-0.00173706	-0.00154868	-0.00193436	-0.00126377	-0.00129767	-0.00104267	-0.000774972	-0.000728382	-0.000702367	-0.000499137	-0.000782226	-0.00163517	-0.00163626	-0.00214152	-0.00157335	-0.00130192	-0.00121734	-0.000761335	-0.000670945	-0.000886676	-0.000721815	-0.000728104	-0.00108738
Xanthomonas campestris	-0.00217882	-0.0015941	-0.00160812	-0.0016712	-0.00148174	-0.00162356	-0.000705951	-0.000548836	-0.000939387	-0.00161105	-0.000298929	-0.000998535	-0.00137212	-0.00199807	-0.00153777	-0.00199946	-0.0015879	-0.00130944	-0.00092128	-0.000597918	-0.000455121	-0.000707982	-0.000327215	-0.000431181	-0.00163241	-0.0016482	-0.00188616	-0.001764	-0.00147918	-0.00140048	-0.000575045	-0.000450911	-0.000717108	-0.000805014	-0.000581377	-0.00120796
Thermodesulfobacterium sp.	-0.0018065	-0.00201951	-0.00217862	-0.0020437	-0.00153153	-0.00167046	-0.00101604	-0.000309869	-0.000729725	-0.000809919	-0.000235486	-0.00128636	-0.00146113	-0.00161768	-0.00170504	-0.00235151	-0.00210878	-0.00187705	-0.000859767	-0.000465976	-0.000284467	-0.000447024	-0.000211392	-0.00024162	-0.00192582	-0.00162963	-0.00140155	-0.0012566	-0.00201691	-0.00201483	-0.000543043	-0.000373155	-0.000380718	-0.000305307	-0.000383981	-0.000498912
Streptococcus pasteurianus	-0.00162869	-0.00129679	-0.00133928	-0.00120078	-0.00113482	-0.00129559	-0.00109634	-0.000927126	-0.000977378	-0.00146026	-0.00083993	-0.00119154	-0.0011395	-0.00131788	-0.00114411	-0.0015523	-0.00130788	-0.00114628	-0.00120198	-0.00110278	-0.000858293	-0.00128754	-0.000681188	-0.000809452	-0.00143848	-0.00142322	-0.00157696	-0.00155004	-0.00125361	-0.00119801	-0.000939669	-0.000846146	-0.0012235	-0.000954568	-0.00102559	-0.0016456
Leptospira biflexa	-0.00187307	-0.00146765	-0.00132317	-0.00152065	-0.0016123	-0.00154388	-0.00124574	-0.000562002	-0.000724916	-0.00144043	-0.000474004	-0.00116859	-0.00129452	-0.00147619	-0.00142311	-0.00173417	-0.00152715	-0.00138553	-0.00109484	-0.00100916	-0.000598402	-0.00105632	-0.00030582	-0.000438242	-0.00149326	-0.00163029	-0.00176929	-0.00151308	-0.00149365	-0.00142332	-0.000727697	-0.00057205	-0.000897508	-0.000571454	-0.000719249	-0.00107592
Hyphomonas neptunium	-0.00167099	-0.00150356	-0.00152752	-0.00149883	-0.001283	-0.00117163	-0.00091555	-0.000881389	-0.000755618	-0.00119911	-0.00124937	-0.00104164	-0.00106431	-0.0015642	-0.0011757	-0.00151231	-0.00127298	-0.00117618	-0.000978277	-0.000953432	-0.000901577	-0.00117241	-0.00050943	-0.00085312	-0.00138906	-0.00133274	-0.0015509	-0.00145777	-0.00124174	-0.00117944	-0.000896063	-0.000660762	-0.00152068	-0.000796416	-0.00102897	-0.00152027
Caulobacter crescentus	-0.00172034	-0.00134224	-0.00168909	-0.00173364	-0.000978405	-0.00109791	-0.00107927	-0.0023205	-0.00225179	-0.00214024	-0.000324065	-0.00106216	-0.000920973	-0.00110924	-0.00128968	-0.00147504	-0.000902051	-0.00106903	-0.00119172	-0.000967789	-0.000626627	-0.000809483	-0.000378295	-0.000448024	-0.00116548	-0.00112804	-0.00122533	-0.00121848	-0.000838526	-0.00113406	-0.000695974	-0.000676028	-0.00100742	-0.00147626	-0.000838094	-0.00145825
Thermomicrobium roseum	-0.00165168	-0.00148343	-0.00140043	-0.00132445	-0.00115387	-0.00107577	-0.00154324	-0.00102579	-0.00136499	-0.000913081	-0.000485764	-0.00192838	-0.00115649	-0.00108863	-0.00106012	-0.00135364	-0.00117023	-0.00126918	-0.00132677	-0.001235	-0.000941104	-0.00146229	-0.000633565	-0.000631	-0.00159224	-0.00138727	-0.00131812	-0.0015756	-0.00113414	-0.00127907	-0.000783651	-0.00113704	-0.000804062	-0.000711076	-0.000758108	-0.000755265
Nitrosomonas eutropha	-0.00158987	-0.00169161	-0.00180706	-0.00161593	-0.000981519	-0.000877993	-0.0014134	-0.000776329	-0.00132347	-0.000992611	-0.000290734	-0.00189247	-0.00128338	-0.00114815	-0.00117696	-0.00148269	-0.00121389	-0.00158179	-0.00147358	-0.00109675	-0.000639458	-0.0011442	-0.000168922	-0.000242881	-0.00195545	-0.00139813	-0.0014771	-0.0018991	-0.00131469	-0.00161499	-0.000619759	-0.00105194	-0.000648151	-0.000500379	-0.000568147	-0.000616447
Hydrogenobacter thermophilus	-0.00211963	-0.00158369	-0.00158754	-0.00149693	-0.00162244	-0.00158903	-0.00102963	-0.000499219	-0.000680479	-0.0012206	-0.000477031	-0.00114557	-0.00131343	-0.00148554	-0.00146107	-0.00174071	-0.00167663	-0.00149568	-0.00103089	-0.000700584	-0.000491888	-0.000623107	-0.000287791	-0.000439809	-0.00178208	-0.00156774	-0.00177859	-0.00160411	-0.00163721	-0.00156158	-0.000553251	-0.000510615	-0.000768386	-0.000509505	-0.000619033	-0.000831644
Bacillus subtilis	-0.0021765	-0.00155415	-0.00172305	-0.00166653	-0.00144718	-0.00116725	-0.00091647	-0.00042385	-0.000599309	-0.00160888	-0.000341629	-0.00130719	-0.00143485	-0.00144181	-0.00160427	-0.00171921	-0.00142447	-0.00111126	-0.000995418	-0.000703258	-0.000392137	-0.000455939	-0.000347676	-0.000500028	-0.00172601	-0.00152828	-0.00221247	-0.00144865	-0.00142887	-0.00112511	-0.000829413	-0.000411243	-0.000657292	-0.000567997	-0.000939758	-0.00145947
Vibrio anguillarum	-0.00134387	-0.00144745	-0.00138843	-0.00137171	-0.00131741	-0.00139332	-0.00148068	-0.000814488	-0.00129331	-0.00168887	-0.000454773	-0.00200074	-0.00110541	-0.00123183	-0.00107673	-0.00128454	-0.00125271	-0.00130748	-0.00147731	-0.00116841	-0.000715169	-0.00124349	-0.000329539	-0.000483029	-0.00134507	-0.00133342	-0.00125719	-0.00129997	-0.00114316	-0.00127507	-0.000783651	-0.00103757	-0.000899054	-0.000700989	-0.000640675	-0.0010842
Erwinia tasmaniensis	-0.00172034	-0.00153586	-0.00148996	-0.00151117	-0.00124469	-0.00137621	-0.000910947	-0.000424354	-0.000778535	-0.00183338	-0.000380247	-0.00130176	-0.00131009	-0.00181595	-0.00155474	-0.0019003	-0.00132436	-0.00101337	-0.00102827	-0.000816527	-0.00051077	-0.000545425	-0.000323338	-0.000542976	-0.00167518	-0.0015048	-0.00178323	-0.00175365	-0.00124669	-0.00111371	-0.000773898	-0.000664583	-0.000795163	-0.00065298	-0.000702383	-0.00116839
Lactobacillus gasseri	-0.00153504	-0.0016615	-0.00165307	-0.0016656	-0.000913469	-0.000859726	-0.000961405	-0.000676946	-0.000784251	-0.0010586	-0.000812052	-0.00103229	-0.0013112	-0.00142197	-0.00129342	-0.00162711	-0.00117861	-0.00143496	-0.000894606	-0.000911213	-0.000699511	-0.00101834	-0.00057681	-0.000732529	-0.0015964	-0.0014651	-0.00170399	-0.0016071	-0.00132254	-0.0013491	-0.00100389	-0.000688082	-0.000813992	-0.000723156	-0.000908908	-0.00102158
Streptococcus infantarius	-0.00164563	-0.00159757	-0.00127062	-0.00179758	-0.00168527	-0.00148583	-0.00102691	-0.000481883	-0.000700811	-0.00139621	-0.000355951	-0.00144994	-0.00126329	-0.0017988	-0.00143782	-0.00166103	-0.00156471	-0.00140107	-0.00114536	-0.000640322	-0.000433398	-0.000518495	-0.000301129	-0.000417018	-0.00159779	-0.00159507	-0.00158642	-0.00154627	-0.001535	-0.00142175	-0.000634809	-0.000420022	-0.000629821	-0.000529093	-0.000606817	-0.000754597
Desulfovibrio salexigens	-0.00163959	-0.00154719	-0.00144132	-0.00149028	-0.00138437	-0.00149852	-0.00121218	-0.000474429	-0.000742207	-0.00136291	-0.000560889	-0.00134691	-0.00115988	-0.00146683	-0.00133066	-0.00150849	-0.00138637	-0.00131335	-0.00110003	-0.000950351	-0.000584225	-0.000972105	-0.0002597	-0.000495399	-0.00149046	-0.00148666	-0.00151407	-0.00150703	-0.00132843	-0.00136889	-0.000781562	-0.000617897	-0.000871688	-0.000631875	-0.000724121	-0.000959715
Corynebacterium resistens	-0.00222391	-0.00163822	-0.00157674	-0.00162157	-0.00144203	-0.00134834	-0.000793863	-0.000402601	-0.000678538	-0.00116051	-0.000222649	-0.00111602	-0.00144142	-0.00169333	-0.00152563	-0.00170704	-0.00158166	-0.00129865	-0.000881228	-0.000610461	-0.000349684	-0.000602377	-0.000239707	-0.000324624	-0.00160749	-0.00158574	-0.00190342	-0.00169363	-0.00149268	-0.00135385	-0.000573596	-0.00040244	-0.000635759	-0.000591453	-0.000599562	-0.00110708
Hahella chejuensis	-0.00212312	-0.00153586	-0.00158165	-0.00146268	-0.00171762	-0.00165068	-0.000963233	-0.000418298	-0.000589437	-0.00117756	-0.00046187	-0.00118145	-0.00140629	-0.0016187	-0.00138624	-0.00188647	-0.0016359	-0.0013378	-0.000992783	-0.000664619	-0.000437241	-0.0005447	-0.000215462	-0.000370568	-0.00152962	-0.00165548	-0.0016006	-0.00143419	-0.00146759	-0.00141309	-0.000573596	-0.000438185	-0.000644383	-0.000449445	-0.000541568	-0.00083758
Methanocaldococcus jannaschii	-0.00139976	-0.00155589	-0.00162182	-0.00173457	-0.000960472	-0.00100896	-0.00104772	-0.000442963	-0.00143874	-0.000958805	-0.00026454	-0.000927697	-0.00129452	-0.0016862	-0.00107801	-0.00181428	-0.00154237	-0.00194742	-0.000639363	-0.000587531	-0.000251897	-0.000745038	-0.000248126	-0.000315672	-0.00154775	-0.00168127	-0.00139192	-0.0020096	-0.00194117	-0.00178127	-0.000818351	-0.000422719	-0.000673917	-0.000448732	-0.00056449	-0.000774619
Ruegeria pomeroyi	-0.00249836	-0.00173021	-0.00149887	-0.0018575	-0.00155051	-0.0014104	-0.000823807	-0.000238681	-0.00042416	-0.000934223	-0.000152861	-0.0010575	-0.0016937	-0.00170351	-0.00156684	-0.00208333	-0.0015665	-0.00152733	-0.000774535	-0.00049852	-0.000253264	-0.000384734	-0.000161806	-0.000208561	-0.00161442	-0.00183806	-0.00186656	-0.0016512	-0.00160961	-0.00150947	-0.000398822	-0.000293384	-0.000388186	-0.000307544	-0.000386857	-0.000514396
'Nostoc azollae'	-0.0018065	-0.0016244	-0.00180802	-0.00175035	-0.00124243	-0.00104132	-0.00111337	-0.000424858	-0.00102894	-0.00106897	-0.000235486	-0.00161261	-0.00130898	-0.00117077	-0.00119837	-0.001612	-0.00132894	-0.00167193	-0.00131285	-0.000719275	-0.000370004	-0.000688302	-0.000124812	-0.000184464	-0.00188261	-0.00144824	-0.00151526	-0.0019661	-0.00134018	-0.00159412	-0.000499751	-0.000675393	-0.00038876	-0.000431594	-0.000473904	-0.000544494
Fervidobacterium pennivorans	-0.00123484	-0.00167958	-0.00132317	-0.00155755	-0.00113253	-0.0010179	-0.000902655	-0.000544927	-0.000785203	-0.00126904	-0.000526819	-0.00158978	-0.00123307	-0.00207928	-0.00126975	-0.00178174	-0.00117396	-0.00156271	-0.00114665	-0.00084529	-0.000438521	-0.000689007	-0.000263279	-0.000398438	-0.00143144	-0.00140967	-0.00149739	-0.00166089	-0.00109594	-0.0014962	-0.000648386	-0.000578535	-0.000757324	-0.000554837	-0.000684572	-0.00108802
Paenibacillus polymyxa	-0.00129516	-0.00132534	-0.00145027	-0.00137844	-0.00133606	-0.00138477	-0.00115001	-0.000597889	-0.000969056	-0.00153046	-0.000459168	-0.00153071	-0.00107804	-0.00117936	-0.00109077	-0.00140489	-0.00130421	-0.00137484	-0.00130525	-0.000955485	-0.000657731	-0.000721295	-0.000380579	-0.000560111	-0.00147784	-0.00136481	-0.00137141	-0.00140368	-0.00122092	-0.00133561	-0.000869349	-0.000755463	-0.000867548	-0.000731864	-0.000706826	-0.000941569
Atopobium parvulum	-0.00189794	-0.00146502	-0.00141741	-0.00138901	-0.00122057	-0.00158379	-0.000641721	-0.000674093	-0.000699845	-0.00124204	-0.000244972	-0.000863784	-0.00122971	-0.00180486	-0.00156563	-0.00170891	-0.00147954	-0.00134463	-0.000819329	-0.000473294	-0.000321926	-0.00054107	-0.000309723	-0.000282444	-0.00154775	-0.00170437	-0.00206226	-0.00173664	-0.00137537	-0.00153439	-0.000601781	-0.000348423	-0.000572763	-0.00052001	-0.000474372	-0.000944813
Mycoplasma suis	-0.00152771	-0.0015158	-0.00183588	-0.00165905	-0.00106279	-0.00109901	-0.00109275	-0.000440956	-0.000901185	-0.00096231	-0.000228894	-0.0015713	-0.00127111	-0.00117184	-0.00108439	-0.00160633	-0.00138728	-0.00150336	-0.00143115	-0.000709136	-0.000388891	-0.00072759	-0.000138539	-0.000219217	-0.00192178	-0.00144756	-0.00163007	-0.00197481	-0.00139486	-0.00153206	-0.000577943	-0.00060245	-0.000443388	-0.000437316	-0.000445754	-0.000518609
Aggregatibacter actinomycetemcomitans	-0.00109368	-0.00126278	-0.00151172	-0.00127694	-0.00188019	-0.00178223	-0.00124486	-0.0006493	-0.000955165	-0.00180356	-0.000690545	-0.00144816	-0.000662208	-0.00107667	-0.000912774	-0.00103064	-0.00137364	-0.001066	-0.00111041	-0.000833278	-0.000610694	-0.00043137	-0.000569213	-0.000683864	-0.00133226	-0.00121093	-0.00115012	-0.00127444	-0.00124174	-0.00115678	-0.00106021	-0.000737282	-0.000915521	-0.000770549	-0.000640225	-0.000989425
Lactobacillus sanfranciscensis	-0.00144424	-0.00121692	-0.00110896	-0.00118998	-0.0012115	-0.00133653	-0.00098513	-0.000736508	-0.000795665	-0.000970481	-0.000891598	-0.00127002	-0.00102989	-0.00129247	-0.00130957	-0.00150849	-0.00117302	-0.00121885	-0.000942543	-0.000763347	-0.000734977	-0.00117961	-0.000370669	-0.000635115	-0.00139047	-0.00142592	-0.00140637	-0.0013339	-0.001104	-0.00132926	-0.000769714	-0.000647367	-0.00095396	-0.000633922	-0.000757228	-0.000974585
Cellulophaga algicola	-0.00187189	-0.00139632	-0.00155413	-0.00133314	-0.00128525	-0.00127181	-0.000925664	-0.00026283	-0.000547737	-0.000883606	-0.000174183	-0.000984424	-0.00130676	-0.00136218	-0.00114158	-0.00146354	-0.00158345	-0.00165302	-0.00069633	-0.000637614	-0.000272306	-0.000650138	-0.000170175	-0.000272098	-0.00184738	-0.00145094	-0.00159115	-0.00172627	-0.00151867	-0.00183743	-0.000442529	-0.000508639	-0.000417321	-0.000383295	-0.000561746	-0.000709621
Polynucleobacter necessarius	-0.00135756	-0.0015698	-0.00160714	-0.00149883	-0.0013517	-0.001471	-0.000791986	-0.00044547	-0.000592401	-0.00106897	-0.00029715	-0.00102948	-0.00119036	-0.00162486	-0.00130461	-0.00152185	-0.00146513	-0.0013933	-0.000914621	-0.000593548	-0.000375225	-0.000350456	-0.000254519	-0.00034002	-0.00141874	-0.00160039	-0.00166533	-0.00158461	-0.00143468	-0.00141939	-0.000537199	-0.000501387	-0.000496642	-0.000430163	-0.000475306	-0.0006137
Gardnerella vaginalis	-0.00145655	-0.00126726	-0.00113475	-0.00126429	-0.00110808	-0.0011255	-0.00111516	-0.000606094	-0.000847704	-0.00124654	-0.000517842	-0.00126184	-0.00101493	-0.00127549	-0.00105244	-0.00124635	-0.0012361	-0.00113829	-0.00095315	-0.000918956	-0.00067836	-0.000948537	-0.00054307	-0.00061488	-0.00126363	-0.00121785	-0.00133511	-0.00128218	-0.00115517	-0.00114461	-0.000769714	-0.000688716	-0.000763648	-0.000701662	-0.000726334	-0.00096295
cyanobacterium UCYN-A	-0.00140966	-0.00132623	-0.00143136	-0.00125163	-0.00129573	-0.00131069	-0.000856392	-0.000475921	-0.00070371	-0.00123415	-0.000436461	-0.00105098	-0.00107918	-0.00135165	-0.00108949	-0.00140392	-0.00146152	-0.00127016	-0.00114019	-0.000737371	-0.000503857	-0.000484029	-0.000248126	-0.000407148	-0.00135502	-0.00125379	-0.00144959	-0.00147674	-0.00130192	-0.00133164	-0.000595292	-0.000541443	-0.000816603	-0.000549978	-0.00058502	-0.00097975
Bacillus pumilus	-0.00136253	-0.00153848	-0.00146815	-0.0014082	-0.00117591	-0.00135371	-0.000850818	-0.000473932	-0.000792813	-0.00111373	-0.000362565	-0.00118237	-0.0010963	-0.00129883	-0.0012685	-0.0015447	-0.0014	-0.00132021	-0.000885245	-0.000654914	-0.000446831	-0.000488446	-0.000258903	-0.00038294	-0.00153799	-0.00128202	-0.00152002	-0.00129688	-0.00136463	-0.00139102	-0.000612576	-0.000530974	-0.0006282	-0.000503892	-0.000469695	-0.000700176
Shewanella putrefaciens	-0.00162021	-0.00129143	-0.00123711	-0.00127499	-0.00130396	-0.00137514	-0.000986952	-0.000441959	-0.000722029	-0.00135068	-0.000462882	-0.00121169	-0.00102184	-0.00123077	-0.00124727	-0.00142897	-0.00128494	-0.00111627	-0.00107141	-0.000767577	-0.000500711	-0.000637353	-0.000307382	-0.000438242	-0.00126793	-0.0013129	-0.0014424	-0.00129533	-0.00113414	-0.00117944	-0.000658366	-0.000509298	-0.000697955	-0.000601762	-0.000558084	-0.00099973
Pyrococcus sp.	-0.00163354	-0.00158283	-0.00153936	-0.00158584	-0.00111649	-0.0011946	-0.00069546	-0.000309345	-0.000628803	-0.00113202	-0.000185112	-0.00104351	-0.00114403	-0.00147619	-0.0011656	-0.00154755	-0.00138092	-0.00142238	-0.000769082	-0.000483404	-0.000293883	-0.000464091	-0.000185128	-0.000264205	-0.00149466	-0.00159973	-0.00202131	-0.00160186	-0.00142207	-0.00137048	-0.000511536	-0.00039837	-0.000393346	-0.000348974	-0.000382542	-0.000592358
Alkalilimnicola ehrlichii	-0.00153138	-0.00136356	-0.00192482	-0.0012145	-0.00094484	-0.0009607	-0.000778834	-0.000515496	-0.000601281	-0.000757078	-0.000208986	-0.00098819	-0.00134005	-0.0011557	-0.00100361	-0.00167983	-0.00138001	-0.00182587	-0.00075406	-0.000552368	-0.000416696	-0.000951908	-0.000165159	-0.000218367	-0.00122335	-0.00172083	-0.00134602	-0.00164448	-0.00181828	-0.00171643	-0.000413956	-0.000595353	-0.000401357	-0.000357774	-0.000405968	-0.000447089
Paenibacillus terrae	-0.00145532	-0.00118982	-0.00109138	-0.00122233	-0.00118274	-0.00132147	-0.00101967	-0.000620058	-0.000775676	-0.00142608	-0.000638967	-0.00132527	-0.000881148	-0.0011244	-0.000933641	-0.00123752	-0.00124533	-0.00106903	-0.00113243	-0.000782885	-0.000633353	-0.000607389	-0.000334954	-0.000574149	-0.00126219	-0.00120815	-0.00120444	-0.0013046	-0.00116117	-0.00122056	-0.000795471	-0.000649283	-0.000895446	-0.000631875	-0.000644273	-0.000933777
Rickettsia australis	-0.0014467	-0.00135557	-0.00130097	-0.00126818	-0.000921325	-0.00107577	-0.00113037	-0.000326573	-0.000459003	-0.00093305	-0.000260568	-0.000832071	-0.00134337	-0.00171776	-0.00131578	-0.00164314	-0.00129779	-0.00122775	-0.0008085	-0.000806034	-0.000386293	-0.0014012	-0.000171843	-0.000284507	-0.00131087	-0.00146443	-0.00171217	-0.00143723	-0.00131862	-0.00120607	-0.000567067	-0.00037589	-0.000482699	-0.000406451	-0.000573626	-0.000788594
Nitrosococcus watsonii	-0.00158866	-0.00151929	-0.00159538	-0.00137459	-0.00116604	-0.00140187	-0.000702139	-0.00032449	-0.00056665	-0.00115368	-0.000267785	-0.00105004	-0.00118811	-0.00152391	-0.00123726	-0.00159119	-0.00131887	-0.00128491	-0.000902619	-0.000501313	-0.000341121	-0.000390032	-0.000210577	-0.000301367	-0.00147082	-0.00142795	-0.0016383	-0.00142352	-0.00126843	-0.00126868	-0.000462693	-0.00040989	-0.000520509	-0.000425146	-0.000514822	-0.000773953
Meiothermus silvanus	-0.00149465	-0.00126367	-0.00114196	-0.00127694	-0.00122585	-0.00125772	-0.00108646	-0.000563462	-0.000823159	-0.00146026	-0.000395422	-0.0014196	-0.000940797	-0.00122436	-0.00113778	-0.00140296	-0.00122407	-0.00107004	-0.00108703	-0.000816003	-0.000500081	-0.000479607	-0.000272402	-0.000412679	-0.00137205	-0.00117829	-0.00131448	-0.00126203	-0.00114216	-0.00113324	-0.00060034	-0.000613397	-0.000770491	-0.000536762	-0.000549375	-0.000906436
Thermaerobacter marianensis	-0.0015167	-0.00150007	-0.00141441	-0.00142257	-0.00104892	-0.0011782	-0.000853606	-0.000387851	-0.00058746	-0.0011662	-0.000296794	-0.00105098	-0.00106088	-0.0013769	-0.00111875	-0.00139524	-0.00136089	-0.0013378	-0.000887921	-0.000653295	-0.000391488	-0.000582993	-0.000275566	-0.000369368	-0.0014258	-0.00136686	-0.00159469	-0.00135389	-0.00136072	-0.00132687	-0.000638386	-0.000507981	-0.000589682	-0.000444455	-0.000506487	-0.000696799
Taylorella asinigenitalis	-0.000917135	-0.000789516	-0.00103525	-0.000882482	-0.000834383	-0.000931358	-0.000885114	-0.000899264	-0.000755618	-0.000856371	-0.000417713	-0.00085131	-0.000727694	-0.00101768	-0.000649874	-0.0012326	-0.00183024	-0.00160844	-0.000813917	-0.000703258	-0.000782116	-0.00157206	-0.000188845	-0.000298496	-0.0011393	-0.000857152	-0.00175998	-0.00112832	-0.00243235	-0.00151337	-0.000773898	-0.000907501	-0.000693156	-0.000751239	-0.000728989	-0.000702876
Bartonella henselae	-0.00130642	-0.00152976	-0.00144729	-0.00147982	-0.00100018	-0.00112109	-0.000889734	-0.000512541	-0.000895577	-0.0008147	-0.000281437	-0.00127093	-0.00101147	-0.00128823	-0.00127598	-0.00169203	-0.00141632	-0.00139622	-0.000843623	-0.000656533	-0.00039019	-0.000731084	-0.000287791	-0.000305052	-0.00132228	-0.00132385	-0.00107797	-0.00105865	-0.00143662	-0.00142961	-0.000476817	-0.000571401	-0.000427544	-0.00039634	-0.00039786	-0.000693419
Bordetella bronchiseptica	-0.00141955	-0.00126009	-0.00141641	-0.00143117	-0.00119637	-0.00131285	-0.000932093	-0.000356597	-0.000599309	-0.00108966	-0.00033251	-0.00110861	-0.00109972	-0.00129247	-0.0011555	-0.00148556	-0.00134082	-0.00122182	-0.00094387	-0.000612639	-0.000361499	-0.000547602	-0.000219118	-0.00030955	-0.0013933	-0.00125792	-0.0014208	-0.00138685	-0.0012773	-0.001231	-0.000608261	-0.000436172	-0.000571123	-0.000453715	-0.00050973	-0.000741209
Bacillus licheniformis	-0.00152037	-0.000950137	-0.0014612	-0.00129539	-0.00117211	-0.00119897	-0.000944016	-0.000904754	-0.00155872	-0.00198983	-0.000585532	-0.000940028	-0.000676831	-0.000964851	-0.000790132	-0.00102862	-0.000922298	-0.000832236	-0.000915953	-0.000770219	-0.000505743	-0.000636641	-0.000397279	-0.000502725	-0.000938601	-0.00113644	-0.00114269	-0.00103555	-0.000844795	-0.000833866	-0.000670459	-0.000566855	-0.000841088	-0.00115899	-0.000609534	-0.00120546
Bradyrhizobium japonicum	-0.00124114	-0.00131999	-0.00172305	-0.00138613	-0.000870092	-0.000854007	-0.0013709	-0.00046397	-0.00112739	-0.000755871	-0.000215645	-0.00145974	-0.00119712	-0.00100012	-0.000885286	-0.00126791	-0.000963569	-0.00136511	-0.00118272	-0.000810233	-0.000427626	-0.00083081	-0.000115282	-0.000195693	-0.00150726	-0.00128889	-0.00137141	-0.00164523	-0.00100879	-0.00139654	-0.000532079	-0.000655026	-0.000445646	-0.000334986	-0.000436794	-0.000449233
Mycoplasma genitalium	-0.00175871	-0.00140074	-0.00127163	-0.00147887	-0.00116071	-0.0012447	-0.000834066	-0.000288311	-0.000610145	-0.00115141	-0.000223017	-0.00112527	-0.00114856	-0.00129777	-0.00113017	-0.001558	-0.0014	-0.00128982	-0.000752693	-0.000521921	-0.000370004	-0.000498732	-0.000183473	-0.000272927	-0.00147784	-0.00137502	-0.00135812	-0.0014319	-0.00133823	-0.00130698	-0.000445523	-0.000394974	-0.000490513	-0.000407172	-0.000451401	-0.000583379
Aeromonas veronii	-0.00133514	-0.00128517	-0.00122999	-0.00126916	-0.000979962	-0.000966328	-0.00120244	-0.000461475	-0.000979225	-0.00108162	-0.00028287	-0.0012682	-0.00102989	-0.00130836	-0.00102035	-0.00136333	-0.00100174	-0.00114628	-0.001002	-0.00091018	-0.00055263	-0.00109807	-0.000246926	-0.000328278	-0.00112034	-0.00129575	-0.00131448	-0.00117862	-0.00101694	-0.00108678	-0.000556891	-0.000601161	-0.000635219	-0.000601076	-0.000643824	-0.000924025
Xenorhabdus nematophila	-0.00138116	-0.000631282	-0.00148798	-0.00138997	-0.000446491	-0.000492178	-0.000471692	-0.00843954	-0.00298573	-0.0019667	-0.000288234	-0.000405494	-0.000389163	-0.000434126	-0.000455838	-0.000499567	-0.000366221	-0.000373938	-0.000390643	-0.000394839	-0.000277043	-0.000361925	-0.000179744	-0.000254195	-0.000386821	-0.000427308	-0.000465442	-0.000440891	-0.000363291	-0.000373665	-0.000332905	-0.000242871	-0.000439434	-0.00164004	-0.000360874	-0.000629473
Anaplasma phagocytophilum	-0.00137123	-0.00144305	-0.00162182	-0.00144551	-0.000972952	-0.00108242	-0.000596166	-0.000257486	-0.000360738	-0.000789559	-0.00012809	-0.000755471	-0.00126441	-0.00141255	-0.00113398	-0.00137301	-0.00121574	-0.00172285	-0.000701855	-0.000437693	-0.000226461	-0.000361161	-0.000158866	-0.000193108	-0.00145537	-0.00183024	-0.0015876	-0.00148281	-0.00125954	-0.00165814	-0.00033213	-0.000253636	-0.000422436	-0.000260893	-0.000373893	-0.000725102
Thermococcus barophilus	-0.00128638	-0.00146853	-0.00156298	-0.00146649	-0.000855039	-0.000836818	-0.000923826	-0.000510078	-0.000910523	-0.000696429	-0.000146326	-0.00142942	-0.00111906	-0.00089043	-0.000946651	-0.00132256	-0.00105202	-0.00129865	-0.000975636	-0.000737902	-0.000410251	-0.000903872	-0.000112233	-0.000168352	-0.00180661	-0.00114552	-0.00123147	-0.0016273	-0.00118712	-0.00126708	-0.000421498	-0.000658851	-0.000395064	-0.000339411	-0.000359907	-0.000437784
Bacteroides helcogenes	-0.00128513	-0.00115629	-0.00111	-0.00108622	-0.00109659	-0.00117601	-0.000902655	-0.000424858	-0.000582514	-0.000941255	-0.000514179	-0.00107892	-0.000794794	-0.00113196	-0.000925823	-0.00108286	-0.00112634	-0.000979767	-0.00144864	-0.000605012	-0.000542048	-0.000580834	-0.000445393	-0.00055821	-0.00115676	-0.00109999	-0.00106796	-0.00118723	-0.00107577	-0.00107614	-0.000699508	-0.000561004	-0.000995745	-0.00069897	-0.000935482	-0.00101516
Riemerella anatipestifer	-0.0012424	-0.00116083	-0.00108205	-0.00129539	-0.00121679	-0.00115738	-0.000847099	-0.000406659	-0.000654219	-0.00116279	-0.00041087	-0.00114742	-0.000883498	-0.00119439	-0.00108694	-0.00120307	-0.00123055	-0.00112429	-0.000891933	-0.000661925	-0.00050134	-0.000479607	-0.000293292	-0.000524624	-0.00125932	-0.00128957	-0.00123147	-0.00119427	-0.00115817	-0.0011129	-0.000711507	-0.000556448	-0.00065568	-0.000543027	-0.00051112	-0.000795901
Corynebacterium pseudotuberculosis	-0.0015923	-0.00123493	-0.0012767	-0.00118114	-0.00124168	-0.00115299	-0.000825673	-0.000351442	-0.000686296	-0.001287	-0.000279287	-0.0012682	-0.000951269	-0.00117077	-0.000980362	-0.00131867	-0.0012213	-0.00116025	-0.000958447	-0.000590267	-0.000333194	-0.000401357	-0.000178084	-0.000327872	-0.00120892	-0.00133001	-0.00129014	-0.00143799	-0.00117216	-0.00118913	-0.000473848	-0.000428106	-0.000534322	-0.000452292	-0.000405492	-0.000705575
Thermofilum pendens	-0.00142326	-0.00117806	-0.00116662	-0.00113283	-0.00120923	-0.00141253	-0.000848959	-0.000450479	-0.000701777	-0.00109654	-0.000358738	-0.00118237	-0.00083398	-0.00100781	-0.000979068	-0.00122474	-0.00125087	-0.00113929	-0.00095315	-0.000600102	-0.000498192	-0.000552675	-0.000270818	-0.000367367	-0.00131087	-0.00115669	-0.00124984	-0.00122549	-0.00111607	-0.0011243	-0.000657654	-0.000507981	-0.00063468	-0.000466499	-0.000497205	-0.00081843
Acidithiobacillus ferrooxidans	-0.000930267	-0.000965055	-0.00121266	-0.000925334	-0.000780026	-0.000760607	-0.000781655	-0.000748718	-0.00070371	-0.000823056	-0.00130304	-0.000861867	-0.000731309	-0.00102316	-0.000747354	-0.00111483	-0.000784127	-0.00101032	-0.000871848	-0.000729394	-0.000899245	-0.00103968	-0.000488079	-0.000825006	-0.0010352	-0.00108804	-0.000982371	-0.00122549	-0.000862524	-0.00106139	-0.00103143	-0.000616612	-0.00126486	-0.000718461	-0.000809369	-0.000913608
Bacillus cellulosilyticus	-0.00155945	-0.00131554	-0.00113681	-0.00133218	-0.00135467	-0.00115079	-0.00103054	-0.000314055	-0.000609161	-0.00127016	-0.000328994	-0.00113727	-0.000987219	-0.00113736	-0.00113905	-0.00122769	-0.00114224	-0.00105692	-0.000801723	-0.000580959	-0.000353628	-0.000598793	-0.000211392	-0.000333548	-0.00125358	-0.00114063	-0.00128649	-0.00113542	-0.00110299	-0.00111616	-0.000547421	-0.00042474	-0.000559621	-0.000451581	-0.000428285	-0.000665626
Candidatus Zinderia	-0.00118678	-0.00111167	-0.00102899	-0.00123113	-0.000804867	-0.000828781	-0.00122544	-0.000532199	-0.000807057	-0.000747418	-0.000289663	-0.00111139	-0.00092681	-0.00102316	-0.000822013	-0.00111483	-0.000968352	-0.0012908	-0.00104529	-0.000861965	-0.000505743	-0.00114749	-0.000198308	-0.000288218	-0.00152124	-0.00107536	-0.00111662	-0.00133159	-0.000958671	-0.00144297	-0.000429775	-0.000806563	-0.000568387	-0.000510206	-0.000666701	-0.000656783
Microlunatus phosphovorus	-0.00131267	-0.00149569	-0.00124525	-0.00101024	-0.00161665	-0.00129883	-0.000574689	-0.000345762	-0.000509659	-0.00156974	-0.000228527	-0.000763274	-0.000702323	-0.00159508	-0.0011656	-0.00137011	-0.00083703	-0.00114229	-0.000686649	-0.000354326	-0.000213971	-0.000387006	-0.000237698	-0.000199992	-0.00151565	-0.00130124	-0.00162418	-0.00132851	-0.000831203	-0.00126788	-0.00030486	-0.000266485	-0.00039907	-0.000324635	-0.0011342	-0.000574382
Hyphomicrobium sp.	-0.00201337	-0.00130572	-0.00109448	-0.00117229	-0.00121604	-0.00115957	-0.00074866	-0.000504158	-0.000741247	-0.00131051	-0.000266704	-0.00112342	-0.00108261	-0.00121688	-0.00110096	-0.0014645	-0.000974088	-0.00088109	-0.000748588	-0.000484526	-0.000307274	-0.000350456	-0.000267647	-0.000305462	-0.00121181	-0.00120469	-0.001422	-0.00114879	-0.00093399	-0.000951484	-0.000559074	-0.000390894	-0.000470389	-0.000535369	-0.000519446	-0.000729133
Thermoanaerobacter brockii	-0.000910559	-0.000645061	-0.000853483	-0.000837283	-0.000607911	-0.000650255	-0.00096506	-0.0013023	-0.00143174	-0.00175546	-0.00141146	-0.00116859	-0.000462713	-0.000579634	-0.000530861	-0.000611185	-0.000528095	-0.000396959	-0.00102171	-0.001235	-0.0010172	-0.000841103	-0.000536145	-0.000884332	-0.000587467	-0.000534687	-0.000639029	-0.000565526	-0.000469663	-0.000484494	-0.000967459	-0.000865843	-0.00171967	-0.00120412	-0.000927349	-0.00163181
Onion yellows	-0.000652559	-0.000555773	-0.000794282	-0.00057671	-0.000440448	-0.000490948	-0.000804173	-0.00203938	-0.000508653	-0.000456267	-0.000351068	-0.00055452	-0.000578515	-0.000830958	-0.000408354	-0.00224682	-0.00192319	-0.00142916	-0.000493142	-0.000585342	-0.000592243	-0.00170182	-0.000168922	-0.000187494	-0.00102929	-0.000838948	-0.000916222	-0.000916489	-0.00338125	-0.00142568	-0.00046939	-0.000736654	-0.000283044	-0.000674673	-0.000660431	-0.000406829
Lactobacillus sakei	-0.0012914	-0.00119163	-0.00106232	-0.00115061	-0.00104584	-0.00105023	-0.000765652	-0.000366365	-0.000578553	-0.00140064	-0.0004703	-0.00114004	-0.000989532	-0.00121153	-0.00107929	-0.00124439	-0.00101031	-0.000982828	-0.000858423	-0.00061536	-0.000415408	-0.000417146	-0.000236894	-0.000439417	-0.00117273	-0.00111824	-0.00127429	-0.00120599	-0.0010454	-0.000965627	-0.00065124	-0.00046026	-0.000676593	-0.000526998	-0.00051112	-0.000905131
Legionella pneumophila	-0.00148606	-0.00132356	-0.001231	-0.00139861	-0.00111649	-0.00122622	-0.000830338	-0.000430903	-0.000525734	-0.000907197	-0.000345828	-0.000929596	-0.00101262	-0.00105924	-0.00106012	-0.0012943	-0.00133899	-0.00108011	-0.000796295	-0.000618623	-0.000415408	-0.000399095	-0.000224791	-0.000367767	-0.00113639	-0.00128957	-0.00119829	-0.00106421	-0.00124866	-0.00106385	-0.000506385	-0.000458259	-0.00057495	-0.000387649	-0.000419281	-0.000632895
Cupriavidus taiwanensis	-0.000860368	-0.000966917	-0.000955523	-0.000982053	-0.000990076	-0.00108131	-0.000950427	-0.000613322	-0.000777582	-0.00132727	-0.000669332	-0.00125638	-0.000603283	-0.000877013	-0.000768783	-0.000818815	-0.000976954	-0.000923409	-0.00115568	-0.000773916	-0.000584225	-0.000480345	-0.000380959	-0.000579071	-0.00105731	-0.000969609	-0.00101899	-0.00100997	-0.000925743	-0.000897137	-0.000785739	-0.000626885	-0.000878928	-0.000659091	-0.00060591	-0.000935076
Mycoplasma haemofelis	-0.00127384	-0.0012798	-0.00124423	-0.00108821	-0.00110502	-0.000993282	-0.000652322	-0.000447975	-0.000475285	-0.00105514	-0.000541075	-0.000777875	-0.000895232	-0.0012126	-0.000989411	-0.00119123	-0.00105769	-0.001066	-0.000705994	-0.00048901	-0.000414764	-0.000582993	-0.000195023	-0.000344461	-0.00134365	-0.00125241	-0.00133026	-0.00124806	-0.00102203	-0.00111371	-0.000460458	-0.000352559	-0.000589682	-0.000375297	-0.000475773	-0.000612326
Thermotoga petrophila	-0.00170231	-0.0011472	-0.00105088	-0.00113184	-0.0010574	-0.00093362	-0.000771305	-0.000286197	-0.000464098	-0.000893053	-0.000227059	-0.000920098	-0.00102069	-0.00131365	-0.00104731	-0.00149417	-0.00106241	-0.000956255	-0.000536238	-0.000525809	-0.000312612	-0.000562804	-0.000197488	-0.000265037	-0.00122623	-0.00119566	-0.00151526	-0.00136003	-0.00105351	-0.00107041	-0.000416975	-0.000349802	-0.000446774	-0.0003891	-0.000371968	-0.000662227
Methanosarcina acetivorans	-0.00146394	-0.000724064	-0.00056902	-0.000790715	-0.000833587	-0.000649068	-0.000867525	-0.000650734	-0.000794714	-0.00113202	-0.000880428	-0.00123543	-0.0006902	-0.0010363	-0.000822013	-0.00151422	-0.000928072	-0.00072696	-0.000540523	-0.000840593	-0.000539554	-0.000478132	-0.000598803	-0.000669399	-0.00111158	-0.000920821	-0.00111413	-0.000929458	-0.000943256	-0.000760507	-0.000575045	-0.00075108	-0.000873758	-0.000780511	-0.000513897	-0.00101131
Rahnella sp.	-0.00131142	-0.00115356	-0.00114093	-0.00110113	-0.00112872	-0.0011288	-0.000630131	-0.000494274	-0.000927298	-0.00124091	-0.000127309	-0.000705473	-0.000930309	-0.00118259	-0.000865581	-0.00114865	-0.00123332	-0.00100422	-0.000654709	-0.000523032	-0.000290524	-0.000472965	-0.000166415	-0.000303415	-0.00107789	-0.00102658	-0.00128405	-0.0011888	-0.00122886	-0.00101367	-0.000413956	-0.000342207	-0.000479905	-0.00070906	-0.00043585	-0.000792581
Lactobacillus plantarum	-0.00108213	-0.00126367	-0.00118506	-0.00135245	-0.000904817	-0.000859726	-0.000822873	-0.000473435	-0.000695977	-0.000904841	-0.000550333	-0.00115479	-0.000829243	-0.000986912	-0.000997158	-0.000998313	-0.000912664	-0.00114928	-0.000828788	-0.000584246	-0.000486838	-0.000502399	-0.000202407	-0.000396058	-0.00120169	-0.00108522	-0.00106671	-0.00122939	-0.000944284	-0.00106795	-0.000528418	-0.000460927	-0.000613589	-0.000435887	-0.00043585	-0.000681914
Staphylococcus pseudintermedius	-0.00161294	-0.000979941	-0.00157772	-0.00165718	-0.000757498	-0.000743146	-0.000520538	-0.00111694	-0.00241509	-0.00233417	-0.000221545	-0.000646047	-0.000603283	-0.000745798	-0.000632076	-0.00086441	-0.000712835	-0.000702468	-0.000537667	-0.000455254	-0.000288506	-0.000364213	-0.00023327	-0.000266285	-0.000804057	-0.000756722	-0.000796236	-0.00080932	-0.00067851	-0.000657403	-0.000336778	-0.000273593	-0.000487724	-0.00165318	-0.000391646	-0.000731147
Treponema denticola	-0.00150813	-0.00127174	-0.000992348	-0.00116934	-0.00123641	-0.00111778	-0.000688773	-0.000253738	-0.000498571	-0.00114229	-0.000211579	-0.00112527	-0.000984905	-0.0010908	-0.000997158	-0.00119616	-0.00123979	-0.00104378	-0.000653316	-0.000422327	-0.000270951	-0.000352753	-0.00016934	-0.000268778	-0.00118433	-0.00119497	-0.00121551	-0.00115037	-0.00120404	-0.00107614	-0.000452251	-0.000317906	-0.000367461	-0.000373112	-0.000338076	-0.000581305
Bifidobacterium breve	-0.0013339	-0.00106679	-0.000979744	-0.00108324	-0.00118501	-0.00130422	-0.000892505	-0.000352989	-0.000675626	-0.0012285	-0.000340228	-0.00105657	-0.000739735	-0.00101329	-0.000851092	-0.00101348	-0.00109444	-0.000912082	-0.000804435	-0.000550713	-0.000399265	-0.000342785	-0.000275962	-0.000385329	-0.00105878	-0.0010138	-0.00114269	-0.00116843	-0.00103728	-0.000982229	-0.000688191	-0.00053752	-0.000502761	-0.000477825	-0.000396904	-0.000626733
Gallionella capsiferriformans	-0.00111546	-0.00122052	-0.00108205	-0.00119686	-0.00116376	-0.0011354	-0.000710713	-0.000305677	-0.000588449	-0.000943598	-0.000234755	-0.00114926	-0.000795985	-0.00117507	-0.00097648	-0.00122966	-0.00111228	-0.00096751	-0.000801723	-0.000504104	-0.000321926	-0.000401357	-0.000251325	-0.000298086	-0.00111742	-0.00125792	-0.00116745	-0.00110306	-0.00108586	-0.0010021	-0.000412446	-0.00042474	-0.000399642	-0.000401399	-0.000381102	-0.00057369
Isoptericola variabilis	-0.00110906	-0.00115538	-0.00135435	-0.00104933	-0.000970613	-0.00109459	-0.000672498	-0.000373544	-0.000612112	-0.000908374	-0.000383357	-0.000902016	-0.000905774	-0.00102864	-0.000963527	-0.00127476	-0.00111978	-0.000975684	-0.000749957	-0.000515805	-0.000366081	-0.000384734	-0.000169757	-0.000314856	-0.00119012	-0.00101948	-0.00108796	-0.00114958	-0.00102915	-0.000996311	-0.000413956	-0.000432141	-0.000599477	-0.000407172	-0.000489764	-0.00073249
Zymomonas mobilis	-0.00130267	-0.00122953	-0.00134933	-0.00117032	-0.000677109	-0.000908702	-0.000395664	-0.000270822	-0.000336485	-0.000922485	-0.000123784	-0.00082918	-0.00103679	-0.00134744	-0.00111875	-0.00138462	-0.00101031	-0.00111026	-0.000703235	-0.000407465	-0.000227844	-0.000276699	-0.000115282	-0.000220916	-0.00117708	-0.00142728	-0.00155801	-0.00129533	-0.00104032	-0.00112999	-0.000297017	-0.000287746	-0.000376689	-0.000307544	-0.000382542	-0.000668345
Enterobacter aerogenes	-0.00138861	-0.00128338	-0.00106128	-0.00133121	-0.0010242	-0.00118148	-0.000801363	-0.000340588	-0.000527739	-0.000850435	-0.000228161	-0.000975002	-0.000884672	-0.000997916	-0.000904932	-0.00119419	-0.00122685	-0.000999131	-0.000747219	-0.000474419	-0.000297237	-0.000395322	-0.000201588	-0.000223887	-0.00113784	-0.00125448	-0.00104289	-0.00100036	-0.00111909	-0.00103263	-0.000418484	-0.000362188	-0.000417321	-0.00033351	-0.000332226	-0.000575768
Bordetella petrii	-0.00146517	-0.00135557	-0.00111619	-0.00117229	-0.00117439	-0.000937011	-0.000353358	-0.000222971	-0.000278685	-0.000747418	-0.000129262	-0.000564668	-0.00143594	-0.00127337	-0.00132074	-0.00195273	-0.00125179	-0.000718454	-0.00066167	-0.000294862	-0.000170283	-0.000298654	-0.000133409	-0.000155165	-0.00135928	-0.00107043	-0.00117115	-0.000981092	-0.00123481	-0.000766512	-0.000285206	-0.000171797	-0.000590226	-0.00030978	-0.000172254	-0.000853384
Granulibacter bethesdensis	-0.000795056	-0.00127712	-0.00165404	-0.00139285	-0.000783238	-0.000747808	-0.000733512	-0.000443464	-0.000582514	-0.00121269	-0.000372285	-0.000908683	-0.000699901	-0.000824189	-0.000729884	-0.000949553	-0.00084093	-0.00118612	-0.000777259	-0.000573828	-0.000424415	-0.000441068	-0.000302303	-0.000352518	-0.000977397	-0.000987461	-0.00122165	-0.000953709	-0.00082911	-0.00120446	-0.000553251	-0.000471581	-0.000647613	-0.000544418	-0.000524064	-0.00071501
Geobacter bemidjiensis	-0.000897388	-0.00114357	-0.0013674	-0.00132058	-0.000984632	-0.00100224	-0.000767537	-0.00045148	-0.000582514	-0.00101467	-0.00047972	-0.000903921	-0.000552361	-0.000794773	-0.000727191	-0.00101651	-0.00108127	-0.00108313	-0.000707374	-0.000545743	-0.000384993	-0.000405123	-0.000275566	-0.000348089	-0.00114658	-0.00103438	-0.00115012	-0.000995546	-0.00107273	-0.00112023	-0.000644103	-0.000483531	-0.000586957	-0.00047075	-0.000487901	-0.000592358
Brucella abortus	-0.00106154	-0.00119706	-0.000874872	-0.000916175	-0.000765554	-0.000793058	-0.000806981	-0.000527293	-0.00105642	-0.000868227	-0.000208616	-0.00134781	-0.000816199	-0.00102974	-0.000878725	-0.00110984	-0.000930957	-0.000836408	-0.0008517	-0.000764934	-0.000522683	-0.000759653	-0.000177253	-0.000262123	-0.0010145	-0.00108663	-0.000991228	-0.000947251	-0.000884357	-0.000838104	-0.000384379	-0.000782315	-0.00051109	-0.000466499	-0.000495346	-0.00060132
Chlorobium chlorochromatii	-0.00155945	-0.00107413	-0.00105088	-0.00113085	-0.000979962	-0.000993282	-0.000668661	-0.00019724	-0.000329062	-0.000719554	-0.000170397	-0.000666924	-0.00100916	-0.000988013	-0.00101649	-0.00131477	-0.00104824	-0.00114329	-0.000583144	-0.000464285	-0.00025053	-0.000420895	-0.000167669	-0.000227277	-0.00150446	-0.00114273	-0.00112904	-0.00130383	-0.00107678	-0.00128945	-0.000398063	-0.000388171	-0.000273494	-0.000290341	-0.000406445	-0.000496091
Enterococcus faecalis	-0.00146886	-0.00105852	-0.00105608	-0.00105332	-0.000950315	-0.00078959	-0.000766595	-0.000408179	-0.000513684	-0.000975145	-0.000397486	-0.00103042	-0.000925643	-0.000927187	-0.000811405	-0.00111383	-0.000977909	-0.00104175	-0.000782704	-0.000494607	-0.000378485	-0.000546151	-0.000198308	-0.000325437	-0.00106025	-0.00102587	-0.00103787	-0.00103475	-0.000998592	-0.000967289	-0.000406398	-0.000382719	-0.000597846	-0.000376753	-0.000439154	-0.000694771
Trichodesmium erythraeum	-0.00122979	-0.00126636	-0.00129693	-0.00123504	-0.00105124	-0.00107577	-0.00060881	-0.000246223	-0.000437522	-0.000823056	-0.000166603	-0.000991013	-0.000862323	-0.00110707	-0.000988119	-0.00119123	-0.00105769	-0.00101032	-0.000752693	-0.000422327	-0.000242309	-0.000260893	-0.000141948	-0.000234039	-0.00122335	-0.00104146	-0.00101521	-0.00104432	-0.00098531	-0.00109005	-0.000349905	-0.000317209	-0.000369193	-0.000283577	-0.000295872	-0.000495385
Dehalococcoides ethenogenes	-0.00128388	-0.00107413	-0.00104567	-0.00105932	-0.00109276	-0.00106245	-0.000570774	-0.000225146	-0.000410747	-0.000897771	-0.000206019	-0.000897249	-0.000962886	-0.00102097	-0.00094275	-0.00120307	-0.0011693	-0.000965465	-0.000781344	-0.000371174	-0.000234056	-0.000279847	-0.000155498	-0.000223887	-0.00119446	-0.00109367	-0.00118966	-0.00113699	-0.00121199	-0.000983058	-0.000457476	-0.000315115	-0.00033143	-0.000280565	-0.000343427	-0.000531222
Thermodesulfobium narugense	-0.000917135	-0.00100129	-0.00102794	-0.000975998	-0.00069263	-0.000547119	-0.000932093	-0.000391417	-0.000774722	-0.000992611	-0.000243515	-0.00116491	-0.000686557	-0.00094826	-0.000816711	-0.00100337	-0.000849698	-0.00105591	-0.000839581	-0.000675381	-0.000409605	-0.000681961	-0.000140671	-0.000279138	-0.00112326	-0.00101664	-0.00118596	-0.00122549	-0.000942227	-0.00107942	-0.000453745	-0.000579831	-0.000432645	-0.000412214	-0.000380622	-0.000506662
Nitrobacter winogradskyi	-0.000998154	-0.0011071	-0.000868463	-0.000850671	-0.000913469	-0.000950557	-0.000718323	-0.000305152	-0.000610145	-0.00103667	-0.000163179	-0.000972173	-0.000801938	-0.00116861	-0.000958338	-0.00113176	-0.0009492	-0.000926495	-0.00092128	-0.000542427	-0.000311278	-0.000492857	-0.000155077	-0.000233195	-0.00109695	-0.00116854	-0.00114889	-0.00128528	-0.000941198	-0.000955647	-0.000395028	-0.000438185	-0.000399642	-0.000346035	-0.000415483	-0.00060132
Finegoldia magna	-0.0014319	-0.001053	-0.00109241	-0.00110906	-0.000963594	-0.000839113	-0.000642686	-0.000377126	-0.00053575	-0.000944769	-0.000188864	-0.000821463	-0.000917469	-0.00100341	-0.00102035	-0.00122572	-0.000823358	-0.000790352	-0.000730766	-0.00048901	-0.000275014	-0.000468531	-0.000195434	-0.000202567	-0.00107055	-0.00107466	-0.00130232	-0.000985913	-0.00083748	-0.000814335	-0.000410935	-0.000290566	-0.000484375	-0.00042658	-0.000552127	-0.000847462
Micavibrio aeruginosavorus	-0.000710005	-0.00082292	-0.000865256	-0.000803168	-0.000565405	-0.0006869	-0.0013081	-0.000714839	-0.00116986	-0.000878878	-0.000359782	-0.00139901	-0.000433221	-0.000703314	-0.000560212	-0.000741347	-0.000719806	-0.000809236	-0.000980917	-0.00100203	-0.000692873	-0.00126036	-0.000241715	-0.000351713	-0.000842138	-0.000835301	-0.000815745	-0.000902681	-0.000632066	-0.000796446	-0.000550337	-0.00092336	-0.000669632	-0.000511608	-0.000527294	-0.00058407
Acidiphilium cryptum	-0.00089607	-0.00104103	-0.0010644	-0.00104933	-0.00118804	-0.00120443	-0.000686861	-0.000392436	-0.000539749	-0.000928357	-0.000346527	-0.000954228	-0.000631607	-0.000923854	-0.000786135	-0.00095261	-0.00112353	-0.000935745	-0.00071977	-0.000530247	-0.000372616	-0.000357342	-0.000260496	-0.00035694	-0.000968463	-0.00113714	-0.0010942	-0.0010793	-0.000958671	-0.000902173	-0.000522554	-0.000403118	-0.000470949	-0.000461533	-0.000400724	-0.000625363
Rhodobacter capsulatus	-0.00061251	-0.00119706	-0.0015993	-0.00138805	-0.000525869	-0.000712752	-0.000847099	-0.000361742	-0.000823159	-0.000862302	-0.000283586	-0.000904874	-0.000667087	-0.000838845	-0.000758079	-0.000948533	-0.000854563	-0.00119506	-0.000722521	-0.000574377	-0.000453847	-0.000762432	-0.000185128	-0.000274171	-0.00104405	-0.000985321	-0.00111164	-0.000931887	-0.000816533	-0.00120848	-0.000437283	-0.000574645	-0.00041789	-0.000407892	-0.00043396	-0.000462782
Acidovorax avenae	-0.00119186	-0.00112809	-0.00127265	-0.00114271	-0.000946405	-0.000862012	-0.000791048	-0.000246223	-0.000582514	-0.000725624	-0.000113937	-0.00118787	-0.000904604	-0.000807236	-0.000828634	-0.000988182	-0.000929995	-0.00107608	-0.000998051	-0.00048116	-0.000253947	-0.000492857	-0.000106109	-0.000170102	-0.00129372	-0.000997438	-0.0010026	-0.00126359	-0.000987355	-0.00107533	-0.000409423	-0.000415297	-0.000325577	-0.00028433	-0.000319509	-0.000390155
Deinococcus radiodurans	-0.000754714	-0.000982729	-0.00108723	-0.00100522	-0.000859797	-0.000988797	-0.000755274	-0.000375591	-0.000557701	-0.000982137	-0.000376441	-0.00085131	-0.000608221	-0.000782283	-0.000659431	-0.000990209	-0.00095591	-0.00102757	-0.000738999	-0.000569435	-0.0004025	-0.000624534	-0.000278727	-0.000441375	-0.00104995	-0.00102871	-0.00101647	-0.00108485	-0.000982241	-0.00104662	-0.000599619	-0.000460927	-0.000556879	-0.00051301	-0.00050092	-0.000775286
Rickettsia bellii	-0.0010215	-0.00107413	-0.00117687	-0.0010263	-0.000701595	-0.000937011	-0.000560969	-0.000235441	-0.000616044	-0.000897771	-0.000174561	-0.000676836	-0.000939633	-0.00111466	-0.000882662	-0.00120011	-0.00112634	-0.00120201	-0.000676949	-0.000376384	-0.000197189	-0.000338942	-0.000142374	-0.000216665	-0.00119736	-0.00103721	-0.00124495	-0.0013339	-0.00124965	-0.00121895	-0.000419991	-0.000279972	-0.00032909	-0.000286586	-0.000320489	-0.000465628
Streptococcus parauberis	-0.000923704	-0.00108147	-0.00103003	-0.00109219	-0.000717858	-0.000602568	-0.0011062	-0.000378149	-0.000912389	-0.000630138	-0.000185112	-0.00130086	-0.000798367	-0.000816283	-0.000819363	-0.000886056	-0.000753542	-0.00113629	-0.00101777	-0.000644109	-0.000371963	-0.000609535	-0.000115717	-0.000158253	-0.00122047	-0.000956012	-0.000877763	-0.00122004	-0.00083225	-0.00117701	-0.000341418	-0.000580479	-0.000417321	-0.000320187	-0.000547539	-0.000423421
Shigella dysenteriae	-0.000765499	-0.00100962	-0.00107271	-0.000993141	-0.000948751	-0.00108685	-0.000938516	-0.000475424	-0.000745083	-0.000954129	-0.000314535	-0.00103697	-0.000577273	-0.000833212	-0.000764771	-0.000891199	-0.000964526	-0.000920322	-0.000812563	-0.000643027	-0.000412186	-0.000652266	-0.000235284	-0.000332738	-0.000959518	-0.000926579	-0.000898302	-0.000974659	-0.000901978	-0.000960639	-0.000553979	-0.000530974	-0.000494414	-0.000448732	-0.000453751	-0.000582688
Haliangium ochraceum	-0.000921077	-0.000971572	-0.00101958	-0.000930417	-0.00120394	-0.00125989	-0.000713568	-0.000376615	-0.000530745	-0.000956468	-0.000318422	-0.000926748	-0.000695052	-0.000927187	-0.000731229	-0.000930158	-0.00117768	-0.000895571	-0.000752693	-0.000530801	-0.000340461	-0.000318873	-0.000248527	-0.000368968	-0.0010071	-0.000963172	-0.000948103	-0.00102277	-0.00105148	-0.000924783	-0.000530615	-0.000452248	-0.000493857	-0.000433026	-0.000397382	-0.000671061
Rickettsia africae	-0.00101762	-0.00102257	-0.000966064	-0.00104433	-0.000824029	-0.000915507	-0.000764709	-0.000300427	-0.000479345	-0.000783558	-0.000324418	-0.000805034	-0.000879973	-0.000956007	-0.000869527	-0.00115461	-0.00106052	-0.00092238	-0.000769082	-0.000574377	-0.000364118	-0.000546876	-0.000185128	-0.000295212	-0.0010071	-0.00111122	-0.00104289	-0.00102517	-0.00114617	-0.000983887	-0.000443278	-0.000411919	-0.000497198	-0.000381842	-0.000445283	-0.000597186
Pseudovibrio sp.	-0.000979941	-0.00122323	-0.000954468	-0.00104333	-0.000780026	-0.00100672	-0.000612693	-0.000453981	-0.000517705	-0.000723197	-0.000401953	-0.00083496	-0.00092681	-0.000874774	-0.000759418	-0.000996288	-0.000909771	-0.00101133	-0.000554776	-0.000605012	-0.000368043	-0.000613826	-0.000395386	-0.000409914	-0.000995231	-0.000756722	-0.00109918	-0.00110464	-0.000959697	-0.00100375	-0.00037446	-0.000463593	-0.000577135	-0.000508103	-0.000369559	-0.000803862
Candidatus Solibacter	-0.00126002	-0.00096226	-0.00103525	-0.000830063	-0.000780026	-0.000896208	-0.000689729	-0.000364311	-0.00059635	-0.000850435	-0.000202304	-0.000921999	-0.000855249	-0.0010374	-0.000782135	-0.00109986	-0.0010084	-0.00085723	-0.000789504	-0.000651135	-0.000358878	-0.000407381	-0.000197488	-0.000291512	-0.00091762	-0.000876028	-0.00115012	-0.00107692	-0.000927806	-0.000918929	-0.00039958	-0.000431469	-0.000613589	-0.000425146	-0.000505096	-0.000932478
Chlamydophila felis	-0.000768192	-0.000970641	-0.00103316	-0.000986087	-0.000811261	-0.000855151	-0.000843378	-0.00049823	-0.000608176	-0.000922485	-0.000511514	-0.000787589	-0.000533584	-0.000868053	-0.000641667	-0.000894283	-0.000984591	-0.000862424	-0.000785425	-0.000631654	-0.000463393	-0.000510455	-0.000315177	-0.00043785	-0.00103372	-0.000971754	-0.00096843	-0.000964998	-0.000975076	-0.000943151	-0.000567793	-0.0004928	-0.000681407	-0.000500379	-0.000506023	-0.000719722
Brachyspira hyodysenteriae	-0.00103315	-0.000952003	-0.000828796	-0.000904963	-0.000935444	-0.000935881	-0.000537349	-0.000178392	-0.000308814	-0.000982137	-0.000180222	-0.000799225	-0.000832796	-0.000937177	-0.000902316	-0.00110785	-0.000624396	-0.000729085	-0.000813917	-0.000645191	-0.000373268	-0.000741553	-0.000254519	-0.000383737	-0.000992262	-0.000897017	-0.00116868	-0.00101237	-0.000662357	-0.000868532	-0.00040337	-0.000358065	-0.000709136	-0.000462242	-0.000668043	-0.00145398
Methanococcus aeolicus	-0.000777609	-0.00104379	-0.00121674	-0.00110609	-0.000626129	-0.000748972	-0.000886038	-0.000464469	-0.000665907	-0.000755871	-0.000307098	-0.000844583	-0.000813825	-0.000854589	-0.000717756	-0.000936288	-0.0007654	-0.000998114	-0.00090929	-0.000561735	-0.000380438	-0.000812239	-0.000178499	-0.000228969	-0.00119446	-0.00102942	-0.00115755	-0.00124106	-0.000833296	-0.000974763	-0.000487931	-0.00046426	-0.00039907	-0.000331294	-0.000331738	-0.000397415
Methanobrevibacter ruminantium	-0.000856389	-0.000832431	-0.000919562	-0.000813526	-0.00102575	-0.00109901	-0.000848029	-0.000398539	-0.000647389	-0.00110228	-0.00032195	-0.00094287	-0.000669525	-0.000767489	-0.00068664	-0.00077602	-0.000892388	-0.000837451	-0.000995418	-0.00058972	-0.000426984	-0.00044628	-0.000293292	-0.000363762	-0.00104847	-0.000881101	-0.000977305	-0.000948058	-0.000885395	-0.000829625	-0.000726291	-0.000495444	-0.000564006	-0.000521409	-0.000441041	-0.000683946
Chlorobium limicola	-0.000762805	-0.00102534	-0.00121164	-0.00117721	-0.000829606	-0.000994403	-0.000711665	-0.00024676	-0.000734529	-0.000758284	-0.000150558	-0.00056872	-0.000744544	-0.00103411	-0.000731229	-0.00112479	-0.0010935	-0.0012475	-0.000560464	-0.0004428	-0.000213275	-0.0005447	-0.000141523	-0.000173595	-0.00107789	-0.00104358	-0.000981105	-0.00126824	-0.00121497	-0.00115921	-0.000549608	-0.000329041	-0.000301442	-0.000255567	-0.000341482	-0.000397415
Mycoplasma leachii	-0.00109368	-0.00100407	-0.00091638	-0.00100924	-0.00105201	-0.00101902	-0.000622389	-0.000222428	-0.000462061	-0.00118097	-0.000235121	-0.000903921	-0.000830428	-0.000963746	-0.00101391	-0.00105579	-0.000910736	-0.000778782	-0.000675562	-0.000343821	-0.000237499	-0.00026881	-0.000242919	-0.000283269	-0.00110865	-0.000910012	-0.0014208	-0.000943211	-0.000768076	-0.00071483	-0.00053793	-0.000287746	-0.000313242	-0.000386924	-0.000537889	-0.00078394
Chlorobium phaeobacteroides	-0.00114865	-0.000888252	-0.0010342	-0.000880434	-0.000979184	-0.00117601	-0.000624325	-0.000385811	-0.000500589	-0.00085281	-0.000261652	-0.000653016	-0.000809073	-0.00105597	-0.000818037	-0.000944454	-0.00091652	-0.00089867	-0.000615551	-0.000492369	-0.00038174	-0.000386248	-0.000336113	-0.000361757	-0.000941593	-0.000912896	-0.000992493	-0.000972245	-0.000940169	-0.000856716	-0.000524754	-0.00040786	-0.000508315	-0.000420841	-0.00049767	-0.000696123
Clostridium lentocellum	-0.000824466	-0.000877881	-0.000838468	-0.000789676	-0.000610399	-0.000684544	-0.000996054	-0.000668859	-0.000800414	-0.000992611	-0.000327939	-0.00110491	-0.000642645	-0.000694084	-0.000629332	-0.000773925	-0.000731736	-0.000786147	-0.00109484	-0.000893112	-0.000469744	-0.000503132	-0.000242919	-0.000324624	-0.000857306	-0.000713677	-0.000870044	-0.000854535	-0.00070746	-0.000775937	-0.000530615	-0.000588245	-0.000903174	-0.000541636	-0.000604551	-0.000878327
Paenibacillus sp.	-0.000969513	-0.00075207	-0.000664077	-0.000893732	-0.000888266	-0.000733812	-0.000797614	-0.000565895	-0.000613095	-0.000994937	-0.000641558	-0.000868576	-0.000722871	-0.000726319	-0.00064714	-0.000859246	-0.000770334	-0.000721645	-0.000796295	-0.000738433	-0.000516417	-0.000662184	-0.000339972	-0.000474503	-0.000804057	-0.000680793	-0.000908548	-0.000743772	-0.000775476	-0.00076737	-0.000543043	-0.000521792	-0.000929384	-0.00055553	-0.000640225	-0.000942218
Methanococcus maripaludis	-0.00110009	-0.00118711	-0.00132115	-0.00117721	-0.000912683	-0.00102906	-0.000507637	-0.000195033	-0.000450835	-0.000670751	-0.000185112	-0.000823393	-0.000815012	-0.000982505	-0.00107929	-0.00127867	-0.00117489	-0.00111627	-0.000543377	-0.000274536	-0.000199997	-0.000221684	-0.000124812	-0.000207706	-0.00118723	-0.000979612	-0.000948103	-0.000778712	-0.00119409	-0.00118267	-0.000320476	-0.000247183	-0.000294929	-0.000254806	-0.000274509	-0.000401039
Shigella boydii	-0.000742556	-0.000944534	-0.00116764	-0.000957802	-0.000863758	-0.000884829	-0.00105945	-0.000496747	-0.000664934	-0.00068544	-0.000171534	-0.00104911	-0.000631607	-0.000958219	-0.000585214	-0.00096991	-0.000757497	-0.000873838	-0.000897278	-0.000708602	-0.000461486	-0.000788771	-0.000193789	-0.000252523	-0.000826934	-0.000969609	-0.000923887	-0.000896174	-0.000770191	-0.000830474	-0.000398063	-0.000595353	-0.000492185	-0.000382569	-0.000471099	-0.000656102
Haloquadratum walsbyi	-0.000743908	-0.000843824	-0.00104672	-0.000917193	-0.000772795	-0.000743146	-0.000783535	-0.000456481	-0.000675626	-0.000864672	-0.00053677	-0.000898203	-0.000484362	-0.000720577	-0.000638929	-0.000812572	-0.000818468	-0.000843704	-0.000797653	-0.000635448	-0.000566287	-0.000689711	-0.000323338	-0.000474115	-0.000884516	-0.000816302	-0.000844246	-0.000829913	-0.000790247	-0.000901334	-0.000710802	-0.000772962	-0.000662124	-0.000519311	-0.000503241	-0.000688008
Corynebacterium glutamicum	-0.000925017	-0.00066468	-0.000950246	-0.000648685	-0.000835179	-0.00105245	-0.000773188	-0.0007238	-0.000782346	-0.00101699	-0.000572077	-0.000814704	-0.00048817	-0.000596151	-0.00057967	-0.000566659	-0.000687864	-0.000582597	-0.000828788	-0.000776028	-0.000703128	-0.000539617	-0.00068437	-0.000700504	-0.00066798	-0.000622737	-0.000655094	-0.000648647	-0.000703181	-0.000597544	-0.000802414	-0.000689349	-0.000812425	-0.000744565	-0.000740478	-0.000815784
Hirschia baltica	-0.000690926	-0.000810535	-0.000826644	-0.000885552	-0.000915041	-0.00108685	-0.00078917	-0.000419813	-0.000707571	-0.00100539	-0.000293587	-0.000990072	-0.000494508	-0.000738931	-0.000585214	-0.000871634	-0.000855536	-0.000805044	-0.00127732	-0.000576024	-0.000372616	-0.000497264	-0.000269233	-0.000370168	-0.00100858	-0.000928737	-0.000959545	-0.000989929	-0.000746882	-0.000889578	-0.000579392	-0.000519822	-0.000531563	-0.000420123	-0.000387336	-0.000660866
Kytococcus sedentarius	-0.000754714	-0.000745322	-0.000765004	-0.000683751	-0.000579618	-0.000590571	-0.000817269	-0.000593056	-0.000491499	-0.000826634	-0.000544053	-0.000748635	-0.000562343	-0.000854589	-0.000633447	-0.000868539	-0.000978864	-0.00080714	-0.000656102	-0.000676456	-0.000614989	-0.000979496	-0.000405219	-0.000454272	-0.000790289	-0.000675543	-0.000798841	-0.000841415	-0.00135779	-0.000861783	-0.00065124	-0.000573997	-0.000608166	-0.000599015	-0.000727219	-0.000714337
Streptococcus macedonicus	-0.000598622	-0.00102534	-0.00118302	-0.000980036	-0.000705666	-0.000782647	-0.000730667	-0.000493284	-0.000588449	-0.00107357	-0.000567145	-0.000855151	-0.000435795	-0.000713678	-0.000581057	-0.000735019	-0.000818468	-0.000873838	-0.000749957	-0.000600102	-0.000542048	-0.000401357	-0.000294076	-0.000481093	-0.000944584	-0.000792101	-0.000983637	-0.000861902	-0.000791301	-0.000927291	-0.000652666	-0.000534903	-0.000740955	-0.000503892	-0.000535588	-0.000677847
Acidimicrobium ferrooxidans	-0.00104994	-0.000864659	-0.000788871	-0.000791754	-0.000889844	-0.000715096	-0.000628196	-0.000429393	-0.000728763	-0.00110113	-0.000434761	-0.000857071	-0.000698689	-0.000800441	-0.000717756	-0.000903527	-0.00076145	-0.000805044	-0.000682494	-0.000606647	-0.000392785	-0.000790154	-0.000251325	-0.000396058	-0.000822365	-0.000875303	-0.000770124	-0.00088477	-0.000827015	-0.000809229	-0.000541583	-0.000442879	-0.000736194	-0.000504594	-0.000525449	-0.000928578
Simkania negevensis	-0.00061251	-0.000823872	-0.000917441	-0.000846555	-0.000506386	-0.000430214	-0.000920149	-0.00080799	-0.00063468	-0.000725624	-0.000970495	-0.000751566	-0.000603283	-0.000584359	-0.000569952	-0.000685201	-0.000706852	-0.000687505	-0.000816624	-0.000710204	-0.00079814	-0.000926918	-0.000401063	-0.00062838	-0.000904097	-0.000670287	-0.000705639	-0.000820861	-0.000683883	-0.000674872	-0.000651953	-0.000635216	-0.000950893	-0.000597641	-0.000655948	-0.000791252
Aeromonas salmonicida	-0.00108598	-0.000905186	-0.000998642	-0.000876337	-0.000725971	-0.000646694	-0.000780715	-0.000486844	-0.000539749	-0.00064987	-0.000221545	-0.000697589	-0.00074214	-0.000887079	-0.00073661	-0.00107385	-0.00107844	-0.0010225	-0.00064774	-0.000545743	-0.000330547	-0.000863005	-0.000125243	-0.000164847	-0.000998199	-0.000885445	-0.00110292	-0.00102117	-0.00143662	-0.00104744	-0.000354525	-0.000413271	-0.000348338	-0.000298583	-0.000407873	-0.000372663
Leuconostoc kimchii	-0.0014971	-0.00108147	-0.00125845	-0.000914138	-0.000973731	-0.00123383	-0.0004927	-9.74782e-05	-0.000416944	-0.000555403	-9.23483e-05	-0.00084266	-0.000939633	-0.00103302	-0.000796788	-0.000993249	-0.00137455	-0.00118712	-0.000468513	-0.000215528	-0.000180956	-0.00014744	-5.97194e-05	-0.000113906	-0.00108962	-0.000883273	-0.00119705	-0.00122004	-0.00134997	-0.00108024	-0.000294659	-0.000226982	-0.000107956	-0.000207808	-0.000210721	-0.000223172
Aster yellows	-0.00109368	-0.00109796	-0.00103212	-0.000995155	-0.00088432	-0.000832227	-0.00052252	-0.000300427	-0.000491499	-0.000896591	-0.000177205	-0.000812771	-0.000817386	-0.00102755	-0.000901007	-0.00109387	-0.000953993	-0.000861386	-0.000725271	-0.000460337	-0.000255312	-0.000358106	-0.000212614	-0.000265037	-0.000914617	-0.00112244	-0.000969699	-0.000961774	-0.000840616	-0.000891258	-0.000352216	-0.000340824	-0.00045635	-0.000361433	-0.000387815	-0.000731819
Bacillus amyloliquefaciens	-0.00106798	-0.0010318	-0.00108412	-0.00107627	-0.000722727	-0.000615729	-0.000794801	-0.000380194	-0.000709501	-0.00077755	-0.000118674	-0.00107799	-0.000744544	-0.000801574	-0.000774128	-0.00093118	-0.000766387	-0.000982828	-0.000846317	-0.000556227	-0.000299248	-0.000612396	-0.000109175	-0.000156048	-0.00119012	-0.000891234	-0.000984903	-0.0011888	-0.000815484	-0.000943985	-0.000376752	-0.000480879	-0.000317948	-0.000269993	-0.000391167	-0.000392335
Neorickettsia risticii	-0.00123988	-0.000912699	-0.00103212	-0.000962861	-0.000862966	-0.00103798	-0.000292439	-0.000233818	-0.000362838	-0.000865857	-0.000136658	-0.00069068	-0.000919805	-0.00105051	-0.00107418	-0.00122671	-0.000919409	-0.000984868	-0.000523356	-0.000348495	-0.000258721	-0.000361925	-0.000222362	-0.000247498	-0.00106908	-0.000976041	-0.00114641	-0.000952095	-0.000846883	-0.000916418	-0.000326698	-0.000237828	-0.000397354	-0.000408613	-0.000458917	-0.00069815
Dichelobacter nodosus	-0.00106798	-0.00091176	-0.000872737	-0.00102129	-0.000872465	-0.00095394	-0.000710713	-0.000287782	-0.0004221	-0.000914257	-0.000317362	-0.00077593	-0.000670743	-0.000872535	-0.000768783	-0.00102862	-0.00102645	-0.000894538	-0.000718394	-0.000426887	-0.000331209	-0.000370307	-0.000171843	-0.000285745	-0.00105731	-0.000945258	-0.00115384	-0.000952095	-0.000899907	-0.000929798	-0.000502701	-0.000367676	-0.000432078	-0.000376025	-0.00041168	-0.000588907
Geobacillus thermoglucosidasius	-0.00061251	-0.000663701	-0.000598299	-0.000771986	-0.000430932	-0.000565276	-0.000988773	-0.000752939	-0.00059635	-0.000761902	-0.000884464	-0.000550455	-0.000489438	-0.000691774	-0.000536467	-0.000836471	-0.000897221	-0.000786147	-0.000529086	-0.000804984	-0.000700717	-0.00126425	-0.00028346	-0.000542213	-0.000714748	-0.000665778	-0.000823531	-0.000606841	-0.00115417	-0.000778504	-0.000707275	-0.000588245	-0.00081869	-0.00057905	-0.000708159	-0.000745229
Segniliparus rotundus	-0.000738498	-0.000909883	-0.000847052	-0.000935497	-0.000912683	-0.00100112	-0.000766595	-0.000368418	-0.000610145	-0.00115254	-0.000313473	-0.00108728	-0.00055361	-0.000815153	-0.00065124	-0.000813613	-0.000971221	-0.00076719	-0.000890596	-0.000560634	-0.00034771	-0.000361161	-0.000287004	-0.000363762	-0.000883007	-0.000834571	-0.000794933	-0.000850438	-0.000863565	-0.000820286	-0.000611138	-0.000446228	-0.000576589	-0.000457271	-0.000485572	-0.000698825
Flavobacterium indicum	-0.00108084	-0.000744358	-0.00106544	-0.000998175	-0.000630259	-0.000613338	-0.000622389	-0.000850565	-0.00137556	-0.00145035	-0.000440199	-0.000855151	-0.000465266	-0.00078001	-0.00057967	-0.000779162	-0.00064766	-0.000530905	-0.000759527	-0.000607192	-0.000455758	-0.000383218	-0.000273193	-0.000416624	-0.000627101	-0.000602216	-0.000657767	-0.000720358	-0.000564305	-0.000600201	-0.000367574	-0.000405151	-0.000774172	-0.00101757	-0.00046267	-0.000939622
Desulfohalobium retbaense	-0.000653934	-0.000723096	-0.000864187	-0.000753196	-0.0006021	-0.00055318	-0.000615604	-0.000605612	-0.000622918	-0.00081231	-0.000408472	-0.000740813	-0.000532329	-0.000685995	-0.000522438	-0.000812572	-0.00102076	-0.0008873	-0.000718394	-0.000614816	-0.000616829	-0.000932329	-0.000379056	-0.000401212	-0.00088904	-0.000778123	-0.000833897	-0.000834023	-0.00137342	-0.000962302	-0.000510801	-0.000614683	-0.000577135	-0.000553449	-0.000573626	-0.000641098
Syntrophomonas wolfei	-0.000605571	-0.000813395	-0.000873805	-0.000903943	-0.000634387	-0.000754792	-0.000796676	-0.000441959	-0.000844877	-0.000969314	-0.00036847	-0.00109099	-0.000519761	-0.000729761	-0.000574119	-0.000793802	-0.000850671	-0.00086969	-0.000828788	-0.000648974	-0.000532064	-0.000761043	-0.0002807	-0.000448806	-0.000823889	-0.00080458	-0.000810549	-0.00079941	-0.000839571	-0.000856716	-0.00057577	-0.000523761	-0.000581503	-0.000524204	-0.000470163	-0.000588907
Rickettsia felis	-0.000580506	-0.000609549	-0.000768264	-0.000621955	-0.000298266	-0.000297499	-0.00125103	-0.00069024	-0.000740288	-0.000748627	-0.000818641	-0.00058792	-0.000417736	-0.000553555	-0.000447251	-0.000600365	-0.000473874	-0.00064883	-0.000618358	-0.000964202	-0.000863573	-0.001209	-0.000770646	-0.000810176	-0.000571518	-0.000637881	-0.000702991	-0.000724546	-0.000508898	-0.000656528	-0.000845969	-0.000764219	-0.000752577	-0.00087859	-0.000746655	-0.00079922
Ruegeria sp.	-0.00122474	-0.000936122	-0.000807247	-0.00100119	-0.00109812	-0.000836818	-0.000503659	-0.000260694	-0.000370176	-0.000611566	-0.00030497	-0.000703503	-0.000870566	-0.00110707	-0.00101649	-0.00113872	-0.00086234	-0.00059788	-0.000601488	-0.000459772	-0.000303264	-0.000438833	-0.000155498	-0.000252941	-0.000920621	-0.000845507	-0.00146993	-0.000732077	-0.000835389	-0.000671383	-0.000280466	-0.000230604	-0.000566745	-0.00035191	-0.00037774	-0.000797892
Caulobacter segnis	-0.000789693	-0.000829579	-0.000782371	-0.00093245	-0.000949533	-0.00109901	-0.000694505	-0.000330733	-0.000552722	-0.000920136	-0.000316302	-0.000836886	-0.000608221	-0.000782283	-0.000689353	-0.000926067	-0.000924223	-0.000861386	-0.00074311	-0.00050522	-0.000350342	-0.000355048	-0.0002381	-0.000318116	-0.000922121	-0.000861513	-0.000941739	-0.000921355	-0.000922648	-0.000867689	-0.000574321	-0.000454921	-0.000521062	-0.000393446	-0.000386378	-0.000566062
Marinobacter aquaeolei	-0.000844437	-0.000893902	-0.000987099	-0.000876337	-0.000793662	-0.000856295	-0.000686861	-0.00035917	-0.000519714	-0.00088006	-0.00029964	-0.00082918	-0.000659767	-0.000709074	-0.000678492	-0.000821935	-0.00083703	-0.000840578	-0.00074037	-0.00055733	-0.000358878	-0.000485502	-0.000210985	-0.000327061	-0.00104553	-0.000839677	-0.000897021	-0.000942403	-0.000844795	-0.000833018	-0.000515212	-0.000422045	-0.000582595	-0.000417968	-0.000485106	-0.000630157
Sodalis glossinidius	-0.000856389	-0.00117534	-0.00161203	-0.00132541	-0.000678745	-0.000716268	-0.000512604	-0.000210423	-0.000391045	-0.000869411	-0.000203419	-0.000667916	-0.00064142	-0.000892664	-0.000704249	-0.000924021	-0.000874958	-0.00107709	-0.000440794	-0.000337382	-0.000217449	-0.000267228	-0.000130407	-0.000194831	-0.0010219	-0.000928018	-0.0012241	-0.00100757	-0.000842706	-0.00113893	-0.000383617	-0.000316511	-0.000309708	-0.00030456	-0.000344399	-0.00042414
Sulfolobus tokodaii	-0.000957762	-0.000929571	-0.000844907	-0.000963873	-0.000812859	-0.000820733	-0.000870306	-0.000382748	-0.000556706	-0.0008147	-0.000339177	-0.000812771	-0.000663428	-0.000786828	-0.000725844	-0.00082713	-0.000898187	-0.000746052	-0.000792221	-0.000580411	-0.000352314	-0.000444047	-0.000242919	-0.000301367	-0.000937105	-0.00091794	-0.000801445	-0.000844698	-0.000844795	-0.000812633	-0.000416975	-0.000420022	-0.000534322	-0.000438031	-0.000423549	-0.00061576
Saccharopolyspora erythraea	-0.0015838	-0.000967849	-0.000611751	-0.00146935	-0.000700781	-0.000456365	-0.000284991	-0.000222971	-0.00024158	-0.00187692	-0.000186238	-0.000250434	-0.000951269	-0.00108319	-0.00114411	-0.00151231	-0.000638569	-0.000666055	-0.000139283	-0.000265514	-0.000205599	-0.000282992	-0.000186781	-0.000243721	-0.00108376	-0.00106055	-0.00155564	-0.000850438	-0.000669901	-0.000748478	-0.000154119	-0.000196289	-0.000362836	-0.000244879	-0.000242348	-0.000457796
Halomicrobium mukohataei	-0.00114228	-0.000820064	-0.000691691	-0.000805241	-0.0010025	-0.000863155	-0.00062142	-0.000379172	-0.000437522	-0.000869411	-0.00060156	-0.000841698	-0.000673179	-0.00089936	-0.000735265	-0.0010054	-0.000904947	-0.000619627	-0.000612742	-0.00041719	-0.000450022	-0.000318873	-0.000241715	-0.000418989	-0.000837581	-0.000872402	-0.000958274	-0.000856173	-0.000865648	-0.000711367	-0.000496799	-0.000349802	-0.000603823	-0.00043231	-0.000414057	-0.000618506
Sulfuricurvum kujiense	-0.000898707	-0.000840029	-0.000899383	-0.000802132	-0.000677109	-0.000709234	-0.000856392	-0.00049823	-0.000753704	-0.000837356	-0.000264179	-0.00100417	-0.000600812	-0.000837719	-0.000638929	-0.000996288	-0.000696867	-0.000717389	-0.000693566	-0.000709136	-0.000418627	-0.000814305	-0.000195845	-0.000272927	-0.000937105	-0.000797243	-0.00079363	-0.000922977	-0.000646152	-0.000755355	-0.000386664	-0.000544709	-0.00055633	-0.000425146	-0.000437266	-0.000566062
Thermosipho africanus	-0.0011129	-0.000926762	-0.00091638	-0.00089986	-0.000803268	-0.0009404	-0.000543266	-0.000346279	-0.000427248	-0.000785959	-0.000340578	-0.000804066	-0.000775702	-0.000911618	-0.000794127	-0.0010397	-0.0009492	-0.000787199	-0.000675562	-0.000424608	-0.000316607	-0.000328153	-0.000159706	-0.000259206	-0.000931115	-0.000956728	-0.000948103	-0.00090512	-0.000905082	-0.000842339	-0.000362208	-0.00035944	-0.000503316	-0.000308289	-0.000374374	-0.000536815
Persephonella marina	-0.000970817	-0.000848565	-0.000874872	-0.000858895	-0.000870883	-0.00090189	-0.000961405	-0.00045098	-0.000564663	-0.000771537	-0.000411555	-0.000798256	-0.000697477	-0.00078342	-0.000590752	-0.000995275	-0.000725774	-0.000725898	-0.000771809	-0.000610461	-0.000396027	-0.000613111	-0.0002179	-0.000323405	-0.000734888	-0.000822885	-0.000728096	-0.000778712	-0.000736255	-0.000772512	-0.000487931	-0.00039837	-0.00054754	-0.000412934	-0.000468759	-0.000590978
Odoribacter splanchnicus	-0.00085108	-0.000903307	-0.000877007	-0.000848613	-0.000719481	-0.000783804	-0.000775071	-0.000409699	-0.000796615	-0.000775146	-0.000152094	-0.00102012	-0.000552361	-0.000759507	-0.000720453	-0.000808406	-0.000767374	-0.000893504	-0.000779982	-0.000645191	-0.00039797	-0.000694636	-0.00015001	-0.000240779	-0.000895067	-0.000840406	-0.000868757	-0.00103076	-0.000708529	-0.000865158	-0.000408667	-0.000559052	-0.000400214	-0.0003453	-0.000337101	-0.000472024
Dickeya zeae	-0.000735791	-0.00085425	-0.0008706	-0.000773028	-0.000922111	-0.00099104	-0.000724024	-0.00035402	-0.00055571	-0.00100423	-0.000318775	-0.000848428	-0.000490707	-0.000718278	-0.00062384	-0.000815694	-0.000849698	-0.00081133	-0.000730766	-0.000508008	-0.000372616	-0.000383976	-0.000251325	-0.000378954	-0.000943089	-0.000881101	-0.000776663	-0.000914054	-0.000862524	-0.000888737	-0.000552523	-0.000457592	-0.000486608	-0.000425146	-0.000411205	-0.000599253
Neisseria meningitidis	-0.000820463	-0.00102257	-0.00111103	-0.00103732	-0.000863758	-0.00100448	-0.000652322	-0.000309345	-0.000498571	-0.000679324	-0.00017796	-0.00069068	-0.00064999	-0.000857958	-0.000694774	-0.000960757	-0.000956868	-0.00084995	-0.000708752	-0.000459772	-0.000260083	-0.000274335	-0.000223982	-0.000262123	-0.000965483	-0.00081996	-0.000997548	-0.00100597	-0.000839571	-0.000865158	-0.000397305	-0.000415297	-0.000395064	-0.000319445	-0.00036522	-0.000550767
Leuconostoc mesenteroides	-0.000795056	-0.000929571	-0.000989199	-0.000942602	-0.000805667	-0.000825333	-0.000886962	-0.000314055	-0.000531746	-0.000697649	-0.000234755	-0.000841698	-0.000640194	-0.000883725	-0.00074467	-0.000938331	-0.000825313	-0.000829104	-0.0005704	-0.000584794	-0.000297908	-0.000384734	-0.000167669	-0.000263372	-0.000923621	-0.000979612	-0.000964624	-0.00088966	-0.000842706	-0.000891258	-0.000430527	-0.00046026	-0.000384741	-0.000386924	-0.000349739	-0.000508773
Sulfurovum sp.	-0.00134885	-0.000941731	-0.000841688	-0.000827998	-0.000701595	-0.000811522	-0.000660017	-0.000314577	-0.000384799	-0.000773943	-0.000213798	-0.000655005	-0.000725283	-0.000896013	-0.000940149	-0.00109786	-0.000860397	-0.000704602	-0.000588796	-0.000491809	-0.000259402	-0.00047887	-0.000176838	-0.00022219	-0.00105437	-0.000786219	-0.00108546	-0.000973049	-0.000842706	-0.000748478	-0.000344507	-0.000308125	-0.000437738	-0.000351176	-0.00045046	-0.000530522
Lactobacillus kefiranofaciens	-0.000712725	-0.000786644	-0.000782371	-0.000803168	-0.000568753	-0.000663288	-0.000603951	-0.000434928	-0.000619974	-0.000824249	-0.000436121	-0.000694629	-0.000590916	-0.000843347	-0.000560212	-0.000843726	-0.000847751	-0.000947033	-0.000712887	-0.000534126	-0.000418627	-0.000417146	-0.000278332	-0.0003905	-0.000883007	-0.000846964	-0.000928993	-0.00104033	-0.000940169	-0.000860094	-0.000588794	-0.000491477	-0.000599477	-0.000402843	-0.000461263	-0.000580613
Bifidobacterium dentium	-0.00266966	-0.000716314	-0.00103107	-0.000929401	-0.000657436	-0.000731476	-0.000398738	-0.000320321	-0.000443673	-0.000826634	-0.000280362	-0.000571757	-0.000505891	-0.00111899	-0.0007554	-0.00144051	-0.000547729	-0.000645594	-0.000468513	-0.000421757	-0.00054454	-0.00044628	-0.000185541	-0.000274171	-0.000846692	-0.000612107	-0.000819639	-0.000747109	-0.000581887	-0.000675744	-0.0003576	-0.000331818	-0.000422436	-0.000329076	-0.000399292	-0.000483368
Prosthecochloris aestuarii	-0.000804429	-0.000726968	-0.000772609	-0.000839345	-0.000984632	-0.0010056	-0.000685905	-0.000379172	-0.00046817	-0.000834975	-0.000425566	-0.000769119	-0.000552361	-0.000745798	-0.000656702	-0.000916855	-0.000857481	-0.000803996	-0.000703235	-0.000453558	-0.000388242	-0.000355048	-0.000319455	-0.000462844	-0.000843657	-0.000870226	-0.000827421	-0.000896988	-0.000795513	-0.00077936	-0.000537199	-0.000409213	-0.000580412	-0.000453004	-0.000426865	-0.000508773
Pyrolobus fumarii	-0.000877583	-0.000992942	-0.00131208	-0.00106031	-0.000525869	-0.00052523	-0.000635929	-0.000298324	-0.000578553	-0.000731686	-0.000212688	-0.000625082	-0.000851709	-0.00085908	-0.000719105	-0.00102055	-0.000790028	-0.000919292	-0.000560464	-0.000414333	-0.000255994	-0.000314997	-0.000162225	-0.000205566	-0.000869413	-0.000982467	-0.00106421	-0.0010793	-0.000801827	-0.000983058	-0.000401097	-0.00031302	-0.000434909	-0.000278303	-0.000359424	-0.000508773
Laribacter hongkongensis	-0.000795056	-0.000865604	-0.000804009	-0.000902922	-0.000870883	-0.000897345	-0.000672498	-0.000351442	-0.000513684	-0.000927183	-0.000321245	-0.000868576	-0.000578515	-0.000734348	-0.000637559	-0.000813613	-0.000821403	-0.000766135	-0.00074311	-0.000472732	-0.000341781	-0.00034739	-0.000250926	-0.000327872	-0.000931115	-0.000908569	-0.000911107	-0.000951288	-0.000798671	-0.000817736	-0.000527686	-0.000380672	-0.000467024	-0.000419405	-0.000362323	-0.000563285
Mycoplasma pneumoniae	-0.000619438	-0.000820064	-0.000812642	-0.000795907	-0.000854246	-0.000946045	-0.000721174	-0.000356081	-0.000588449	-0.00108392	-0.000354905	-0.000962734	-0.000519761	-0.000655839	-0.000638929	-0.000800065	-0.000780189	-0.000724835	-0.00074448	-0.000501872	-0.000383042	-0.000330469	-0.000247326	-0.00040517	-0.00101154	-0.000811176	-0.000771432	-0.000912431	-0.000773363	-0.000817736	-0.000520353	-0.000391574	-0.000506094	-0.000453715	-0.00037774	-0.000678525
Bacillus weihenstephanensis	-0.000813788	-0.00106495	-0.00124321	-0.0011269	-0.000845514	-0.000858583	-0.00059714	-0.000238141	-0.000456962	-0.000815894	-0.000228527	-0.000741791	-0.00062915	-0.000713678	-0.000694774	-0.00086441	-0.000858453	-0.000981808	-0.000539095	-0.000381585	-0.000263485	-0.000295529	-0.000144924	-0.000260456	-0.000959518	-0.000858606	-0.00100386	-0.000945635	-0.000817582	-0.00103757	-0.000435032	-0.000339441	-0.000341354	-0.000343093	-0.000337589	-0.000416938
Ammonifex degensii	-0.00119186	-0.000912699	-0.000912135	-0.000953752	-0.000838361	-0.000787276	-0.000563913	-0.00018895	-0.000431362	-0.000821863	-0.000160892	-0.000818567	-0.000830428	-0.000894897	-0.000819363	-0.000949553	-0.000896255	-0.000832236	-0.000629572	-0.000401732	-0.000247793	-0.00030567	-0.000129978	-0.000211551	-0.000987806	-0.000860059	-0.00101269	-0.00106183	-0.00090922	-0.000848263	-0.000322811	-0.000314417	-0.000289588	-0.000267721	-0.000246393	-0.000491854
Nitratiruptor sp.	-0.00141461	-0.000863713	-0.000922743	-0.000877362	-0.000949533	-0.000876853	-0.000546222	-0.000305677	-0.000459003	-0.000701306	-0.000293587	-0.000668908	-0.000836347	-0.000861324	-0.000732575	-0.000983111	-0.000716819	-0.000725898	-0.000451031	-0.000398861	-0.000327235	-0.000362688	-0.000185541	-0.000304643	-0.000992262	-0.000864418	-0.000893174	-0.000875796	-0.000684957	-0.000765655	-0.000351446	-0.000284922	-0.000438303	-0.000400677	-0.000343427	-0.000557726
Thermotoga thermarum	-0.000868319	-0.000803855	-0.000924862	-0.00100823	-0.000675472	-0.00071158	-0.000654247	-0.000623903	-0.00104544	-0.00120477	-0.000252602	-0.00061607	-0.000543609	-0.00085908	-0.000607325	-0.000710698	-0.000720801	-0.00059679	-0.00066862	-0.000527473	-0.000349684	-0.000438833	-0.000248927	-0.00028657	-0.000699205	-0.000686038	-0.000738632	-0.000687577	-0.000662357	-0.000616109	-0.000412446	-0.000395653	-0.000542588	-0.000767224	-0.000437266	-0.000731819
Teredinibacter turnerae	-0.000889473	-0.00101425	-0.00107167	-0.000917193	-0.000567079	-0.000486027	-0.000863816	-0.000379683	-0.000732607	-0.000597901	-0.000174939	-0.00116675	-0.000682912	-0.000509338	-0.000564389	-0.000916855	-0.000681853	-0.000993022	-0.000811209	-0.000550161	-0.000287161	-0.00056786	-8.92927e-05	-0.000146751	-0.00115094	-0.000770752	-0.000788414	-0.00113384	-0.000719209	-0.000885374	-0.000320476	-0.000379989	-0.000330846	-0.000291841	-0.000328319	-0.0003455
Tepidanaerobacter sp.	-0.000837787	-0.000930508	-0.000993397	-0.000987095	-0.000574606	-0.000495864	-0.000792924	-0.000455481	-0.00067174	-0.000539046	-0.000258036	-0.00109378	-0.000755349	-0.000585539	-0.000634818	-0.000849939	-0.00072478	-0.000815517	-0.00081527	-0.000563936	-0.000354284	-0.000617398	-0.000115282	-0.000223039	-0.00105437	-0.000710696	-0.000868757	-0.00100837	-0.000757489	-0.000808378	-0.000354525	-0.000484856	-0.00039907	-0.000305307	-0.000307225	-0.000390155
Proteus mirabilis	-0.000964293	-0.000840978	-0.000872737	-0.000881458	-0.000677927	-0.000755956	-0.000575668	-0.000314055	-0.000452878	-0.000667073	-0.000312766	-0.000747658	-0.000637742	-0.000807236	-0.000799448	-0.000906605	-0.000901085	-0.000777729	-0.000626771	-0.000518587	-0.000341121	-0.000497264	-0.000186368	-0.000279138	-0.00101598	-0.000843322	-0.000955733	-0.000901055	-0.000834343	-0.000843186	-0.000377515	-0.000356689	-0.0004586	-0.000329076	-0.000327342	-0.000526321
Acidothermus cellulolyticus	-0.000857716	-0.000821017	-0.000742129	-0.000884529	-0.00103348	-0.000908702	-0.000746768	-0.000334887	-0.000530745	-0.000945939	-0.00032477	-0.000964622	-0.00054486	-0.000691774	-0.000618341	-0.000768683	-0.000812595	-0.000685364	-0.000715641	-0.000458079	-0.000331209	-0.000290835	-0.000231658	-0.000335167	-0.000904097	-0.000765587	-0.000804047	-0.000819213	-0.000763844	-0.000736422	-0.000507121	-0.000388171	-0.000461972	-0.000373112	-0.000367149	-0.000638365
Acholeplasma laidlawii	-0.00086567	-0.000874106	-0.000919562	-0.000889643	-0.000841541	-0.000968578	-0.000544252	-0.000221339	-0.000390005	-0.000680548	-0.000188864	-0.000801162	-0.000614386	-0.000855712	-0.000712357	-0.000907631	-0.000870108	-0.000835365	-0.000725271	-0.000424608	-0.000282444	-0.00021926	-0.000170175	-0.000282031	-0.00100265	-0.00090424	-0.000928993	-0.000929458	-0.000800775	-0.000894619	-0.000448515	-0.000366305	-0.000400786	-0.00033351	-0.000295377	-0.000464205
Chromobacterium violaceum	-0.000819129	-0.00107413	-0.00131813	-0.000902922	-0.000557023	-0.000614534	-0.000360623	-0.000155933	-0.00029702	-0.000771537	-0.000136658	-0.000578836	-0.000908115	-0.000619646	-0.000845815	-0.00126987	-0.000790028	-0.000682151	-0.000483019	-0.000242497	-0.00018662	-0.000168407	-0.000146621	-0.000205566	-0.00175886	-0.00075894	-0.0011835	-0.00126359	-0.000913354	-0.000739008	-0.000264598	-0.000245028	-0.000266906	-0.000288839	-0.000202991	-0.000492561
Nitrosopumilus maritimus	-0.000718161	-0.00103365	-0.00117072	-0.00102329	-0.000764749	-0.000839113	-0.000569794	-0.000302003	-0.000494531	-0.000817088	-0.000285017	-0.000646047	-0.000537346	-0.000738931	-0.000649874	-0.000787532	-0.000841905	-0.000903832	-0.000604304	-0.000404026	-0.000266203	-0.000334323	-0.000197488	-0.000209843	-0.000849726	-0.000836031	-0.000993757	-0.000834023	-0.000761726	-0.000993828	-0.000429775	-0.000338056	-0.000406497	-0.000316475	-0.000336127	-0.000452803
Methanothermobacter thermautotrophicus	-0.000733082	-0.00075207	-0.000747584	-0.000749012	-0.000886688	-0.000803451	-0.000674415	-0.000355051	-0.0004834	-0.00087533	-0.000424883	-0.000820498	-0.000509679	-0.000695239	-0.000601807	-0.000783349	-0.000713831	-0.000699265	-0.00126715	-0.000465976	-0.000394082	-0.000314221	-0.000252124	-0.000371767	-0.000805585	-0.00070995	-0.000815745	-0.000819213	-0.000654801	-0.000756214	-0.000537199	-0.000432141	-0.00050776	-0.000406451	-0.000395471	-0.000546586
Lactobacillus salivarius	-0.00164563	-0.000971572	-0.000872737	-0.000836252	-0.000885899	-0.00087229	-0.000572732	-0.000309869	-0.00053575	-0.000896591	-0.000159748	-0.00045374	-0.000625464	-0.000889313	-0.000575508	-0.000763436	-0.000766387	-0.00066283	-0.000472871	-0.000488449	-0.00027366	-0.00032429	-0.000254519	-0.000216239	-0.000904097	-0.000698755	-0.000984903	-0.000815917	-0.000736255	-0.000730385	-0.000341418	-0.000267197	-0.000362258	-0.000404287	-0.000309194	-0.000593048
Marinithermus hydrothermalis	-0.000727661	-0.000915514	-0.00107894	-0.000954764	-0.000703224	-0.00073498	-0.00069546	-0.00038887	-0.000485426	-0.000927183	-0.000336722	-0.000818567	-0.000481822	-0.000713678	-0.000562997	-0.000764486	-0.000705855	-0.000758744	-0.00069633	-0.00050243	-0.000315276	-0.000304113	-0.000228833	-0.000307098	-0.000829978	-0.000763372	-0.000889324	-0.000796103	-0.000695684	-0.000759649	-0.000481266	-0.000392935	-0.000503872	-0.00041653	-0.000415008	-0.00055703
Chloroflexus aggregans	-0.000648431	-0.0009576	-0.00066297	-0.000984071	-0.000801668	-0.000753629	-0.000726872	-0.00032397	-0.000586471	-0.00088006	-0.000313473	-0.00107055	-0.000429356	-0.000825318	-0.000766109	-0.000637055	-0.000685861	-0.000699265	-0.000769082	-0.00051803	-0.000335178	-0.000342017	-0.00027161	-0.000329901	-0.000898079	-0.000960309	-0.000661773	-0.000850438	-0.000610314	-0.000710501	-0.000439532	-0.00040786	-0.00044621	-0.000368008	-0.000336127	-0.00057646
Halalkalicoccus jeotgali	-0.00103961	-0.000889194	-0.000800768	-0.000845525	-0.000868509	-0.00100672	-0.000543266	-0.000255345	-0.000477315	-0.000935395	-0.000200443	-0.000744725	-0.000603283	-0.000685995	-0.000629332	-0.000784395	-0.000857481	-0.000773516	-0.000639363	-0.000408611	-0.00028177	-0.000275911	-0.000183887	-0.000243301	-0.000861849	-0.000831652	-0.000818342	-0.000883139	-0.000876048	-0.000828777	-0.000375988	-0.000295495	-0.000393346	-0.000340147	-0.000339049	-0.000552856
Syntrophothermus lipocalidus	-0.00066355	-0.00100407	-0.00132518	-0.00101225	-0.000571263	-0.000673927	-0.00048271	-0.000303053	-0.000443673	-0.000778752	-0.000308871	-0.000630082	-0.000572302	-0.000740076	-0.000603187	-0.000859246	-0.000787078	-0.000979767	-0.000480122	-0.000385048	-0.00029254	-0.000302554	-0.000195845	-0.000257954	-0.000896573	-0.000788426	-0.00100765	-0.000840594	-0.000728804	-0.00101367	-0.000404127	-0.000347733	-0.00038589	-0.000379662	-0.000415483	-0.000489734
Arthrobacter aurescens	-0.00111418	-0.000726	-0.000823416	-0.000745872	-0.000707293	-0.000716268	-0.000626261	-0.000281436	-0.000527739	-0.000747418	-0.000204162	-0.000738855	-0.000703534	-0.000885961	-0.000747354	-0.000911732	-0.000807696	-0.000755574	-0.000842276	-0.000437125	-0.00030527	-0.00037411	-0.00015592	-0.000230661	-0.000901089	-0.000797243	-0.000941739	-0.00102037	-0.00083225	-0.000713098	-0.0003576	-0.000331818	-0.00031736	-0.00030456	-0.000281982	-0.000394513
Shewanella halifaxensis	-0.00102798	-0.000923952	-0.000980795	-0.0010022	-0.000694261	-0.000477399	-0.000659056	-0.000293586	-0.000616044	-0.000401791	-0.000143626	-0.00095139	-0.000757747	-0.000647689	-0.000611459	-0.000868539	-0.000685861	-0.000897637	-0.000813917	-0.000478914	-0.000307942	-0.000577954	-9.24131e-05	-0.000116184	-0.00113493	-0.000724098	-0.000844246	-0.00105785	-0.000790247	-0.000855871	-0.000298587	-0.000395653	-0.000279467	-0.000249466	-0.000253959	-0.000285103
Aggregatibacter phage	-0.000923704	-0.000964123	-0.00087594	-0.000775111	-0.000876419	-0.001	-0.000352319	-0.000126774	-0.000335425	-0.000825442	-7.68477e-05	-0.00058792	-0.00077092	-0.00104723	-0.000800778	-0.00105278	-0.00101031	-0.000742875	-0.000531948	-0.000279334	-0.000156658	-0.000165072	-9.50792e-05	-0.000189223	-0.00100413	-0.000940234	-0.00114765	-0.000919734	-0.000859399	-0.000833866	-0.000299372	-0.000242871	-0.00023854	-0.000260133	-0.000277999	-0.000442797
Rhodococcus opacus	-0.000877583	-0.000856144	-0.000903636	-0.000983062	-0.000630259	-0.000570105	-0.00102963	-0.000293586	-0.000696944	-0.00048831	-0.0001036	-0.00109378	-0.000684127	-0.000609088	-0.000701544	-0.000860279	-0.000698865	-0.000794553	-0.000674174	-0.000507451	-0.000321262	-0.000781159	-7.26037e-05	-0.000118913	-0.00105584	-0.000766325	-0.000736	-0.000963386	-0.000754309	-0.000744175	-0.000285206	-0.000428106	-0.000253674	-0.000217917	-0.000268013	-0.000332935
Lacinutrix sp.	-0.00110778	-0.000700779	-0.000700497	-0.0008249	-0.000803268	-0.000753629	-0.000488707	-0.000370982	-0.000358637	-0.000579201	-0.000745118	-0.000488994	-0.000775702	-0.000853466	-0.000640298	-0.000820895	-0.000723786	-0.000642355	-0.000498914	-0.000459772	-0.000509514	-0.000508259	-0.000235687	-0.000439417	-0.000692975	-0.000753024	-0.000763577	-0.000692633	-0.000653721	-0.000734698	-0.000409423	-0.000317209	-0.000737781	-0.000418686	-0.000475773	-0.000681914
Staphylococcus aureus	-0.000742556	-0.000741463	-0.000780203	-0.00080835	-0.000727592	-0.000781489	-0.000578602	-0.000375591	-0.000449812	-0.000765517	-0.000280721	-0.000799225	-0.000588438	-0.000744654	-0.000667609	-0.000807364	-0.000869137	-0.000761912	-0.000663061	-0.000545191	-0.000329223	-0.000335864	-0.000188433	-0.000300137	-0.000840619	-0.000745621	-0.000908548	-0.000855354	-0.000839571	-0.00083217	-0.000423005	-0.000358752	-0.00050776	-0.000369467	-0.000428285	-0.000537514
Syntrophobotulus glycolicus	-0.000964293	-0.000856144	-0.000884474	-0.000873263	-0.000656614	-0.000679828	-0.000473697	-0.00027348	-0.000618009	-0.00114001	-0.000188489	-0.000884839	-0.000624234	-0.000904935	-0.000766109	-0.000941393	-0.000650686	-0.000670352	-0.000451031	-0.000384471	-0.000303933	-0.000218451	-0.000167251	-0.000335976	-0.000794881	-0.000873853	-0.00101269	-0.000856992	-0.000661278	-0.000660901	-0.000426768	-0.000334592	-0.000389333	-0.000472166	-0.000291911	-0.000481243
Bdellovibrio bacteriovorus	-0.00107442	-0.000731804	-0.000785622	-0.000769901	-0.000562054	-0.000622892	-0.000567835	-0.000341106	-0.000490487	-0.000843305	-0.000379901	-0.000741791	-0.000472916	-0.000792504	-0.000542066	-0.000790668	-0.00065774	-0.000779835	-0.000736256	-0.000485087	-0.000442359	-0.000371829	-0.000223172	-0.000347686	-0.000768807	-0.000733757	-0.000780582	-0.000796103	-0.000684957	-0.000761365	-0.000509329	-0.000376574	-0.00054699	-0.000435172	-0.000430178	-0.000874395
Baumannia cicadellinicola	-0.000776264	-0.000721159	-0.000749764	-0.000777194	-0.000866926	-0.000949429	-0.000704045	-0.000321885	-0.000456962	-0.000997261	-0.000381975	-0.000808904	-0.000524793	-0.000691774	-0.000705602	-0.000774973	-0.000731736	-0.00059679	-0.000607118	-0.000508566	-0.000366081	-0.000417897	-0.000221957	-0.00033719	-0.000813218	-0.000811176	-0.0007845	-0.000697685	-0.000647234	-0.000684454	-0.000452251	-0.000374523	-0.000503872	-0.000384021	-0.000401201	-0.000669703
Geobacter sp.	-0.000868319	-0.000881654	-0.000832021	-0.000863004	-0.000639335	-0.000698667	-0.000552127	-0.000268693	-0.000512678	-0.000769129	-0.000274621	-0.000732979	-0.000640194	-0.000835466	-0.00066897	-0.000757134	-0.000789045	-0.000829104	-0.000571818	-0.000454124	-0.000335178	-0.000371829	-0.000186368	-0.000296033	-0.000817793	-0.000792836	-0.00100007	-0.000909995	-0.000790247	-0.000813484	-0.000430527	-0.000391574	-0.000395637	-0.00037384	-0.000342455	-0.000465628
Desulfurococcus kamchatkensis	-0.000925017	-0.000763617	-0.000744312	-0.000739586	-0.000767969	-0.000809217	-0.000614634	-0.000378149	-0.000506638	-0.000803938	-0.000319128	-0.000712363	-0.00047419	-0.000740076	-0.000630704	-0.000777068	-0.000675835	-0.000653142	-0.000689417	-0.000499638	-0.000358222	-0.000452227	-0.000273985	-0.000275413	-0.000837581	-0.000737467	-0.000792326	-0.000722034	-0.000710667	-0.000694888	-0.000429024	-0.000379989	-0.000550838	-0.000425863	-0.000470163	-0.000663587
Salinibacter ruber	-0.000658058	-0.000751106	-0.000769351	-0.000790715	-0.000605422	-0.000776855	-0.000708809	-0.000476418	-0.000574589	-0.000903663	-0.000460519	-0.000873363	-0.000380018	-0.000578452	-0.000533665	-0.000644575	-0.000686862	-0.000668204	-0.000722521	-0.000585342	-0.000419271	-0.000379426	-0.000260098	-0.000431574	-0.000804057	-0.000731529	-0.00066711	-0.000724546	-0.000600493	-0.000651275	-0.000526953	-0.000520479	-0.000585867	-0.000457981	-0.000413107	-0.000640415
Pseudogulbenkiania sp.	-0.000734436	-0.000736636	-0.000761742	-0.000775111	-0.000672197	-0.000666837	-0.000586416	-0.000349894	-0.000438548	-0.00074621	-0.000515179	-0.000769119	-0.000461436	-0.0005879	-0.000561604	-0.000774973	-0.000766387	-0.000757687	-0.000658887	-0.00049069	-0.000416052	-0.0003665	-0.00026844	-0.000426074	-0.0008391	-0.000711441	-0.000775355	-0.000706093	-0.000723476	-0.000741592	-0.000579392	-0.000433485	-0.000591316	-0.000459402	-0.000437266	-0.000586835
Pyrococcus horikoshii	-0.000640165	-0.000734704	-0.000756301	-0.000755286	-0.000589623	-0.000550756	-0.000797614	-0.000395489	-0.000693075	-0.000689105	-0.000290377	-0.000991954	-0.000462713	-0.000668619	-0.000544863	-0.000628447	-0.00067182	-0.00072696	-0.00103875	-0.000585889	-0.00041283	-0.000657936	-0.00016934	-0.000274999	-0.000823889	-0.000740434	-0.000745207	-0.000795276	-0.000633151	-0.00069923	-0.000413201	-0.000531629	-0.000443952	-0.00035191	-0.000389731	-0.000510883
Sinorhizobium meliloti	-0.000563719	-0.00085425	-0.00104672	-0.000972969	-0.000659078	-0.000614534	-0.000534387	-0.00044547	-0.000531746	-0.000870595	-0.000405729	-0.000766197	-0.000443506	-0.000625502	-0.000540667	-0.000668135	-0.000690866	-0.000681079	-0.000614146	-0.000535234	-0.000377833	-0.000338942	-0.000214649	-0.000343654	-0.000794881	-0.000733757	-0.000895739	-0.00068589	-0.000597215	-0.000715695	-0.000510801	-0.000492139	-0.000558525	-0.000428014	-0.000437738	-0.000606826
Streptococcus mutans	-0.000733082	-0.000631282	-0.000694995	-0.000668904	-0.000686917	-0.000847137	-0.000555076	-0.000326573	-0.0004221	-0.000581699	-0.000334266	-0.000687717	-0.000608221	-0.000724023	-0.000653972	-0.000847869	-0.000712835	-0.00071313	-0.000577484	-0.000559533	-0.000411541	-0.000489181	-0.000344597	-0.000449587	-0.000852759	-0.000681543	-0.000845539	-0.000827446	-0.000691396	-0.000763082	-0.000446272	-0.000378623	-0.000471509	-0.00042873	-0.000534667	-0.000643829
Arcobacter sp.	-0.000704561	-0.000692995	-0.00061287	-0.000679513	-0.000603761	-0.000614534	-0.000979662	-0.000325011	-0.000398317	-0.000668299	-0.000333914	-0.000512663	-0.000551112	-0.000665137	-0.000649874	-0.000738184	-0.000636547	-0.00072696	-0.000704615	-0.000734713	-0.000462758	-0.000755481	-0.000248126	-0.000313225	-0.000739526	-0.000725585	-0.000814446	-0.000714489	-0.000627723	-0.000745036	-0.000549608	-0.00037247	-0.00047487	-0.000449445	-0.000597293	-0.000692743
Leuconostoc citreum	-0.000484499	-0.00127084	-0.00171142	-0.00133991	-0.000405718	-0.000426463	-0.000559988	-0.000178949	-0.0005167	-0.000917785	-9.67846e-05	-0.000809871	-0.000517243	-0.000627842	-0.000537868	-0.000771829	-0.000636547	-0.000957279	-0.000381713	-0.00030437	-0.000141448	-0.0002696	-9.55228e-05	-0.000138732	-0.000781092	-0.000838948	-0.00127429	-0.000915677	-0.000698898	-0.00109985	-0.00034219	-0.000267197	-0.000197415	-0.00022179	-0.000269513	-0.000311369
Clavibacter michiganensis	-0.000956455	-0.000760733	-0.000756301	-0.000712268	-0.000677927	-0.000715096	-0.000564894	-0.000334368	-0.000443673	-0.000742583	-0.000319481	-0.000736897	-0.000494508	-0.000706771	-0.000561604	-0.000816735	-0.000703859	-0.000738635	-0.000609931	-0.000477229	-0.000375225	-0.000466312	-0.000303866	-0.000367767	-0.000808639	-0.000844779	-0.000820937	-0.000798584	-0.000708529	-0.000689674	-0.000460458	-0.000409213	-0.00046478	-0.000381842	-0.000345857	-0.000568837
Dickeya dadantii	-0.00069502	-0.000733737	-0.000775865	-0.000841406	-0.000993185	-0.000952812	-0.000569794	-0.000245147	-0.000427248	-0.00104707	-0.000303194	-0.000852271	-0.000465266	-0.000758366	-0.000603187	-0.000682006	-0.000706852	-0.000666055	-0.00066167	-0.000420045	-0.000295896	-0.000184975	-0.000222362	-0.00034688	-0.000747246	-0.000756722	-0.000692385	-0.000789484	-0.000650478	-0.000740731	-0.000542313	-0.000420022	-0.000449029	-0.000428014	-0.000320489	-0.000572304
Flavobacterium branchiophilum	-0.000720877	-0.000627338	-0.000625164	-0.000815596	-0.000515716	-0.000558022	-0.00031676	-0.000304627	-0.000265658	-0.000439495	-0.000186614	-0.000445397	-0.000587199	-0.000658165	-0.000537868	-0.000895311	-0.00150292	-0.00103872	-0.000415811	-0.000335037	-0.00028514	-0.000670669	-0.000102152	-0.000175775	-0.000751873	-0.000812641	-0.000745207	-0.000685047	-0.0022904	-0.00105811	-0.00031736	-0.000326957	-0.000248842	-0.000297086	-0.000250936	-0.000332194
Bifidobacterium longum	-0.000868319	-0.00077802	-0.000778034	-0.000733294	-0.000902455	-0.000885968	-0.000641721	-0.000247835	-0.000376451	-0.000668299	-0.000249698	-0.000631082	-0.000523535	-0.000786828	-0.000652606	-0.000828169	-0.000851644	-0.000782992	-0.000521923	-0.000420045	-0.000263485	-0.000420895	-0.000190082	-0.000268778	-0.000895067	-0.000767801	-0.000872618	-0.000841415	-0.000818631	-0.000773368	-0.000433531	-0.000290566	-0.000367461	-0.000340147	-0.000323428	-0.000458508
Natranaerobius thermophilus	-0.000874937	-0.000732771	-0.000746494	-0.000730145	-0.000748624	-0.000690433	-0.000305157	-0.000269758	-0.000250366	-0.000592922	-0.000179468	-0.000458946	-0.000637742	-0.00115246	-0.000731229	-0.00102055	-0.00108221	-0.000756631	-0.000377239	-0.000316797	-0.000255312	-0.00043137	-8.34679e-05	-0.000195693	-0.000782626	-0.00104358	-0.000877763	-0.00080932	-0.00136365	-0.000751917	-0.00044702	-0.000314417	-0.000343102	-0.000297835	-0.000263003	-0.00036168
Marinitoga piezophila	-0.000484499	-0.000699807	-0.000655209	-0.000665717	-0.000555345	-0.000586966	-0.000841517	-0.00048089	-0.000886218	-0.000703742	-0.000256226	-0.00101543	-0.000303153	-0.000665137	-0.000484317	-0.000548068	-0.000638569	-0.000655296	-0.000820681	-0.000716609	-0.000501969	-0.000796374	-0.000226004	-0.00036296	-0.000639715	-0.000735241	-0.000608088	-0.000725384	-0.000549968	-0.000601971	-0.000493107	-0.000736026	-0.000481023	-0.000453004	-0.000346828	-0.00054798
Chitinophaga pinensis	-0.000659431	-0.00122863	-0.00160028	-0.00131283	-0.000587957	-0.000564067	-0.000363731	-0.000159323	-0.000298095	-0.000888331	-0.000126135	-0.000495182	-0.000502101	-0.000663975	-0.000634818	-0.000699027	-0.000747603	-0.00104074	-0.000380223	-0.000266719	-0.000160256	-0.000224913	-0.000114847	-0.000160894	-0.000823889	-0.000849877	-0.00115012	-0.00083731	-0.000698898	-0.00108596	-0.000359137	-0.00024359	-0.000199276	-0.000256329	-0.000323917	-0.000319569
Dictyoglomus thermophilum	-0.000962987	-0.000808627	-0.000782371	-0.000867109	-0.000631085	-0.000717439	-0.000565874	-0.000214251	-0.000325875	-0.000891873	-0.000166223	-0.000654011	-0.000637742	-0.00091607	-0.000786135	-0.000853042	-0.000785111	-0.000693923	-0.000614146	-0.000414333	-0.000253947	-0.000282992	-0.000161386	-0.000235304	-0.000793351	-0.000832382	-0.000934094	-0.000762932	-0.000721343	-0.000688804	-0.000359905	-0.000257927	-0.000405926	-0.000303814	-0.000339049	-0.000665626
Xenorhabdus bovienii	-0.000553897	-0.00106771	-0.001486	-0.00123406	-0.000485955	-0.000624085	-0.000557041	-0.00025481	-0.000370176	-0.000904841	-0.000153245	-0.000528025	-0.000475463	-0.000613783	-0.000621091	-0.000790668	-0.000731736	-0.00100422	-0.000537667	-0.000319157	-0.000167425	-0.000304113	-0.000123085	-0.000144083	-0.000822365	-0.00075894	-0.00108796	-0.000806844	-0.000727739	-0.0010425	-0.000372166	-0.000247901	-0.000251259	-0.000260133	-0.000341969	-0.000313608
Stackebrandtia nassauensis	-0.000630503	-0.000688124	-0.000678455	-0.000672089	-0.000502988	-0.000487258	-0.000619482	-0.000425867	-0.000509659	-0.000808723	-0.000563853	-0.00062208	-0.000602048	-0.000720577	-0.000576896	-0.000729741	-0.000569326	-0.000704602	-0.000519054	-0.000462029	-0.000423772	-0.000930977	-0.000217494	-0.000407938	-0.000657007	-0.000665778	-0.000717539	-0.000691791	-0.000596122	-0.000719155	-0.000487931	-0.000360814	-0.000703815	-0.000457981	-0.000579098	-0.000694096
Halothermothrix orenii	-0.000835125	-0.000832431	-0.00088554	-0.000877362	-0.000523333	-0.000497091	-0.000604923	-0.000345245	-0.000541748	-0.000460127	-0.000280721	-0.00086666	-0.000708375	-0.00051174	-0.000590752	-0.000806322	-0.00060102	-0.00076719	-0.000694948	-0.000458643	-0.000345076	-0.000444792	-0.000258107	-0.000283269	-0.00105584	-0.000653733	-0.000820937	-0.000981092	-0.000649397	-0.000734698	-0.000439532	-0.000413946	-0.000363993	-0.00035191	-0.000359907	-0.00039669
Streptococcus suis	-0.000890793	-0.00080099	-0.000877007	-0.000790715	-0.000562054	-0.000477399	-0.000736355	-0.000409699	-0.000712395	-0.000452404	-0.000147482	-0.000990072	-0.000619313	-0.000591438	-0.000643036	-0.000738184	-0.000711838	-0.000791403	-0.000775897	-0.000558982	-0.000335178	-0.000743644	-8.43666e-05	-0.00013739	-0.000842138	-0.000715167	-0.000672441	-0.000903494	-0.000692468	-0.000787055	-0.000295445	-0.000494783	-0.0002973	-0.000247938	-0.000326364	-0.000296393
Rickettsia parkeri	-0.000797735	-0.000864659	-0.000808327	-0.000779276	-0.000814456	-0.000904161	-0.00052252	-0.00026603	-0.000387923	-0.000647408	-0.000240234	-0.000675846	-0.000615618	-0.000759507	-0.000618341	-0.000789623	-0.000843854	-0.000802948	-0.000531948	-0.000394839	-0.00027569	-0.000260893	-0.000177253	-0.000251686	-0.000886024	-0.00080238	-0.000937918	-0.000810145	-0.000762785	-0.000778504	-0.000358369	-0.000334592	-0.000366305	-0.000303814	-0.000287944	-0.00043635
Agrobacterium vitis	-0.000719519	-0.00076554	-0.000748674	-0.000777194	-0.000871674	-0.000979818	-0.000644614	-0.000321885	-0.000524731	-0.000884788	-0.000315242	-0.000869534	-0.000442222	-0.000598506	-0.000498478	-0.00065744	-0.000861369	-0.000680008	-0.000614146	-0.000406893	-0.000297237	-0.000228136	-0.0002256	-0.000369768	-0.000790289	-0.000778123	-0.000688402	-0.000698526	-0.000742634	-0.000680972	-0.000466415	-0.000338056	-0.000393919	-0.000402843	-0.000316566	-0.000513694
Vibrio splendidus	-0.000600012	-0.000568777	-0.000669612	-0.000662528	-0.000543579	-0.000509349	-0.0005334	-0.000554204	-0.000298095	-0.000480645	-0.000295725	-0.000394915	-0.000469093	-0.000684838	-0.000405455	-0.000821935	-0.00121945	-0.000937799	-0.000348751	-0.00045073	-0.000310611	-0.000953257	-0.000128258	-0.000165724	-0.000666414	-0.000683042	-0.000791023	-0.000660526	-0.0018836	-0.000908042	-0.000321255	-0.000452917	-0.000278871	-0.000326116	-0.000392602	-0.000344762
Desulfovibrio africanus	-0.000587482	-0.000713404	-0.000636313	-0.000750058	-0.000812859	-0.000855151	-0.000688773	-0.000398031	-0.000606207	-0.000690327	-0.000276776	-0.000796318	-0.000370847	-0.000544034	-0.000582443	-0.000675608	-0.00072975	-0.000746052	-0.000678336	-0.000444501	-0.000471013	-0.000615969	-0.000219524	-0.000301776	-0.000773417	-0.000767063	-0.000696364	-0.000705253	-0.000638572	-0.000745036	-0.000419238	-0.00036699	-0.000405355	-0.000368737	-0.000326364	-0.000536815
Flavobacteriaceae bacterium	-0.000752015	-0.000755921	-0.000928041	-0.000758421	-0.00077601	-0.000903026	-0.000488707	-0.000219161	-0.000388964	-0.000775146	-0.000222649	-0.000604026	-0.000580998	-0.000729761	-0.000581057	-0.000806322	-0.000795923	-0.000751344	-0.0005789	-0.000375806	-0.000248478	-0.000243379	-0.000180159	-0.000258789	-0.000810166	-0.000814106	-0.000908548	-0.000844698	-0.000726673	-0.000788764	-0.000395787	-0.000342207	-0.000346012	-0.000337937	-0.000283474	-0.000481243
Lactobacillus fermentum	-0.000660805	-0.000726968	-0.000707091	-0.000719636	-0.000714609	-0.000746643	-0.00058544	-0.00026603	-0.000342831	-0.00078836	-0.000401267	-0.000624082	-0.000484362	-0.000644193	-0.000603187	-0.000721286	-0.00067182	-0.000606591	-0.000597261	-0.000472732	-0.000424415	-0.00020546	-0.000250126	-0.000525774	-0.000825411	-0.000695018	-0.000762267	-0.000820861	-0.000619026	-0.000674872	-0.00068465	-0.000497426	-0.000507205	-0.000460823	-0.000371486	-0.000407552
Helicobacter pylori	-0.000649807	-0.00110161	-0.00127265	-0.00108522	-0.000580452	-0.000641943	-0.000590319	-0.000214251	-0.000377496	-0.000675652	-0.000178714	-0.000549438	-0.00059834	-0.000663975	-0.00064714	-0.000875758	-0.00075552	-0.000858269	-0.000415811	-0.000333864	-0.000183791	-0.000229746	-0.000154655	-0.000183597	-0.000879989	-0.00078254	-0.000885473	-0.000737928	-0.000711735	-0.000866002	-0.000338325	-0.000293384	-0.000256688	-0.000279057	-0.000291416	-0.000403935
Mycobacterium bovis	-0.000788351	-0.000902367	-0.000881275	-0.000878386	-0.000618684	-0.000675108	-0.000578602	-0.00024676	-0.000514689	-0.000741373	-0.000163941	-0.000749613	-0.000502101	-0.000725171	-0.000558819	-0.000724458	-0.000752552	-0.0007598	-0.000544804	-0.000411473	-0.000276366	-0.000387762	-0.000157604	-0.00020471	-0.000860335	-0.000824347	-0.000780582	-0.000877429	-0.000698898	-0.000802415	-0.000359137	-0.000338748	-0.000329676	-0.000282824	-0.000309686	-0.000450661
Cellulomonas flavigena	-0.000538418	-0.000626351	-0.000584809	-0.000646552	-0.000665642	-0.000698667	-0.000531423	-0.000490808	-0.000467153	-0.000693989	-0.000596333	-0.000702518	-0.000369535	-0.000568984	-0.000447251	-0.000512851	-0.000575478	-0.000607679	-0.000660278	-0.000584794	-0.000456395	-0.000527248	-0.000434551	-0.00049231	-0.000633412	-0.000563973	-0.000668443	-0.000704413	-0.000599401	-0.000617874	-0.000478301	-0.000486844	-0.000678198	-0.000595579	-0.000542946	-0.000782609
Mycoplasma pulmonis	-0.00077492	-0.000824824	-0.000920623	-0.000696444	-0.000906391	-0.00095394	-0.000489705	-0.000219706	-0.000383756	-0.000707395	-0.000237314	-0.000626083	-0.00055361	-0.000721726	-0.000537868	-0.000771829	-0.000903017	-0.000691785	-0.000566145	-0.000338554	-0.000253947	-0.000211154	-0.00016474	-0.00024204	-0.000886024	-0.00078254	-0.000839074	-0.000822507	-0.000762785	-0.000739869	-0.00037446	-0.000277848	-0.0003611	-0.000301573	-0.000272512	-0.000480535
Sulfobacillus acidophilus	-0.000974729	-0.000845721	-0.000738854	-0.000692216	-0.000743777	-0.000715096	-0.000518556	-0.00028514	-0.000371222	-0.000542826	-0.000263097	-0.000666924	-0.000702323	-0.000758366	-0.000690709	-0.000976006	-0.000710841	-0.000694992	-0.000563305	-0.000420045	-0.000282444	-0.000278274	-0.000132552	-0.00025043	-0.000703872	-0.00090424	-0.000858448	-0.000700209	-0.00070639	-0.000642507	-0.000352986	-0.000291975	-0.000428678	-0.000326856	-0.000331738	-0.000362414
Leptothrix cholodnii	-0.000885512	-0.000685199	-0.000771523	-0.000669966	-0.00126424	-0.000930227	-0.000610752	-0.00026603	-0.000401429	-0.000764312	-0.000226325	-0.000636075	-0.000481822	-0.000630181	-0.00051118	-0.000688395	-0.000759474	-0.000675719	-0.000524789	-0.000441666	-0.000288506	-0.000396077	-0.000172677	-0.000260456	-0.000724053	-0.000683791	-0.00068973	-0.000703572	-0.00070211	-0.000667891	-0.000413201	-0.000334592	-0.000359363	-0.00030232	-0.000297356	-0.000439217
Acidithiobacillus ferrivorans	-0.00042111	-0.000478934	-0.000571279	-0.000439161	-0.000664002	-0.000620505	-0.000821006	-0.000411724	-0.000388964	-0.000550377	-0.000655787	-0.000553504	-0.000285623	-0.000390964	-0.000332107	-0.000471748	-0.000535339	-0.000497578	-0.000619762	-0.000749048	-0.000660162	-0.000990233	-0.000663116	-0.000645574	-0.000508756	-0.00050208	-0.000436011	-0.000585369	-0.000528928	-0.000496301	-0.000576495	-0.000572699	-0.000630901	-0.000623682	-0.000859334	-0.000609577
Candidatus Hamiltonella	-0.000629122	-0.000863713	-0.00091638	-0.000948686	-0.000504687	-0.000484795	-0.000402831	-0.000211518	-0.000864641	-0.000719554	-0.000279287	-0.00052291	-0.000703534	-0.000650019	-0.00051118	-0.000706457	-0.00084288	-0.00107709	-0.000380223	-0.000271533	-0.000218144	-0.000242579	-0.000124812	-0.00023699	-0.000762655	-0.000816302	-0.000776663	-0.000899428	-0.00093296	-0.000826231	-0.000388947	-0.000208041	-0.000320297	-0.000246409	-0.000219954	-0.000400315
Anaeromyxobacter sp.	-0.00100205	-0.000733737	-0.000702696	-0.000751104	-0.000851072	-0.000833375	-0.000512604	-0.00022025	-0.00031949	-0.000670751	-0.000242058	-0.00059598	-0.000645095	-0.000714828	-0.000681209	-0.000940372	-0.000731736	-0.000675719	-0.000490252	-0.00035782	-0.000253264	-0.000328925	-0.00014874	-0.00022643	-0.00079182	-0.000775912	-0.000824828	-0.000742937	-0.000684957	-0.000647769	-0.000336004	-0.000272173	-0.000400214	-0.000260893	-0.000284468	-0.000445659
Achromobacter xylosoxidans	-0.000634646	-0.000784728	-0.000854554	-0.000770943	-0.000656614	-0.00069514	-0.000499677	-0.000328654	-0.000408678	-0.000708613	-0.000371245	-0.000744725	-0.000386553	-0.000580815	-0.000567171	-0.000664929	-0.000741658	-0.000639115	-0.000605712	-0.000393688	-0.000340461	-0.000271969	-0.000217494	-0.000341635	-0.000759577	-0.000774438	-0.00077274	-0.000680828	-0.00070639	-0.00071829	-0.000493107	-0.000353248	-0.000488282	-0.000383295	-0.000375817	-0.000472734
Pelodictyon phaeoclathratiforme	-0.00074526	-0.000593681	-0.000729016	-0.000543024	-0.000441312	-0.000543479	-0.00062142	-0.000409193	-0.000645436	-0.0008147	-0.000526154	-0.000972173	-0.000508417	-0.000702161	-0.00051118	-0.000793802	-0.000609164	-0.000509829	-0.000471418	-0.000482282	-0.000288506	-0.000351222	-0.000402575	-0.000415835	-0.000612871	-0.000629558	-0.000827421	-0.00062224	-0.000526708	-0.000504454	-0.00033213	-0.000466258	-0.000502761	-0.000464371	-0.000311653	-0.00071703
Veillonella parvula	-0.000467318	-0.000700779	-0.000724638	-0.000647618	-0.000624475	-0.000618118	-0.000615604	-0.000437943	-0.000609161	-0.000726837	-0.000232193	-0.000867618	-0.00039698	-0.000646524	-0.000526652	-0.000626293	-0.000654718	-0.000701401	-0.000676949	-0.000569984	-0.000440441	-0.000697448	-0.000191319	-0.000304643	-0.000705427	-0.000649209	-0.0005878	-0.000753777	-0.000599401	-0.000597544	-0.000378279	-0.000540789	-0.000396209	-0.000405729	-0.000323917	-0.0004777
Glaciecola nitratireducens	-0.000660805	-0.000827678	-0.000844907	-0.00096185	-0.000614544	-0.000471225	-0.00040692	-0.00018895	-0.00031949	-0.000620242	-0.000120249	-0.000513689	-0.000489438	-0.000801574	-0.000637559	-0.000725515	-0.000880773	-0.00104782	-0.000401029	-0.000289498	-0.000175273	-0.00045668	-0.000120923	-0.000172286	-0.000914617	-0.000832382	-0.000969699	-0.000985913	-0.000960724	-0.000944819	-0.000235751	-0.000228432	-0.00023854	-0.000244113	-0.000212776	-0.000310622
Idiomarina loihiensis	-0.000840448	-0.000987373	-0.000800768	-0.000786558	-0.000619512	-0.000618118	-0.000356474	-0.000353505	-0.000393124	-0.000559169	-0.000107588	-0.000661962	-0.00064387	-0.00100561	-0.000724497	-0.000760286	-0.000818468	-0.00066283	-0.000474322	-0.000491249	-0.000268239	-0.000175054	-0.000141097	-0.000196123	-0.000846692	-0.000761895	-0.00077274	-0.000830735	-0.000762785	-0.000705302	-0.000226048	-0.000331124	-0.000340188	-0.000239514	-0.000257983	-0.000397415
Dyadobacter fermentans	-0.000445732	-0.000814348	-0.00109034	-0.000970949	-0.000436126	-0.00053862	-0.000579579	-0.00032449	-0.000510666	-0.00106206	-0.000198208	-0.000832071	-0.000409968	-0.000494895	-0.000452978	-0.000534896	-0.000500034	-0.000822837	-0.000619762	-0.000491809	-0.000315276	-0.000427632	-0.000158025	-0.00025043	-0.000598598	-0.000582369	-0.000854578	-0.000722034	-0.000558796	-0.000775081	-0.000419991	-0.000400406	-0.000491071	-0.000373112	-0.000409301	-0.00053332
Dehalogenimonas lykanthroporepellens	-0.00066355	-0.000711464	-0.000710386	-0.00073749	-0.000734072	-0.000740814	-0.000547206	-0.000269226	-0.000456962	-0.000910728	-0.000260206	-0.000731019	-0.000413854	-0.000646524	-0.000587984	-0.00065958	-0.0007654	-0.000702468	-0.000556198	-0.000374648	-0.000313278	-0.000267228	-0.000216682	-0.000304643	-0.000831499	-0.000689782	-0.000771432	-0.000725384	-0.000674207	-0.000775937	-0.000405641	-0.00036699	-0.000359942	-0.000374569	-0.000293397	-0.000481243
Staphylococcus saprophyticus	-0.00104478	-0.000492181	-0.000975537	-0.0010663	-0.000346708	-0.000406386	-0.000480709	-0.00141288	-0.00177186	-0.00169964	-0.000300707	-0.000500331	-0.00028156	-0.000329536	-0.000279613	-0.000319902	-0.000377036	-0.000342584	-0.000485914	-0.00043201	-0.000362154	-0.00032429	-0.000326052	-0.000351311	-0.000300045	-0.000360645	-0.000428968	-0.000362386	-0.000335257	-0.000367085	-0.00036834	-0.00035944	-0.000478227	-0.000733871	-0.000380622	-0.000485491
Methylocella silvestris	-0.000943374	-0.0008029	-0.000879142	-0.000758421	-0.000645924	-0.000676288	-0.000386426	-0.000239221	-0.000354431	-0.000504869	-0.000209727	-0.000648039	-0.00068048	-0.000782283	-0.000619716	-0.000954648	-0.000788061	-0.00073227	-0.00046415	-0.000378697	-0.000228535	-0.000264063	-0.000114412	-0.000187927	-0.000801	-0.000863692	-0.000909828	-0.000684203	-0.000754309	-0.0007973	-0.000278093	-0.000294791	-0.000360521	-0.000226429	-0.000272012	-0.000386519
Bartonella quintana	-0.000735791	-0.00073567	-0.0006541	-0.000743777	-0.000847103	-0.000826482	-0.000463658	-0.000222971	-0.000329062	-0.000781156	-0.000189988	-0.000706458	-0.000490707	-0.000712527	-0.000621091	-0.000820895	-0.000770334	-0.000752401	-0.000524789	-0.000341481	-0.000224385	-0.000215211	-0.000168087	-0.000253777	-0.000717851	-0.00078254	-0.000864893	-0.000766258	-0.000784976	-0.000770798	-0.000356832	-0.000286334	-0.000392773	-0.000308289	-0.000266511	-0.000487613
Bradyrhizobium sp.	-0.000968208	-0.000894843	-0.00103942	-0.000805241	-0.000653327	-0.00108352	-0.000475702	-0.000344728	-0.000367033	-0.000631374	-0.000532792	-0.0006699	-0.000416443	-0.000555932	-0.000455838	-0.000561199	-0.00055082	-0.000609853	-0.000531948	-0.000349662	-0.000383692	-0.000308783	-0.000201588	-0.000416229	-0.000649155	-0.000580839	-0.000578302	-0.000555138	-0.000532257	-0.00060551	-0.000433531	-0.000354625	-0.000583686	-0.00037384	-0.000367631	-0.000532621
Methylotenera mobilis	-0.000715444	-0.000745322	-0.000701596	-0.000717532	-0.000839951	-0.000818431	-0.000566855	-0.000299901	-0.000454921	-0.000574201	-0.000250062	-0.000893433	-0.000490707	-0.000610262	-0.00051118	-0.000617666	-0.00066579	-0.000674646	-0.000649134	-0.000457514	-0.000293883	-0.000399095	-0.000165159	-0.000234882	-0.000794881	-0.000739692	-0.000692385	-0.000736257	-0.000623377	-0.000739008	-0.000356063	-0.000352559	-0.000398498	-0.000307544	-0.000333689	-0.000481243
Streptomyces violaceusniger	-0.000727661	-0.000754959	-0.0008706	-0.000855813	-0.000640983	-0.000709234	-0.000531423	-0.000300427	-0.000465117	-0.000528948	-0.000212319	-0.00056264	-0.00059463	-0.000754941	-0.000571341	-0.000826091	-0.00081749	-0.000722709	-0.000459782	-0.000383317	-0.000240249	-0.000282992	-0.000134266	-0.000203424	-0.000787225	-0.000757461	-0.000732049	-0.000759605	-0.00087189	-0.000709635	-0.000365275	-0.000277848	-0.000409349	-0.000308289	-0.000297356	-0.000421261
Borrelia turicatae	-0.000788351	-0.000773223	-0.000749764	-0.000843466	-0.000849485	-0.000806911	-0.000537349	-0.000175602	-0.000375406	-0.000714694	-0.000175317	-0.000693642	-0.000574788	-0.000676735	-0.000626587	-0.000739238	-0.000731736	-0.000723772	-0.000533379	-0.000381008	-0.000216754	-0.00037487	-0.000152123	-0.000190519	-0.00079182	-0.000724841	-0.000730732	-0.0007812	-0.00063532	-0.000704435	-0.000290725	-0.000232774	-0.000292557	-0.000250993	-0.000303281	-0.000380692
Isosphaera pallida	-0.000828465	-0.000797168	-0.000778034	-0.000867109	-0.000509781	-0.000630045	-0.000402831	-0.000188396	-0.00037854	-0.000386064	-0.000185112	-0.000724153	-0.000507154	-0.00077546	-0.000754059	-0.00101853	-0.000732729	-0.00081133	-0.000529086	-0.000303776	-0.000185206	-0.000290052	-0.000168087	-0.000190087	-0.000845175	-0.000730044	-0.000716218	-0.00073375	-0.000796566	-0.000804119	-0.000303293	-0.000237828	-0.000286616	-0.00025709	-0.000245383	-0.000520714
Corynebacterium aurimucosum	-0.000655309	-0.000717283	-0.000697196	-0.000779276	-0.000721916	-0.000722122	-0.000579579	-0.000295166	-0.00042107	-0.000858744	-0.000283228	-0.000836886	-0.00039177	-0.000676735	-0.000498478	-0.000630601	-0.000704857	-0.000606591	-0.000726645	-0.000402879	-0.000277718	-0.000242579	-0.000191319	-0.000319745	-0.000669546	-0.000615906	-0.000606738	-0.000629068	-0.000591747	-0.000642507	-0.000433531	-0.000344971	-0.00047319	-0.000384747	-0.000351194	-0.000543797
Spirochaeta coccoides	-0.000569321	-0.000836231	-0.00111516	-0.000930417	-0.000634387	-0.000640754	-0.000464663	-0.000208233	-0.000353378	-0.000950621	-0.000196716	-0.000644055	-0.00046399	-0.000683682	-0.000619716	-0.000752928	-0.000683857	-0.000785096	-0.000493142	-0.000301996	-0.000184498	-0.00020546	-0.000124812	-0.000196984	-0.000724053	-0.000718145	-0.000841661	-0.000706093	-0.000709598	-0.000796446	-0.000346051	-0.000257927	-0.000294337	-0.000265447	-0.000307225	-0.000365346
Corynebacterium diphtheriae	-0.000524297	-0.000828629	-0.00117482	-0.000946658	-0.000485102	-0.000576134	-0.000535375	-0.000241916	-0.000447767	-0.000940084	-0.000184736	-0.000620077	-0.000439653	-0.000611436	-0.000471528	-0.000614427	-0.000547729	-0.000740755	-0.000508997	-0.000343236	-0.000242309	-0.000297092	-0.000154655	-0.000213257	-0.000750331	-0.000696513	-0.000862316	-0.000744606	-0.000565406	-0.000839798	-0.000359137	-0.000314417	-0.000350082	-0.000323153	-0.000370523	-0.000554248
Rickettsia conorii	-0.00083113	-0.000745322	-0.000698297	-0.00059831	-0.000663181	-0.000783804	-0.000569794	-0.000331772	-0.000471221	-0.000678101	-0.000173805	-0.00062208	-0.000621774	-0.000752657	-0.000625213	-0.000773925	-0.000668806	-0.000652064	-0.000619762	-0.000428595	-0.000258039	-0.000409637	-0.000135977	-0.000196123	-0.000627101	-0.000726328	-0.000728096	-0.000699368	-0.000622289	-0.000577126	-0.00031346	-0.000346352	-0.000411059	-0.00027604	-0.00032783	-0.000437067
Wolinella succinogenes	-0.000892113	-0.000688124	-0.00073011	-0.000635873	-0.000516563	-0.00052401	-0.000471692	-0.000340071	-0.000403502	-0.000564186	-0.000214906	-0.000613062	-0.000562343	-0.000606738	-0.000509771	-0.000767634	-0.000662773	-0.000633709	-0.000576069	-0.000476105	-0.000293883	-0.00032197	-0.000156762	-0.000199133	-0.000892054	-0.00067254	-0.00072414	-0.000787	-0.000643988	-0.000687935	-0.000307991	-0.000335978	-0.000510535	-0.000357774	-0.000437266	-0.00060545
Carboxydothermus hydrogenoformans	-0.000693656	-0.000604596	-0.000596054	-0.00071016	-0.00056959	-0.000638376	-0.000494695	-0.000381727	-0.00044572	-0.000753458	-0.000354905	-0.000488994	-0.00045888	-0.000685995	-0.000530861	-0.000675608	-0.000623382	-0.000589153	-0.000459782	-0.000413761	-0.000426984	-0.000275123	-0.000434551	-0.00050234	-0.000745703	-0.000592303	-0.000612135	-0.000669841	-0.000590652	-0.000569111	-0.000518151	-0.000437514	-0.00045241	-0.000486298	-0.000381582	-0.000496091
Deinococcus maricopensis	-0.000686829	-0.000681297	-0.000710386	-0.000661464	-0.000610399	-0.000745478	-0.000479708	-0.00024891	-0.00038584	-0.000729262	-0.000262013	-0.000662955	-0.000498306	-0.000640694	-0.000478638	-0.000673474	-0.000736699	-0.000728023	-0.000536238	-0.000402879	-0.000331871	-0.000266438	-0.000151701	-0.000312409	-0.000776488	-0.000661264	-0.000728096	-0.00073375	-0.00067851	-0.00072002	-0.000419238	-0.00037247	-0.000372078	-0.000326856	-0.000280489	-0.000474153
Caldicellulosiruptor kristjanssonii	-0.00122979	-0.000715344	-0.000780203	-0.00068481	-0.000592954	-0.000759444	-0.000452584	-0.000195585	-0.000364936	-0.000602875	-0.000157456	-0.000666924	-0.000626693	-0.000606738	-0.000564389	-0.000739238	-0.000731736	-0.000721645	-0.000456867	-0.000324461	-0.000223	-0.000311892	-0.000122653	-0.000183597	-0.00088904	-0.000704728	-0.000734683	-0.000759605	-0.000713872	-0.000731248	-0.000304077	-0.000281387	-0.000262704	-0.000264689	-0.000239815	-0.000321057
Clostridium sticklandii	-0.00083113	-0.000652918	-0.000754123	-0.000678453	-0.000599607	-0.000744312	-0.00037097	-0.000222428	-0.000341774	-0.000493413	-0.000242058	-0.000638071	-0.000576031	-0.000672099	-0.000666247	-0.000780209	-0.000827268	-0.000672499	-0.000393614	-0.000348495	-0.000254629	-0.000346623	-0.000165578	-0.000226006	-0.000805585	-0.000686787	-0.000750462	-0.0007621	-0.000802879	-0.000673128	-0.000348364	-0.000246465	-0.000353566	-0.000286586	-0.000351194	-0.000434916
Syntrophobacter fumaroxidans	-0.000534187	-0.000618452	-0.000618462	-0.000569126	-0.000505537	-0.000469989	-0.000586416	-0.000469452	-0.0004834	-0.000638781	-0.000442576	-0.000820498	-0.000416443	-0.000668619	-0.000508361	-0.000665998	-0.000543603	-0.000586969	-0.000564725	-0.000523588	-0.000431475	-0.0005447	-0.000181817	-0.000346477	-0.000587467	-0.000582369	-0.00055242	-0.00059311	-0.000548863	-0.000627566	-0.000387425	-0.00045158	-0.000581503	-0.000369467	-0.000400724	-0.000541703
Delftia sp.	-0.000652559	-0.000739533	-0.000700497	-0.000651883	-0.000551986	-0.000585764	-0.000505649	-0.000364825	-0.00042313	-0.000626429	-0.000441897	-0.000665932	-0.000408671	-0.000540458	-0.00044295	-0.000631677	-0.000564193	-0.000623964	-0.000547655	-0.000422897	-0.000377181	-0.000471488	-0.000195845	-0.000336381	-0.000622362	-0.000587721	-0.000613483	-0.000696843	-0.000579693	-0.000609929	-0.000425263	-0.000362874	-0.000570029	-0.000370196	-0.000373893	-0.000658825
Thermoanaerobacter wiegelii	-0.000272211	-0.000523594	-0.000583683	-0.000537566	-0.000385586	-0.000374769	-0.000784474	-0.000661712	-0.000656169	-0.000909551	-0.000322656	-0.00100605	-0.000267967	-0.000392205	-0.000275062	-0.000473981	-0.00039319	-0.000497578	-0.000785425	-0.000834846	-0.000428909	-0.000421644	-0.000210985	-0.000331927	-0.000438405	-0.000428103	-0.000546951	-0.000431066	-0.000443657	-0.000511688	-0.000461203	-0.000546668	-0.000820256	-0.000506699	-0.000539728	-0.000838899
Candidatus Phytoplasma	-0.000764152	-0.000834331	-0.000754123	-0.00081663	-0.0006861	-0.000772217	-0.000368903	-0.00022025	-0.000291642	-0.000615286	-0.000248245	-0.000524957	-0.00055361	-0.000740076	-0.00069342	-0.000807364	-0.00072478	-0.000718454	-0.000480122	-0.000272735	-0.0002021	-0.000238577	-0.000130407	-0.00022219	-0.000725602	-0.000824347	-0.000687074	-0.000668995	-0.00068603	-0.000715695	-0.000340645	-0.000239991	-0.000325577	-0.000250993	-0.000248413	-0.0003455
Desulfovibrio magneticus	-0.000641543	-0.000823872	-0.000940738	-0.000838314	-0.000849485	-0.000841406	-0.000430333	-0.000193376	-0.00042519	-0.000779954	-0.000160892	-0.000643058	-0.000580998	-0.00057372	-0.000562997	-0.000694777	-0.000672824	-0.000736514	-0.000483019	-0.000305556	-0.000207696	-0.000224106	-0.00011919	-0.000182296	-0.00066798	-0.000650718	-0.000659103	-0.000643547	-0.000636404	-0.000726068	-0.000311899	-0.000248619	-0.000312065	-0.000279811	-0.000246393	-0.000419821
Lactococcus garvieae	-0.000874937	-0.000824824	-0.000709288	-0.000827998	-0.000725971	-0.000760607	-0.000444509	-0.000154235	-0.000357586	-0.000637547	-0.000116702	-0.000610052	-0.000638968	-0.000724023	-0.000690709	-0.000830245	-0.000720801	-0.000729085	-0.000543377	-0.000243105	-0.000151607	-0.000200565	-9.81801e-05	-0.000153398	-0.000745703	-0.000724098	-0.000767506	-0.00070105	-0.000677434	-0.000724341	-0.000263801	-0.000182232	-0.000222071	-0.000223338	-0.000245383	-0.00034181
Corynebacterium variabile	-0.000703199	-0.00061944	-0.000696096	-0.000719636	-0.000607911	-0.000669201	-0.00058544	-0.000307249	-0.000347054	-0.000549119	-0.000272105	-0.000560612	-0.000509679	-0.000617302	-0.00049282	-0.000704335	-0.000676839	-0.000606591	-0.000474322	-0.000419474	-0.000271629	-0.000422393	-0.000174342	-0.000238675	-0.000854275	-0.00065298	-0.000730732	-0.000732913	-0.000697827	-0.000616992	-0.000362208	-0.000291975	-0.000391054	-0.00030456	-0.000347313	-0.000459933
Aliivibrio salmonicida	-0.000437061	-0.000559778	-0.000494951	-0.00050797	-0.000573771	-0.000572517	-0.000604923	-0.000488331	-0.000560686	-0.000736532	-0.000431699	-0.000618074	-0.000311203	-0.000441471	-0.000422811	-0.00046616	-0.000489591	-0.000526477	-0.000611337	-0.000573828	-0.000543917	-0.000419396	-0.000501345	-0.000544884	-0.00059701	-0.000505976	-0.000457057	-0.000581924	-0.000426597	-0.000508072	-0.000625498	-0.000486844	-0.000578774	-0.000572145	-0.000486504	-0.000510883
Burkholderia pseudomallei	-0.000808441	-0.000768422	-0.000834171	-0.000931434	-0.00069263	-0.000663288	-0.000501669	-0.000216435	-0.000377496	-0.000457554	-0.000115518	-0.000643058	-0.000686557	-0.000568984	-0.000554637	-0.000729741	-0.000691867	-0.000712065	-0.000573235	-0.000321515	-0.000173849	-0.000291618	-9.37471e-05	-9.87409e-05	-0.000898079	-0.000661264	-0.000780582	-0.00087253	-0.000708529	-0.000724341	-0.000239781	-0.00029268	-0.000212248	-0.000153146	-0.000176979	-0.000227821
Oceanithermus profundus	-0.000541237	-0.000773223	-0.000826644	-0.000814561	-0.000557023	-0.000612143	-0.000455607	-0.000270822	-0.000456962	-0.000769129	-0.000215276	-0.00060704	-0.000435795	-0.000534491	-0.000477217	-0.000617666	-0.00062845	-0.000741815	-0.000550505	-0.000387931	-0.000258721	-0.00028142	-0.000165996	-0.000205138	-0.000705427	-0.000596881	-0.000768815	-0.000716166	-0.000639656	-0.000719155	-0.000363742	-0.000267197	-0.000445081	-0.000323894	-0.000337589	-0.000543797
Pseudomonas syringae	-0.000894751	-0.000934251	-0.000961849	-0.000796945	-0.000744585	-0.000747808	-0.000312547	-0.000119232	-0.000221676	-0.000408321	-5.93396e-05	-0.000518814	-0.000625464	-0.000789099	-0.000690709	-0.000810489	-0.000856508	-0.00066498	-0.00046415	-0.00023884	-0.000151607	-0.000228136	-0.000121356	-0.000118459	-0.000686737	-0.000719634	-0.000861027	-0.000661374	-0.000770191	-0.000713964	-0.0002024	-0.000177768	-0.000199276	-0.000183474	-0.000240828	-0.000371201
Pantoea sp.	-0.000562317	-0.000843824	-0.00109655	-0.000949699	-0.000546103	-0.000559232	-0.000413043	-0.00018895	-0.000322684	-0.000596656	-0.000168501	-0.000499302	-0.000440938	-0.000534491	-0.000509771	-0.000704335	-0.000602038	-0.000719518	-0.000459782	-0.000316206	-0.000237499	-0.000304113	-0.000197488	-0.000242881	-0.000820842	-0.000660512	-0.000881619	-0.000693476	-0.000591747	-0.000769084	-0.000358369	-0.000362188	-0.000306169	-0.000258612	-0.000383981	-0.000294891
Methanocaldococcus fervens	-0.000577712	-0.000532669	-0.000557708	-0.000586443	-0.000455105	-0.000560441	-0.000642686	-0.00043191	-0.000608176	-0.000736532	-0.000287877	-0.000897249	-0.000415149	-0.000557121	-0.000412698	-0.000599282	-0.000526023	-0.000569457	-0.000598671	-0.000533572	-0.000397322	-0.000582993	-0.000192966	-0.000256284	-0.000623942	-0.000576245	-0.000561973	-0.00059397	-0.000486526	-0.000578016	-0.000389708	-0.000497426	-0.000449593	-0.000359238	-0.00036184	-0.000507366
Microbacterium testaceum	-0.000522883	-0.000638176	-0.000784539	-0.000606922	-0.00066154	-0.000819582	-0.000540309	-0.00024676	-0.000465117	-0.000660936	-0.000210468	-0.000596987	-0.000435795	-0.000634856	-0.000525248	-0.000634905	-0.000718811	-0.000590245	-0.000656102	-0.000379852	-0.000262125	-0.000311892	-0.000177669	-0.000247078	-0.000680493	-0.000637881	-0.000632319	-0.000737092	-0.00068066	-0.000646893	-0.000376752	-0.000335978	-0.000355306	-0.000303814	-0.000250936	-0.000417659
Clostridium phage	-0.000573519	-0.000620428	-0.000574666	-0.000675272	-0.000695892	-0.000716268	-0.000504654	-0.000257486	-0.000438548	-0.000708613	-0.000277135	-0.000632081	-0.000413854	-0.000611436	-0.000498478	-0.000711758	-0.000662773	-0.000626132	-0.000533379	-0.000391386	-0.000291868	-0.000275123	-0.000196666	-0.000293568	-0.000742615	-0.000662769	-0.000696364	-0.000679983	-0.000629895	-0.000643384	-0.000417729	-0.000314417	-0.000337272	-0.000316475	-0.000317547	-0.00045423
Amycolicicoccus subflavus	-0.000498758	-0.000593681	-0.000670718	-0.000601541	-0.000597113	-0.000614534	-0.000598113	-0.000422336	-0.000465117	-0.000692768	-0.000503172	-0.000786618	-0.000324567	-0.000469492	-0.000406905	-0.000488463	-0.000510449	-0.000548571	-0.000568982	-0.000506336	-0.000452572	-0.000337403	-0.000224791	-0.000370568	-0.000549093	-0.000541641	-0.000519504	-0.000587951	-0.000504434	-0.000541393	-0.000464182	-0.000384083	-0.000669096	-0.000409334	-0.000409777	-0.000617133
Stenotrophomonas maltophilia	-0.000931579	-0.000674461	-0.000542959	-0.000718584	-0.000622821	-0.000578543	-0.000471692	-0.000249984	-0.000350218	-0.000631374	-0.000156309	-0.000660968	-0.000615618	-0.000634856	-0.000599046	-0.000743454	-0.000699864	-0.000533117	-0.000491697	-0.000364795	-0.000209092	-0.000294748	-0.000117021	-0.00020471	-0.000731795	-0.000662769	-0.000801445	-0.000659679	-0.000721343	-0.000609046	-0.000304077	-0.000272173	-0.000318535	-0.000309035	-0.000346828	-0.00046207
Clostridium acetobutylicum	-0.000742556	-0.000684224	-0.000753033	-0.000679513	-0.000476555	-0.000588168	-0.000616574	-0.000265497	-0.000487451	-0.000665846	-0.000184736	-0.000561626	-0.000490707	-0.000497306	-0.000501304	-0.000771829	-0.000670815	-0.000701401	-0.00054623	-0.000381585	-0.000238186	-0.000256925	-0.000157604	-0.000202996	-0.000694533	-0.000679293	-0.000663108	-0.000700209	-0.000738382	-0.000733836	-0.000345279	-0.00027643	-0.00039907	-0.000285082	-0.000272012	-0.00039959
Hydrogenobaculum sp.	-0.000497334	-0.000626351	-0.000701596	-0.000703834	-0.000804068	-0.000826482	-0.000544252	-0.00025052	-0.000409713	-0.000751043	-0.000332861	-0.000780791	-0.000327231	-0.000598506	-0.000471528	-0.000543682	-0.000697866	-0.00062288	-0.000598671	-0.000358402	-0.000295896	-0.000208716	-0.000200359	-0.000309959	-0.00067893	-0.000620461	-0.000582375	-0.000591391	-0.000604861	-0.000622282	-0.000401097	-0.000333206	-0.000372655	-0.000352644	-0.000272512	-0.000437067
Salinispora tropica	-0.000524297	-0.0005907	-0.000678455	-0.00059831	-0.000607911	-0.000591772	-0.000515581	-0.000300952	-0.000360738	-0.000700087	-0.000286448	-0.000649035	-0.00040348	-0.000549987	-0.000425695	-0.000633829	-0.000586734	-0.000671426	-0.000559042	-0.00040632	-0.000323918	-0.000355813	-0.000224791	-0.000305462	-0.00073798	-0.000651472	-0.000688402	-0.000757108	-0.000614672	-0.000694888	-0.000402612	-0.000347733	-0.000381293	-0.00035411	-0.000354101	-0.000444228
Acidovorax sp.	-0.00069502	-0.000616475	-0.000774779	-0.000662528	-0.00078404	-0.000813826	-0.000467677	-0.000214797	-0.000330124	-0.000647408	-0.000192981	-0.000516765	-0.000479279	-0.00074351	-0.000485735	-0.000674541	-0.000714827	-0.0006142	-0.000440794	-0.00040001	-0.000238186	-0.000245775	-0.000185128	-0.00021027	-0.000677367	-0.000667281	-0.000696364	-0.000667302	-0.000664513	-0.00063636	-0.000349135	-0.000261497	-0.000347176	-0.00029484	-0.000274509	-0.000498207
Azospirillum sp.	-0.000942064	-0.000799079	-0.000804009	-0.000708052	-0.000807266	-0.000888245	-0.000310437	-0.000132543	-0.000304532	-0.000511219	-0.000137047	-0.000639069	-0.000564835	-0.00077546	-0.000678492	-0.000685201	-0.00075552	-0.000668204	-0.000411383	-0.000201903	-0.000163128	-0.000114929	-9.99475e-05	-0.000147639	-0.000785692	-0.000770752	-0.0007845	-0.000777053	-0.000696756	-0.000707902	-0.000221992	-0.000191123	-0.000191821	-0.000153952	-0.000166987	-0.000275277
Desulfotomaculum carboxydivorans	-0.000544053	-0.000691047	-0.00065188	-0.000677393	-0.000562054	-0.000568898	-0.000509625	-0.000293586	-0.00046308	-0.000579201	-0.000257675	-0.000574792	-0.000362965	-0.000604387	-0.000502717	-0.000588433	-0.000582644	-0.000643435	-0.000614146	-0.000435989	-0.000319268	-0.000435849	-0.000276752	-0.000301776	-0.000697648	-0.000633343	-0.000618872	-0.000722034	-0.000566506	-0.000684454	-0.000316581	-0.000371101	-0.000351824	-0.000342357	-0.000476708	-0.000388701
Anaeromyxobacter dehalogenans	-0.000931579	-0.000649973	-0.000500696	-0.000626242	-0.000541895	-0.000545906	-0.000602006	-0.000318234	-0.000456962	-0.000669525	-0.000229261	-0.000689693	-0.000493241	-0.000560683	-0.000528055	-0.000676675	-0.000660761	-0.000592428	-0.000493142	-0.000441666	-0.000264844	-0.000325836	-0.000171843	-0.00025043	-0.00067424	-0.000669536	-0.000688402	-0.000720358	-0.000601586	-0.000580684	-0.000287573	-0.000337364	-0.000370924	-0.000260893	-0.000278996	-0.00042486
Frankia symbiont	-0.000738498	-0.000745322	-0.000724638	-0.000795907	-0.000584623	-0.000937011	-0.000298806	-0.000147423	-0.000299169	-0.000539046	-0.000172291	-0.000514714	-0.000507154	-0.00073664	-0.000615589	-0.000815694	-0.000745622	-0.000815517	-0.000306249	-0.000197547	-0.000155217	-0.000242579	-0.000144924	-0.000162652	-0.00067893	-0.000666529	-0.000824828	-0.000600839	-0.000808134	-0.000764797	-0.000311118	-0.000165052	-0.0002104	-0.000217141	-0.000330761	-0.00042486
Staphylococcus haemolyticus	-0.000463011	-0.000408862	-0.000468416	-0.000401999	-0.000280095	-0.000298805	-0.000429319	-0.0006964	-0.000561681	-0.000730474	-0.0007056	-0.000718261	-0.000328563	-0.000620818	-0.000393834	-0.000443724	-0.000381352	-0.00033908	-0.000585971	-0.000608827	-0.000551387	-0.000537437	-0.000275171	-0.000496942	-0.000405215	-0.000382482	-0.000515371	-0.000555138	-0.000363291	-0.000330159	-0.000540853	-0.000461594	-0.00085874	-0.000590076	-0.000537889	-0.000866524
Campylobacter curvus	-0.000514384	-0.000552766	-0.000522453	-0.000551742	-0.000562054	-0.000572517	-0.000520538	-0.000461475	-0.000471221	-0.000673202	-0.000516844	-0.00052598	-0.000289679	-0.000486446	-0.000380711	-0.000442599	-0.000532236	-0.000453828	-0.000468513	-0.000437125	-0.000536435	-0.000418646	-0.000502081	-0.000553265	-0.000553908	-0.000583134	-0.000538735	-0.00052993	-0.000453855	-0.000469	-0.000583734	-0.00042676	-0.000559073	-0.000593516	-0.000471566	-0.000480535
Brucella canis	-0.000579109	-0.000648009	-0.000669612	-0.000595077	-0.000557023	-0.000647881	-0.000529446	-0.000308298	-0.00049251	-0.000848059	-0.000284659	-0.000759374	-0.000425487	-0.000520137	-0.00050554	-0.000586261	-0.000487499	-0.000572746	-0.000598671	-0.000453558	-0.000321926	-0.000317323	-0.00016474	-0.000267947	-0.000547487	-0.000553976	-0.000568784	-0.00065459	-0.000467408	-0.000534211	-0.000379805	-0.000392254	-0.000489955	-0.000362164	-0.000353617	-0.000611639
Clostridium ljungdahlii	-0.000627739	-0.000692021	-0.000696096	-0.000657208	-0.000573771	-0.000639566	-0.000466673	-0.000244609	-0.000359688	-0.000604117	-0.00026454	-0.000471408	-0.000439653	-0.000539265	-0.000539268	-0.000575382	-0.000636547	-0.000650986	-0.000494586	-0.000316797	-0.000254629	-0.000224913	-0.000173926	-0.000209416	-0.000831499	-0.000631829	-0.000742578	-0.000766258	-0.000592841	-0.00060551	-0.000397305	-0.000302519	-0.000393919	-0.000282071	-0.000267012	-0.000615074
Psychrobacter arcticus	-0.000647054	-0.000660763	-0.000603909	-0.000659337	-0.000598776	-0.000644319	-0.000515581	-0.000175602	-0.000313089	-0.00064987	-0.000167742	-0.000661962	-0.00051094	-0.000742365	-0.000619716	-0.000671339	-0.000742649	-0.00058041	-0.000421705	-0.000329166	-0.000201399	-0.000314997	-0.000129978	-0.000203853	-0.000691416	-0.000712932	-0.000742578	-0.000791967	-0.000656961	-0.00056822	-0.000324366	-0.000250053	-0.000269304	-0.000237979	-0.000240322	-0.000416217
Leptotrichia buccalis	-0.000688195	-0.000620428	-0.00061958	-0.000555006	-0.000485102	-0.000468752	-0.000412023	-0.000310392	-0.000401429	-0.000674427	-0.000287877	-0.000553504	-0.000478007	-0.000529712	-0.000491404	-0.000613347	-0.000603057	-0.000619627	-0.000468513	-0.000393113	-0.000382391	-0.00030956	-0.000348446	-0.000392486	-0.000625522	-0.000581604	-0.000614831	-0.000581924	-0.000621202	-0.00058335	-0.000411691	-0.000353248	-0.000366305	-0.000398509	-0.000327342	-0.000520012
Aciduliprofundum boonei	-0.000823132	-0.000651937	-0.000737762	-0.000667842	-0.000654149	-0.00071861	-0.00048371	-0.000259091	-0.000347054	-0.000540306	-0.000261652	-0.000556552	-0.000479279	-0.000583178	-0.000497064	-0.000691587	-0.000622368	-0.000618542	-0.000471418	-0.000312069	-0.000241622	-0.000210342	-0.000146197	-0.000229815	-0.000653868	-0.000705475	-0.000679098	-0.000632479	-0.000620114	-0.000595773	-0.000339099	-0.000265774	-0.000336105	-0.000271506	-0.000260495	-0.00032626
Bifidobacterium animalis	-0.000474486	-0.000933315	-0.0010893	-0.000934481	-0.000577113	-0.000562859	-0.000472695	-0.000190611	-0.000331185	-0.000667073	-0.000173427	-0.000539254	-0.00044992	-0.00051174	-0.000435771	-0.000580824	-0.000620339	-0.0007598	-0.000451031	-0.000281729	-0.000188033	-0.000229746	-0.000117455	-0.000151186	-0.000634989	-0.000628043	-0.000783194	-0.000644397	-0.000579693	-0.000799858	-0.000300941	-0.00025077	-0.000234283	-0.00022179	-0.00027351	-0.000307633
Shewanella violacea	-0.000426919	-0.000446128	-0.000425328	-0.000482588	-0.000442175	-0.000411416	-0.0004546	-0.000433922	-0.000288409	-0.000490862	-0.000329346	-0.000404438	-0.000369535	-0.000482819	-0.000349873	-0.000572113	-0.000964526	-0.000706736	-0.000488807	-0.000414333	-0.000388891	-0.000605957	-0.000279517	-0.000318116	-0.00047783	-0.000523846	-0.000556516	-0.000513332	-0.0013968	-0.000717425	-0.000367574	-0.000420696	-0.000397354	-0.00037748	-0.00035507	-0.00039959
Pedobacter heparinus	-0.000828465	-0.000728903	-0.000768264	-0.000689044	-0.000625302	-0.000750137	-0.00028925	-0.000140576	-0.000278685	-0.000647408	-0.000154011	-0.000573781	-0.000508417	-0.000794773	-0.000681209	-0.000687331	-0.000631488	-0.00062288	-0.000390643	-0.000235788	-0.000178117	-0.000144904	-0.00010083	-0.000195262	-0.000756497	-0.000707713	-0.000729414	-0.00078037	-0.000621202	-0.000635481	-0.000254225	-0.000185942	-0.000270502	-0.000233367	-0.000183259	-0.000335896
Mycoplasma mycoides	-0.000962987	-0.000834331	-0.000996545	-0.000920247	-0.000572099	-0.000489718	-0.000287121	-8.12885e-05	-0.000202691	-0.000391315	-6.31297e-05	-0.000346868	-0.000659767	-0.000606738	-0.000643036	-0.000897366	-0.000681853	-0.000779835	-0.000183688	-0.000144992	-7.46783e-05	-0.000160056	-4.9405e-05	-7.29018e-05	-0.000944584	-0.000683791	-0.000976038	-0.000912431	-0.000683883	-0.000812633	-0.000115513	-0.000102002	-0.000163568	-9.96278e-05	-0.000159052	-0.000257791
Rickettsia japonica	-0.000934202	-0.000676415	-0.000727922	-0.000702779	-0.000585457	-0.000638376	-0.000360623	-0.000180064	-0.00028733	-0.000592922	-0.000178714	-0.000566694	-0.000592154	-0.000544034	-0.000560212	-0.000772877	-0.000642612	-0.000615286	-0.000496029	-0.000267923	-0.000178117	-0.000198931	-8.39173e-05	-0.000160894	-0.000784159	-0.000686038	-0.00078711	-0.000736257	-0.000632066	-0.000646016	-0.000263801	-0.000216077	-0.00025307	-0.000220242	-0.000209177	-0.000321801
Methanohalophilus mahii	-0.000598622	-0.00062931	-0.000715872	-0.000549564	-0.000566242	-0.00069161	-0.000490704	-0.000352474	-0.000362838	-0.000602875	-0.000339527	-0.000519839	-0.000408671	-0.000515341	-0.000448684	-0.000585174	-0.000640591	-0.000629381	-0.000423177	-0.000420045	-0.00032259	-0.00037259	-0.000281883	-0.000306689	-0.000574712	-0.000541641	-0.000535993	-0.000543856	-0.000548863	-0.000643384	-0.000398822	-0.000353936	-0.000427544	-0.000356309	-0.000368596	-0.000431328
Burkholderia multivorans	-0.00086567	-0.000712434	-0.000690589	-0.000718584	-0.000564567	-0.000592973	-0.000405898	-0.000150833	-0.000281931	-0.000644945	-0.000140921	-0.000547403	-0.000602048	-0.000650019	-0.000625213	-0.000752928	-0.000650686	-0.000707802	-0.000375746	-0.000293075	-0.000181665	-0.000220876	-8.8846e-05	-0.000174468	-0.000692975	-0.000756722	-0.000705639	-0.000642696	-0.000608133	-0.000648646	-0.000293086	-0.000185942	-0.000230627	-0.000227973	-0.00025748	-0.000387974
Spirosoma linguale	-0.000552492	-0.000505384	-0.00058931	-0.000558269	-0.000627781	-0.000738481	-0.000494695	-0.000277727	-0.000393124	-0.000723197	-0.000320187	-0.000676836	-0.000321899	-0.000503327	-0.000380711	-0.000552449	-0.000579574	-0.000538643	-0.000568982	-0.000390811	-0.000310611	-0.000279061	-0.000195434	-0.000286982	-0.000682054	-0.000600692	-0.000567422	-0.000611123	-0.000545547	-0.000584238	-0.000464182	-0.000363561	-0.000433777	-0.000381116	-0.000296367	-0.000512991
Brucella melitensis	-0.000500181	-0.00072987	-0.000671824	-0.000633734	-0.000650039	-0.000597773	-0.00048271	-0.000320321	-0.000457983	-0.000575452	-0.000188114	-0.000772039	-0.000360333	-0.000639527	-0.000393834	-0.000607942	-0.000574453	-0.000641276	-0.000523356	-0.000425748	-0.000283793	-0.00043361	-0.000125243	-0.000211977	-0.000608118	-0.000618943	-0.000566061	-0.000640995	-0.000596122	-0.000601086	-0.000344507	-0.00035944	-0.000341354	-0.00028959	-0.00027401	-0.000327002
Geobacillus thermoleovorans	-0.000633266	-0.000754959	-0.000843834	-0.000823867	-0.000462841	-0.000499546	-0.000398738	-0.000234359	-0.00037854	-0.000569196	-0.000197089	-0.000488994	-0.000443506	-0.00054165	-0.000533665	-0.000599282	-0.000626423	-0.000706736	-0.000445185	-0.000329166	-0.000208394	-0.00023537	-0.000115282	-0.000159134	-0.000728699	-0.000586957	-0.000802746	-0.0007621	-0.000675283	-0.000745896	-0.000259816	-0.000234942	-0.000325577	-0.000266205	-0.000277999	-0.000362414
Robiginitalea biformata	-0.000623591	-0.000774183	-0.000913196	-0.000745872	-0.000529248	-0.000576134	-0.000403854	-0.000171689	-0.00030346	-0.000658479	-0.000192233	-0.000459986	-0.000453762	-0.000551177	-0.000497064	-0.000689459	-0.000603057	-0.000739695	-0.000398065	-0.000257062	-0.000224385	-0.000184975	-0.000112233	-0.000234039	-0.000745703	-0.000662017	-0.000819639	-0.00071365	-0.000610314	-0.000741592	-0.000291512	-0.000241431	-0.000272298	-0.000247938	-0.000239308	-0.000294139
Deinococcus proteolyticus	-0.000545461	-0.000603605	-0.000781287	-0.000636942	-0.00051741	-0.000597773	-0.000574689	-0.000303053	-0.000470204	-0.000652331	-0.000302484	-0.00056264	-0.000317893	-0.000457335	-0.000431456	-0.00055792	-0.000528095	-0.000555177	-0.000490252	-0.000393688	-0.000333194	-0.000314221	-0.000240511	-0.000328684	-0.000547487	-0.000560899	-0.000595926	-0.00059397	-0.000491011	-0.000585127	-0.000478301	-0.000333206	-0.000388186	-0.000419405	-0.000358457	-0.000454944
Helicobacter acinonychis	-0.000225811	-0.000264947	-0.000351879	-0.000208645	-0.000389973	-0.000333822	-0.000208028	-0.000609951	-0.000186907	-0.000234925	-0.000405386	-0.000194909	-0.000319229	-0.000374787	-0.000177178	-0.000605778	-0.000950159	-0.000866577	-0.000316936	-0.000413761	-0.000540178	-0.00158273	-0.000107424	-0.000209416	-0.000526552	-0.000314007	-0.00059051	-0.000551669	-0.00149268	-0.000862627	-0.00033213	-0.000702637	-0.000298484	-0.000418686	-0.000440098	-0.000324031
Petrotoga mobilis	-0.000522883	-0.000677392	-0.000676245	-0.000709107	-0.000533468	-0.000521571	-0.000424241	-0.000214251	-0.00037854	-0.000574201	-0.000199326	-0.000635077	-0.000411264	-0.000607913	-0.000478638	-0.000733964	-0.000721796	-0.000647752	-0.000451031	-0.000319747	-0.000278394	-0.000341248	-0.000228833	-0.000278724	-0.00067893	-0.000570113	-0.000535993	-0.000517707	-0.00070639	-0.000667018	-0.000329803	-0.00027643	-0.000343102	-0.000306798	-0.00033125	-0.000398865
Microcystis aeruginosa	-0.000753365	-0.000701751	-0.000848125	-0.000623027	-0.000514868	-0.000559232	-0.000290313	-0.000173367	-0.000293795	-0.000407016	-0.000154394	-0.000409716	-0.00062915	-0.000620818	-0.000512589	-0.000756082	-0.000744631	-0.00080085	-0.000415811	-0.000257062	-0.00019156	-0.000248169	-9.68524e-05	-0.000149857	-0.000671111	-0.000753024	-0.00072414	-0.000820861	-0.000693541	-0.00073211	-0.000234137	-0.000197026	-0.000273494	-0.000215589	-0.000268013	-0.000334416
Candidatus Midichloria	-0.00045726	-0.000776101	-0.00100912	-0.000868135	-0.000370623	-0.000453883	-0.000425257	-0.000274011	-0.000357586	-0.00064987	-0.000235852	-0.000455823	-0.000365595	-0.00045977	-0.000395289	-0.000487351	-0.000528095	-0.000739695	-0.000461238	-0.000297837	-0.000260083	-0.000335864	-0.000222767	-0.000238675	-0.00071009	-0.000592303	-0.000832602	-0.00068842	-0.000496609	-0.000700098	-0.000369106	-0.000315115	-0.000309118	-0.000296338	-0.000343427	-0.000335156
Corynebacterium efficiens	-0.000766846	-0.000750143	-0.000580304	-0.000603694	-0.000594618	-0.00051302	-0.000322018	-0.000246223	-0.000210531	-0.000492138	-0.000236948	-0.000507529	-0.000537346	-0.000619646	-0.000574119	-0.000731853	-0.000570352	-0.000591337	-0.000403991	-0.000327991	-0.000286487	-0.000286132	-0.000163902	-0.000278311	-0.000609703	-0.000735983	-0.000745207	-0.000634183	-0.000586271	-0.000608162	-0.000307208	-0.000265061	-0.000443388	-0.000231827	-0.000294882	-0.000476282
Nitrosococcus oceani	-0.000507289	-0.000621416	-0.000649659	-0.000679513	-0.00048254	-0.000645507	-0.000508631	-0.000280907	-0.000415912	-0.000754665	-0.000271026	-0.000627083	-0.000344491	-0.000542842	-0.000382172	-0.000553544	-0.000596942	-0.000604415	-0.000514746	-0.000381008	-0.000288506	-0.000236975	-0.00017351	-0.000272513	-0.00064129	-0.000570113	-0.000628289	-0.000607698	-0.000546653	-0.000551249	-0.000410179	-0.000324871	-0.000413907	-0.000328336	-0.000302295	-0.00045423
Ethanoligenens harbinense	-0.000645677	-0.000659783	-0.000799687	-0.000627313	-0.000485102	-0.000497091	-0.000512604	-0.000267096	-0.000503615	-0.000421345	-9.55768e-05	-0.000715313	-0.000499571	-0.000572536	-0.00056578	-0.000749772	-0.000617293	-0.000625048	-0.000585971	-0.000348495	-0.000200698	-0.000321196	-6.48107e-05	-0.000108875	-0.000685177	-0.000616666	-0.000628289	-0.000773733	-0.000627723	-0.000628446	-0.000247817	-0.000332512	-0.000240361	-0.000205467	-0.000240322	-0.000252442
Flavobacterium johnsoniae	-0.000504447	-0.000678369	-0.000852412	-0.000744825	-0.00056959	-0.000696316	-0.000408962	-0.000152535	-0.000359688	-0.000682994	-0.000144012	-0.000475553	-0.000455042	-0.000480399	-0.000525248	-0.000699027	-0.000593882	-0.00066498	-0.000498914	-0.000258271	-0.000149436	-0.000162566	-0.000110924	-0.000166163	-0.000807112	-0.000607544	-0.000738632	-0.000794449	-0.000674207	-0.000646893	-0.000335229	-0.000230604	-0.000212863	-0.000232597	-0.000251944	-0.000285103
Francisella tularensis	-0.000567921	-0.000516522	-0.000667399	-0.000502466	-0.000601269	-0.00071158	-0.000486709	-0.000279317	-0.000402465	-0.000745001	-0.000283944	-0.00052598	-0.000374781	-0.000506935	-0.000371932	-0.000600365	-0.000630475	-0.000512053	-0.000472871	-0.000377541	-0.000310611	-0.000223299	-0.0001942	-0.000295212	-0.00064129	-0.000544728	-0.000582375	-0.000623948	-0.000546653	-0.000528816	-0.000390468	-0.000444219	-0.000404784	-0.000329815	-0.00033564	-0.000465628
Haloarcula marismortui	-0.000450059	-0.000622403	-0.000681767	-0.000724893	-0.000440448	-0.000510573	-0.000448548	-0.000241916	-0.000525734	-0.000577952	-0.00018436	-0.000495182	-0.000408671	-0.000502123	-0.000409803	-0.000723401	-0.000642612	-0.000690715	-0.00042612	-0.000292479	-0.000213275	-0.0002601	-0.000213835	-0.000231928	-0.000705427	-0.000598406	-0.000609437	-0.000734585	-0.000718142	-0.000687935	-0.000450757	-0.000257927	-0.000311476	-0.000290341	-0.000291911	-0.000338855
Moraxella catarrhalis	-0.000445732	-0.000660763	-0.000785622	-0.000778235	-0.000369741	-0.000463802	-0.00052351	-0.00026603	-0.000431362	-0.000670751	-0.000224855	-0.000457905	-0.000390467	-0.000581997	-0.000499892	-0.00060686	-0.000558026	-0.000673573	-0.000477223	-0.00033914	-0.000306606	-0.000455196	-0.000109175	-0.000230661	-0.000619201	-0.000614387	-0.000760957	-0.000599122	-0.000538907	-0.000631965	-0.000324366	-0.000376574	-0.000288994	-0.000281318	-0.000256978	-0.000305389
Thermoanaerobacter pseudethanolicus	-0.000475918	-0.00065488	-0.000572408	-0.000581038	-0.000459405	-0.000578543	-0.000386426	-0.000347829	-0.000334366	-0.000501054	-0.000474677	-0.000549438	-0.000347138	-0.000560683	-0.00049282	-0.000485126	-0.000510449	-0.00056836	-0.000510435	-0.00037407	-0.000401206	-0.0003665	-0.000271214	-0.000372966	-0.000619201	-0.000581604	-0.000604037	-0.000580201	-0.000457248	-0.000556615	-0.000375224	-0.000347042	-0.000477108	-0.000386924	-0.000401678	-0.000406829
Lactobacillus rhamnosus	-0.000424016	-0.000452302	-0.000575794	-0.000430188	-0.000998623	-0.000803451	-0.000544252	-0.000351958	-0.000460022	-0.00070496	-0.000324418	-0.000590944	-0.000259774	-0.000385996	-0.000321691	-0.000440347	-0.000536373	-0.000437998	-0.000517618	-0.00041719	-0.000385643	-0.000252153	-0.000380198	-0.000377758	-0.000608118	-0.000519968	-0.000407753	-0.000502815	-0.000461767	-0.000521613	-0.000520353	-0.000388852	-0.000403071	-0.000428014	-0.000319509	-0.000441366
Brucella suis	-0.000552492	-0.000519554	-0.000445189	-0.000480373	-0.00056959	-0.000672746	-0.000698323	-0.000422841	-0.000561681	-0.000544085	-0.00028609	-0.000495182	-0.000381326	-0.000448802	-0.000385092	-0.000542584	-0.000562139	-0.000543058	-0.000521923	-0.000504104	-0.000275014	-0.000549777	-0.000195434	-0.000234882	-0.000603361	-0.000493497	-0.000471021	-0.000602554	-0.000596122	-0.000513494	-0.000426768	-0.000315813	-0.000432645	-0.000263171	-0.000347313	-0.000427736
Serratia symbiotica	-0.000337186	-0.00036274	-0.000440526	-0.00036785	-0.00032618	-0.00036586	-0.000615604	-0.000565895	-0.000618009	-0.000551634	-0.000505175	-0.000596987	-0.000201517	-0.000309191	-0.000282641	-0.000335077	-0.000352103	-0.000412977	-0.000536238	-0.000651135	-0.000622955	-0.000521415	-0.000620693	-0.000593805	-0.000380105	-0.000355771	-0.000416255	-0.000362386	-0.000317596	-0.000351046	-0.000601781	-0.00062945	-0.000630901	-0.000609308	-0.000542487	-0.000578537
Arcobacter nitrofigilis	-0.000720877	-0.000677392	-0.000767178	-0.000629454	-0.000562892	-0.000616923	-0.000431348	-0.000170569	-0.000403502	-0.000466551	-0.0001008	-0.000617072	-0.000424196	-0.000666298	-0.000544863	-0.000603614	-0.0007654	-0.000639115	-0.000445185	-0.000282926	-0.000208394	-0.000323517	-9.68524e-05	-0.000143638	-0.000705427	-0.000692774	-0.000613483	-0.000676605	-0.000699969	-0.000616992	-0.000214668	-0.000278556	-0.000184335	-0.000185054	-0.000185346	-0.000279817
Thermoproteus tenax	-0.000765499	-0.000517533	-0.000578049	-0.00050907	-0.00060957	-0.000708061	-0.000368903	-0.000243532	-0.00029487	-0.000565439	-0.000320187	-0.000539254	-0.000431933	-0.00051774	-0.000474373	-0.00062306	-0.000692867	-0.000549673	-0.000403991	-0.000315616	-0.000287834	-0.000233765	-0.000173926	-0.000285745	-0.000702317	-0.000602216	-0.000612135	-0.000618822	-0.000637488	-0.000527917	-0.000330579	-0.000264349	-0.000403071	-0.000295589	-0.000280489	-0.000402487
Thermus thermophilus	-0.000781639	-0.000658803	-0.000580304	-0.000596155	-0.000592954	-0.000703366	-0.000299865	-0.000170008	-0.000334366	-0.000383436	-0.000181728	-0.000581866	-0.000625464	-0.000651184	-0.000655337	-0.000825053	-0.000618309	-0.00059788	-0.000304719	-0.000253429	-0.000185206	-0.000280634	-9.41913e-05	-0.000136048	-0.000688297	-0.000677793	-0.000762267	-0.000714489	-0.000609224	-0.000640751	-0.000239781	-0.000226982	-0.000248238	-0.000177138	-0.000180122	-0.000288872
Desulfovibrio alaskensis	-0.000546868	-0.000510451	-0.000501844	-0.000538658	-0.000382071	-0.000355645	-0.00058544	-0.000298324	-0.000383756	-0.000601632	-0.000210838	-0.000613062	-0.000394376	-0.000473131	-0.000382172	-0.000717053	-0.000503161	-0.000582597	-0.000520488	-0.000500755	-0.000287161	-0.000517034	-0.000149586	-0.000199992	-0.000541057	-0.000692026	-0.000733367	-0.000614547	-0.000573104	-0.000554827	-0.000296231	-0.000310923	-0.000433777	-0.000312757	-0.000404539	-0.000472734
Corynebacterium urealyticum	-0.000439954	-0.00049828	-0.000557708	-0.000525534	-0.000597113	-0.000618118	-0.000536362	-0.000251057	-0.000404538	-0.000556659	-0.000189613	-0.000502389	-0.000359016	-0.000521335	-0.000421368	-0.000578648	-0.000670815	-0.000722709	-0.000529086	-0.000341481	-0.000228535	-0.000191557	-0.000124812	-0.000177081	-0.00066328	-0.000556285	-0.000767506	-0.000838131	-0.000557694	-0.000721748	-0.000325144	-0.000267197	-0.000346594	-0.000272262	-0.000256475	-0.000416217
Archaeoglobus fulgidus	-0.000682729	-0.000579752	-0.000649659	-0.000571294	-0.000716234	-0.00069161	-0.000402831	-0.000206039	-0.000291642	-0.000712262	-0.000211579	-0.000558582	-0.000400882	-0.000580815	-0.000516813	-0.000550259	-0.000635536	-0.000468467	-0.000423177	-0.000279334	-0.000203501	-0.000160893	-0.000178499	-0.00020685	-0.000744159	-0.000654487	-0.00072282	-0.000590531	-0.000581887	-0.000500832	-0.000347593	-0.000247901	-0.000296707	-0.000273018	-0.000277002	-0.000403212
Thermosediminibacter oceani	-0.000597231	-0.000679345	-0.000721353	-0.000724893	-0.000546944	-0.000573723	-0.000385398	-0.000186733	-0.000344944	-0.000475525	-0.000129262	-0.000488994	-0.000505891	-0.000534491	-0.000422811	-0.000718111	-0.000614246	-0.000673573	-0.000393614	-0.000286513	-0.000177406	-0.000228136	-0.000105231	-0.000150743	-0.000819318	-0.000622737	-0.000733367	-0.000771243	-0.000675283	-0.000676615	-0.000300941	-0.00022408	-0.000241575	-0.000224111	-0.000219954	-0.00026693
Pyrobaculum aerophilum	-0.000415291	-0.000650955	-0.000629627	-0.000680573	-0.000519949	-0.000511797	-0.000500673	-0.000279847	-0.0005167	-0.000597901	-0.000109973	-0.000617072	-0.000321899	-0.000558308	-0.000455838	-0.000555733	-0.00055391	-0.000676791	-0.000537667	-0.000410328	-0.000234056	-0.000410389	-0.000122221	-0.000170976	-0.000642864	-0.000681543	-0.000559245	-0.000674069	-0.0005378	-0.000609929	-0.000291512	-0.000338748	-0.000277677	-0.000238747	-0.000228636	-0.00035213
Chloroherpeton thalassium	-0.000544053	-0.000329822	-0.000378136	-0.000277144	-0.000617857	-0.00055318	-0.000466673	-0.000372519	-0.000420039	-0.000896591	-0.0011047	-0.000700547	-0.000230854	-0.000280955	-0.000246032	-0.000288108	-0.000336823	-0.000284775	-0.000573235	-0.000638697	-0.00100744	-0.000268019	-0.000260893	-0.000413863	-0.000386821	-0.000305743	-0.00034471	-0.000317277	-0.000308129	-0.000309113	-0.000485711	-0.000376574	-0.000558525	-0.000473582	-0.000431597	-0.000626733
Deferribacter desulfuricans	-0.000690926	-0.00050437	-0.000448682	-0.000568041	-0.000640159	-0.000594173	-0.000369937	-0.000358656	-0.000328	-0.000493413	-0.000212688	-0.000484864	-0.000347138	-0.00051054	-0.000392379	-0.000621981	-0.000788061	-0.000620712	-0.000451031	-0.00029962	-0.000251897	-0.000438833	-0.000121356	-0.000162213	-0.000604947	-0.000534687	-0.000614831	-0.000584508	-0.000962776	-0.000660901	-0.000298587	-0.000335978	-0.000283044	-0.000270749	-0.000231182	-0.000300145
Corallococcus coralloides	-0.000326717	-0.000489128	-0.00058931	-0.000391792	-0.000547785	-0.000591772	-0.000870306	-0.000402601	-0.000595363	-0.000565439	-0.000251877	-0.00060704	-0.000261141	-0.000415695	-0.00037925	-0.000470631	-0.000473874	-0.000434596	-0.000608525	-0.000466539	-0.000289852	-0.00050533	-0.000169757	-0.000231928	-0.000550699	-0.000537779	-0.000497414	-0.000567255	-0.000431154	-0.000469	-0.000354525	-0.000333206	-0.000452973	-0.000293341	-0.000366185	-0.000659505
Shigella flexneri	-0.000586087	-0.000602614	-0.000688385	-0.000555006	-0.000682015	-0.000842553	-0.000415082	-0.000185068	-0.000304532	-0.000475525	-0.000173427	-0.000514714	-0.000435795	-0.000618474	-0.000516813	-0.000618745	-0.000668806	-0.000613113	-0.000469966	-0.000251611	-0.000177406	-0.000162566	-0.000143649	-0.00018403	-0.000611287	-0.000643926	-0.000656431	-0.000673224	-0.000595029	-0.000640751	-0.000339872	-0.000233497	-0.00025729	-0.000205467	-0.000194191	-0.000309128
Photorhabdus asymbiotica	-0.000485927	-0.000576762	-0.000620697	-0.00049033	-0.000486809	-0.000473696	-0.000415082	-0.000229487	-0.000358637	-0.000725624	-0.000378863	-0.000581866	-0.00040348	-0.000467064	-0.000435771	-0.00059603	-0.000435885	-0.000593519	-0.000469966	-0.000332103	-0.00030527	-0.00037411	-0.000138539	-0.000299317	-0.000625522	-0.000526172	-0.000618872	-0.000668149	-0.000510014	-0.000558402	-0.0003576	-0.000258642	-0.00045072	-0.000279057	-0.000313619	-0.000498207
Mycobacterium smegmatis	-0.000784325	-0.000614497	-0.000563368	-0.000682692	-0.000621994	-0.000571311	-0.000275381	-0.000259625	-0.000223897	-0.000400483	-0.000472994	-0.000401267	-0.000455042	-0.000604387	-0.000536467	-0.000642428	-0.00052913	-0.000478569	-0.00041286	-0.000268525	-0.000291868	-0.000247372	-0.000178499	-0.000290689	-0.000614454	-0.000662769	-0.000635004	-0.000556871	-0.000496609	-0.000495394	-0.000307208	-0.000226982	-0.00045072	-0.000274529	-0.000312637	-0.00042486
Clostridium sp.	-0.000448617	-0.000517533	-0.000508725	-0.000478157	-0.000418783	-0.000452641	-0.000661939	-0.000337998	-0.000570621	-0.000609085	-0.000146326	-0.00088866	-0.000424196	-0.000456117	-0.000401102	-0.000548068	-0.000411401	-0.000442528	-0.000692183	-0.000540215	-0.000316607	-0.000620967	-0.000115282	-0.000174468	-0.000495764	-0.000436044	-0.000549686	-0.000527314	-0.000404865	-0.000490856	-0.000281257	-0.00045158	-0.000373231	-0.000264689	-0.000315584	-0.000416217
Helicobacter hepaticus	-0.00103444	-0.000637192	-0.00067514	-0.000662528	-0.000599607	-0.000537404	-0.00033982	-0.000185623	-0.000225007	-0.000483201	-0.000155543	-0.00051061	-0.00052605	-0.000494895	-0.00051118	-0.000674541	-0.00056522	-0.000631546	-0.000310835	-0.000269729	-0.000139261	-0.000234568	-0.00010083	-0.000139625	-0.000756497	-0.000602216	-0.00077274	-0.000737092	-0.000643988	-0.000554827	-0.000206498	-0.000196289	-0.000262704	-0.000151533	-0.000197302	-0.000285103
Chlamydophila abortus	-0.000447175	-0.000640144	-0.000613989	-0.00067315	-0.000531781	-0.000565276	-0.000450567	-0.000192271	-0.000324812	-0.000668299	-0.000190737	-0.000608044	-0.000408671	-0.000522533	-0.00051118	-0.000522786	-0.000595923	-0.000578221	-0.000446647	-0.000382163	-0.000237499	-0.000289269	-0.00014874	-0.00020128	-0.000595421	-0.000630315	-0.000679098	-0.00058709	-0.000528928	-0.000561975	-0.000289149	-0.000271463	-0.000333184	-0.000286586	-0.00025748	-0.000367543
Candidatus Moranella	-0.000529951	-0.000617463	-0.000509871	-0.000586443	-0.00043872	-0.000532539	-0.000472695	-0.000240838	-0.000324812	-0.000700087	-0.000306389	-0.000540274	-0.000434508	-0.000538072	-0.000484317	-0.000639205	-0.000562139	-0.000544162	-0.000424649	-0.000352578	-0.000245053	-0.000318098	-0.000146621	-0.000268362	-0.000566722	-0.000602216	-0.000633662	-0.000521203	-0.00052115	-0.000517104	-0.000306426	-0.000246465	-0.000365727	-0.000282071	-0.000279494	-0.000457796
Francisella philomiragia	-0.000820463	-0.00056578	-0.000610631	-0.000546295	-0.000592121	-0.000598972	-0.000447539	-0.00014856	-0.000330124	-0.000462698	-0.000208986	-0.000492089	-0.000442222	-0.000603212	-0.000464404	-0.000684136	-0.000683857	-0.00056397	-0.000344228	-0.000295457	-0.000199997	-0.00020383	-0.000112233	-0.000204282	-0.000680493	-0.000587721	-0.000712253	-0.000646947	-0.00061685	-0.000589565	-0.000276509	-0.000222627	-0.000244606	-0.000238747	-0.000235757	-0.000278305
Nanoarchaeum equitans	-0.000363934	-0.000684224	-0.000580304	-0.000676333	-0.000408335	-0.000406386	-0.000602006	-0.000332291	-0.000429306	-0.000522625	-0.000358389	-0.000746681	-0.00034846	-0.000457335	-0.000339523	-0.000477328	-0.000442244	-0.000528692	-0.000559042	-0.000393113	-0.000330547	-0.00035887	-0.000141523	-0.000274585	-0.000507134	-0.000471564	-0.000630976	-0.000581924	-0.000403718	-0.000485403	-0.000338325	-0.00036699	-0.000442823	-0.000324635	-0.000308702	-0.000419821
Maribacter sp.	-0.000716803	-0.000630296	-0.00056563	-0.000732245	-0.000599607	-0.000602568	-0.00038437	-0.000191718	-0.000316292	-0.000465267	-0.00014324	-0.000504446	-0.000499571	-0.000589079	-0.000551846	-0.000711758	-0.000573428	-0.000543058	-0.000392128	-0.000267923	-0.000163845	-0.000240979	-0.00011005	-0.000139625	-0.000653868	-0.000655994	-0.000742578	-0.000630774	-0.000598308	-0.000572675	-0.000270164	-0.000198499	-0.000229407	-0.000210924	-0.000196265	-0.000312115
Streptomyces griseus	-0.000450059	-0.000473827	-0.000637427	-0.000412174	-0.000873256	-0.000791902	-0.000558024	-0.000314577	-0.000444697	-0.000525156	-0.000216383	-0.000449571	-0.000297772	-0.000551177	-0.000345442	-0.000543682	-0.000559055	-0.000532011	-0.000544804	-0.000333864	-0.000236122	-0.000283777	-0.000197077	-0.000210697	-0.000561921	-0.000563973	-0.000468233	-0.000625655	-0.000533366	-0.000536008	-0.00036834	-0.000313718	-0.000294929	-0.00025023	-0.000272012	-0.000426298
Staphylococcus carnosus	-0.000512966	-0.000556774	-0.000668505	-0.000533194	-0.000655793	-0.000725632	-0.000390535	-0.000167765	-0.000340717	-0.000652331	-0.000215276	-0.000542312	-0.000344491	-0.000566614	-0.000389466	-0.000528295	-0.000617293	-0.00049423	-0.000500356	-0.00030437	-0.000224385	-0.000211966	-0.00016474	-0.000219642	-0.00064601	-0.000600692	-0.000604037	-0.000602554	-0.000517813	-0.000611696	-0.000354525	-0.00026862	-0.000315596	-0.000271506	-0.000215856	-0.000393787
Shewanella baltica	-0.000528538	-0.000588711	-0.000628511	-0.000609073	-0.000512325	-0.000620505	-0.00048471	-0.000225146	-0.000357586	-0.000547861	-0.000216383	-0.000677826	-0.000323233	-0.000526124	-0.000389466	-0.000531597	-0.000555969	-0.000515386	-0.000524789	-0.000412045	-0.000270273	-0.00032429	-0.000165578	-0.000223463	-0.00067893	-0.000550125	-0.00053325	-0.000577615	-0.000535584	-0.000495394	-0.000315021	-0.000301116	-0.000330846	-0.000274529	-0.000255469	-0.000350658
Mycoplasma hyorhinis	-0.000298095	-0.000394258	-0.000349481	-0.000355234	-0.000344039	-0.000387453	-0.000386426	-0.000566868	-0.000444697	-0.000412234	-0.000454773	-0.000349019	-0.000263874	-0.000327001	-0.000265934	-0.00041094	-0.00062541	-0.000478569	-0.000411383	-0.0004428	-0.000555116	-0.000618112	-0.000549621	-0.000501569	-0.00042019	-0.000363079	-0.000383545	-0.000380601	-0.000864607	-0.000425824	-0.000510801	-0.000522448	-0.000519402	-0.000519311	-0.000487436	-0.000400315
Psychrobacter sp.	-0.000708645	-0.00043375	-0.000460303	-0.000536473	-0.00054442	-0.000488488	-0.000479708	-0.000281966	-0.000592401	-0.000444664	-0.000181728	-0.000799225	-0.000415149	-0.000477978	-0.000377788	-0.000537094	-0.000459147	-0.000607679	-0.000516183	-0.000426317	-0.000331209	-0.000573631	-9.99475e-05	-0.000152514	-0.000566722	-0.000488025	-0.000496029	-0.000575027	-0.000487648	-0.00056376	-0.000280466	-0.000413271	-0.000322645	-0.000210924	-0.000233216	-0.000353601
Burkholderia glumae	-0.000454381	-0.000519554	-0.000524736	-0.000532101	-0.000627781	-0.000646694	-0.000526479	-0.000256951	-0.000440599	-0.000647408	-0.000254415	-0.000704488	-0.000297772	-0.000471918	-0.000351349	-0.000485126	-0.000544634	-0.000491997	-0.000523356	-0.000367116	-0.000283793	-0.000258513	-0.00020568	-0.000269193	-0.000584282	-0.000505197	-0.000519504	-0.000523823	-0.00052115	-0.000502644	-0.000366042	-0.000322087	-0.000355886	-0.000322412	-0.000256475	-0.00048266
Caldicellulosiruptor hydrothermalis	-0.000444288	-0.000700779	-0.00084598	-0.000713321	-0.000417914	-0.000509349	-0.000418138	-0.000243532	-0.000310953	-0.000696429	-0.000273903	-0.000492089	-0.000303153	-0.000450022	-0.00041125	-0.000511746	-0.000583667	-0.000691785	-0.000389156	-0.000320336	-0.000205599	-0.000233765	-0.000163483	-0.000214962	-0.000528166	-0.000538552	-0.000695038	-0.00058709	-0.000485404	-0.000709635	-0.00031736	-0.000267909	-0.000312065	-0.00027604	-0.000273011	-0.000331453
Bacillus coagulans	-0.000548275	-0.000550761	-0.000632971	-0.000478157	-0.000432664	-0.000588168	-0.000570774	-0.000201645	-0.000276519	-0.000469117	-0.000192981	-0.000397034	-0.000433221	-0.000589079	-0.000377788	-0.00059169	-0.000596942	-0.000570553	-0.000338186	-0.000540215	-0.000281095	-0.000258513	-0.000107862	-0.000251686	-0.000630258	-0.000612867	-0.000645729	-0.00063759	-0.000546653	-0.000565545	-0.000387425	-0.000300414	-0.000287805	-0.000290341	-0.000268013	-0.000359479
Comamonas testosteroni	-0.0010667	-0.000587717	-0.000469573	-0.000561529	-0.000543579	-0.000468752	-0.000407941	-0.000147423	-0.000271095	-0.000576702	-9.63821e-05	-0.000585903	-0.000507154	-0.000515341	-0.00051118	-0.000671339	-0.000684859	-0.000565068	-0.000298588	-0.00023945	-0.000159537	-0.00020383	-8.66092e-05	-0.000150743	-0.000739526	-0.000566276	-0.00077274	-0.000718682	-0.000612494	-0.000530615	-0.000200758	-0.000189645	-0.000227576	-0.000218692	-0.000159582	-0.000306137
Brachyspira intermedia	-0.000383106	-0.000603605	-0.000914258	-0.000713321	-0.00031361	-0.000443936	-0.000444509	-0.000204393	-0.000454921	-0.000480645	-0.000160511	-0.000569733	-0.000416443	-0.000475555	-0.000501304	-0.00063813	-0.000522912	-0.000683222	-0.000401029	-0.000319747	-0.000223693	-0.000351987	-0.000140245	-0.000159134	-0.000553908	-0.000551666	-0.000616179	-0.000564661	-0.000531148	-0.000745036	-0.000315021	-0.000324871	-0.00021962	-0.000224111	-0.000273011	-0.0002555
Pusillimonas sp.	-0.000737144	-0.000607569	-0.000755212	-0.000623027	-0.000495332	-0.000522791	-0.00035024	-0.000226232	-0.000354431	-0.000404404	-9.1944e-05	-0.000437034	-0.000465266	-0.000552366	-0.000447251	-0.000713876	-0.000510449	-0.000566166	-0.000468513	-0.000254035	-0.00026756	-0.000525061	-0.000104352	-0.000139178	-0.000623942	-0.000709204	-0.000612135	-0.000649496	-0.000570906	-0.000573566	-0.000257421	-0.000177023	-0.000195552	-0.000186633	-0.000164875	-0.000259317
Herminiimonas arsenicoxydans	-0.000391915	-0.000676415	-0.00102272	-0.000810421	-0.00031271	-0.000467515	-0.000850818	-0.000189504	-0.000298095	-0.000549119	-0.000209727	-0.0004213	-0.000399582	-0.000436576	-0.000366065	-0.000477328	-0.000523949	-0.00064883	-0.000329099	-0.000243105	-0.000182374	-0.000194838	-0.000157604	-0.000206422	-0.000577904	-0.000520744	-0.000656431	-0.000570711	-0.0005022	-0.000674872	-0.000285206	-0.000231328	-0.000285426	-0.000231827	-0.00027351	-0.000338855
Micrococcus luteus	-0.000273741	-0.000466666	-0.000556576	-0.000501364	-0.000443039	-0.000368408	-0.000390535	-0.00048734	-0.000520718	-0.000250185	-0.000615907	-0.000486929	-0.000295077	-0.000435351	-0.000273543	-0.000456081	-0.000478072	-0.000530905	-0.000342718	-0.000445068	-0.00044172	-0.000470749	-0.000190907	-0.0003905	-0.000539448	-0.000454241	-0.000457057	-0.000568119	-0.000517813	-0.000496301	-0.000418484	-0.000299712	-0.000640612	-0.000342357	-0.000364737	-0.000451375
Runella slithyformis	-0.000840448	-0.000594675	-0.000522453	-0.000524438	-0.000496184	-0.000528886	-0.000396689	-0.00018229	-0.000271095	-0.000576702	-0.000239869	-0.000505474	-0.000457601	-0.000558308	-0.000458695	-0.000577559	-0.000539473	-0.00047296	-0.000439329	-0.000297837	-0.000255994	-0.000193198	-0.000127398	-0.000239517	-0.000606533	-0.000527721	-0.000671109	-0.000632479	-0.000451592	-0.000527917	-0.000325144	-0.000272173	-0.000334937	-0.000272262	-0.000253959	-0.000350658
Orientia tsutsugamushi	-0.00101632	-0.000633253	-0.00067735	-0.000705944	-0.000403099	-0.000324787	-0.000300925	-0.000177277	-0.000267834	-0.000534	-0.000162036	-0.000490026	-0.00059463	-0.000505732	-0.000553242	-0.000724458	-0.000411401	-0.000630463	-0.000290905	-0.000282926	-0.000163128	-0.000144057	-0.000103913	-0.000164847	-0.000636565	-0.000700249	-0.000628289	-0.000615402	-0.000461767	-0.000571784	-0.000196646	-0.000182974	-0.000297892	-0.000241048	-0.000225066	-0.000364613
Clostridium saccharolyticum	-0.000490208	-0.000468713	-0.000484589	-0.000482588	-0.000717858	-0.000836818	-0.000415082	-0.000306201	-0.000380628	-0.000559169	-0.00027498	-0.000486929	-0.000317893	-0.000465849	-0.000370466	-0.000448223	-0.000592862	-0.000426647	-0.000424649	-0.000310886	-0.000231987	-0.00021359	-0.000224386	-0.00028863	-0.000453239	-0.000462125	-0.000502948	-0.000500181	-0.000497728	-0.000484494	-0.000401097	-0.000267909	-0.000433211	-0.000343093	-0.00035507	-0.000577153
Streptomyces cattleya	-0.000452941	-0.000624378	-0.000785622	-0.00071016	-0.000543579	-0.000590571	-0.000359586	-0.000193376	-0.00032162	-0.000604117	-0.000168122	-0.000455823	-0.000372159	-0.00051054	-0.000348397	-0.000566659	-0.000593882	-0.000643435	-0.00042612	-0.000253429	-0.000151607	-0.000174225	-0.00012049	-0.000177951	-0.000595421	-0.000616666	-0.00064305	-0.000620531	-0.000536692	-0.000644262	-0.000316581	-0.000208773	-0.000245817	-0.000248702	-0.000233216	-0.000319569
Cronobacter sakazakii	-0.000252225	-0.000217318	-0.000271602	-0.00024377	-0.000223776	-0.000263301	-0.000809789	-0.00051894	-0.000629783	-0.000797951	-0.000328291	-0.000919148	-0.000184541	-0.000228733	-0.000169181	-0.000242647	-0.000275951	-0.000258382	-0.00084497	-0.000796049	-0.00044108	-0.000659352	-0.000191731	-0.000314041	-0.000266986	-0.000271577	-0.000232291	-0.000261928	-0.000281915	-0.000253763	-0.00045001	-0.000480879	-0.000833284	-0.00052979	-0.000561746	-0.0007866
Picrophilus torridus	-0.000679993	-0.000613508	-0.000453335	-0.000536473	-0.000523333	-0.000483564	-0.000455607	-0.000218071	-0.000344944	-0.000668299	-0.000163179	-0.000324177	-0.000425487	-0.000565428	-0.000398197	-0.000562292	-0.000480169	-0.000353072	-0.000345736	-0.000366536	-0.000245738	-0.00033124	-0.000192143	-0.00024204	-0.000533005	-0.000505197	-0.000680428	-0.000494029	-0.000470789	-0.000392389	-0.000332905	-0.00026221	-0.000423004	-0.000360701	-0.000345857	-0.000627418
Klebsiella variicola	-0.00047878	-0.000756884	-0.000977641	-0.000855813	-0.000389096	-0.000545906	-0.000332503	-0.000185068	-0.00028733	-0.000611566	-0.000150942	-0.000441218	-0.000422905	-0.000427993	-0.000414144	-0.000562292	-0.000511489	-0.000616371	-0.000327581	-0.000248577	-0.000152329	-0.00016173	-9.77377e-05	-0.000154724	-0.000647583	-0.000520744	-0.000696364	-0.000544725	-0.000527818	-0.00073211	-0.000278093	-0.000198499	-0.000233065	-0.000199211	-0.000248918	-0.000303143
Rhodopirellula baltica	-0.000626357	-0.000567778	-0.000705993	-0.000546295	-0.000630259	-0.000798834	-0.000489705	-0.000232195	-0.000276519	-0.000503598	-0.000323713	-0.000449571	-0.000345815	-0.000443916	-0.000361658	-0.000436966	-0.000526023	-0.000514275	-0.000446647	-0.000326814	-0.000255994	-0.000304113	-0.000143224	-0.000240779	-0.000563522	-0.000485678	-0.000472415	-0.000538639	-0.000515586	-0.000508072	-0.000367574	-0.000234219	-0.00033143	-0.000261652	-0.000244371	-0.000320313
Herbaspirillum seropedicae	-0.000488782	-0.00052763	-0.000575794	-0.000557182	-0.000546944	-0.000497091	-0.000402831	-0.000210971	-0.000438548	-0.00065725	-0.000240234	-0.000575803	-0.000353742	-0.000388481	-0.000355772	-0.000523888	-0.000540505	-0.000634791	-0.000380223	-0.000317977	-0.000262805	-0.000231355	-0.000116587	-0.000194401	-0.000611287	-0.000512978	-0.000601335	-0.000613691	-0.000540015	-0.000622282	-0.000297017	-0.000264349	-0.000356466	-0.000248702	-0.00025144	-0.000374124
Brucella ovis	-0.000737144	-0.000513487	-0.000534996	-0.000550653	-0.000486809	-0.000466278	-0.000399762	-0.000259625	-0.000341774	-0.000862302	-0.000214167	-0.00052291	-0.000467818	-0.000547607	-0.000506951	-0.000471748	-0.00047912	-0.000358883	-0.000448109	-0.000326814	-0.00027907	-0.000250561	-0.000128688	-0.000240779	-0.000448301	-0.000412965	-0.000556516	-0.000517707	-0.000466281	-0.000429519	-0.000283627	-0.000277139	-0.000347757	-0.000310524	-0.000265509	-0.000515099
Haliscomenobacter hydrossis	-0.000857716	-0.000591694	-0.000442858	-0.000555006	-0.000574606	-0.000508125	-0.000278588	-0.000164956	-0.00026348	-0.00051756	-0.000132382	-0.000465182	-0.000446073	-0.000719427	-0.000499892	-0.000705396	-0.0005198	-0.000427784	-0.000390643	-0.000240059	-0.000175273	-0.000224913	-0.000103913	-0.000139625	-0.000623942	-0.000669536	-0.000676436	-0.000693476	-0.000516699	-0.0004415	-0.000196646	-0.000153744	-0.000262704	-0.000279811	-0.000233216	-0.000375585
Sorangium cellulosum	-0.000463011	-0.000522584	-0.000558841	-0.000473721	-0.000573771	-0.000646694	-0.000428304	-0.000241377	-0.000362838	-0.000653562	-0.000149021	-0.000485897	-0.000366909	-0.000508137	-0.000448684	-0.00052058	-0.000438006	-0.000449312	-0.000523356	-0.000325049	-0.00020979	-0.000163402	-0.000160966	-0.000187927	-0.000625522	-0.00052152	-0.000560609	-0.000663069	-0.000464025	-0.000490856	-0.00031346	-0.000261497	-0.000342519	-0.000263171	-0.000303775	-0.000471314
Candidatus Amoebophilus	-0.000527125	-0.000509438	-0.000484589	-0.000604771	-0.000628607	-0.000745478	-0.000405898	-0.000194481	-0.000270008	-0.000523891	-0.000211949	-0.000530069	-0.000404779	-0.000558308	-0.000549054	-0.000537094	-0.000595923	-0.000498693	-0.000386181	-0.00023945	-0.000205599	-0.000195657	-0.000141948	-0.000204282	-0.000619201	-0.000563205	-0.000601335	-0.000536899	-0.000562102	-0.000521613	-0.000307208	-0.000222627	-0.00025307	-0.000237211	-0.000241841	-0.000288872
Clostridium novyi	-0.000595839	-0.00046769	-0.000557708	-0.000513467	-0.000487662	-0.000566483	-0.000396689	-0.000203294	-0.000288409	-0.000525156	-0.000197835	-0.000559597	-0.000362965	-0.000482819	-0.000540667	-0.000508428	-0.000644631	-0.000593519	-0.000418759	-0.000294862	-0.000197189	-0.000238577	-0.00015001	-0.000213683	-0.000573115	-0.000628043	-0.000549686	-0.000489629	-0.000608133	-0.000578016	-0.000289149	-0.000247901	-0.000313242	-0.000258612	-0.000225576	-0.000348448
Cellvibrio japonicus	-0.000555301	-0.00060063	-0.000541822	-0.000652948	-0.000495332	-0.000379849	-0.000459635	-0.000154235	-0.000289487	-0.000466551	-0.000106792	-0.000563654	-0.00045888	-0.00063135	-0.000482898	-0.000618745	-0.00049586	-0.000590245	-0.000409906	-0.000312661	-0.00015016	-0.000287701	-8.97391e-05	-0.00013739	-0.000647583	-0.0006045	-0.00062291	-0.000717843	-0.000520038	-0.000548563	-0.000257421	-0.000213159	-0.000223296	-0.000217141	-0.000228636	-0.000319569
Sphingobium chlorophenolicum	-0.000660805	-0.000583736	-0.000381699	-0.000464833	-0.000440448	-0.000353086	-0.000240886	-0.000103993	-0.000199321	-0.000566692	-4.21815e-05	-0.000547403	-0.000504628	-0.00063135	-0.00044008	-0.000589519	-0.000482265	-0.00047296	-0.000503238	-0.00037407	-0.000213275	-0.000441813	-0.000179744	-0.000196553	-0.000502265	-0.00040897	-0.000493258	-0.000613691	-0.000433431	-0.000435975	-0.000152427	-0.000136226	-0.000498311	-0.000290341	-0.000432069	-0.00102863
Herpetosiphon aurantiacus	-0.000412378	-0.000449216	-0.000483436	-0.000487014	-0.000738927	-0.000663288	-0.000437428	-0.000177835	-0.000407644	-0.00103089	-0.000173427	-0.000684752	-0.00023224	-0.000379774	-0.000330621	-0.000401841	-0.000480169	-0.000412977	-0.000443722	-0.00035782	-0.000240936	-0.000227331	-0.000160547	-0.000276656	-0.000524938	-0.000493497	-0.000450055	-0.00045158	-0.000426597	-0.000426748	-0.000346822	-0.000311622	-0.00032909	-0.000330555	-0.000262502	-0.0004777
Bacillus anthracis	-0.000494485	-0.000609549	-0.000489198	-0.00049033	-0.000354701	-0.000381117	-0.000303042	-0.000238141	-0.00025584	-0.000418744	-0.000348973	-0.00040655	-0.000377401	-0.000557121	-0.000414144	-0.000550259	-0.000483312	-0.000447052	-0.000377239	-0.000373491	-0.000354284	-0.000434357	-0.000151701	-0.000293157	-0.00045817	-0.000509089	-0.000480766	-0.000553404	-0.00048989	-0.000473563	-0.000332905	-0.000342898	-0.000523275	-0.000324635	-0.000361357	-0.000541005
Clostridium thermocellum	-0.000432718	-0.000521575	-0.000588186	-0.000545205	-0.000443039	-0.000472461	-0.000405898	-0.000300952	-0.000349164	-0.00050868	-0.000288234	-0.000471408	-0.000323233	-0.000403353	-0.000363128	-0.000476213	-0.000434824	-0.000493113	-0.000493142	-0.000343821	-0.00032259	-0.000289269	-0.000266059	-0.000297675	-0.000568321	-0.00046055	-0.000567422	-0.000604269	-0.000415176	-0.000513494	-0.000391229	-0.000301116	-0.000334937	-0.000312757	-0.00031067	-0.000378504
Pseudoxanthomonas spadix	-0.000425467	-0.000831481	-0.00102272	-0.00080835	-0.000402226	-0.000456365	-0.000278588	-0.000138859	-0.000245978	-0.000466551	-0.000107986	-0.000413933	-0.00040348	-0.000474343	-0.000458695	-0.000603614	-0.000481217	-0.000645594	-0.000321504	-0.000227218	-0.000117923	-0.00014321	-8.7057e-05	-0.000101977	-0.000754956	-0.000562436	-0.000725459	-0.000691791	-0.000488769	-0.000676615	-0.000221992	-0.000192601	-0.000164835	-0.000154758	-0.000181691	-0.000234003
Lactobacillus amylovorus	-0.000700474	-0.000535689	-0.000622931	-0.000635873	-0.000361788	-0.000405127	-0.000329362	-0.000413748	-0.000693075	-0.000872963	-0.000105995	-0.000418145	-0.000359016	-0.000524927	-0.000421368	-0.000564476	-0.000364053	-0.000384318	-0.000351762	-0.000291287	-0.000205599	-0.000332011	-0.000115717	-0.00015384	-0.00045817	-0.00049584	-0.000575585	-0.000529058	-0.000357472	-0.000374604	-0.000216298	-0.000232774	-0.00029315	-0.000490528	-0.000221489	-0.000415496
Shewanella loihica	-0.000520052	-0.000615486	-0.000541822	-0.000686927	-0.000445628	-0.00055318	-0.000306214	-0.000151968	-0.000275435	-0.000433024	-9.63821e-05	-0.000563654	-0.000420322	-0.000568984	-0.000539268	-0.000532697	-0.00055391	-0.000559576	-0.00054623	-0.000252823	-0.000164561	-0.000200565	-0.000113541	-0.00014141	-0.000619201	-0.000602216	-0.000610786	-0.000606841	-0.000483159	-0.000553933	-0.000214668	-0.000254352	-0.000230627	-0.000218692	-0.000236772	-0.000296393
Sulfurihydrogenibium azorense	-0.000529951	-0.000583736	-0.000610631	-0.000651883	-0.000501288	-0.000391248	-0.000421191	-0.000171689	-0.000361788	-0.000364974	-0.000102401	-0.00043494	-0.000389163	-0.00057372	-0.000398197	-0.000594945	-0.00057855	-0.000625048	-0.000448109	-0.000296052	-0.000139261	-0.000367262	-9.37471e-05	-0.000114362	-0.000528166	-0.000567812	-0.000541476	-0.000554271	-0.00064507	-0.00054498	-0.000241391	-0.000214619	-0.000277677	-0.000222564	-0.000260997	-0.000379234
Acidianus hospitalis	-0.000480211	-0.000450245	-0.000505286	-0.000452577	-0.000435261	-0.000477399	-0.0005334	-0.000301477	-0.000420039	-0.000675652	-0.00028609	-0.000605031	-0.000317893	-0.000344698	-0.000300738	-0.000418882	-0.000452818	-0.00037047	-0.000506119	-0.000404026	-0.000291196	-0.000296311	-0.000190082	-0.000251686	-0.000542665	-0.000478627	-0.000455658	-0.00049139	-0.000382991	-0.000402641	-0.000355294	-0.000312321	-0.000448466	-0.000362164	-0.000340996	-0.000437067
Candidatus Koribacter	-0.000534187	-0.000596661	-0.000483436	-0.000636942	-0.000645101	-0.000547119	-0.000311492	-0.000145714	-0.000234967	-0.000566692	-0.00013355	-0.000457905	-0.000404779	-0.000596151	-0.000475796	-0.000616587	-0.000531201	-0.000484169	-0.000372759	-0.000226604	-0.000178827	-0.000197295	-0.000117889	-0.000149857	-0.000649155	-0.000559362	-0.000677767	-0.000554271	-0.000491011	-0.000558402	-0.000250222	-0.000218991	-0.000220846	-0.000211702	-0.000298344	-0.000282839
Corynebacterium kroppenstedtii	-0.000360974	-0.000532669	-0.000477666	-0.000471501	-0.000393479	-0.000537404	-0.000583487	-0.000290949	-0.000525734	-0.0004704	-0.000191111	-0.000566694	-0.000293729	-0.000465849	-0.000306741	-0.000453837	-0.000465466	-0.000514275	-0.000553353	-0.000397138	-0.000300587	-0.000335864	-0.000134266	-0.000211977	-0.000487622	-0.00050286	-0.000433196	-0.00046844	-0.000386455	-0.000501738	-0.000402612	-0.000399048	-0.000340188	-0.000303067	-0.000268013	-0.000334416
Candidatus Sulcia	-0.000784325	-0.000484035	-0.000609511	-0.000420067	-0.000543579	-0.000614534	-0.000361659	-0.000202744	-0.000322684	-0.000501054	-0.000209727	-0.000458946	-0.000345815	-0.000481609	-0.000357244	-0.000544779	-0.000544634	-0.00041754	-0.000403991	-0.000308518	-0.00020979	-0.000230551	-0.000176838	-0.000229815	-0.000606533	-0.000489589	-0.000507093	-0.000485224	-0.000512243	-0.00044426	-0.000263005	-0.000237107	-0.000315596	-0.00027604	-0.000252951	-0.000464917
Psychromonas ingrahamii	-0.000563719	-0.000455384	-0.000558841	-0.000577793	-0.000493629	-0.000479866	-0.000418138	-0.000247835	-0.000301315	-0.000479365	-0.000147097	-0.00051061	-0.00047419	-0.000429221	-0.000445818	-0.000539291	-0.000445419	-0.000534223	-0.000436398	-0.000365375	-0.0002049	-0.000274335	-0.000106986	-0.000158693	-0.000505512	-0.00053314	-0.000561973	-0.000541248	-0.000501082	-0.000520712	-0.00026778	-0.000234942	-0.000391054	-0.000241815	-0.000272512	-0.000385063
Ruminococcus albus	-0.000689561	-0.00056378	-0.000437024	-0.000540841	-0.000511478	-0.000550756	-0.000287121	-0.000173367	-0.000258025	-0.00050868	-0.000150942	-0.000494152	-0.00052605	-0.000579634	-0.000494235	-0.000670271	-0.000608146	-0.00048193	-0.000418759	-0.000243714	-0.000160974	-0.000266438	-9.15226e-05	-0.00015384	-0.000555512	-0.000552436	-0.000630976	-0.000503692	-0.000516699	-0.000485403	-0.000220367	-0.000217535	-0.000266307	-0.000178724	-0.000211749	-0.000327745
Pyrobaculum calidifontis	-0.000372798	-0.000523594	-0.000549773	-0.000472611	-0.000526714	-0.000522791	-0.000432362	-0.00026016	-0.000314157	-0.000626429	-0.000290377	-0.000530069	-0.000259774	-0.000394686	-0.000360187	-0.000416615	-0.000504203	-0.000498693	-0.000461238	-0.000319157	-0.000294554	-0.00021359	-0.000183473	-0.000290277	-0.000537838	-0.000481762	-0.000468233	-0.000499303	-0.000471915	-0.000497207	-0.000419238	-0.00028704	-0.000359363	-0.000306053	-0.000243866	-0.000414774
Bartonella bacilliformis	-0.000620823	-0.000546747	-0.000515595	-0.000450345	-0.000378553	-0.000363309	-0.000550159	-0.000285669	-0.000415912	-0.000559169	-0.000172291	-0.00045374	-0.000551112	-0.000536879	-0.00037925	-0.000544779	-0.000448592	-0.00041754	-0.00042759	-0.000424038	-0.000216059	-0.000444047	-0.000118323	-0.000156048	-0.00042185	-0.000526172	-0.000494644	-0.000435535	-0.000411743	-0.000447935	-0.000253425	-0.000205843	-0.000357046	-0.000299331	-0.000331738	-0.000412609
Moorella thermoacetica	-0.000741204	-0.000595668	-0.000679559	-0.000526629	-0.000659078	-0.000806911	-0.000268953	-0.000102221	-0.000213882	-0.000392626	-0.000108781	-0.000350095	-0.000469093	-0.000536879	-0.000385092	-0.000559014	-0.000712835	-0.000554077	-0.000287825	-0.000175598	-0.000118665	-0.000105346	-7.48797e-05	-9.78144e-05	-0.00064601	-0.000584664	-0.0007215	-0.000670687	-0.000640739	-0.000537804	-0.000220367	-0.000149196	-0.000132831	-0.000146682	-0.000140903	-0.000224723
Gluconacetobacter diazotrophicus	-0.000413835	-0.000460516	-0.000451009	-0.000555006	-0.000454245	-0.000471225	-0.000407941	-0.000343694	-0.000554714	-0.000471682	-0.000156309	-0.000643058	-0.000312542	-0.00044636	-0.000376325	-0.000442599	-0.000441185	-0.000401543	-0.000440794	-0.000433147	-0.000331871	-0.000579394	-0.000134694	-0.000191382	-0.000537838	-0.00046842	-0.000431787	-0.000486106	-0.000430015	-0.00044426	-0.000273339	-0.000420022	-0.000309118	-0.00027604	-0.00026601	-0.000324775
Thermococcus onnurineus	-0.000432718	-0.000528638	-0.000501844	-0.000481481	-0.000541895	-0.000684544	-0.000375099	-0.000209876	-0.000291642	-0.000530212	-0.000222281	-0.000485897	-0.000518502	-0.000402116	-0.000357244	-0.000472865	-0.000528095	-0.000533117	-0.00045395	-0.000285318	-0.000218838	-0.000184975	-0.000158866	-0.000234039	-0.000550699	-0.000518416	-0.000465442	-0.000497546	-0.000488769	-0.000482674	-0.000467159	-0.00026862	-0.000294337	-0.000275285	-0.000246898	-0.000318825
Exiguobacterium sp.	-0.000714085	-0.000584732	-0.000579177	-0.000544114	-0.000598776	-0.000746643	-0.000387454	-0.000130815	-0.000293795	-0.000476806	-0.000116308	-0.000463104	-0.000512202	-0.000448802	-0.000489988	-0.00060686	-0.000522912	-0.000456084	-0.000368272	-0.000306741	-0.000147987	-0.000151658	-8.03146e-05	-0.000137838	-0.000552304	-0.000612107	-0.000561973	-0.000520329	-0.000520038	-0.00048813	-0.00026778	-0.000200705	-0.000208551	-0.00018821	-0.000187431	-0.000227047
Frateuria aurantia	-0.000485927	-0.000429614	-0.000519025	-0.000478157	-0.000405718	-0.000494635	-0.000417119	-0.000287254	-0.000350218	-0.000674427	-0.000416687	-0.000627083	-0.000265239	-0.000369793	-0.000360187	-0.000434711	-0.000468621	-0.000391219	-0.000411383	-0.000348495	-0.000332533	-0.000264063	-0.000166415	-0.000314448	-0.00052009	-0.000416157	-0.000407753	-0.000407731	-0.000384146	-0.000389587	-0.00037446	-0.000306024	-0.000480464	-0.0003453	-0.000308209	-0.000457083
Methylovorus sp.	-0.00069502	-0.000604596	-0.000678455	-0.000696444	-0.000409207	-0.000440199	-0.000514589	-0.000110467	-0.000268922	-0.000483201	-0.000105596	-0.000481763	-0.000425487	-0.000405825	-0.000445818	-0.000634905	-0.0005198	-0.00059897	-0.000277014	-0.000190053	-0.000139991	-0.000173395	-7.4425e-05	-7.48089e-05	-0.000823889	-0.000537779	-0.000540106	-0.000730405	-0.000545547	-0.000602856	-0.000208953	-0.000184459	-0.00015531	-0.000128742	-0.000145731	-0.000215398
Nitrosococcus halophilus	-0.000463011	-0.000512475	-0.000464941	-0.00049033	-0.000574606	-0.000536189	-0.00048571	-0.000164394	-0.000290565	-0.000515025	-0.000153628	-0.00052291	-0.000312542	-0.000592616	-0.000460123	-0.000548068	-0.000444361	-0.000496462	-0.000387669	-0.000368856	-0.000217449	-0.000399095	-0.00014874	-0.000209416	-0.000508756	-0.000475489	-0.000509854	-0.000599981	-0.000479789	-0.000502644	-0.000319698	-0.000256498	-0.000234891	-0.000247938	-0.000241335	-0.000294891
Nitrosospira multiformis	-0.000438508	-0.000469737	-0.000481129	-0.000503568	-0.000376793	-0.000382385	-0.000513597	-0.000225689	-0.000497561	-0.0004704	-0.000122607	-0.00062208	-0.000335211	-0.000521335	-0.000360187	-0.000523888	-0.000534305	-0.000565068	-0.000534808	-0.000370015	-0.000248478	-0.000423142	-8.48156e-05	-0.000139178	-0.000489252	-0.000509089	-0.000519504	-0.000529058	-0.000510014	-0.000500832	-0.000224427	-0.000319997	-0.000251863	-0.000245644	-0.000234233	-0.000311369
Ketogulonicigenium vulgare	-0.000548275	-0.000517533	-0.000490349	-0.000546295	-0.000618684	-0.000672746	-0.000401808	-0.000191718	-0.000308814	-0.000566692	-0.000164321	-0.000500331	-0.00035638	-0.000429221	-0.000488571	-0.000555733	-0.00053844	-0.000528692	-0.000409906	-0.000216762	-0.000177406	-0.00016674	-0.000129118	-0.000183163	-0.000604947	-0.000551666	-0.000537365	-0.000502815	-0.000507783	-0.000521613	-0.000285995	-0.000205843	-0.000265106	-0.000213258	-0.000170149	-0.000273004
Cellulomonas fimi	-0.000308676	-0.000416139	-0.000307177	-0.000382693	-0.000342258	-0.0003222	-0.000234357	-0.000272949	-0.000209413	-0.000386064	-0.000168501	-0.000306762	-0.000243296	-0.00041323	-0.000213482	-0.000492909	-0.00108974	-0.000714196	-0.000304719	-0.000233954	-0.000254629	-0.000602377	-7.66956e-05	-0.000130213	-0.000418529	-0.000454241	-0.000393535	-0.000427486	-0.00178079	-0.000750198	-0.000207317	-0.000336671	-0.000218393	-0.000198428	-0.000226596	-0.000233232
Brucella pinnipedialis	-0.00049591	-0.000548754	-0.000438192	-0.000585362	-0.000474844	-0.000460085	-0.000337731	-0.000209876	-0.000281931	-0.000515025	-0.000283586	-0.000556552	-0.000324567	-0.000471918	-0.00046583	-0.000495129	-0.000434824	-0.000498693	-0.000462694	-0.000242497	-0.000218144	-0.000199748	-0.000131266	-0.000230661	-0.000568321	-0.000559362	-0.000585088	-0.000546462	-0.000460638	-0.000496301	-0.00031268	-0.000222627	-0.000355306	-0.000236443	-0.000241335	-0.000360947
Rickettsia heilongjiangensis	-0.000409463	-0.000546747	-0.000578049	-0.000607997	-0.000443902	-0.000542265	-0.000429319	-0.000188396	-0.000342831	-0.000527685	-0.000160892	-0.000424453	-0.000337865	-0.000452461	-0.000352824	-0.000549163	-0.000509409	-0.00049423	-0.00044957	-0.00030437	-0.000206997	-0.000156703	-0.000140245	-0.000205994	-0.00056032	-0.000473134	-0.000511234	-0.000516832	-0.000497728	-0.000558402	-0.000369871	-0.00027643	-0.000288994	-0.000266963	-0.000258486	-0.000279817
Mannheimia succiniciproducens	-0.000562317	-0.000510451	-0.000457982	-0.000496955	-0.000429199	-0.000497091	-0.000571753	-0.000167204	-0.000302388	-0.000433024	-9.83926e-05	-0.000407606	-0.000400882	-0.00050453	-0.000382172	-0.000461684	-0.000560083	-0.000431192	-0.000403991	-0.000381585	-0.000176696	-0.000492857	-0.00010083	-0.000125706	-0.000521706	-0.000643171	-0.000620219	-0.000536899	-0.000530038	-0.000435054	-0.000260614	-0.000181488	-0.00023854	-0.000207028	-0.000244371	-0.000338115
Rhodococcus jostii	-0.000432718	-0.000519554	-0.00057015	-0.000524438	-0.000505537	-0.000577339	-0.000498681	-0.000228402	-0.000362838	-0.000485757	-0.000154777	-0.000536195	-0.000376091	-0.000473131	-0.000355772	-0.000434711	-0.000461255	-0.000459466	-0.000484467	-0.000340311	-0.000192969	-0.000400603	-0.00010083	-0.000150743	-0.000503889	-0.000507533	-0.000489099	-0.00049315	-0.000404865	-0.000508072	-0.000291512	-0.000310923	-0.000234283	-0.000234905	-0.000263003	-0.000273762
Mycoplasma haemocanis	-0.000403624	-0.000658803	-0.000828796	-0.000730145	-0.000380313	-0.000397564	-0.000444509	-0.000171689	-0.000278685	-0.00051756	-0.000166982	-0.000393855	-0.00029238	-0.000363539	-0.000392379	-0.000488463	-0.000461255	-0.000605503	-0.000366774	-0.000275136	-0.000143631	-0.000348923	-0.000112669	-0.000122993	-0.000516855	-0.000483329	-0.000687074	-0.000539509	-0.000442523	-0.000609046	-0.00030486	-0.000214619	-0.000205464	-0.00019686	-0.000246898	-0.000259317
Mycobacterium vanbaalenii	-0.00047878	-0.000471782	-0.00060503	-0.000409916	-0.00081206	-0.000571311	-0.000435402	-0.000263363	-0.000300242	-0.000401791	-0.000239505	-0.000374719	-0.000366909	-0.000376035	-0.000306741	-0.000438094	-0.000459147	-0.000515386	-0.000371264	-0.000357238	-0.000240249	-0.000295529	-0.000165578	-0.000235304	-0.000400209	-0.000484895	-0.000483545	-0.000525568	-0.00044706	-0.000490856	-0.000289149	-0.000253636	-0.000369193	-0.000227973	-0.000327342	-0.00032997
Sulfurospirillum deleyianum	-0.000760109	-0.000508425	-0.000373379	-0.000514565	-0.000560378	-0.00052401	-0.000401808	-0.000171689	-0.000189171	-0.000378172	-0.000129262	-0.000392795	-0.000508417	-0.000540458	-0.000494235	-0.00062306	-0.000593882	-0.000360043	-0.000313887	-0.000316206	-0.000182374	-0.000345088	-0.000158445	-0.000184464	-0.00049739	-0.000570113	-0.000626945	-0.000453358	-0.000586271	-0.000374604	-0.000254225	-0.00019997	-0.00022452	-0.000178724	-0.000277999	-0.000284349
Eggerthella lenta	-0.000337186	-0.00056178	-0.000454497	-0.000577793	-0.000551146	-0.000466278	-0.000379223	-0.000245685	-0.00030346	-0.000591676	-0.000288234	-0.000661962	-0.00025155	-0.00041323	-0.000345442	-0.000372091	-0.000424197	-0.000457212	-0.000458325	-0.000340311	-0.000240249	-0.000174225	-0.000185541	-0.000252941	-0.000495764	-0.000484112	-0.000458456	-0.000487868	-0.000389915	-0.000460771	-0.000330579	-0.000282095	-0.000363415	-0.00026393	-0.000255469	-0.00043635
Arthrobacter arilaitensis	-0.000458699	-0.000524603	-0.000500696	-0.000496955	-0.0006021	-0.000562859	-0.000416101	-0.000149697	-0.00029487	-0.00059043	-0.000169639	-0.000559597	-0.000296425	-0.000491276	-0.000408354	-0.000447098	-0.000571378	-0.000513164	-0.000398065	-0.000261896	-0.000194377	-0.00017754	-0.000144074	-0.000208988	-0.000555512	-0.000511423	-0.000479375	-0.000536028	-0.000453855	-0.000493579	-0.000284417	-0.000217535	-0.000264506	-0.000231057	-0.000183781	-0.000314353
Salinispora arenicola	-0.000346129	-0.000438913	-0.000459142	-0.000443638	-0.000238691	-0.000233961	-0.000353358	-0.000303053	-0.000369128	-0.000430432	-0.000323713	-0.000506502	-0.000270692	-0.000361034	-0.000249106	-0.000449346	-0.000370552	-0.000516497	-0.000452491	-0.000433716	-0.000301926	-0.000426885	-0.00015339	-0.000236569	-0.000468013	-0.000432076	-0.000428968	-0.000584508	-0.000422033	-0.00047721	-0.000293086	-0.000299712	-0.000572763	-0.00030978	-0.000416908	-0.000651333
Ignisphaera aggregans	-0.000468753	-0.000525612	-0.00045682	-0.00050907	-0.00043872	-0.000447669	-0.000411003	-0.000209328	-0.000275435	-0.000616526	-0.000161655	-0.000441218	-0.00037347	-0.000557121	-0.000444385	-0.000505107	-0.000513568	-0.000477448	-0.000375746	-0.00030437	-0.000213971	-0.000314997	-0.000106986	-0.000158693	-0.00052978	-0.000465274	-0.000541476	-0.000458688	-0.000479789	-0.00049902	-0.000243803	-0.000177768	-0.000359363	-0.000215589	-0.00028248	-0.000384335
Muricauda ruestringensis	-0.000331208	-0.000458464	-0.000537273	-0.000569126	-0.000536841	-0.000659737	-0.000509625	-0.000307774	-0.000374361	-0.000545344	-0.000251877	-0.000449571	-0.000262508	-0.000357272	-0.00030224	-0.000423412	-0.000508368	-0.000419819	-0.000417285	-0.000313843	-0.000236122	-0.000201382	-0.000195434	-0.000189223	-0.000568321	-0.000462912	-0.000414839	-0.000485224	-0.000488769	-0.000425824	-0.000385141	-0.000248619	-0.000294337	-0.000233367	-0.000203507	-0.000374855
Treponema pallidum	-0.000418202	-0.000502341	-0.000421812	-0.000553918	-0.000417044	-0.000469989	-0.000357512	-0.00024891	-0.000350218	-0.000562932	-0.000361521	-0.000551471	-0.000258405	-0.000430448	-0.000393834	-0.000458323	-0.000469673	-0.00047969	-0.000387669	-0.000306741	-0.000256676	-0.000207089	-0.000135977	-0.000255449	-0.000500641	-0.000514532	-0.000412007	-0.000485224	-0.000453855	-0.000419348	-0.00031268	-0.000220447	-0.000383017	-0.000268478	-0.000269013	-0.000415496
Desulfotalea psychrophila	-0.000399238	-0.00056378	-0.000750854	-0.000676333	-0.00048254	-0.000437705	-0.000377162	-0.000162142	-0.000278685	-0.000479365	-0.00022412	-0.000412879	-0.000305839	-0.000381019	-0.000352824	-0.000515061	-0.000501076	-0.000582597	-0.000371264	-0.000296052	-0.000180956	-0.000168407	-0.00012049	-0.000181862	-0.000534616	-0.000480195	-0.000576943	-0.000484343	-0.000473041	-0.000555721	-0.000289937	-0.000224806	-0.000254277	-0.000225657	-0.000215343	-0.000272245
Thermoproteus neutrophilus	-0.000714085	-0.000436849	-0.000422984	-0.000485908	-0.000505537	-0.000460085	-0.000215744	-0.000255881	-0.000232758	-0.000380805	-0.000299285	-0.000319834	-0.000433221	-0.000502123	-0.000435771	-0.000506215	-0.000401773	-0.000385469	-0.000381713	-0.000253429	-0.000307274	-0.00026881	-0.000334954	-0.000322999	-0.000445005	-0.000444758	-0.000494644	-0.000434642	-0.000434569	-0.000431365	-0.00031268	-0.000257927	-0.000290776	-0.00032167	-0.000321469	-0.000376315
Streptococcus gallolyticus	-0.000416747	-0.000603605	-0.00067514	-0.000545205	-0.000560378	-0.000526449	-0.000328314	-0.000156499	-0.00025584	-0.000480645	-0.000140534	-0.000528025	-0.000323233	-0.000456117	-0.00037925	-0.00043922	-0.000559055	-0.00048193	-0.000430528	-0.000241278	-0.000157378	-0.000155863	-0.000110924	-0.000174904	-0.000568321	-0.000509089	-0.000546951	-0.000546462	-0.000499964	-0.000521613	-0.000255824	-0.000204377	-0.000214708	-0.000218692	-0.00019989	-0.000306137
Sulfurimonas autotrophica	-0.000570721	-0.000524603	-0.000528159	-0.000494748	-0.000309106	-0.000337685	-0.000369937	-0.000222971	-0.000354431	-0.000501054	-0.0001008	-0.00051061	-0.000362965	-0.00042062	-0.000371932	-0.000500676	-0.000460201	-0.000507605	-0.000467059	-0.000322694	-0.000231297	-0.000314221	-0.000107424	-0.000160014	-0.00056992	-0.000400165	-0.000529131	-0.000564661	-0.000465153	-0.000463516	-0.000197469	-0.000232051	-0.000335521	-0.000234136	-0.000228636	-0.000432764
Intrasporangium calvum	-0.000402162	-0.000538708	-0.000541822	-0.000487014	-0.000448215	-0.000408902	-0.000502664	-0.000155367	-0.000310953	-0.000545344	-0.000156309	-0.000405494	-0.000270692	-0.000431674	-0.000358716	-0.000442599	-0.000520838	-0.000529798	-0.000408428	-0.000356656	-0.000189445	-0.00032197	-9.33026e-05	-0.000146307	-0.000611287	-0.000469206	-0.000560609	-0.000563796	-0.000452724	-0.000567328	-0.000329803	-0.000208041	-0.000245817	-0.000202342	-0.000213803	-0.000273004
Sphingopyxis alaskensis	-0.000353561	-0.000581744	-0.000700497	-0.000589682	-0.000437855	-0.000393776	-0.000296685	-0.00020878	-0.000293795	-0.000542826	-0.000346527	-0.000404438	-0.000316556	-0.000415695	-0.000357244	-0.000388144	-0.000408195	-0.000536434	-0.000301655	-0.000246755	-0.000266882	-0.000251357	-0.000120057	-0.000234039	-0.00047783	-0.00049662	-0.000593219	-0.00049315	-0.000395673	-0.0005153	-0.000311118	-0.000219719	-0.000342519	-0.000260133	-0.000264507	-0.000338115
Thiomonas intermedia	-0.000527125	-0.000533676	-0.000418292	-0.00050687	-0.000436126	-0.000433962	-0.000309382	-0.000174485	-0.000251462	-0.000532738	-0.000129262	-0.00052598	-0.000419029	-0.000547607	-0.000494235	-0.000513956	-0.000518762	-0.000426647	-0.00042759	-0.000292479	-0.000188033	-0.000196476	-8.92927e-05	-0.000137838	-0.000550699	-0.000585428	-0.000567422	-0.000501059	-0.000470789	-0.000456192	-0.000254225	-0.000197026	-0.000230017	-0.000176344	-0.000285959	-0.00032626
Aminobacterium colombiense	-0.000424016	-0.000464617	-0.000534996	-0.000439161	-0.000460265	-0.000497091	-0.000421191	-0.000269226	-0.000433416	-0.000536524	-0.000173427	-0.000519839	-0.00027749	-0.000392205	-0.000314226	-0.000424543	-0.000406055	-0.000578221	-0.000436398	-0.000356656	-0.0002021	-0.000184975	-0.000129548	-0.000159134	-0.000492509	-0.000515309	-0.000482156	-0.0004578	-0.000430015	-0.000527917	-0.000293086	-0.000282802	-0.000340188	-0.000251756	-0.000236772	-0.000329229
Lactobacillus delbrueckii	-0.000399238	-0.000493199	-0.000536135	-0.000484802	-0.000543579	-0.000547119	-0.000359586	-0.000191718	-0.000286251	-0.00059043	-0.000260929	-0.000449571	-0.000408671	-0.000400879	-0.00037925	-0.0004829	-0.000545666	-0.000406121	-0.000319982	-0.00023945	-0.000221614	-0.000142362	-0.000130836	-0.00021709	-0.000622362	-0.000451873	-0.000424736	-0.000567255	-0.000552177	-0.000449772	-0.000284417	-0.000227707	-0.000270502	-0.00025709	-0.000183259	-0.000311369
Azospirillum lipoferum	-0.000438508	-0.000468713	-0.000492651	-0.000459267	-0.000404846	-0.000506901	-0.000374067	-0.000267628	-0.000370176	-0.000623955	-0.000337774	-0.000495182	-0.000284269	-0.000404589	-0.000354298	-0.000441473	-0.000436946	-0.000406121	-0.000408428	-0.000320926	-0.000253264	-0.000197295	-0.000138966	-0.000259623	-0.000469651	-0.000400165	-0.000389258	-0.000431066	-0.000432293	-0.000426748	-0.000346822	-0.00026862	-0.00039048	-0.000306798	-0.000267512	-0.000401039
Ferrimonas balearica	-0.000591662	-0.000718252	-0.00065188	-0.000531007	-0.00042139	-0.000635997	-0.000204711	-8.79204e-05	-0.00017326	-0.000252948	-5.55259e-05	-0.000319834	-0.000491974	-0.000611436	-0.000430017	-0.000678808	-0.000567274	-0.0006142	-0.000214224	-0.000148211	-9.38933e-05	-9.74377e-05	-4.51277e-05	-8.42744e-05	-0.00059701	-0.000709204	-0.000725459	-0.000724546	-0.0005022	-0.000567328	-0.000160025	-0.000122349	-0.00011784	-0.000118017	-0.000121955	-0.00017603
Pseudomonas mendocina	-0.00028899	-0.000343672	-0.00034588	-0.000399734	-0.000460265	-0.000430214	-0.000596166	-0.000349894	-0.000459003	-0.000600388	-0.000216383	-0.000611055	-0.000239157	-0.000301521	-0.000258301	-0.000332747	-0.000413537	-0.000335571	-0.00064076	-0.000478353	-0.000295225	-0.000228136	-0.000166415	-0.000213683	-0.000371692	-0.000381676	-0.00034905	-0.000396002	-0.000399123	-0.000381168	-0.000325921	-0.000331124	-0.0004933	-0.000335724	-0.000334665	-0.000534019
Lactobacillus buchneri	-0.000319214	-0.000489128	-0.000496101	-0.000517859	-0.00038295	-0.000413928	-0.000385398	-0.000276666	-0.000344944	-0.000527685	-0.000251877	-0.000411825	-0.000272053	-0.000325733	-0.000297731	-0.000426805	-0.000439066	-0.000500923	-0.000384692	-0.000316797	-0.000279745	-0.000314997	-0.000238502	-0.000296854	-0.000518473	-0.000447131	-0.000424736	-0.000449801	-0.000458378	-0.000458025	-0.000354525	-0.000315115	-0.00034543	-0.000279811	-0.000281485	-0.000408275
Starkeya novella	-0.000346129	-0.000443038	-0.000454497	-0.000524438	-0.000397855	-0.000437705	-0.000270025	-0.000187842	-0.000332246	-0.000259841	-9.3964e-05	-0.000254901	-0.000324567	-0.000567799	-0.000309738	-0.000894283	-0.000527059	-0.000636953	-0.000298588	-0.00017686	-8.47251e-05	-0.000169239	-6.43495e-05	-0.000102438	-0.000669546	-0.000645436	-0.000529131	-0.00075461	-0.000758549	-0.000620519	-0.00026937	-0.00013546	-0.000167996	-0.000199995	-0.000181168	-0.000234775
Variovorax paradoxus	-0.000353561	-0.000404696	-0.000446354	-0.00043692	-0.000452523	-0.000408902	-0.000375099	-0.000288839	-0.000344944	-0.000403098	-0.000475686	-0.0004213	-0.000223909	-0.000357272	-0.000285667	-0.000358265	-0.000377036	-0.000392368	-0.000434932	-0.000356656	-0.000382391	-0.000348923	-0.000187194	-0.000354127	-0.000383465	-0.000384094	-0.000376391	-0.000435535	-0.000376052	-0.000405431	-0.00036144	-0.00026221	-0.000564554	-0.000328336	-0.000352164	-0.000458508
Alteromonas macleodii	-0.000408004	-0.000439945	-0.000504139	-0.000452577	-0.000518256	-0.000584561	-0.00033355	-0.000215889	-0.000308814	-0.000522625	-0.000257675	-0.000462065	-0.000278848	-0.000418159	-0.000327647	-0.000462804	-0.000489591	-0.0004164	-0.000387669	-0.00027033	-0.000232677	-0.000194838	-0.000189258	-0.00022643	-0.000516855	-0.000580074	-0.000477984	-0.000506324	-0.000424316	-0.0004212	-0.000326698	-0.000256498	-0.00028066	-0.000266205	-0.000228636	-0.00031808
Methylobacterium extorquens	-0.000534187	-0.000486073	-0.000428841	-0.000496955	-0.000396105	-0.000367134	-0.000487708	-0.00019724	-0.000218339	-0.000357028	-0.000233291	-0.000401267	-0.000394376	-0.000494895	-0.000409803	-0.000550259	-0.000418871	-0.000385469	-0.00040547	-0.00033269	-0.000200698	-0.000317323	-0.000109613	-0.000182296	-0.000526552	-0.000549354	-0.000657767	-0.000465783	-0.000414032	-0.000423975	-0.000268575	-0.000197762	-0.000306169	-0.000206248	-0.000300814	-0.000332194
Chlamydophila caviae	-0.00135632	-0.000370123	-0.000482283	-0.000451461	-0.000439584	-0.000445181	-0.000281792	-0.00025052	-0.000302388	-0.000572951	-0.000372285	-0.0004297	-0.000262508	-0.000349734	-0.000305242	-0.000349012	-0.000366221	-0.000320316	-0.000339697	-0.000251005	-0.000237499	-0.000225719	-0.000152123	-0.000263789	-0.000428481	-0.000396154	-0.000428968	-0.000401421	-0.000327029	-0.000327298	-0.00031814	-0.000213889	-0.000397926	-0.000275285	-0.000256978	-0.000414053
Mahella australiensis	-0.000452941	-0.000508425	-0.000494951	-0.000522246	-0.000498737	-0.000516686	-0.000216844	-0.000203843	-0.000291642	-0.000376855	-7.3546e-05	-0.000324177	-0.000328563	-0.00042185	-0.000332107	-0.000490687	-0.000685861	-0.00048081	-0.000344228	-0.000224148	-0.00022092	-0.00050533	-8.16675e-05	-0.000129763	-0.000536227	-0.000526172	-0.000553786	-0.000444458	-0.000883319	-0.000507168	-0.000162549	-0.000200705	-0.000136066	-0.000161988	-0.000136058	-0.000299395
Pelotomaculum thermopropionicum	-0.000425467	-0.000393213	-0.000389998	-0.000452577	-0.000429199	-0.000479866	-0.000547206	-0.000219161	-0.000417976	-0.000635079	-0.000140147	-0.000479694	-0.000263874	-0.000332069	-0.000348397	-0.000420015	-0.000508368	-0.000363523	-0.000448109	-0.000425748	-0.000246423	-0.000252949	-0.000207722	-0.000220492	-0.000430137	-0.000383288	-0.000366346	-0.000414029	-0.000484282	-0.000377419	-0.000327474	-0.000296198	-0.000325577	-0.000295589	-0.000247908	-0.000390155
Desulfotomaculum acetoxidans	-0.000390449	-0.000534683	-0.000380512	-0.000569126	-0.000372387	-0.000407644	-0.000315708	-0.000159323	-0.000295946	-0.000376855	-0.000156309	-0.000530069	-0.000272053	-0.000547607	-0.000457267	-0.000465042	-0.000422068	-0.00039007	-0.000387669	-0.000243105	-0.000213275	-0.000186623	-0.000122653	-0.000182296	-0.000600186	-0.000528496	-0.000758335	-0.000581063	-0.000411743	-0.000434132	-0.000260614	-0.00025292	-0.00033143	-0.000253281	-0.000196265	-0.000335156
Rhodothermus marinus	-0.000368369	-0.00050437	-0.000406532	-0.000483695	-0.000420521	-0.000531322	-0.000390535	-0.000202744	-0.000326938	-0.000497235	-0.000241328	-0.000452699	-0.000239157	-0.000534491	-0.000361658	-0.000440347	-0.000434824	-0.00042892	-0.000478673	-0.000303776	-0.000224385	-0.000276699	-0.000114847	-0.000183597	-0.000565123	-0.000473134	-0.000441635	-0.000520329	-0.000401421	-0.000468086	-0.000276509	-0.000275721	-0.000359942	-0.000210145	-0.00021483	-0.000288872
Clostridium clariflavum	-0.000618053	-0.000473827	-0.000439359	-0.00050687	-0.000461124	-0.000446425	-0.000463658	-0.000154235	-0.000276519	-0.00050995	-9.63821e-05	-0.000523934	-0.000299118	-0.000518938	-0.000401102	-0.00052058	-0.000463361	-0.000420958	-0.000316936	-0.000367116	-0.00016241	-0.00034739	-9.2858e-05	-0.000144528	-0.000489252	-0.000412166	-0.000451457	-0.000456024	-0.000451592	-0.000382105	-0.000270164	-0.00020511	-0.000263305	-0.00021248	-0.000250431	-0.000433481
Cyanothece sp.	-0.000803091	-0.000533676	-0.000635199	-0.000531007	-0.000415304	-0.000445181	-0.000246311	-9.92594e-05	-0.00018464	-0.000279031	-9.31565e-05	-0.00030567	-0.000498306	-0.000576086	-0.000457267	-0.000618745	-0.000539473	-0.000507605	-0.000300122	-0.000211822	-0.000129006	-0.000175884	-8.16675e-05	-9.3634e-05	-0.000510377	-0.000621978	-0.000653757	-0.000523823	-0.000454987	-0.000502644	-0.000172603	-0.000132387	-0.000167996	-0.000161988	-0.000169623	-0.000285103
Maricaulis maris	-0.000500181	-0.000480975	-0.000522453	-0.000406525	-0.000670559	-0.00058937	-0.000305157	-0.000195585	-0.000279767	-0.000413537	-0.000171534	-0.000417092	-0.000300464	-0.000424309	-0.000428577	-0.000465042	-0.000448592	-0.00042892	-0.000380223	-0.000269729	-0.000190855	-0.000253745	-0.000144924	-0.000186629	-0.000383465	-0.000481762	-0.000555151	-0.000469325	-0.000461767	-0.00044058	-0.000246212	-0.000229156	-0.00029137	-0.000250993	-0.000248918	-0.000329229
Treponema azotonutricium	-0.000386045	-0.000742428	-0.000862047	-0.000743777	-0.00035736	-0.000340258	-0.000270025	-0.000130239	-0.000217226	-0.000512488	-0.000130433	-0.000328513	-0.000317893	-0.000403353	-0.000332107	-0.000444849	-0.000453873	-0.000669278	-0.000280108	-0.000183156	-0.000131945	-0.000184975	-8.66092e-05	-0.000152514	-0.000550699	-0.000485678	-0.000567422	-0.000515957	-0.000458378	-0.000680972	-0.000165069	-0.000153744	-0.000184335	-0.00017396	-0.000228636	-0.000252442
Sphaerochaeta pleomorpha	-0.000332704	-0.000501326	-0.000457982	-0.000518956	-0.000428332	-0.000479866	-0.000347118	-0.00019724	-0.000260209	-0.000418744	-0.000200443	-0.000458946	-0.000272053	-0.000505732	-0.000336559	-0.00042228	-0.000457039	-0.000442528	-0.000521923	-0.000255852	-0.000242309	-0.000204645	-0.000159286	-0.000244141	-0.00056032	-0.000537779	-0.000457057	-0.000545593	-0.000382991	-0.000473563	-0.000270164	-0.00020144	-0.000285426	-0.000251756	-0.000190554	-0.00031808
Acetobacter pasteurianus	-0.00037722	-0.000533676	-0.00060503	-0.000603694	-0.000483394	-0.000457606	-0.000282858	-0.000133119	-0.000239378	-0.000476806	-0.000130043	-0.000361897	-0.000369535	-0.000487654	-0.000427136	-0.000515061	-0.000485406	-0.000498693	-0.000342718	-0.000209966	-0.000141448	-0.000140665	-0.000118323	-0.000152956	-0.000489252	-0.000553206	-0.000673773	-0.000456024	-0.000459508	-0.000498114	-0.000185082	-0.000177023	-0.000195552	-0.000214812	-0.000240322	-0.000309128
Methanococcus voltae	-0.000378692	-0.000404696	-0.000522453	-0.00048812	-0.000500438	-0.000514242	-0.0005245	-0.000196137	-0.000313089	-0.000466551	-0.000171913	-0.00054842	-0.00027749	-0.00042062	-0.000366065	-0.000438094	-0.000441185	-0.00039007	-0.000375746	-0.000357238	-0.000200698	-0.000332011	-0.000131695	-0.000180125	-0.000428481	-0.000490371	-0.000455658	-0.000515083	-0.000391067	-0.000430442	-0.00026778	-0.000251487	-0.000232456	-0.000216365	-0.000195228	-0.00026769
Rothia dentocariosa	-0.000468753	-0.0005907	-0.000660754	-0.000563701	-0.000360018	-0.000425212	-0.000295624	-0.000176719	-0.000230546	-0.00050868	-0.000208986	-0.000340403	-0.000300464	-0.000394686	-0.000338041	-0.000462804	-0.000454929	-0.000505379	-0.000313887	-0.000215528	-0.000163845	-0.000187446	-0.000111797	-0.000174904	-0.000531393	-0.000513755	-0.000597279	-0.000515083	-0.000475292	-0.000537804	-0.000236558	-0.000185201	-0.000222071	-0.000210145	-0.000200924	-0.00026921
Carnobacterium sp.	-0.000399238	-0.000516522	-0.000736669	-0.000584282	-0.000366209	-0.000412672	-0.000439453	-0.000157629	-0.000261299	-0.000480645	-0.000114332	-0.000411825	-0.000313881	-0.000402116	-0.000324671	-0.000414346	-0.000417805	-0.000516497	-0.000477223	-0.000273335	-0.000126061	-0.000227331	-6.43495e-05	-9.54942e-05	-0.000468013	-0.000455819	-0.000616179	-0.000544725	-0.000403718	-0.000510784	-0.000244606	-0.000194077	-0.000208551	-0.000174755	-0.000214317	-0.000253207
Phenylobacterium zucineum	-0.000461574	-0.000472805	-0.000490349	-0.00059292	-0.000371505	-0.000388719	-0.000305157	-0.000147423	-0.000300242	-0.000421345	-9.47707e-05	-0.000381111	-0.000386553	-0.000557121	-0.000349873	-0.000620903	-0.000521875	-0.000545264	-0.000222177	-0.000193804	-9.16101e-05	-0.00020546	-7.03206e-05	-0.000105202	-0.000549093	-0.000488807	-0.000551053	-0.000621386	-0.000524486	-0.000543187	-0.000293086	-0.000144633	-0.000216552	-0.000161988	-0.000171728	-0.000209938
Heliobacterium modesticaldum	-0.00042982	-0.000424438	-0.00043352	-0.000351784	-0.000337801	-0.000400087	-0.000479708	-0.000218616	-0.000306674	-0.000255708	-8.87025e-05	-0.000591952	-0.000280204	-0.000415695	-0.000306741	-0.000521683	-0.000634524	-0.000471838	-0.000363778	-0.000323283	-0.000194377	-0.000414145	-8.07658e-05	-0.000101053	-0.000451593	-0.000446341	-0.000428968	-0.00039148	-0.000863565	-0.00051981	-0.000185082	-0.000289861	-0.000165467	-0.000180309	-0.000189514	-0.00026541
Thermoplasma volcanium	-0.000365413	-0.000453329	-0.000580304	-0.000403131	-0.000507235	-0.000632427	-0.000308326	-0.000147992	-0.000238276	-0.000493413	-0.000137434	-0.000404438	-0.000303153	-0.000473131	-0.000374861	-0.000509534	-0.000526023	-0.000437998	-0.000356274	-0.000225377	-0.000140719	-0.000114061	-0.000126105	-0.000160454	-0.000539448	-0.000491934	-0.000549686	-0.00052993	-0.000448193	-0.000549458	-0.000244606	-0.000182974	-0.000222684	-0.000177931	-0.00015746	-0.000263888
Desulfobacterium autotrophicum	-0.000368369	-0.000442007	-0.000432351	-0.000464833	-0.000500438	-0.000509349	-0.00033982	-0.000198893	-0.000309884	-0.000451115	-0.000226325	-0.000458946	-0.000286976	-0.000471918	-0.000332107	-0.00045047	-0.000465466	-0.000412977	-0.000429059	-0.000291883	-0.000219532	-0.000167574	-0.000135122	-0.000215813	-0.000464735	-0.000462125	-0.00039211	-0.000400518	-0.000428876	-0.000411933	-0.000282837	-0.000255067	-0.000313242	-0.000257851	-0.000229145	-0.000340333
Geobacillus thermodenitrificans	-0.000503025	-0.000533676	-0.000607271	-0.00046372	-0.000441312	-0.000510573	-0.000315708	-0.00018229	-0.000279767	-0.000474245	-0.000114727	-0.000519839	-0.000297772	-0.000451242	-0.00041125	-0.00046616	-0.000466518	-0.000496462	-0.000348751	-0.00023823	-0.000159537	-0.000149129	-8.48156e-05	-0.000143193	-0.000463094	-0.000441592	-0.000557881	-0.000472864	-0.000407159	-0.000504454	-0.000198292	-0.000186683	-0.000196174	-0.00017396	-0.000162231	-0.000313608
Acetobacterium woodii	-0.000860368	-0.000509438	-0.0004915	-0.000421193	-0.000665642	-0.000503225	-0.000349199	-0.000101037	-0.000218339	-0.000280396	-0.000102001	-0.000479694	-0.00039698	-0.000505732	-0.000432895	-0.000545875	-0.00053844	-0.000408408	-0.000277014	-0.000180011	-0.000151607	-0.000253745	-6.61923e-05	-7.19465e-05	-0.00045817	-0.000443967	-0.000431787	-0.000494909	-0.000449326	-0.000387718	-0.000126789	-0.000140054	-0.000197415	-0.000163589	-0.000272012	-0.000277548
Mycobacterium avium	-0.00048164	-0.00049828	-0.000412417	-0.000477048	-0.000485102	-0.000473696	-0.000400785	-0.000173926	-0.000288409	-0.000541566	-0.000210468	-0.000547403	-0.000263874	-0.00045368	-0.000315721	-0.000392716	-0.000442244	-0.000394664	-0.000375746	-0.000245539	-0.000192969	-0.000224913	-0.000130836	-0.000188791	-0.000468013	-0.000476274	-0.000472415	-0.000487868	-0.000394522	-0.00040171	-0.000297017	-0.000204377	-0.000233674	-0.000239514	-0.000185868	-0.000279817
Burkholderia vietnamiensis	-0.000491635	-0.000477913	-0.000517882	-0.000504669	-0.000621994	-0.000658552	-0.000248477	-0.000101629	-0.000190301	-0.000323683	-7.68477e-05	-0.000346868	-0.000386553	-0.000574903	-0.000471528	-0.000533796	-0.000543603	-0.000487526	-0.000327581	-0.000173071	-0.000103724	-0.000138966	-8.83991e-05	-0.000117095	-0.000544273	-0.000511423	-0.000534622	-0.000556004	-0.000512243	-0.000479943	-0.000194175	-0.000144633	-0.000145722	-0.000131203	-0.000142514	-0.00021384
Spirochaeta caldaria	-0.000425467	-0.000355339	-0.000387629	-0.0004414	-0.000410079	-0.000437705	-0.000303042	-0.000196137	-0.000279767	-0.000490862	-0.00029715	-0.000454782	-0.000282915	-0.000369793	-0.000327647	-0.000380128	-0.000427388	-0.000392368	-0.000362279	-0.000316797	-0.000282444	-0.000184151	-0.000184714	-0.000294801	-0.000479464	-0.000402568	-0.000450055	-0.000452469	-0.000343462	-0.00040729	-0.000339872	-0.000269331	-0.000389907	-0.000288839	-0.000252951	-0.000434916
Clostridium difficile	-0.000511547	-0.000369069	-0.000592683	-0.000522246	-0.000277358	-0.000306626	-0.000231085	-0.000432916	-0.000598323	-0.00071834	-0.000327235	-0.000274895	-0.00025155	-0.000348475	-0.00026441	-0.000382421	-0.000333539	-0.000325019	-0.00031846	-0.000274536	-0.000271629	-0.000282206	-0.000115282	-0.000237833	-0.00034461	-0.0003206	-0.000436011	-0.000374238	-0.000315232	-0.000331112	-0.000239781	-0.000202175	-0.000383017	-0.000501785	-0.000301801	-0.000417659
Cyclobacterium marinum	-0.000660805	-0.000556774	-0.00057015	-0.000525534	-0.000408335	-0.000556812	-0.000261431	-6.29068e-05	-0.000153721	-0.000263966	-6.68977e-05	-0.000192607	-0.000493241	-0.000581997	-0.000414144	-0.000637055	-0.000582644	-0.000463969	-0.000180443	-0.000240669	-0.000108228	-0.000106221	-5.55224e-05	-8.38038e-05	-0.00052009	-0.000599168	-0.00072018	-0.000544725	-0.000552177	-0.000485403	-0.000130237	-0.000125447	-0.0001106	-0.000103836	-0.000127399	-0.000206029
Natrialba magadii	-0.000424016	-0.000471782	-0.000590435	-0.000493644	-0.0003208	-0.000417694	-0.00027324	-0.000234359	-0.000345999	-0.000400483	-0.000109576	-0.000393855	-0.000409968	-0.000335863	-0.000354298	-0.00042228	-0.000394264	-0.000508717	-0.00040695	-0.000289498	-0.000245738	-0.000463351	-8.43666e-05	-0.000143193	-0.000418529	-0.00040417	-0.000480766	-0.000455136	-0.000430015	-0.000422125	-0.000213037	-0.000289156	-0.000256085	-0.00022179	-0.000215343	-0.000297144
Pseudonocardia dioxanivorans	-0.000562317	-0.000499296	-0.000384073	-0.000483695	-0.000393479	-0.000401348	-0.000235446	-0.000102221	-0.000237174	-0.000585443	-0.000103201	-0.000425503	-0.00039177	-0.000475555	-0.000390923	-0.000533796	-0.000496904	-0.000411835	-0.000384692	-0.000222919	-0.000126798	-0.000114061	-9.55228e-05	-0.000164847	-0.000531393	-0.000503639	-0.000585088	-0.000486106	-0.000454987	-0.000368026	-0.000212221	-0.000179257	-0.000211016	-0.000199995	-0.000190034	-0.000410443
Streptococcus agalactiae	-0.000388981	-0.000495232	-0.000430011	-0.000496955	-0.000350263	-0.000422707	-0.000400785	-0.000157064	-0.000337543	-0.000343736	-9.27525e-05	-0.000532112	-0.000289679	-0.000434126	-0.000491404	-0.000473981	-0.000451762	-0.000461718	-0.000431997	-0.00027033	-0.0002021	-0.000320422	-8.03146e-05	-0.000136495	-0.000489252	-0.000466847	-0.000421911	-0.000536028	-0.000384146	-0.000516202	-0.000223615	-0.000265774	-0.000208551	-0.000161186	-0.000157991	-0.0002555
Bacillus megaterium	-0.000460137	-0.000512475	-0.000622931	-0.000426818	-0.000454245	-0.000486027	-0.000298806	-0.00014172	-0.00024378	-0.000404404	-0.000146711	-0.000385365	-0.000381326	-0.000427993	-0.000361658	-0.0004829	-0.000496904	-0.000502037	-0.000333646	-0.000211822	-0.000151607	-0.000127865	-0.000104792	-0.00014897	-0.000463094	-0.00050208	-0.000497414	-0.000506324	-0.000473041	-0.000484494	-0.000231714	-0.000194815	-0.000202991	-0.000198428	-0.000176979	-0.000302394
Methanococcus vannielii	-0.000366892	-0.000556774	-0.000464941	-0.000480373	-0.000385586	-0.000425212	-0.000313601	-0.000118067	-0.000251462	-0.000456267	-0.000133939	-0.0004213	-0.000400882	-0.000460986	-0.00044295	-0.000562292	-0.000433763	-0.00042551	-0.000319982	-0.000201282	-0.000143631	-8.23143e-05	-8.61612e-05	-0.000149414	-0.000631835	-0.000436837	-0.000581018	-0.000639293	-0.000453855	-0.000429519	-0.000241391	-0.000155257	-0.000213478	-0.000185844	-0.000138214	-0.000281329
Tolumonas auensis	-0.000521467	-0.000410943	-0.000402996	-0.000481481	-0.000430066	-0.000458846	-0.000388482	-0.000153102	-0.000337543	-0.000638781	-0.000155543	-0.000579846	-0.00028156	-0.000337127	-0.000357244	-0.000388144	-0.000407125	-0.000337911	-0.000389156	-0.000273936	-0.000200698	-0.00012529	-0.000135549	-0.000223887	-0.000445005	-0.000425717	-0.000519504	-0.000415826	-0.000370258	-0.000377419	-0.000285995	-0.000216077	-0.000268106	-0.000234136	-0.000191594	-0.000360213
Thermobifida fusca	-0.000356529	-0.000598646	-0.000781287	-0.000644418	-0.000352039	-0.000407644	-0.000286056	-0.000135418	-0.000223897	-0.000504869	-0.000109179	-0.00034256	-0.000296425	-0.000389723	-0.000349873	-0.000432454	-0.000459147	-0.000578221	-0.000319982	-0.000198793	-0.000131211	-0.000140665	-0.000113105	-0.000123446	-0.000494137	-0.000462912	-0.000582375	-0.00046135	-0.000467408	-0.000535109	-0.000205679	-0.000183717	-0.00015722	-0.000184264	-0.000193672	-0.000223172
Nostoc punctiforme	-0.000393381	-0.000413022	-0.000576922	-0.000423444	-0.000367092	-0.000393776	-0.000348159	-0.000204393	-0.000314157	-0.000440788	-0.000204534	-0.000450614	-0.000230854	-0.000344698	-0.000288688	-0.000425675	-0.000454929	-0.000489762	-0.000353267	-0.000284122	-0.000258721	-0.000264063	-0.000147045	-0.00020685	-0.000448301	-0.000382482	-0.000475201	-0.000420315	-0.000473041	-0.000436897	-0.000280466	-0.000250053	-0.000318535	-0.000245644	-0.000216369	-0.000319569
Thermanaerovibrio acidaminovorans	-0.000418202	-0.000389027	-0.000447518	-0.000457039	-0.000466275	-0.000494635	-0.000354397	-0.000226232	-0.000237174	-0.000425242	-0.000279287	-0.000365107	-0.000303153	-0.000395925	-0.000355772	-0.000433583	-0.000469673	-0.00039007	-0.000336673	-0.000269729	-0.000240249	-0.000171734	-0.000204453	-0.000247078	-0.000456527	-0.000427308	-0.000465442	-0.00040683	-0.000411743	-0.000414716	-0.000293086	-0.000286334	-0.000281257	-0.000244113	-0.000198337	-0.000273762
Helicobacter mustelae	-0.000491635	-0.00049828	-0.000501844	-0.000478157	-0.000465417	-0.000590571	-0.00030727	-0.000156499	-0.000232758	-0.000445955	-0.00011828	-0.000374719	-0.000319229	-0.000497306	-0.000390923	-0.000507321	-0.000511489	-0.000469591	-0.000393614	-0.000205629	-0.000134144	-0.000111454	-9.06313e-05	-0.000126157	-0.000466374	-0.000467634	-0.000515371	-0.00046401	-0.000458378	-0.000466259	-0.000236558	-0.000156768	-0.000185585	-0.00016998	-0.000168042	-0.0002555
Lawsonia intracellularis	-0.000447175	-0.000473827	-0.000391182	-0.000444757	-0.000503838	-0.000425212	-0.000386426	-0.000163831	-0.00028733	-0.000572951	-0.000138598	-0.000612059	-0.000265239	-0.000429221	-0.000327647	-0.000388144	-0.000443303	-0.000392368	-0.000374253	-0.000319157	-0.000163128	-0.000174225	-0.000105231	-0.000156489	-0.000463094	-0.000371179	-0.000423324	-0.000416725	-0.000414032	-0.000372726	-0.00025822	-0.000216806	-0.000278274	-0.000217917	-0.000204023	-0.000381421
Porphyromonas asaccharolytica	-0.000461574	-0.000430649	-0.000411241	-0.000516761	-0.000440448	-0.000452641	-0.000417119	-0.000161579	-0.000245978	-0.000516293	-0.000165082	-0.000440172	-0.000265239	-0.000371043	-0.000366065	-0.000429066	-0.000438006	-0.000415259	-0.000377239	-0.000306149	-0.000197189	-0.000245775	-0.000104352	-0.000156489	-0.000507134	-0.000442384	-0.000421911	-0.000439999	-0.000422033	-0.000417496	-0.000273339	-0.000207309	-0.000254277	-0.00019529	-0.000203507	-0.000291131
Staphylothermus hellenicus	-0.00056512	-0.000410943	-0.000489198	-0.000407656	-0.000417044	-0.000483564	-0.000352319	-0.000228402	-0.000285172	-0.000414839	-0.000158602	-0.000478659	-0.000265239	-0.000328269	-0.000297731	-0.000434711	-0.000402844	-0.000383166	-0.000421705	-0.000325638	-0.0002049	-0.000211966	-0.000107862	-0.000185763	-0.000438405	-0.000388924	-0.000469627	-0.000431066	-0.000379523	-0.000328252	-0.000259018	-0.000242871	-0.000357625	-0.000283577	-0.000244371	-0.000341071
Arthrobacter sp.	-0.000329712	-0.000464617	-0.000410064	-0.000452577	-0.000538526	-0.000451398	-0.000360623	-0.000210971	-0.000260209	-0.000559169	-0.00022044	-0.000455823	-0.0002253	-0.000362287	-0.000317215	-0.000355954	-0.000435885	-0.000393516	-0.000336673	-0.00023823	-0.0002042	-0.000153342	-0.000147045	-0.00021709	-0.0004351	-0.000424126	-0.000447251	-0.000453358	-0.00041632	-0.000406361	-0.000356063	-0.000220447	-0.000298484	-0.000244113	-0.000204023	-0.000383607
Desulfococcus oleovorans	-0.000699111	-0.000456411	-0.000422984	-0.000451461	-0.000485955	-0.000531322	-0.000299865	-0.000147992	-0.000208295	-0.000434319	-0.00011156	-0.000437034	-0.000312542	-0.000378528	-0.000369	-0.000512851	-0.000462308	-0.000449312	-0.000277014	-0.000207489	-0.000138531	-0.000200565	-7.35149e-05	-0.000136495	-0.000536227	-0.000465274	-0.000487711	-0.000518581	-0.000469663	-0.000485403	-0.00020404	-0.000178513	-0.000212863	-0.00017555	-0.000150007	-0.000201326
Nocardia farcinica	-0.000484499	-0.000419254	-0.000486894	-0.000392928	-0.000580452	-0.000504451	-0.000361659	-0.000156499	-0.000261299	-0.000417443	-0.000132771	-0.000444353	-0.000282915	-0.000378528	-0.00034692	-0.000389288	-0.000440126	-0.00042551	-0.000371264	-0.000290691	-0.000193673	-0.000118393	-0.000139392	-0.000221341	-0.000448301	-0.000431281	-0.000403494	-0.00046844	-0.000395673	-0.00044058	-0.000319698	-0.000229156	-0.000240968	-0.000220242	-0.000176455	-0.000324031
Streptococcus pyogenes	-0.000310184	-0.000423402	-0.000457982	-0.000448111	-0.000455105	-0.000417694	-0.000323068	-0.000193376	-0.000293795	-0.000465267	-0.000210838	-0.000369383	-0.000273414	-0.000397164	-0.000297731	-0.000405256	-0.000444361	-0.000448182	-0.000368272	-0.000249791	-0.000195784	-0.000127865	-0.000160127	-0.000207706	-0.000500641	-0.000411368	-0.000526382	-0.000481697	-0.000452724	-0.000485403	-0.000315021	-0.000210967	-0.000263906	-0.000224884	-0.000235757	-0.000276034
Sphingobium sp.	-0.000426919	-0.000444068	-0.00043352	-0.000399734	-0.000360903	-0.000398826	-0.000508631	-0.000137713	-0.000337543	-0.000382121	-9.63821e-05	-0.000476589	-0.000345815	-0.00042062	-0.000393834	-0.000543682	-0.000409264	-0.000469591	-0.00031846	-0.000244323	-0.000154495	-0.000218451	-9.59662e-05	-0.000136943	-0.000469651	-0.000481762	-0.000472415	-0.000508077	-0.000453855	-0.000514397	-0.000208953	-0.000202175	-0.000198656	-0.000185054	-0.000153738	-0.000274519
Desulfovibrio desulfuricans	-0.000667666	-0.000459491	-0.000522453	-0.000482588	-0.000375912	-0.000420201	-0.000379223	-0.000112811	-0.000191431	-0.00038475	-0.000106393	-0.000450614	-0.00034846	-0.0004329	-0.000352824	-0.000473981	-0.000484359	-0.00038662	-0.000203034	-0.000216145	-0.000144358	-0.000314997	-0.000101271	-0.00014141	-0.000499016	-0.000507533	-0.000484934	-0.000405929	-0.000487648	-0.000405431	-0.000254225	-0.000143108	-0.000171151	-0.00019372	-0.00025949	-0.000284349
Filifactor alocis	-0.000412378	-0.000398437	-0.000502992	-0.000397467	-0.00039085	-0.000476165	-0.000422208	-0.000226232	-0.000280849	-0.000393937	-0.000303905	-0.000401267	-0.000222517	-0.000378528	-0.000318708	-0.000355954	-0.00038243	-0.000323844	-0.000341208	-0.000354326	-0.000293211	-0.000311892	-0.000126967	-0.000251268	-0.000396867	-0.000389728	-0.000380685	-0.000452469	-0.000279518	-0.000404501	-0.000319698	-0.000264349	-0.000351244	-0.000247173	-0.000234233	-0.000322545
Haloferax volcanii	-0.000323718	-0.000461542	-0.000502992	-0.000565872	-0.000339584	-0.000329953	-0.000373035	-0.000158194	-0.000261299	-0.000442081	-0.000155926	-0.000361897	-0.000289679	-0.000426766	-0.000315721	-0.000433583	-0.000413537	-0.000407265	-0.000330615	-0.000254641	-0.000197892	-0.000271179	-0.000132981	-0.000200851	-0.000510377	-0.00042333	-0.000423324	-0.000489629	-0.000431154	-0.000518908	-0.000339872	-0.000234942	-0.000239147	-0.000249466	-0.000204539	-0.000244779
Thermotoga sp.	-0.00061251	-0.000458464	-0.0004742	-0.000390656	-0.000410079	-0.000461325	-0.000348159	-0.000188396	-0.000284092	-0.000408321	-0.000214167	-0.000505474	-0.000325899	-0.000343437	-0.000333591	-0.000508428	-0.000443303	-0.000411835	-0.00033516	-0.000243714	-0.000211185	-0.000165072	-0.0001083	-0.000161334	-0.000428481	-0.000430487	-0.00044023	-0.000378785	-0.000428876	-0.000428595	-0.000213853	-0.000209505	-0.000278274	-0.00019686	-0.000190034	-0.000271487
Bacillus thuringiensis	-0.000531364	-0.000463592	-0.000502992	-0.000427942	-0.000381192	-0.000446425	-0.000455607	-0.000129662	-0.00026348	-0.000367618	-9.23483e-05	-0.000439127	-0.000385247	-0.00042185	-0.000367533	-0.000442599	-0.000429515	-0.000454956	-0.000292443	-0.000313843	-0.000140719	-0.000257719	-6.61923e-05	-0.000127961	-0.000544273	-0.000328818	-0.000512613	-0.000555138	-0.000420891	-0.000497207	-0.0002024	-0.000173292	-0.000179325	-0.000159582	-0.000192633	-0.000214619
Rhodobacter sphaeroides	-0.000563719	-0.000465642	-0.000621814	-0.000411045	-0.000455105	-0.000514242	-0.000310437	-0.000156499	-0.000260209	-0.000393937	-0.000137822	-0.000383239	-0.000323233	-0.000411997	-0.000339523	-0.000396141	-0.000501076	-0.00043573	-0.000336673	-0.000228444	-0.000120148	-0.000126149	-0.000102152	-0.000139178	-0.000451593	-0.00040897	-0.000496029	-0.000521203	-0.000483159	-0.000452525	-0.000210588	-0.000185201	-0.000200515	-0.000165189	-0.000166459	-0.000296393
Pectobacterium atrosepticum	-0.000434166	-0.000605587	-0.000483436	-0.000528819	-0.000359132	-0.000417694	-0.00020028	-9.21143e-05	-0.000165245	-0.000434319	-0.000114727	-0.000428651	-0.000351102	-0.000509338	-0.000430017	-0.000551354	-0.000465466	-0.000423234	-0.000360779	-0.000157822	-0.000111967	-0.000116662	-7.48797e-05	-0.00013246	-0.000518473	-0.00053546	-0.00064305	-0.000546462	-0.000406012	-0.000448854	-0.000149037	-0.000129307	-0.000192444	-0.000127098	-0.000132818	-0.000271487
Gloeobacter violaceus	-0.000636026	-0.000444068	-0.000427671	-0.000654013	-0.00056959	-0.000574929	-0.000270025	-0.000116318	-0.000207175	-0.000433024	-0.000117097	-0.000394915	-0.000428067	-0.000339653	-0.000364597	-0.000444849	-0.000520838	-0.000420958	-0.000301655	-0.000201903	-0.000125323	-0.000121846	-8.34679e-05	-0.000128863	-0.000499016	-0.00046842	-0.000441635	-0.000400518	-0.000442523	-0.000415643	-0.0001917	-0.000149196	-0.000201754	-0.000154758	-0.000125225	-0.000232459
Thermoanaerobacter mathranii	-0.000355045	-0.000409902	-0.000459142	-0.000415559	-0.000301884	-0.000346679	-0.000390535	-0.000256951	-0.000308814	-0.000520093	-0.000267065	-0.000433893	-0.000200109	-0.000274492	-0.000265934	-0.000339729	-0.000354279	-0.000394664	-0.000384692	-0.000300214	-0.000272983	-0.000228941	-0.000236894	-0.000278724	-0.000381786	-0.000381676	-0.00039923	-0.000401421	-0.000329383	-0.000410077	-0.000335229	-0.000282095	-0.000342519	-0.000328336	-0.000269513	-0.000336636
Anaplasma centrale	-0.000497334	-0.000454357	-0.00047073	-0.0004414	-0.00039873	-0.000405127	-0.000337731	-0.000121558	-0.000253652	-0.000400483	-0.000119855	-0.00045374	-0.000376091	-0.000399641	-0.00037925	-0.000480672	-0.000429515	-0.000426647	-0.000272366	-0.000240059	-0.000155217	-0.00030567	-8.61612e-05	-0.00013246	-0.00052978	-0.000457397	-0.000480766	-0.000467554	-0.000401421	-0.000453442	-0.000219554	-0.000176277	-0.000201754	-0.000189786	-0.000180122	-0.000257791
Burkholderia thailandensis	-0.000425467	-0.000411983	-0.000484589	-0.000387246	-0.000500438	-0.000492178	-0.000366835	-0.000153669	-0.00024927	-0.000469117	-0.00018436	-0.000402324	-0.000284269	-0.000344698	-0.000299235	-0.000418882	-0.000424197	-0.00038777	-0.000289365	-0.00028472	-0.000168855	-0.000228941	-0.000126105	-0.000190519	-0.000500641	-0.000459762	-0.000438824	-0.000449801	-0.000392219	-0.000391455	-0.000283627	-0.000197026	-0.000261502	-0.000236443	-0.00019989	-0.000284349
Chlorobium luteolum	-0.000409463	-0.000554771	-0.000499548	-0.000624099	-0.000392602	-0.000393776	-0.000293501	-0.000154235	-0.000247076	-0.000316967	-8.50415e-05	-0.000446441	-0.000359016	-0.000403353	-0.000408354	-0.000535995	-0.000380274	-0.000445922	-0.000429059	-0.000216145	-0.00011718	-0.000157542	-7.85071e-05	-9.08365e-05	-0.000576309	-0.000428898	-0.000466838	-0.000506324	-0.000414032	-0.000420274	-0.000195823	-0.000143871	-0.000204228	-0.000141814	-0.000180645	-0.000229368
Mycoplasma putrefaciens	-0.000311691	-0.000489128	-0.000528159	-0.000504669	-0.000331549	-0.000360757	-0.000355436	-0.000175044	-0.000316292	-0.000457554	-0.000170776	-0.000419197	-0.000305839	-0.000323194	-0.000297731	-0.000352485	-0.000451762	-0.000411835	-0.000372759	-0.000252823	-0.000178117	-0.000178368	-9.90642e-05	-0.000149857	-0.000494137	-0.000416157	-0.000464046	-0.000482579	-0.000458378	-0.00044242	-0.000274924	-0.000192601	-0.000267506	-0.000213258	-0.000209177	-0.000306885
Ilyobacter polytropus	-0.000707284	-0.000438913	-0.000442858	-0.000449228	-0.000380313	-0.000340258	-0.000375099	-0.000159323	-0.000254746	-0.000331722	-0.000124176	-0.000389613	-0.000315219	-0.000342176	-0.000327647	-0.000494019	-0.000445419	-0.000361204	-0.000326063	-0.000276337	-0.000190855	-0.000243379	-9.50792e-05	-0.000187927	-0.000416868	-0.000458973	-0.000445848	-0.000408631	-0.000435706	-0.000384913	-0.000226859	-0.000216077	-0.000261502	-0.000206248	-0.000209177	-0.00031808
Dechlorosoma suillum	-0.000491635	-0.000442007	-0.000404175	-0.000429065	-0.000515716	-0.000521571	-0.000291376	-0.000129085	-0.000244879	-0.000449826	-0.00013976	-0.000408661	-0.000339192	-0.000405825	-0.000336559	-0.000506215	-0.000455984	-0.000488644	-0.000306249	-0.000194428	-0.000149436	-0.000122708	-9.37471e-05	-0.00014897	-0.000453239	-0.000436837	-0.000483545	-0.00045158	-0.000456118	-0.000413788	-0.000268575	-0.000164301	-0.000179952	-0.00019372	-0.000149473	-0.000251677
Pedobacter saltans	-0.000253769	-0.000252863	-0.000216551	-0.000246171	-0.00028374	-0.000317019	-0.000593243	-0.000365339	-0.000328	-0.000433024	-0.000521834	-0.000461026	-0.000142758	-0.000231375	-0.000162754	-0.000286923	-0.000275951	-0.000212035	-0.00042759	-0.000496285	-0.000364118	-0.000564249	-0.000149163	-0.000315264	-0.000251164	-0.000271577	-0.000256403	-0.000282712	-0.000255415	-0.000242928	-0.000430527	-0.000303922	-0.000584776	-0.000329815	-0.000401201	-0.00044065
Haemophilus influenzae	-0.000366892	-0.000383787	-0.000394731	-0.000325198	-0.000368858	-0.000405127	-0.000400785	-0.000191718	-0.000312021	-0.000575452	-0.000149405	-0.0004297	-0.000229467	-0.000353505	-0.000279613	-0.000398422	-0.000415672	-0.000376247	-0.000393614	-0.000315616	-0.000195081	-0.000157542	-0.000129548	-0.000212404	-0.000413543	-0.000384094	-0.000430378	-0.000408631	-0.000418606	-0.000380231	-0.000315021	-0.000289156	-0.000273494	-0.000262412	-0.000228636	-0.00036388
Pyrococcus abyssi	-0.0004515	-0.000350042	-0.000338664	-0.00049033	-0.000436126	-0.000484795	-0.000434389	-0.000237601	-0.000307744	-0.000501054	-0.000198208	-0.000439127	-0.000254295	-0.000334599	-0.000290198	-0.000399562	-0.000386738	-0.000321493	-0.000398065	-0.000293075	-0.000199295	-0.000191557	-0.000159706	-0.000200851	-0.000503889	-0.000413763	-0.00031853	-0.000306117	-0.000328206	-0.000349154	-0.000265394	-0.000209505	-0.000302034	-0.000255567	-0.000246393	-0.000322545
Klebsiella oxytoca	-0.000431269	-0.000442007	-0.000395913	-0.000396333	-0.000360903	-0.000476165	-0.000313601	-0.00011865	-0.000191431	-0.000355701	-0.000135493	-0.000294722	-0.000365595	-0.000491276	-0.000447251	-0.000489575	-0.000522912	-0.00038662	-0.000237988	-0.000256457	-0.000158098	-0.000343553	-7.98631e-05	-0.000118459	-0.00045817	-0.00043287	-0.000575585	-0.000460463	-0.000450459	-0.000411005	-0.000200758	-0.000123124	-0.000206082	-0.000165989	-0.000209692	-0.000284349
Propionibacterium freudenreichii	-0.000328215	-0.000424438	-0.000370998	-0.000403131	-0.000461124	-0.000440199	-0.000357512	-0.000198342	-0.00029487	-0.000479365	-0.000176073	-0.000492089	-0.000230854	-0.000334599	-0.00029472	-0.000344374	-0.000410333	-0.000441396	-0.000395098	-0.000310886	-0.000198594	-0.000170903	-0.000115282	-0.000168352	-0.000433446	-0.000433663	-0.000441635	-0.000437322	-0.000362128	-0.00043321	-0.000268575	-0.000221174	-0.000249447	-0.000226429	-0.000180122	-0.000306885
Shewanella sp.	-0.000439954	-0.00046769	-0.000544095	-0.000520053	-0.000348486	-0.000381117	-0.00030727	-0.000115734	-0.000299169	-0.000392626	-0.000104399	-0.000307854	-0.000320564	-0.000439025	-0.000306741	-0.000485126	-0.000457039	-0.000497578	-0.000272366	-0.0001963	-0.000115693	-0.000221684	-8.66092e-05	-0.000116184	-0.000468013	-0.000488807	-0.000545583	-0.000521203	-0.000452724	-0.000454359	-0.000225238	-0.000143871	-0.000182458	-0.000153146	-0.000159582	-0.000207593
Sphingobacterium sp.	-0.000319214	-0.000437881	-0.00043352	-0.0004414	-0.000476555	-0.000482332	-0.000295624	-0.00013714	-0.000261299	-0.000551634	-0.000131213	-0.000465182	-0.000243296	-0.000339653	-0.000278097	-0.000383566	-0.000475974	-0.000444791	-0.000324544	-0.000235177	-0.000153774	-0.000180849	-0.000128688	-0.000174468	-0.000499016	-0.00041855	-0.000419084	-0.000458688	-0.000394522	-0.000463516	-0.000259018	-0.000191862	-0.000208551	-0.000216365	-0.000157991	-0.000297144
Klebsiella pneumoniae	-0.000415291	-0.000483015	-0.000449846	-0.000483695	-0.000468847	-0.000442691	-0.000369937	-0.000182846	-0.000267834	-0.000433024	-0.00015516	-0.000439127	-0.000247427	-0.000387238	-0.000343963	-0.000414346	-0.000475974	-0.000403833	-0.000339697	-0.000207489	-0.000138531	-0.000107095	-0.000113977	-0.000144083	-0.000471288	-0.000466847	-0.000424736	-0.000431066	-0.000420891	-0.000409148	-0.000255824	-0.000169552	-0.000212248	-0.000190574	-0.000151608	-0.000252442
Lactococcus lactis	-0.000605571	-0.000449216	-0.000488046	-0.000478157	-0.00042573	-0.000618118	-0.000263582	-0.000122138	-0.000212766	-0.000409626	-7.68477e-05	-0.000365107	-0.000301809	-0.000429221	-0.000401102	-0.000467279	-0.000408195	-0.000427784	-0.000295518	-0.00018127	-0.000104476	-0.000188269	-6.89472e-05	-0.000109792	-0.000449947	-0.000449503	-0.000545583	-0.000508953	-0.000440252	-0.000411005	-0.000165069	-0.000134692	-0.000174929	-0.00015234	-0.000133899	-0.000237858
Truepera radiovictrix	-0.000375746	-0.000507411	-0.000649659	-0.000536473	-0.000389973	-0.000388719	-0.000243057	-0.000161579	-0.000270008	-0.000422644	-0.000236948	-0.000354392	-0.000261141	-0.000324464	-0.00027658	-0.000409804	-0.000377036	-0.000395811	-0.000357776	-0.000226604	-0.00019156	-0.000167574	-9.72952e-05	-0.000172286	-0.00047456	-0.000371179	-0.000493258	-0.00046844	-0.000358637	-0.000412861	-0.000265394	-0.000202909	-0.000278871	-0.000198428	-0.000210206	-0.000244779
Candidatus Vesicomyosocius	-0.000452941	-0.000424438	-0.00049725	-0.00041894	-0.000391726	-0.000442691	-0.000299865	-0.000145144	-0.000214997	-0.000319655	-0.00013355	-0.000347944	-0.00037871	-0.000390964	-0.000370466	-0.000441473	-0.000419937	-0.000478569	-0.000369768	-0.000230283	-0.000133412	-0.000135561	-8.12168e-05	-0.000134704	-0.000489252	-0.000436837	-0.000527757	-0.000511581	-0.00040257	-0.000459856	-0.000229288	-0.000186683	-0.000223296	-0.000206248	-0.000164347	-0.000244011
Coprothermobacter proteolyticus	-0.000558109	-0.000539714	-0.000529299	-0.000465945	-0.000525024	-0.000580951	-0.00019806	-6.66214e-05	-0.000189171	-0.000327705	-3.99944e-05	-0.000340403	-0.000431933	-0.000596151	-0.000452978	-0.000518373	-0.00053844	-0.000396959	-0.000207838	-0.000133991	-6.60715e-05	-6.69052e-05	-4.60814e-05	-6.42566e-05	-0.000547487	-0.000488807	-0.000540106	-0.000481697	-0.000431154	-0.000435054	-0.000112021	-0.000117687	-8.78931e-05	-9.79394e-05	-0.000153206	-0.000195824
Francisella sp.	-0.000494485	-0.000648991	-0.000359063	-0.000469279	-0.000310008	-0.000326079	-0.000222333	-0.000253738	-0.000239378	-0.000257086	-0.000280362	-0.00032743	-0.000255666	-0.000411997	-0.000332107	-0.000441473	-0.000351014	-0.000329714	-0.000323024	-0.000269729	-0.000270951	-0.000228941	-0.000198308	-0.000238675	-0.000366632	-0.000396957	-0.00039923	-0.000327466	-0.000339948	-0.000365203	-0.000256623	-0.000218263	-0.000351824	-0.000245644	-0.000261498	-0.000302394
Mycoplasma capricolum	-0.000305657	-0.000429614	-0.000417118	-0.000421193	-0.000327971	-0.000302719	-0.000317813	-0.000263897	-0.000231652	-0.000465267	-0.000293587	-0.000360826	-0.000239157	-0.000377282	-0.000256771	-0.000321073	-0.000354279	-0.00039007	-0.000329099	-0.000340311	-0.000222307	-0.000240179	-0.000121356	-0.000214109	-0.000456527	-0.000403369	-0.000382116	-0.000443566	-0.000355142	-0.000364261	-0.000316581	-0.000214619	-0.000351824	-0.000234905	-0.000232708	-0.000358745
Burkholderia sp.	-0.000360974	-0.000445098	-0.000552042	-0.000432434	-0.000440448	-0.000478633	-0.000325168	-0.000158194	-0.00027218	-0.000493413	-0.000141694	-0.000431797	-0.000293729	-0.000319382	-0.000287178	-0.000395	-0.000368387	-0.000375093	-0.000341208	-0.000219227	-0.000189445	-0.000190735	-0.000104792	-0.000157812	-0.0004351	-0.000372796	-0.000475201	-0.000442675	-0.000345801	-0.000417496	-0.000220367	-0.000223354	-0.000230017	-0.000225657	-0.000170676	-0.00026845
Streptococcus oralis	-0.000375746	-0.000420291	-0.00040771	-0.000371282	-0.00048254	-0.000594173	-0.000287121	-0.000157064	-0.000256933	-0.000471682	-0.000144398	-0.000455823	-0.00027749	-0.000356017	-0.000341004	-0.000378981	-0.000426325	-0.00037047	-0.000344228	-0.000194428	-0.000175984	-0.000122708	-0.000145773	-0.00018533	-0.000449947	-0.000427308	-0.000404914	-0.000429276	-0.000378367	-0.000374604	-0.000289149	-0.000190384	-0.000223908	-0.000232597	-0.000171202	-0.000279061
Haemophilus somnus	-0.000507289	-0.000401568	-0.00047073	-0.00034141	-0.000288288	-0.000344112	-0.000232176	-0.000222428	-0.00029487	-0.000367618	-0.000187364	-0.000349019	-0.000344491	-0.000410764	-0.000252175	-0.000423412	-0.000429515	-0.000336741	-0.000307778	-0.000264911	-0.000278394	-0.00020383	-0.000256513	-0.000293157	-0.000305225	-0.000344368	-0.000366346	-0.000349569	-0.000389915	-0.000328252	-0.000275717	-0.000245028	-0.000288994	-0.000282071	-0.000269013	-0.000379963
Methanoplanus petrolearius	-0.000473054	-0.000373281	-0.000379324	-0.000386108	-0.000495332	-0.000393776	-0.000293501	-0.000181733	-0.000248173	-0.000383436	-0.000339177	-0.000345791	-0.000315219	-0.000377282	-0.000336559	-0.000369791	-0.000392116	-0.000366998	-0.000321504	-0.000227831	-0.000229917	-0.000184151	-0.000133838	-0.000215813	-0.000411879	-0.000359834	-0.000431787	-0.000398713	-0.00037721	-0.000352938	-0.000300941	-0.000187424	-0.000316772	-0.000192147	-0.000207117	-0.000306137
Thiomicrospira crunogena	-0.000406544	-0.000400525	-0.000326596	-0.000354085	-0.000420521	-0.000445181	-0.000358549	-0.000146853	-0.000226116	-0.000681771	-0.000114727	-0.000389613	-0.000332553	-0.000424309	-0.000324671	-0.000441473	-0.000353192	-0.000303791	-0.000333646	-0.000258876	-0.000152329	-0.000200565	-0.000102152	-0.000157812	-0.000430137	-0.000396957	-0.000409171	-0.000409531	-0.000364453	-0.000317743	-0.000257421	-0.000190384	-0.000220846	-0.00022179	-0.000180645	-0.000347712
Thermotoga naphthophila	-0.000438508	-0.000477913	-0.000610631	-0.000480373	-0.000331549	-0.000324787	-0.000258199	-0.000160452	-0.00019707	-0.000284486	-8.66706e-05	-0.000314395	-0.000313881	-0.000344698	-0.000303741	-0.000438094	-0.000441185	-0.000532011	-0.000303187	-0.000233343	-0.000147262	-0.000157542	-8.12168e-05	-0.000114818	-0.000426825	-0.000481762	-0.000447251	-0.000486987	-0.000408306	-0.000505359	-0.000157497	-0.000184459	-0.000221459	-0.000147492	-0.000203507	-0.00026617
Caldilinea aerophila	-0.000454381	-0.000429614	-0.000432351	-0.000409916	-0.000356474	-0.000340258	-0.000348159	-0.00018229	-0.00024268	-0.000433024	-0.000197089	-0.000418145	-0.00025155	-0.000358526	-0.000281127	-0.000433583	-0.000331346	-0.000361204	-0.000310835	-0.000257666	-0.000176696	-0.000180022	-0.000117455	-0.000185763	-0.000482729	-0.000365511	-0.000455658	-0.000430171	-0.000358637	-0.000338722	-0.000271752	-0.000202175	-0.000268705	-0.000217917	-0.000201958	-0.000287365
Aerococcus urinae	-0.000383106	-0.000476892	-0.000599422	-0.000443638	-0.00039698	-0.000327371	-0.000238712	-0.000103403	-0.000175542	-0.00059043	-8.9514e-05	-0.000260473	-0.000262508	-0.000475555	-0.000288688	-0.000383566	-0.000379195	-0.000430056	-0.000264599	-0.00017054	-0.000114949	-0.000132146	-7.35149e-05	-0.000128863	-0.000603361	-0.000395352	-0.000530504	-0.000531673	-0.000381836	-0.000467173	-0.00020404	-0.000129307	-0.000165467	-0.000161186	-0.000159582	-0.000272245
Pyrobaculum arsenaticum	-0.000400701	-0.000392167	-0.000316904	-0.00044252	-0.000324388	-0.000381117	-0.000248477	-0.000142862	-0.000191431	-0.000475525	-0.00014979	-0.000346868	-0.000311203	-0.00040706	-0.000303741	-0.000370941	-0.000407125	-0.000362363	-0.000329099	-0.00025948	-0.000218838	-0.000214401	-0.000152123	-0.000249593	-0.000386821	-0.000382482	-0.000480766	-0.000376058	-0.000363291	-0.000358605	-0.000242999	-0.000227707	-0.00025488	-0.000263171	-0.000211235	-0.000332935
Rhodococcus erythropolis	-0.000310184	-0.000424438	-0.000477666	-0.000423444	-0.000411822	-0.000473696	-0.000409983	-0.000130815	-0.000307744	-0.000489587	-0.000114332	-0.000368315	-0.000223909	-0.000345957	-0.000285667	-0.000367489	-0.000407125	-0.000470714	-0.000348751	-0.000211822	-0.000163128	-0.000133855	-8.8846e-05	-0.000155607	-0.000445005	-0.000340284	-0.000383545	-0.00039329	-0.000444792	-0.00043966	-0.00026778	-0.000190384	-0.000199896	-0.000167586	-0.000188473	-0.000210719
Xylella fastidiosa	-0.000347617	-0.000465642	-0.000442858	-0.000493644	-0.000304595	-0.000389984	-0.000312547	-0.000154801	-0.000270008	-0.000351718	-0.0001012	-0.000349019	-0.000329894	-0.000451242	-0.000288688	-0.000448223	-0.000439066	-0.000505379	-0.000245848	-0.000202525	-0.000108977	-0.000182501	-0.000102152	-0.000117095	-0.000441706	-0.00045503	-0.000379254	-0.000421213	-0.000473041	-0.000452525	-0.000217926	-0.000188165	-0.000200515	-0.000169182	-0.000180122	-0.000219289
Brachyspira murdochii	-0.000500181	-0.000519554	-0.000617344	-0.000483695	-0.000359132	-0.000363309	-0.000145011	-7.94705e-05	-0.000128026	-0.000280396	-0.000105995	-0.000273789	-0.000480551	-0.000479189	-0.000351349	-0.000560107	-0.000486453	-0.000493113	-0.000182066	-0.000126167	-7.39001e-05	-0.000127007	-3.88801e-05	-8.00289e-05	-0.000464735	-0.000612107	-0.000549686	-0.000522949	-0.000501082	-0.000460771	-8.90241e-05	-8.60649e-05	-0.00010198	-6.8726e-05	-9.76809e-05	-0.000149518
Candidatus Arthromitus	-0.000418202	-0.000432717	-0.000538411	-0.000399734	-0.000339584	-0.000425212	-0.000309382	-0.000130815	-0.00022944	-0.000258464	-0.000124176	-0.000340403	-0.000335211	-0.000349734	-0.000287178	-0.000469514	-0.000441185	-0.000434596	-0.000298588	-0.000199415	-0.000113459	-0.000233765	-5.59902e-05	-8.99021e-05	-0.000549093	-0.000401767	-0.000472415	-0.00052993	-0.000454987	-0.000466259	-0.000173438	-0.000142345	-0.0001743	-0.000151533	-0.000178028	-0.000205246
Hippea maritima	-0.000399238	-0.000468713	-0.000447518	-0.00038952	-0.000461124	-0.000451398	-0.000287121	-0.000108118	-0.000232758	-0.000439495	-0.000106792	-0.000367246	-0.000309863	-0.000431674	-0.000323181	-0.00036864	-0.000506286	-0.00039007	-0.000351762	-0.000217379	-0.000138531	-0.000142362	-7.94114e-05	-0.000143638	-0.000482729	-0.000396957	-0.000380685	-0.000438214	-0.000400272	-0.000382105	-0.000199114	-0.000141582	-0.000181832	-0.000163589	-0.000149473	-0.000285858
Candidatus Nitrospira	-0.000362455	-0.000397393	-0.000411241	-0.000391792	-0.000624475	-0.000515465	-0.000397714	-0.000221884	-0.000318424	-0.000414839	-0.000143626	-0.000470371	-0.000209945	-0.000356017	-0.000300738	-0.000284551	-0.000404985	-0.000312066	-0.000360779	-0.000271533	-0.000160974	-0.000155863	-0.000124812	-0.000152514	-0.000423509	-0.000416955	-0.000322911	-0.000372418	-0.000346971	-0.000313911	-0.000242999	-0.000218263	-0.000214093	-0.000183474	-0.000144123	-0.000229368
Listeria monocytogenes	-0.000441399	-0.000408862	-0.000498399	-0.000443638	-0.000259948	-0.000372226	-0.000278588	-0.000233278	-0.000188039	-0.000312929	-0.000362565	-0.000282625	-0.000212746	-0.000323194	-0.0003202	-0.00032925	-0.000337917	-0.000415259	-0.000264599	-0.000218611	-0.000249162	-0.00028142	-0.000110924	-0.000208988	-0.000459812	-0.000363079	-0.000444444	-0.000425695	-0.000297438	-0.000366144	-0.000270958	-0.000186683	-0.000350082	-0.000177931	-0.000235757	-0.000271487
Campylobacter concisus	-0.00113335	-0.000394258	-0.000361454	-0.000376992	-0.000382071	-0.000448913	-0.000263582	-0.00013714	-0.000221676	-0.000364974	-0.00010719	-0.000426553	-0.000315219	-0.000345957	-0.000326159	-0.00036864	-0.000370552	-0.000319139	-0.000286283	-0.000269729	-0.000122369	-0.000157542	-9.2858e-05	-0.000140518	-0.000378425	-0.000397759	-0.000347604	-0.000336697	-0.000332909	-0.000349154	-0.000180102	-0.000223354	-0.000228797	-0.00018821	-0.000140366	-0.000252442
Saccharomonospora viridis	-0.000267614	-0.000393213	-0.000382886	-0.000390656	-0.000203083	-0.000193256	-0.000612693	-0.000199994	-0.000360738	-0.000393937	-0.000112749	-0.000439127	-0.000200109	-0.000424309	-0.000252175	-0.000306996	-0.00032476	-0.000328541	-0.000362279	-0.000443367	-0.000171711	-0.000523603	-7.16913e-05	-0.000118459	-0.000354794	-0.000337013	-0.000384974	-0.000427486	-0.000328206	-0.000337772	-0.000264598	-0.000251487	-0.000211016	-0.00021248	-0.000236264	-0.000291883
Frankia sp.	-0.000583297	-0.00046769	-0.000555443	-0.000504669	-0.000380313	-0.000472461	-0.000299865	-0.000152535	-0.000209413	-0.000300777	-0.000145555	-0.000318747	-0.000335211	-0.000324464	-0.000326159	-0.000404118	-0.000343382	-0.00038777	-0.000310835	-0.000205009	-0.000140719	-0.00020383	-9.64094e-05	-0.000121182	-0.000391848	-0.000405771	-0.000424736	-0.000433748	-0.000365615	-0.000399848	-0.000170932	-0.000168803	-0.000185585	-0.000145872	-0.000163818	-0.000243243
Streptococcus mitis	-0.000384576	-0.00046769	-0.000449846	-0.000433556	-0.000364441	-0.000403868	-0.000295624	-0.00014172	-0.000213882	-0.000403098	-0.000137822	-0.000381111	-0.000252923	-0.000532102	-0.000285667	-0.000453837	-0.000361884	-0.00039007	-0.000360779	-0.000215528	-0.000141448	-0.000165072	-0.000112669	-0.00016397	-0.000436753	-0.000405771	-0.000404914	-0.000424799	-0.000343462	-0.000395188	-0.000185082	-0.000184459	-0.000217166	-0.000167586	-0.000176455	-0.000242474
Candidatus Blochmannia	-0.000464447	-0.000374334	-0.000441692	-0.00031822	-0.000356474	-0.000437705	-0.000393614	-0.000214797	-0.000278685	-0.000404404	-0.000139373	-0.000383239	-0.000250177	-0.000340915	-0.000232146	-0.000360573	-0.00039319	-0.000369313	-0.000375746	-0.000282328	-0.000158818	-0.000211966	-8.83991e-05	-0.000132909	-0.000366632	-0.000354958	-0.000412007	-0.000405028	-0.000338776	-0.000392389	-0.000213037	-0.000196289	-0.000299076	-0.000218692	-0.000206602	-0.000315099
Thermotoga neapolitana	-0.000465883	-0.000440976	-0.000537273	-0.000462608	-0.000371505	-0.00037604	-0.000258199	-0.00011865	-0.000250366	-0.000338403	-0.0001008	-0.000312216	-0.000267967	-0.000334599	-0.000311235	-0.000432454	-0.000383508	-0.000404977	-0.000323024	-0.00019318	-0.000148712	-0.000186623	-7.76019e-05	-0.000108417	-0.000507134	-0.000384094	-0.000501565	-0.000525568	-0.000404865	-0.000397985	-0.000206498	-0.000171049	-0.000182458	-0.000141	-0.000164875	-0.000242474
Methanotorris igneus	-0.000368369	-0.000423402	-0.000397094	-0.000439161	-0.000371505	-0.000382385	-0.000303042	-0.000178392	-0.000232758	-0.000405711	-0.000179845	-0.000504446	-0.00023224	-0.000310467	-0.00030824	-0.000316389	-0.000370552	-0.000402688	-0.000362279	-0.000251611	-0.000158098	-0.00014575	-0.000103473	-0.000190519	-0.000440056	-0.000350075	-0.000324369	-0.000398713	-0.000342291	-0.000406361	-0.000270958	-0.00022408	-0.000243394	-0.00019372	-0.000182736	-0.000288119
Paenibacillus mucilaginosus	-0.000387514	-0.000426509	-0.000382886	-0.000514565	-0.000296455	-0.000342828	-0.000433376	-0.000178949	-0.000322684	-0.00034906	-0.000113145	-0.00029033	-0.000313881	-0.000353505	-0.00027658	-0.000376686	-0.000368387	-0.000376247	-0.000297053	-0.000290094	-0.000183082	-0.000463351	-8.39173e-05	-0.000133358	-0.00036832	-0.000371988	-0.000416255	-0.000363299	-0.000372577	-0.000345365	-0.000262208	-0.000161293	-0.000188082	-0.00018821	-0.000188473	-0.00021228
Bacteriovorax marinus	-0.000387514	-0.000325547	-0.000442858	-0.000443638	-0.000325284	-0.000428964	-0.000440464	-0.000224602	-0.000341774	-0.000363651	-0.000154011	-0.000364038	-0.000202925	-0.00025891	-0.000241413	-0.000376686	-0.000356454	-0.000439131	-0.000366774	-0.00033269	-0.000209092	-0.00034739	-8.43666e-05	-0.000150743	-0.000329265	-0.000309052	-0.000346157	-0.000316349	-0.000285506	-0.000460771	-0.00021874	-0.000231328	-0.00021778	-0.00019372	-0.000192114	-0.000272245
Mycoplasma bovis	-0.000320716	-0.000360627	-0.000368614	-0.000429065	-0.000336016	-0.000382385	-0.000294563	-0.000174485	-0.000251462	-0.000409626	-0.000172291	-0.000377917	-0.00029238	-0.000327001	-0.00030224	-0.000321073	-0.000358627	-0.000450442	-0.000321504	-0.000227218	-0.00016241	-0.00023537	-0.000107862	-0.000151629	-0.000403547	-0.00038651	-0.000403494	-0.000434642	-0.000393371	-0.000459856	-0.000263005	-0.000192601	-0.000246423	-0.000191361	-0.000216369	-0.000240167
Sphingomonas wittichii	-0.000249134	-0.000471782	-0.000557708	-0.000517859	-0.000205918	-0.000233961	-0.000252803	-0.000189504	-0.000199321	-0.000345068	-0.00029964	-0.000276001	-0.000248802	-0.000297678	-0.000241413	-0.000349012	-0.000243235	-0.000395811	-0.000330615	-0.00023884	-0.000251214	-0.000209529	-0.000201179	-0.000264621	-0.000348008	-0.000341918	-0.00053325	-0.000365125	-0.000283112	-0.000403571	-0.000254225	-0.000247183	-0.000310297	-0.000231827	-0.000307225	-0.000276791
Caldicellulosiruptor kronotskyensis	-0.000304146	-0.000383787	-0.000355473	-0.000412174	-0.000365325	-0.00035948	-0.000353358	-0.000138859	-0.00027218	-0.000489587	-0.000152094	-0.000428651	-0.000255666	-0.000397164	-0.000273543	-0.00033624	-0.000374876	-0.000314426	-0.000350257	-0.000246755	-0.000167425	-0.000153342	-0.00011136	-0.000174468	-0.000334389	-0.000397759	-0.000347604	-0.000439999	-0.000348139	-0.000322525	-0.000270958	-0.000203643	-0.00028364	-0.000237211	-0.000202991	-0.000402487
Methylobacterium sp.	-0.000310184	-0.000379589	-0.000366229	-0.000379274	-0.000443902	-0.000406386	-0.000319916	-0.000176719	-0.000281931	-0.000466551	-0.000179468	-0.0004213	-0.000200109	-0.000334599	-0.000278097	-0.000354798	-0.000364053	-0.000337911	-0.000369768	-0.000219227	-0.000199295	-0.000149129	-0.000144074	-0.000219642	-0.000440056	-0.000384899	-0.00034471	-0.000340381	-0.000325852	-0.000363319	-0.000264598	-0.000221174	-0.000251259	-0.000253281	-0.000209692	-0.00026617
Chlorobaculum parvum	-0.000381635	-0.000353221	-0.000401816	-0.000406525	-0.000280095	-0.000292269	-0.000360623	-0.000145714	-0.000239378	-0.000474245	-0.000117886	-0.000374719	-0.000263874	-0.000286112	-0.00026441	-0.000400702	-0.000335729	-0.000440263	-0.000306249	-0.000222919	-0.000154495	-0.000204645	-7.94114e-05	-0.000127511	-0.000545881	-0.000338649	-0.000454258	-0.000522076	-0.000365615	-0.000414716	-0.000278884	-0.000226257	-0.000248238	-0.000167586	-0.000200407	-0.000229368
Methanocella conradii	-0.000649807	-0.000452302	-0.000439359	-0.000397467	-0.000379433	-0.000314424	-0.000268953	-0.000105763	-0.000172118	-0.000298069	-8.58564e-05	-0.000315484	-0.000417736	-0.000381019	-0.000336559	-0.000504	-0.000386738	-0.000336741	-0.000225349	-0.00019318	-0.000133412	-0.000186623	-9.55228e-05	-0.000127511	-0.000485992	-0.000462125	-0.000497414	-0.000456024	-0.000434569	-0.000372726	-0.000172603	-0.000143871	-0.000139292	-0.000139373	-0.000153206	-0.000155989
Chlorobium tepidum	-0.000292029	-0.000360627	-0.000378136	-0.000383832	-0.000427465	-0.000455124	-0.000343992	-0.000180064	-0.000295946	-0.000466551	-0.000169639	-0.000395975	-0.000244674	-0.000327001	-0.00025524	-0.000331582	-0.000430577	-0.000314426	-0.000323024	-0.000225991	-0.000153774	-0.000127007	-0.000125243	-0.000169665	-0.000418529	-0.00034763	-0.000362032	-0.000355069	-0.000391067	-0.000341571	-0.000265394	-0.000185942	-0.000255483	-0.000224884	-0.000162231	-0.000409721
Nitrosomonas sp.	-0.000314703	-0.000426509	-0.000514451	-0.000403131	-0.000335123	-0.000346679	-0.000356474	-0.000122719	-0.000268922	-0.000396557	-8.21831e-05	-0.000441218	-0.000295077	-0.000374787	-0.000293213	-0.000409804	-0.000373796	-0.00042551	-0.000424649	-0.000208728	-8.85568e-05	-0.000102717	-7.35149e-05	-9.177e-05	-0.000423509	-0.000422533	-0.000452858	-0.000471979	-0.000367937	-0.000437818	-0.000236558	-0.000177023	-0.000149565	-0.000139373	-0.000138752	-0.000208375
Acidovorax citrulli	-0.00268311	-0.000357456	-0.000616226	-0.000547385	-0.000244256	-0.000333822	-0.00016441	-0.000105763	-0.000181234	-0.000489587	-0.000119068	-0.00015652	-0.000170262	-0.000212812	-0.000232146	-0.000241438	-0.000227263	-0.000237776	-0.000145948	-0.000144348	-0.000160256	-9.92006e-05	-8.61612e-05	-0.000104742	-0.000251164	-0.00023264	-0.000277288	-0.000252418	-0.000205144	-0.000253763	-0.000126789	-9.3271e-05	-0.000126987	-0.000108863	-0.000107126	-0.000137303
Methanocella paludicola	-0.000410921	-0.000411983	-0.000307177	-0.0003391	-0.000281918	-0.000341543	-0.000233267	-0.000190058	-0.000226116	-0.000205469	-0.000102801	-0.00034256	-0.000304496	-0.000369793	-0.000305242	-0.000472865	-0.000532236	-0.000436864	-0.000255243	-0.000214911	-0.000145085	-0.000330469	-7.53341e-05	-9.54942e-05	-0.000398538	-0.000417753	-0.000469627	-0.000388764	-0.00068603	-0.000494486	-0.000119863	-0.000203643	-0.000137357	-0.000145061	-0.000147871	-0.000234775
Mycobacterium rhodesiae	-0.000267614	-0.000421328	-0.000384073	-0.000415559	-0.000348486	-0.000412672	-0.00033041	-0.000181733	-0.00027218	-0.000463982	-0.000174561	-0.000456864	-0.000223909	-0.000280955	-0.000258301	-0.000340891	-0.000356454	-0.000368156	-0.000310835	-0.000217379	-0.00015016	-0.000144904	-0.000135549	-0.000154724	-0.000448301	-0.00036389	-0.000360592	-0.000434642	-0.000321137	-0.000364261	-0.000278884	-0.000209505	-0.000264506	-0.000232597	-0.000183259	-0.00026921
Rhodococcus equi	-0.000384576	-0.000301912	-0.000308395	-0.000386108	-0.000430066	-0.000368408	-0.00028925	-0.000227317	-0.000270008	-0.000320999	-0.000146711	-0.00034256	-0.000257036	-0.000315565	-0.000297731	-0.000354798	-0.000366221	-0.000371626	-0.000280108	-0.000286513	-0.000174561	-0.000226525	-0.000138966	-0.000182296	-0.000388497	-0.000372796	-0.000373524	-0.000419418	-0.000343462	-0.000379294	-0.000256623	-0.000203643	-0.000301442	-0.000181101	-0.000209177	-0.000331453
Shewanella piezotolerans	-0.000365413	-0.000524603	-0.00040771	-0.000423444	-0.000443902	-0.000433962	-0.000223429	-0.000114566	-0.000209413	-0.000404404	-0.00011828	-0.000308945	-0.00027749	-0.000475555	-0.000361658	-0.000448223	-0.000377036	-0.000306158	-0.000263042	-0.000215528	-0.000153774	-0.000115796	-0.000117021	-0.000152514	-0.000396867	-0.000403369	-0.000367783	-0.000430171	-0.000350475	-0.000315827	-0.000238976	-0.000170301	-0.000171781	-0.000205467	-0.000155335	-0.000270728
Cupriavidus necator	-0.000269147	-0.00029651	-0.00028884	-0.00032868	-0.000331549	-0.000318315	-0.000327266	-0.000265497	-0.000306674	-0.000386064	-0.000272105	-0.000400209	-0.000184541	-0.000298959	-0.000196212	-0.00029993	-0.00026922	-0.000315605	-0.000387669	-0.00030437	-0.00025053	-0.000233765	-0.000161386	-0.000239517	-0.000342909	-0.000305743	-0.000354827	-0.00034406	-0.000324674	-0.000351046	-0.000335229	-0.00023927	-0.000399642	-0.000258612	-0.000279992	-0.000317335
Methanosphaera stadtmanae	-0.000591662	-0.000507411	-0.00058931	-0.000504669	-0.000405718	-0.000472461	-0.000427288	-6.16639e-05	-0.00018464	-0.000261217	-3.15746e-05	-0.000269359	-0.000343167	-0.000410764	-0.000358716	-0.000531597	-0.000339011	-0.000441396	-0.00021263	-0.000110362	-5.57545e-05	-9.12415e-05	-3.9847e-05	-4.00738e-05	-0.00047456	-0.000526172	-0.000403494	-0.000409531	-0.000434569	-0.000403571	-0.000103239	-7.22808e-05	-7.2195e-05	-6.8726e-05	-0.000103248	-0.000188725
Dehalococcoides sp.	-0.000487355	-0.000379589	-0.000397094	-0.000330999	-0.000315409	-0.000368408	-0.000282858	-0.000161579	-0.000254746	-0.000270826	-0.00020639	-0.000343637	-0.000265239	-0.000393446	-0.000367533	-0.000424543	-0.000317056	-0.000372782	-0.000280108	-0.00023884	-0.000160974	-0.000216832	-7.76019e-05	-0.000133807	-0.000406882	-0.00041536	-0.000436011	-0.000434642	-0.000298628	-0.000364261	-0.000200758	-0.000202909	-0.000231237	-0.000159582	-0.000228636	-0.000229368
Acaryochloris marina	-0.000491635	-0.000512475	-0.0004265	-0.000501364	-0.000257187	-0.000310528	-0.00020028	-0.000529747	-0.000428277	-0.000483201	-0.000214167	-0.000300202	-0.000335211	-0.000310467	-0.00026441	-0.000339729	-0.00025683	-0.000283581	-0.000252116	-0.000152063	-0.000158818	-0.00014744	-9.77377e-05	-0.000125706	-0.000317272	-0.000436837	-0.000427558	-0.000314492	-0.000216288	-0.000296599	-0.00015834	-0.000124673	-0.000233674	-0.000297086	-0.000164875	-0.000234775
Treponema brennaborense	-0.000601403	-0.000506398	-0.000544095	-0.00044252	-0.000431798	-0.000604963	-0.000236535	-9.74782e-05	-0.000193689	-0.000268085	-8.62636e-05	-0.000362967	-0.000239157	-0.000405825	-0.000327647	-0.00035711	-0.000370552	-0.000450442	-0.000256805	-0.000129433	-8.31876e-05	-0.000102717	-6.52715e-05	-8.19185e-05	-0.00045817	-0.00038087	-0.00039923	-0.000437322	-0.000342291	-0.00045069	-0.000143084	-0.000116908	-0.000128288	-0.000120501	-0.000114291	-0.000165642
Thauera sp.	-0.000405084	-0.000405738	-0.000428841	-0.000452577	-0.000268211	-0.000315722	-0.000247394	-0.000188396	-0.000333306	-0.000367618	-0.000112749	-0.000270467	-0.000295077	-0.000328269	-0.000252175	-0.000369791	-0.000354279	-0.000427784	-0.000281653	-0.000202525	-0.000142176	-0.00016674	-0.000104352	-0.00012706	-0.000393522	-0.000379257	-0.000403494	-0.000437322	-0.000423175	-0.000403571	-0.000227669	-0.000179257	-0.000251863	-0.000159582	-0.000208148	-0.000259317
Pasteurella multocida	-0.000313197	-0.000505384	-0.00035667	-0.000444757	-0.000562892	-0.000539835	-0.000274311	-0.000115734	-0.000220564	-0.000405711	-0.000103201	-0.000477624	-0.000258405	-0.000382264	-0.000345442	-0.000272656	-0.000357541	-0.000351909	-0.000375746	-0.000161649	-0.000116437	-0.000115796	-9.99475e-05	-0.000118459	-0.000415206	-0.000424921	-0.000324369	-0.000409531	-0.000339948	-0.000356717	-0.000221179	-0.000137759	-0.000154673	-0.000159582	-0.000104357	-0.00018239
Pseudomonas aeruginosa	-0.000302635	-0.000336223	-0.000408887	-0.000336788	-0.000264542	-0.000297499	-0.000216844	-0.00023057	-0.000238276	-0.000314275	-0.000393013	-0.000341482	-0.000194464	-0.000284824	-0.000232146	-0.000328083	-0.000297142	-0.000348416	-0.000309307	-0.000229057	-0.000261444	-0.000293966	-0.000114847	-0.000255867	-0.000363255	-0.000310704	-0.000308282	-0.000353237	-0.000305757	-0.000337772	-0.000287573	-0.000206576	-0.000425842	-0.00025023	-0.000262	-0.000320313
Lysinibacillus sphaericus	-0.000322218	-0.000310531	-0.000467258	-0.00027596	-0.000349375	-0.000393776	-0.000299865	-0.000153669	-0.000277602	-0.000453692	-0.000126135	-0.000422351	-0.00021973	-0.000334599	-0.00026441	-0.000328083	-0.00038243	-0.000376247	-0.000304719	-0.000247362	-0.000200698	-0.000180022	-9.10771e-05	-0.000123898	-0.000380105	-0.00037037	-0.000382116	-0.000460463	-0.000325852	-0.000383977	-0.000215483	-0.00025292	-0.000271101	-0.000177138	-0.000171728	-0.000218511
Akkermansia muciniphila	-0.000358011	-0.000408862	-0.000512161	-0.000439161	-0.000359132	-0.000259323	-0.000317813	-0.000190058	-0.000214997	-0.00038475	-0.000151326	-0.00025936	-0.000273414	-0.000330803	-0.000273543	-0.000373241	-0.000310435	-0.000350745	-0.000233257	-0.000307334	-0.000155938	-0.00037259	-9.15226e-05	-0.000122993	-0.000373376	-0.000385705	-0.000309748	-0.000371507	-0.000362128	-0.000398916	-0.000245409	-0.000181488	-0.000212863	-0.000169182	-0.000190554	-0.00026617
Serratia proteamaculans	-0.000258393	-0.000342609	-0.00031933	-0.000392928	-0.000291921	-0.000327371	-0.000419156	-0.000189504	-0.000393124	-0.000425242	-0.000132382	-0.000475553	-0.000150048	-0.000283535	-0.000211919	-0.000271463	-0.000347746	-0.0004164	-0.000351762	-0.000274536	-0.000206997	-0.000303334	-0.000103913	-0.000139625	-0.000415206	-0.000353331	-0.000333105	-0.000386952	-0.000298628	-0.000351046	-0.000221992	-0.000285628	-0.000225743	-0.000198428	-0.00017278	-0.000244779
Caldicellulosiruptor bescii	-0.000770884	-0.000359571	-0.000244253	-0.00034141	-0.000388219	-0.000290959	-0.000282858	-0.000105173	-0.000159495	-0.000386064	-7.14751e-05	-0.000378982	-0.000393074	-0.000295112	-0.000364597	-0.000489575	-0.000371633	-0.00028716	-0.000239562	-0.000208728	-0.00011718	-0.000217641	-7.57882e-05	-8.5215e-05	-0.000403547	-0.000404971	-0.00038783	-0.000376967	-0.000431154	-0.000242928	-0.000121598	-0.000139289	-0.00022452	-0.000161988	-0.000188994	-0.000346975
Macrococcus caseolyticus	-0.000464447	-0.000421328	-0.000411241	-0.000520053	-0.000301884	-0.000342828	-0.000244142	-8.24982e-05	-0.000340717	-0.000294002	-5.97619e-05	-0.000299107	-0.000319229	-0.000404589	-0.000256771	-0.00043922	-0.000398557	-0.000448182	-0.000199825	-0.000140473	-8.01039e-05	-0.000132146	-5.64576e-05	-8.14465e-05	-0.000531393	-0.000367942	-0.000421911	-0.000518581	-0.000471915	-0.000380231	-0.000194175	-0.000114569	-0.000131535	-0.00012792	-0.000136058	-0.000161627
Chloroflexus aurantiacus	-0.000549681	-0.000364851	-0.000366229	-0.000321711	-0.000304595	-0.000256667	-0.000293501	-0.000156499	-0.000203813	-0.000295359	-0.000105596	-0.000355465	-0.000276132	-0.000354761	-0.000265934	-0.000454959	-0.000335729	-0.000312066	-0.000306249	-0.000292479	-0.000184498	-0.000127865	-9.15226e-05	-0.000144083	-0.000381786	-0.000337831	-0.000459854	-0.000398713	-0.000302195	-0.000329206	-0.000255024	-0.00020144	-0.000263305	-0.00020156	-0.000205571	-0.000250912
Methylotenera versatilis	-0.00028899	-0.000364851	-0.000299858	-0.000343719	-0.000271874	-0.000267272	-0.000353358	-0.000159888	-0.000217226	-0.000399175	-0.000268866	-0.000346868	-0.00020714	-0.000313017	-0.000281127	-0.000316389	-0.000283779	-0.000306158	-0.000275466	-0.000306741	-0.000264165	-0.000144904	-0.000144499	-0.000254195	-0.000370006	-0.000327177	-0.000321452	-0.000378785	-0.000242047	-0.000300456	-0.000355294	-0.000317906	-0.000296707	-0.000297835	-0.000200924	-0.000240937
Thermococcus sp.	-0.000347617	-0.000479955	-0.000581431	-0.000467057	-0.000240548	-0.000323494	-0.000222333	-9.62889e-05	-0.000213882	-0.000400483	-8.13646e-05	-0.000278211	-0.000274773	-0.000400879	-0.000288688	-0.000326916	-0.00036947	-0.000461718	-0.000295518	-0.000143703	-6.21234e-05	-0.000133001	-6.0184e-05	-7.24243e-05	-0.000418529	-0.000404971	-0.000476593	-0.000432854	-0.000403718	-0.000491764	-0.000190048	-0.00015223	-0.000123076	-0.000138558	-0.000164347	-0.000161627
Cytophaga hutchinsonii	-0.000885512	-0.000327685	-0.000454497	-0.000325198	-0.000291014	-0.000351806	-0.000291376	-0.000139432	-0.000208295	-0.00037026	-0.000143626	-0.000249316	-0.000211346	-0.000371043	-0.000273543	-0.000445974	-0.00032476	-0.000322669	-0.000256805	-0.00019817	-0.000183791	-0.000220876	-7.6242e-05	-0.000130213	-0.000334389	-0.000358209	-0.000379254	-0.000369685	-0.000281915	-0.000346313	-0.000200758	-0.000147677	-0.0001743	-0.000155563	-0.000187952	-0.0002115
Rahnella aquatilis	-0.000474486	-0.000365906	-0.000333843	-0.000357532	-0.000443039	-0.000493407	-0.000270025	-0.000130239	-0.000194817	-0.000366296	-0.000129262	-0.000296916	-0.000262508	-0.000345957	-0.000312731	-0.000370941	-0.000364053	-0.00033323	-0.000250551	-0.000168639	-0.000123847	-0.000175054	-9.37471e-05	-9.27025e-05	-0.000448301	-0.000428898	-0.000473808	-0.000387858	-0.000359801	-0.000363319	-0.000225238	-0.000123899	-0.000186834	-0.000142626	-0.000140366	-0.000180008
Edwardsiella ictaluri	-0.000485927	-0.000420291	-0.000457982	-0.000400866	-0.000293736	-0.00024868	-0.000226714	-0.000120977	-0.000204935	-0.000262592	-0.000106792	-0.000269359	-0.000351102	-0.000443916	-0.000315721	-0.000469514	-0.000424197	-0.000456084	-0.000203034	-0.00017686	-0.000112713	-0.000144057	-6.75711e-05	-9.73508e-05	-0.000440056	-0.000450293	-0.000406334	-0.000397809	-0.000435706	-0.000379294	-0.000183424	-0.000123899	-0.000164835	-0.000127098	-0.000125225	-0.000169645
uncultured Termite	-0.000475918	-0.000418216	-0.000438192	-0.000467057	-0.000394354	-0.000396302	-0.000192498	-9.74782e-05	-0.000111392	-0.000186999	-0.000121428	-0.000298012	-0.000336538	-0.000329536	-0.000364597	-0.000441473	-0.00029492	-0.000269215	-0.000214224	-0.000199415	-0.000212579	-0.00024178	-0.000285036	-0.00025043	-0.000348008	-0.000359022	-0.000321452	-0.000316349	-0.000295056	-0.000340622	-6.72467e-05	-0.000173292	-0.000205464	-0.00021248	-0.000283971	-0.000257027
Pyrobaculum islandicum	-0.000461574	-0.000406779	-0.000320542	-0.000379274	-0.00031361	-0.000379849	-0.00027645	-0.00016608	-0.000160647	-0.000239097	-0.000132771	-0.000258246	-0.000325899	-0.000390964	-0.000281127	-0.000431325	-0.000404985	-0.000344918	-0.000230098	-0.000200037	-0.000193673	-0.000259307	-0.000177669	-0.000187062	-0.000322418	-0.000324712	-0.00038783	-0.000372418	-0.000373736	-0.000341571	-0.000213037	-0.000160539	-0.000201754	-0.000208587	-0.000195228	-0.000198184
Candidatus Azobacteroides	-0.000372798	-0.000309455	-0.00035068	-0.000383832	-0.000423995	-0.000379849	-0.000286056	-0.000139432	-0.000220564	-0.000534	-0.000114727	-0.000355465	-0.000252923	-0.000323194	-0.000299235	-0.000359419	-0.000385662	-0.000312066	-0.000289365	-0.000217379	-0.000158098	-0.000132146	-0.00010083	-0.000166163	-0.000329265	-0.000336194	-0.000383545	-0.000328391	-0.000299817	-0.000312952	-0.000216298	-0.000170301	-0.000246423	-0.000191361	-0.000170149	-0.000332194
Leuconostoc gasicomitatum	-0.000298095	-0.000474849	-0.000602787	-0.000583201	-0.000239619	-0.000288339	-0.000204711	-9.27118e-05	-0.000158342	-0.000408321	-0.000107986	-0.000287031	-0.000278848	-0.000307914	-0.000256771	-0.000369791	-0.00032476	-0.000406121	-0.000315412	-0.000146924	-0.00011718	-0.000109713	-6.61923e-05	-9.08365e-05	-0.000396867	-0.000384094	-0.000526382	-0.00041852	-0.000348139	-0.00044426	-0.000164229	-0.00013546	-0.000154035	-0.000156368	-0.000173305	-0.000264649
Nakamurella multipartita	-0.000344641	-0.000360627	-0.000467258	-0.000395198	-0.000274618	-0.000247346	-0.000227807	-0.000105173	-0.000200445	-0.000295359	-7.3546e-05	-0.000303484	-0.000333882	-0.000384752	-0.000275062	-0.000449346	-0.000386738	-0.00048081	-0.000323024	-0.000168639	-8.70262e-05	-0.000174225	-4.70333e-05	-8.80303e-05	-0.000400209	-0.000420144	-0.000386403	-0.000489629	-0.000470789	-0.000451607	-0.000188394	-0.000118466	-0.000143796	-0.000137743	-0.000147336	-0.00021228
Rubrobacter xylanophilus	-0.000360974	-0.000460516	-0.000468416	-0.000433556	-0.000391726	-0.000497091	-0.000222333	-0.000126774	-0.000204935	-0.00034906	-0.000129653	-0.000378982	-0.000208543	-0.000349734	-0.000252175	-0.000333912	-0.000358627	-0.000334401	-0.000284741	-0.000173071	-0.000131945	-0.000119257	-7.94114e-05	-0.000138732	-0.000440056	-0.000371988	-0.000420498	-0.000324691	-0.000299817	-0.000400779	-0.000168422	-0.000152987	-0.000194931	-0.000154758	-0.000150007	-0.00021306
Sphaerochaeta globus	-0.000281378	-0.000405738	-0.00031326	-0.000333316	-0.000274618	-0.000309228	-0.000251723	-0.000206039	-0.000254746	-0.000342404	-0.000153245	-0.000314395	-0.000221124	-0.000266714	-0.000225944	-0.000372091	-0.000333539	-0.000372782	-0.000264599	-0.000232119	-0.0002021	-0.000234568	-0.000190495	-0.000194831	-0.00036832	-0.000353331	-0.00039923	-0.000359644	-0.000329383	-0.000380231	-0.000274132	-0.000198499	-0.000219007	-0.000245644	-0.000198855	-0.00026541
Acidithiobacillus caldus	-0.000424016	-0.000361684	-0.000391182	-0.000415559	-0.00039873	-0.000478633	-0.000231085	-0.000144574	-0.000181234	-0.000351718	-0.000106393	-0.00030567	-0.000276132	-0.000301521	-0.00027658	-0.000390431	-0.000396411	-0.000326193	-0.000303187	-0.00020066	-0.000129006	-0.000127007	-9.37471e-05	-0.000123898	-0.000395195	-0.00036389	-0.00038783	-0.000381509	-0.000364453	-0.000383977	-0.000190048	-0.000162045	-0.000183084	-0.000150726	-0.000138752	-0.000190305
Leifsonia xyli	-0.000225811	-0.000268232	-0.000301079	-0.000258134	-0.000417914	-0.000383653	-0.000312547	-0.000156499	-0.000267834	-0.000351718	-0.000155543	-0.000344714	-0.000228079	-0.000314291	-0.00026441	-0.000301109	-0.000367304	-0.000327367	-0.000387669	-0.000224148	-0.000223	-0.000216832	-0.000136832	-0.000179256	-0.000366632	-0.000339466	-0.00034471	-0.000324691	-0.000366776	-0.000306231	-0.000257421	-0.000234942	-0.00025307	-0.000196075	-0.000183259	-0.000286612
Borrelia hermsii	-0.000372798	-0.000406779	-0.000428841	-0.000394063	-0.000415304	-0.000400087	-0.000244142	-0.000138859	-0.000211649	-0.00038475	-0.000120642	-0.000329596	-0.000230854	-0.000324464	-0.00026441	-0.000330416	-0.000341197	-0.000348416	-0.000283197	-0.000209966	-0.000127535	-9.03529e-05	-8.66092e-05	-0.000130663	-0.000380105	-0.000392943	-0.000441635	-0.000399616	-0.000339948	-0.000357661	-0.000183424	-0.000165803	-0.000206082	-0.000176344	-0.000137675	-0.000218511
Pseudomonas entomophila	-0.000424016	-0.000468713	-0.000466099	-0.000512368	-0.000336909	-0.000383653	-0.000180199	-8.18935e-05	-0.000203813	-0.000240487	-7.43728e-05	-0.000249316	-0.000355062	-0.000357272	-0.000404005	-0.000491798	-0.000413537	-0.000453828	-0.000180443	-0.000128781	-7.15605e-05	-0.000111454	-6.43495e-05	-7.14683e-05	-0.000423509	-0.000367942	-0.000549686	-0.000351404	-0.000410597	-0.000438739	-0.000114641	-0.000108304	-0.000113238	-7.5696e-05	-9.37647e-05	-0.00011751
Alicyclobacillus acidocaldarius	-0.000232056	-0.000383787	-0.000320542	-0.000383832	-0.00041095	-0.000445181	-0.000253884	-0.000119814	-0.000225007	-0.000427838	-0.000149021	-0.000380047	-0.000209945	-0.000306637	-0.000290198	-0.000343214	-0.000407125	-0.000337911	-0.00040547	-0.000216145	-0.000120889	-9.56716e-05	-8.8846e-05	-0.000149857	-0.000373376	-0.000372796	-0.000306814	-0.000377876	-0.000316414	-0.00034252	-0.000220367	-0.000162798	-0.000230017	-0.000156368	-0.000145731	-0.0002555
Pyrobaculum oguniense	-0.000353561	-0.000405738	-0.000355473	-0.000404263	-0.000408335	-0.000418948	-0.00027645	-0.000124458	-0.000212766	-0.000379489	-0.000117886	-0.000380047	-0.000222517	-0.000288687	-0.000258301	-0.000303465	-0.000406055	-0.000379709	-0.000324544	-0.000171174	-0.000130477	-0.00014575	-9.37471e-05	-0.000136048	-0.00037506	-0.000358209	-0.000353384	-0.000371507	-0.000337604	-0.000353883	-0.000195823	-0.000153744	-0.000189953	-0.000187422	-0.000155866	-0.00021228
Lactobacillus helveticus	-0.000328215	-0.000267137	-0.000293742	-0.000298351	-0.000188839	-0.000265949	-0.000288186	-0.000212611	-0.000253652	-0.000345068	-0.000283586	-0.000375786	-0.000204331	-0.000230054	-0.000218165	-0.00030582	-0.000332443	-0.000344918	-0.000295518	-0.00023823	-0.000264165	-0.000228136	-0.00011005	-0.000174468	-0.000324131	-0.000333738	-0.000341813	-0.00039148	-0.000306943	-0.000344417	-0.000252624	-0.000270042	-0.000380718	-0.000205467	-0.000228126	-0.00026693
Ralstonia pickettii	-0.000296579	-0.000425474	-0.000455659	-0.000324036	-0.000234972	-0.00021236	-0.000654247	-9.21143e-05	-0.000293795	-0.000374218	-6.8982e-05	-0.000337165	-0.000272053	-0.000314291	-0.000181957	-0.000359419	-0.000333539	-0.000442528	-0.000206238	-0.000188801	-0.000109725	-0.00020546	-5.45856e-05	-0.000107958	-0.000268738	-0.000384094	-0.000455658	-0.000416725	-0.00035281	-0.000410077	-0.000157497	-0.000129307	-0.000157856	-0.000156368	-0.000160642	-0.000244779
Melissococcus plutonius	-0.000313197	-0.000368015	-0.000380512	-0.000352935	-0.000278271	-0.000275194	-0.000445519	-0.000177277	-0.000362838	-0.000343736	-5.33963e-05	-0.000628083	-0.000265239	-0.000353505	-0.000241413	-0.000291661	-0.000224971	-0.000362363	-0.000390643	-0.000289498	-0.000139991	-0.000211154	-4.2735e-05	-6.135e-05	-0.000330974	-0.000339466	-0.000370655	-0.00042659	-0.000281915	-0.000337772	-0.000180102	-0.000186683	-0.000102646	-0.000119674	-0.000124136	-0.000163234
Methanosarcina barkeri	-0.000253769	-0.000397393	-0.000477666	-0.000343719	-0.000185021	-0.000233961	-0.000223429	-0.00024676	-0.00018464	-0.000244648	-0.000179091	-0.000208655	-0.00029103	-0.000226089	-0.000233693	-0.000436966	-0.000314851	-0.000296677	-0.000196609	-0.000213058	-0.00019156	-0.000141514	-0.000217088	-0.000230238	-0.000653868	-0.000243714	-0.000406334	-0.000523823	-0.000310499	-0.00027625	-0.000230906	-0.000198499	-0.000202991	-0.000209367	-0.000225576	-0.000206811
Methylovorus glucosetrophus	-0.00047878	-0.000449216	-0.000333843	-0.000378133	-0.000340476	-0.000273875	-0.000243057	-0.000114566	-0.000209413	-0.000351718	-9.51738e-05	-0.000313306	-0.00025155	-0.000340915	-0.000256771	-0.000398422	-0.000356454	-0.000336741	-0.000223764	-0.000165466	-0.000144358	-0.00016674	-6.48107e-05	-0.000104742	-0.000461454	-0.000384094	-0.000376391	-0.000443566	-0.000414032	-0.000363319	-0.000159183	-0.00013546	-0.000173041	-0.00014425	-0.000136058	-0.000196611
Photorhabdus luminescens	-0.000267614	-0.000348981	-0.000327805	-0.000340255	-0.000403099	-0.000400087	-0.00031676	-0.000150265	-0.000253652	-0.000391315	-0.000196343	-0.000375786	-0.000194464	-0.00025891	-0.000311235	-0.000282177	-0.000365137	-0.000319139	-0.000333646	-0.000213058	-0.000145811	-0.000122708	-0.000124381	-0.000153398	-0.000373376	-0.000297453	-0.000319991	-0.000348652	-0.000296247	-0.000312952	-0.00026778	-0.000184459	-0.000218393	-0.000191361	-0.000154803	-0.000253207
Sideroxydans lithotrophicus	-0.000228936	-0.000321265	-0.000287612	-0.000319385	-0.000400478	-0.00033511	-0.000252803	-0.000171129	-0.00025584	-0.000354374	-0.000191111	-0.000361897	-0.000187382	-0.00026931	-0.000183546	-0.0002559	-0.000357541	-0.000317962	-0.000303187	-0.000243714	-0.000178827	-0.000185799	-0.000174759	-0.000214962	-0.000330974	-0.000324712	-0.000321452	-0.000351404	-0.000342291	-0.000328252	-0.000225238	-0.000202175	-0.000266906	-0.000228744	-0.000222512	-0.000296393
Marinomonas mediterranea	-0.000541237	-0.000334091	-0.000425328	-0.000357532	-0.000259948	-0.000356924	-0.000272169	-0.000132543	-0.000230546	-0.000338403	-8.87025e-05	-0.000370451	-0.000297772	-0.000334599	-0.000318708	-0.000333912	-0.000365137	-0.000293112	-0.000250551	-0.000194428	-0.000114949	-0.000115796	-6.1112e-05	-9.87409e-05	-0.000408549	-0.000332919	-0.000376391	-0.000342221	-0.000396823	-0.000329206	-0.000164229	-0.000140054	-0.000196174	-0.000140187	-0.000163289	-0.000205246
Mycoplasma agalactiae	-0.000313197	-0.000393213	-0.000413593	-0.000430188	-0.000292829	-0.000317019	-0.000292439	-0.000125038	-0.000214997	-0.000354374	-0.000166603	-0.000332842	-0.000214145	-0.000298959	-0.000230597	-0.00033624	-0.000431639	-0.00033908	-0.000301655	-0.00014112	-0.000129006	-0.000121846	-8.61612e-05	-0.000126157	-0.000390173	-0.000359022	-0.000430378	-0.000342221	-0.000348139	-0.0003501	-0.000192525	-0.000164301	-0.000175558	-0.000146682	-0.000148939	-0.000233232
Agrobacterium tumefaciens	-0.000316207	-0.000383787	-0.000385259	-0.000424569	-0.000270043	-0.000324787	-0.000257121	-0.000103993	-0.000270008	-0.000304834	-8.66706e-05	-0.000283727	-0.000211346	-0.000337127	-0.000250641	-0.000400702	-0.000333539	-0.000363523	-0.000286283	-0.000188175	-0.000112713	-0.000192377	-8.03146e-05	-9.45646e-05	-0.000426825	-0.000373604	-0.000412007	-0.000414029	-0.000364453	-0.000332064	-0.000199114	-0.000134692	-0.000171781	-0.000169182	-0.000145731	-0.000246313
Kyrpidia tusciae	-0.000259933	-0.000329822	-0.000348281	-0.00031822	-0.000378553	-0.000340258	-0.000258199	-0.000146284	-0.000264569	-0.000382121	-0.000177583	-0.00032743	-0.000218335	-0.000282245	-0.000265934	-0.000286923	-0.000366221	-0.00033323	-0.000278561	-0.000221689	-0.000168855	-0.000170071	-0.000102593	-0.000163531	-0.000364944	-0.000291633	-0.000321452	-0.000381509	-0.000295056	-0.0003501	-0.000192525	-0.000206576	-0.000247633	-0.000178724	-0.000177504	-0.000272245
Nitratifractor salsuginis	-0.000338679	-0.000315903	-0.000342274	-0.000279509	-0.000259028	-0.000237986	-0.000259277	-0.000144004	-0.000203813	-0.000270826	-0.000247154	-0.000312216	-0.000266604	-0.000324464	-0.000270503	-0.00035017	-0.000325859	-0.000378555	-0.000273916	-0.000235177	-0.000192969	-0.00024178	-8.92927e-05	-0.00014897	-0.000380105	-0.000299942	-0.000333105	-0.000386952	-0.000322316	-0.000322525	-0.000226048	-0.000223354	-0.000277677	-0.00016998	-0.000185868	-0.000227821
Shewanella pealeana	-0.000378692	-0.000370123	-0.000425328	-0.000305381	-0.000392602	-0.000500773	-0.000166675	-7.2768e-05	-0.000132736	-0.000233532	-9.47707e-05	-0.000238102	-0.000312542	-0.000416927	-0.000305242	-0.000404118	-0.000461255	-0.000337911	-0.000283197	-0.000120266	-9.99546e-05	-9.65551e-05	-8.39173e-05	-9.6423e-05	-0.000403547	-0.000332919	-0.000447251	-0.000424799	-0.000409452	-0.000374604	-0.000135391	-0.000108304	-0.000141868	-0.000118017	-0.000109888	-0.000209157
Methanosaeta thermophila	-0.000393381	-0.000376437	-0.00043352	-0.000464833	-0.000428332	-0.000368408	-0.000154172	-8.18935e-05	-0.000167539	-0.000310233	-6.77322e-05	-0.000366177	-0.000295077	-0.000349734	-0.000329135	-0.000399562	-0.000403915	-0.00035656	-0.000272366	-0.000143057	-8.47251e-05	-0.000120984	-5.12946e-05	-9.73508e-05	-0.000386821	-0.00038651	-0.000337462	-0.000346816	-0.000384146	-0.000367085	-0.000125062	-9.80435e-05	-0.000119806	-0.000102155	-9.26428e-05	-0.000263888
Eubacterium eligens	-0.000349104	-0.000320194	-0.000305958	-0.000352935	-0.000236832	-0.000235304	-0.000382312	-0.000225689	-0.000280849	-0.000484479	-0.000188864	-0.00048383	-0.000122128	-0.000253692	-0.000164363	-0.000189989	-0.000226117	-0.00025476	-0.000396582	-0.000329166	-0.000223	-0.000194018	-0.000131266	-0.000174032	-0.000235226	-0.000265695	-0.00021555	-0.000222669	-0.000273515	-0.00020807	-0.00023333	-0.000240711	-0.000350082	-0.000251756	-0.000247908	-0.000358745
Staphylococcus lugdunensis	-0.000458699	-0.000334091	-0.000244253	-0.000317056	-0.000338693	-0.000302719	-0.000314654	-0.000117484	-0.000189171	-0.000403098	-8.78903e-05	-0.000340403	-0.00021973	-0.000315565	-0.000352824	-0.00036288	-0.000297142	-0.000312066	-0.000315412	-0.000230895	-0.000125323	-0.000169239	-7.71488e-05	-0.000119821	-0.000378425	-0.000318953	-0.000370655	-0.000377876	-0.000337604	-0.000295634	-0.000161708	-0.000143108	-0.000212248	-0.000157172	-0.000164875	-0.000286612
Amycolatopsis mediterranei	-0.000316207	-0.000328754	-0.000361454	-0.000314725	-0.000370623	-0.000387453	-0.000252803	-0.000132543	-0.000206055	-0.000405711	-0.00013627	-0.000360826	-0.000239157	-0.000350991	-0.000285667	-0.000316389	-0.000349925	-0.000336741	-0.000283197	-0.000209347	-0.000140719	-0.000116662	-9.24131e-05	-0.000133807	-0.000354794	-0.000312356	-0.000402073	-0.000347734	-0.000292672	-0.000337772	-0.00020977	-0.000148436	-0.000173671	-0.00017396	-0.000148405	-0.000220066
Cellulophaga lytica	-0.000298095	-0.000375385	-0.000424157	-0.000320548	-0.000339584	-0.000360757	-0.000323068	-0.000139432	-0.00024158	-0.000362327	-0.000107588	-0.000318747	-0.000240537	-0.000270606	-0.00023524	-0.000373241	-0.000333539	-0.000343752	-0.000292443	-0.000201282	-0.000139261	-0.000220876	-7.07778e-05	-0.000102438	-0.000411879	-0.00030657	-0.000359152	-0.000410431	-0.000298628	-0.000329206	-0.000178439	-0.000150714	-0.000140581	-0.000134477	-0.000144659	-0.000224723
Zobellia galactanivorans	-0.000425467	-0.000348981	-0.000336254	-0.000378133	-0.000317207	-0.000294885	-0.000358549	-8.49123e-05	-0.000209413	-0.000156722	-8.99195e-05	-0.000293625	-0.000303153	-0.000376035	-0.00034692	-0.000397282	-0.000402844	-0.000325019	-0.000261484	-0.000168005	-0.000107479	-0.000195657	-4.08118e-05	-5.89176e-05	-0.000408549	-0.000327998	-0.000377823	-0.000376058	-0.000395673	-0.000379294	-0.000162549	-0.000157523	-0.000155947	-0.000100471	-0.00011813	-0.000168045
Desulfotomaculum kuznetsovii	-0.000255311	-0.000344735	-0.000355473	-0.000366705	-0.000352927	-0.000362033	-0.000297746	-0.000142291	-0.000190301	-0.000343736	-0.000146326	-0.000359754	-0.000177418	-0.00024977	-0.000213482	-0.00029757	-0.000318158	-0.000308523	-0.000313887	-0.000187548	-0.000173136	-0.000165906	-9.10771e-05	-0.000154282	-0.000373376	-0.000330459	-0.000343262	-0.000344979	-0.000312866	-0.000360492	-0.000234137	-0.000197762	-0.000207934	-0.000192934	-0.000153738	-0.000221619
Selenomonas sputigena	-0.000487355	-0.000363796	-0.000333843	-0.000306551	-0.000358246	-0.000358202	-0.000241972	-9.92594e-05	-0.000160647	-0.000522625	-0.000130043	-0.000358683	-0.000228079	-0.000286112	-0.000244494	-0.000349012	-0.000345565	-0.000310886	-0.000222177	-0.000166736	-0.000140719	-8.14164e-05	-7.98631e-05	-0.000144528	-0.000391848	-0.000324712	-0.00034905	-0.000355069	-0.000330559	-0.000304307	-0.000207317	-0.000154501	-0.000164835	-0.000158779	-0.000124136	-0.000194249
Bacillus cereus	-0.000445732	-0.000378539	-0.000291292	-0.000336788	-0.000335123	-0.000227236	-0.000208028	-0.000108705	-0.000164097	-0.000186999	-6.81491e-05	-0.00032743	-0.000262508	-0.000487654	-0.000361658	-0.000423412	-0.000340104	-0.000330886	-0.000245848	-0.000183156	-0.000108228	-0.000246574	-6.89472e-05	-7.95558e-05	-0.000318988	-0.000350075	-0.000377823	-0.000478166	-0.000358637	-0.000307192	-0.000118994	-0.000133924	-0.000148285	-9.96278e-05	-0.000144659	-0.000294139
Acidiphilium multivorum	-0.000869643	-0.000250659	-0.000476511	-0.000336788	-0.000324388	-0.000342828	-0.000224525	-0.000116318	-0.000202691	-0.000403098	-6.10269e-05	-0.000236977	-0.000170262	-0.00042185	-0.000272023	-0.000489575	-0.000288242	-0.000238993	-0.000283197	-0.000138532	-0.000160256	-9.65551e-05	-6.94053e-05	-7.43326e-05	-0.000325844	-0.000282461	-0.000360592	-0.000288349	-0.000265086	-0.000302382	-0.000144787	-0.000120797	-0.000154035	-0.000114697	-9.99115e-05	-0.0002555
Thermosphaera aggregans	-0.000424016	-0.000375385	-0.000437024	-0.000314725	-0.00032618	-0.000407644	-0.000171196	-7.03157e-05	-0.000135084	-0.000276299	-5.55259e-05	-0.000197207	-0.000317893	-0.000384752	-0.000273543	-0.000444849	-0.000417805	-0.000337911	-0.000173932	-0.000120923	-9.54122e-05	-8.41073e-05	-4.56048e-05	-7.09898e-05	-0.000430137	-0.000411368	-0.000545583	-0.000462237	-0.000342291	-0.00034726	-0.000134534	-0.000105158	-8.38272e-05	-9.11556e-05	-0.000111541	-0.000173639
Serratia sp.	-0.000359493	-0.000360627	-0.000366229	-0.000315891	-0.000309106	-0.000373498	-0.00030727	-0.000126774	-0.000200445	-0.000322341	-0.000137822	-0.000250434	-0.000236393	-0.00035978	-0.000246032	-0.000342053	-0.000349925	-0.000295489	-0.000270815	-0.000219843	-0.000108228	-0.000107095	-0.000114412	-0.000139178	-0.000334389	-0.000329639	-0.000377823	-0.000305185	-0.000335257	-0.000333016	-0.000184253	-0.000188165	-0.000190576	-0.00014911	-0.00012468	-0.000240167
Chelativorans sp.	-0.000255311	-0.000275878	-0.000341071	-0.000304211	-0.000345818	-0.000413928	-0.000314654	-0.000178949	-0.000253652	-0.000379489	-0.000120249	-0.000346868	-0.000168827	-0.00026931	-0.000204083	-0.000266686	-0.000306011	-0.000295489	-0.000286283	-0.000235177	-0.000146537	-0.00012958	-0.000114412	-0.000154282	-0.000349706	-0.000308225	-0.000296519	-0.000302387	-0.000267497	-0.000290802	-0.000234137	-0.000195552	-0.000236716	-0.00020156	-0.000161172	-0.00026845
Erwinia billingiae	-0.000384576	-0.000381689	-0.000299858	-0.000350634	-0.000274618	-0.00026065	-0.000126497	-8.49123e-05	-0.000130384	-0.00038475	-4.60922e-05	-0.000251552	-0.000295077	-0.000473131	-0.000317215	-0.000381274	-0.000284896	-0.000395811	-0.00020143	-0.000155266	-8.77918e-05	-0.000165072	-5.36473e-05	-7.3856e-05	-0.000349706	-0.000362268	-0.000454258	-0.000494909	-0.000366776	-0.000351046	-8.90241e-05	-8.28428e-05	-0.000147645	-0.000111367	-0.000126312	-0.00024708
Thioalkalimicrobium cyclicum	-0.000299609	-0.000377488	-0.000446354	-0.000401999	-0.000234972	-0.000208283	-0.000238712	-0.000133694	-0.000258025	-0.000323683	-7.93146e-05	-0.000343637	-0.000197289	-0.000332069	-0.00023524	-0.000358265	-0.000265848	-0.000329714	-0.000360779	-0.000231507	-0.000140719	-0.00014744	-6.34261e-05	-0.000100591	-0.000349706	-0.000343551	-0.000292095	-0.000311703	-0.000299817	-0.000317743	-0.000162549	-0.000203643	-0.0001743	-0.000153146	-0.000182736	-0.000208375
Pseudomonas fulva	-0.000292029	-0.000381689	-0.000365036	-0.000426818	-0.000272789	-0.00030011	-0.000212441	-8.61168e-05	-0.000193689	-0.000261217	-0.000109576	-0.000220033	-0.000202925	-0.000319382	-0.000238329	-0.000360573	-0.000381352	-0.00042892	-0.000258366	-0.000152704	-0.000102218	-0.00015838	-6.06481e-05	-0.000102438	-0.000327555	-0.000369561	-0.000278773	-0.000433748	-0.000449326	-0.000431365	-0.000154119	-0.000133924	-0.000150844	-0.000111367	-0.000122501	-0.000205246
Wigglesworthia glossinidia	-0.000241388	-0.000251761	-0.000266654	-0.00022931	-0.000310909	-0.000301415	-0.000349199	-0.00016608	-0.000307744	-0.000416141	-0.000142081	-0.000385365	-0.000200109	-0.000305359	-0.000222836	-0.000280989	-0.000245506	-0.000264407	-0.000350257	-0.000246755	-0.00016814	-0.000138115	-9.68524e-05	-0.000160454	-0.000291388	-0.000279954	-0.000277288	-0.00030332	-0.000255415	-0.000275277	-0.000251824	-0.000180001	-0.000236716	-0.000183474	-0.000171202	-0.000281329
Desulfurispirillum indicum	-0.000468753	-0.000366961	-0.000388814	-0.000293654	-0.000278271	-0.000387453	-0.00014616	-8.85207e-05	-0.000137428	-0.000172654	-7.60236e-05	-0.000187996	-0.000244674	-0.000411997	-0.000268981	-0.000361727	-0.000391041	-0.000362363	-0.000198218	-0.00013204	-0.000108228	-9.12415e-05	-5.12946e-05	-7.67111e-05	-0.000431792	-0.00037037	-0.000437418	-0.000407731	-0.000386455	-0.000409148	-0.000136248	-0.000136226	-0.000125685	-9.28562e-05	-0.000108784	-0.000168045
Candidatus Hodgkinia	-0.000355045	-0.000398437	-0.000336254	-0.00027122	-0.00039873	-0.000412672	-0.000251723	-0.00013714	-0.00019707	-0.000342404	-9.63821e-05	-0.00021549	-0.000233625	-0.000343437	-0.000213482	-0.000316389	-0.000331346	-0.000268014	-0.000280108	-0.000152063	-0.000134876	-0.000126149	-0.000126967	-0.000106121	-0.000336095	-0.000294129	-0.000419084	-0.000278946	-0.000295056	-0.000249829	-0.00020404	-0.000178513	-0.0001743	-0.00014425	-0.000109888	-0.000238628
Cryptobacterium curtum	-0.000503025	-0.000327685	-0.000298636	-0.000351784	-0.000254422	-0.000254008	-0.000143862	-0.000137713	-0.000213882	-0.000379489	-4.21815e-05	-0.000277106	-0.000305839	-0.000335863	-0.000317215	-0.00042228	-0.000367304	-0.000238993	-0.00021263	-0.000145637	-0.000121629	-0.000282206	-6.2964e-05	-7.09898e-05	-0.000272236	-0.000359834	-0.000426147	-0.000338539	-0.000325852	-0.000277223	-0.000128514	-7.96081e-05	-0.00010198	-0.000153952	-0.000109888	-0.000204462
Streptococcus equi	-0.000369846	-0.000307302	-0.000360258	-0.000364415	-0.000344039	-0.000358202	-0.000177953	-0.00011164	-0.000136257	-0.000276299	-6.39689e-05	-0.00028593	-0.000237775	-0.00035978	-0.000282641	-0.000365186	-0.000348836	-0.000283581	-0.000244278	-0.000145637	-9.54122e-05	-0.000142362	-7.48797e-05	-9.6887e-05	-0.000386821	-0.000346815	-0.00038783	-0.000373328	-0.000392219	-0.000278196	-0.000129376	-0.000138524	-0.000132183	-0.000113866	-0.000125768	-0.00018239
Thermotoga maritima	-0.000362455	-0.000350042	-0.000308395	-0.000383832	-0.00026546	-0.00024334	-0.00026788	-8.49123e-05	-0.000239378	-0.000285847	-9.03247e-05	-0.000229087	-0.000278848	-0.000316838	-0.000225944	-0.000343214	-0.000345565	-0.000404977	-0.000261484	-0.000122893	-0.000104476	-0.000165906	-6.43495e-05	-8.14465e-05	-0.000356488	-0.000353331	-0.000297993	-0.000367862	-0.000404865	-0.000383041	-0.000134534	-0.000105158	-0.000152121	-0.000121328	-0.000128485	-0.000168845
Burkholderia mallei	-0.000314703	-0.000282412	-0.000321754	-0.000290126	-0.000342258	-0.000355645	-0.000250641	-0.000149697	-0.000181234	-0.000345068	-0.000132382	-0.000333924	-0.000191635	-0.000260212	-0.000222836	-0.0002559	-0.00034229	-0.000313246	-0.000264599	-0.000173704	-0.000148712	-0.000115796	-8.39173e-05	-0.000132909	-0.000363255	-0.000289135	-0.000336011	-0.00032006	-0.00030457	-0.000301419	-0.000212221	-0.000162798	-0.000171151	-0.000183474	-0.000161172	-0.000236317
Streptomyces coelicolor	-0.00026608	-0.000294346	-0.000305958	-0.00031822	-0.000409207	-0.000410159	-0.000275381	-0.000131967	-0.000258025	-0.000362327	-0.000120249	-0.000354392	-0.000164515	-0.000253692	-0.00023524	-0.000283364	-0.000322561	-0.000308523	-0.000239562	-0.00017686	-0.000163845	-0.000103594	-9.77377e-05	-0.000129313	-0.000336095	-0.000327998	-0.000254903	-0.000310773	-0.000251777	-0.000287899	-0.000179271	-0.000140818	-0.000164835	-0.000170777	-0.000128485	-0.000231687
Borrelia burgdorferi	-0.000256853	-0.000307302	-0.00031569	-0.000340255	-0.000259028	-0.000272556	-0.00019806	-0.00011164	-0.000212766	-0.000319655	-8.21831e-05	-0.000263809	-0.00019305	-0.000282245	-0.000196212	-0.000389288	-0.00032036	-0.000383166	-0.000266154	-0.000174335	-9.61708e-05	-0.000162566	-7.03206e-05	-0.000102899	-0.000363255	-0.00031153	-0.000403494	-0.000408631	-0.000301006	-0.000360492	-0.000195823	-0.000140054	-0.000181832	-0.00014911	-0.000142514	-0.000196611
Hyphomicrobium denitrificans	-0.000674518	-0.000351102	-0.000394731	-0.000360975	-0.000339584	-0.000263301	-0.000204711	-8.24982e-05	-0.000222787	-0.000233532	-5.08299e-05	-0.000283727	-0.000255666	-0.000268012	-0.000300738	-0.000420015	-0.000355367	-0.000334401	-0.000183688	-0.000108371	-7.31211e-05	-0.000105346	-4.46501e-05	-5.59858e-05	-0.000381786	-0.000319776	-0.000362032	-0.000323765	-0.000356307	-0.000331112	-0.000105001	-8.84735e-05	-9.52988e-05	-8.34618e-05	-8.19125e-05	-0.000130741
Desulfovibrio vulgaris	-0.000615282	-0.000381689	-0.000320542	-0.000317056	-0.000252577	-0.000403868	-0.00020028	-4.20462e-05	-0.000106593	-0.000311581	-2.38637e-05	-0.00026492	-0.000293729	-0.000241906	-0.000247569	-0.000370941	-0.00034229	-0.000271616	-0.000175562	-0.000109699	-7.0779e-05	-0.000123569	-4.56048e-05	-5.69647e-05	-0.000418529	-0.000301601	-0.000409171	-0.000414029	-0.00030457	-0.000288867	-0.000115513	-8.20354e-05	-0.000158492	-0.000112201	-0.000107679	-0.000280573
Acinetobacter oleivorans	-0.000267614	-0.000511463	-0.000476511	-0.000440281	-0.000247034	-0.000257995	-0.000111242	-5.22602e-05	-8.47024e-05	-0.000174094	-4.78201e-05	-0.000242595	-0.000274773	-0.000340915	-0.000348397	-0.000413211	-0.000309329	-0.000441396	-0.000190161	-7.38565e-05	-3.94985e-05	-4.16453e-05	-2.5577e-05	-3.13851e-05	-0.000466374	-0.00043525	-0.00039211	-0.000558603	-0.000324674	-0.000447935	-0.000105001	-4.38396e-05	-7.01236e-05	-5.54605e-05	-4.81567e-05	-9.56638e-05
Micromonospora aurantiaca	-0.00048164	-0.000288929	-0.000274072	-0.000311225	-0.00031451	-0.000242002	-0.000217943	-0.000130239	-0.00019256	-0.000262592	-0.000175317	-0.000280419	-0.000212746	-0.000311742	-0.000197789	-0.000308172	-0.000336823	-0.000232898	-0.000217409	-0.000151422	-0.000129742	-0.000212778	-8.66092e-05	-0.00013246	-0.000358181	-0.00029496	-0.000354827	-0.000357815	-0.000293864	-0.00024194	-0.000175107	-0.000127765	-0.00016989	-0.000156368	-0.000138214	-0.000202895
Shewanella sediminis	-0.000390449	-0.000270419	-0.000374569	-0.000351784	-0.000275531	-0.000235304	-0.00013463	-0.000101037	-0.000146763	-0.000283123	-7.8904e-05	-0.000273789	-0.000255666	-0.000319382	-0.000230597	-0.000459444	-0.000309329	-0.000308523	-0.000369768	-0.000153985	-8.54928e-05	-0.000109713	-6.34261e-05	-9.59587e-05	-0.000339504	-0.00029496	-0.000324369	-0.00034406	-0.000314049	-0.000298528	-0.000163389	-0.000123899	-0.00014508	-0.000118846	-0.00012468	-0.000184768
Desulfarculus baarsii	-0.000296579	-0.000297591	-0.000251745	-0.000325198	-0.000181194	-0.000155792	-0.000216844	-0.000121558	-0.000245978	-0.000397866	-8.50415e-05	-0.000365107	-0.000222517	-0.000283535	-0.000239872	-0.000284551	-0.000277071	-0.000325019	-0.000247417	-0.000195676	-0.000122369	-0.000114929	-7.35149e-05	-9.82777e-05	-0.000315554	-0.000250501	-0.000328741	-0.000404126	-0.000306943	-0.000328252	-0.000178439	-0.000127765	-0.000229407	-0.000132841	-0.000136597	-0.000288119
Clostridium cellulovorans	-0.000372798	-0.000345797	-0.000196153	-0.000246171	-0.000228449	-0.000195998	-0.000149599	-9.56936e-05	-0.000122113	-0.000234925	-0.000115123	-0.00028593	-0.000246051	-0.000388481	-0.000303741	-0.000323412	-0.000280427	-0.000270416	-0.000272366	-0.000194428	-0.000147262	-0.000237776	-7.57882e-05	-0.000126609	-0.000306949	-0.000268218	-0.000286183	-0.000279888	-0.000274717	-0.000270405	-9.61585e-05	-9.56603e-05	-0.000271101	-0.000153952	-0.000253455	-0.000437784
Actinobacillus succinogenes	-0.000298095	-0.000316976	-0.000320542	-0.000420067	-0.000245182	-0.000225888	-0.000252803	-0.000104584	-0.00024378	-0.000273564	-8.99195e-05	-0.000248197	-0.000214145	-0.000239278	-0.000189891	-0.000346694	-0.000348836	-0.00034958	-0.000186928	-0.000144992	-9.46531e-05	-0.000184151	-6.06481e-05	-8.94345e-05	-0.000405215	-0.000330459	-0.000299465	-0.000335775	-0.000318777	-0.000354828	-0.000176774	-0.000105158	-0.000159762	-0.000147492	-0.00012141	-0.00017603
Bacillus halodurans	-0.000331208	-0.000318049	-0.000248003	-0.00030772	-0.000323491	-0.000269916	-0.000194725	-8.67184e-05	-0.000126846	-0.000292645	-9.11347e-05	-0.000269359	-0.000218335	-0.000372291	-0.000267458	-0.000361727	-0.000307118	-0.000288351	-0.000280108	-0.000159099	-0.000117923	-0.000112324	-7.6242e-05	-0.000136495	-0.000310394	-0.000333738	-0.00031853	-0.000293974	-0.000287897	-0.000280139	-0.000165069	-0.000171049	-0.000148285	-0.000146682	-0.000125768	-0.000172841
Pectobacterium wasabiae	-0.000387514	-0.000361684	-0.000304739	-0.000383832	-0.000333337	-0.000292269	-0.000121824	-4.59013e-05	-0.000138599	-0.000171213	-2.43229e-05	-0.000213214	-0.000329894	-0.000388481	-0.000354298	-0.000399562	-0.000406055	-0.000335571	-0.000203034	-7.93632e-05	-6.21234e-05	-8.76817e-05	-1.94737e-05	-3.24178e-05	-0.000431792	-0.000297453	-0.000356269	-0.000387858	-0.000418606	-0.000304307	-9.25983e-05	-8.44554e-05	-6.59624e-05	-6.43345e-05	-7.16153e-05	-9.31118e-05
Coraliomargarita akajimensis	-0.000238282	-0.000312681	-0.000347081	-0.000284233	-0.000440448	-0.000397564	-0.000246311	-0.000129662	-0.000164097	-0.000283123	-0.000117886	-0.000300202	-0.000125096	-0.000261514	-0.000211919	-0.000261898	-0.000325859	-0.000310886	-0.000248984	-0.000139827	-0.000108228	-0.000110584	-7.03206e-05	-0.00010704	-0.000305225	-0.000314832	-0.000254903	-0.000347734	-0.000309314	-0.000343468	-0.000168422	-0.000136226	-0.000136066	-0.000117188	-8.75766e-05	-0.000155182
Eubacterium limosum	-0.00029051	-0.000310531	-0.000324176	-0.000352935	-0.000234042	-0.000273875	-0.000155313	-9.98524e-05	-0.000135084	-0.000205469	-9.03247e-05	-0.000310036	-0.0002253	-0.00025891	-0.000242954	-0.000382421	-0.000288242	-0.000336741	-0.000272366	-0.000173071	-0.000105227	-0.000121846	-4.89315e-05	-8.38038e-05	-0.000398538	-0.00030243	-0.000336011	-0.00038967	-0.000303383	-0.000338722	-0.000120731	-9.72498e-05	-0.000175558	-8.60341e-05	-0.000122501	-0.000200541
Bifidobacterium adolescentis	-0.000279852	-0.00033089	-0.000320542	-0.000293654	-0.00039085	-0.000407644	-0.000192498	-7.94705e-05	-0.00017896	-0.000237707	-6.77322e-05	-0.00031766	-0.000218335	-0.000260212	-0.000259829	-0.00032458	-0.000308224	-0.000290733	-0.000225349	-0.000143057	-8.08759e-05	-9.30161e-05	-5.78577e-05	-7.57606e-05	-0.000332682	-0.000314832	-0.000363471	-0.000376967	-0.000291479	-0.000311993	-0.000142232	-0.000109089	-0.000123728	-0.000113033	-0.000109888	-0.000148707
Myxococcus xanthus	-0.00074526	-0.000234056	-0.000287612	-0.000264091	-0.000234042	-0.000237986	-0.000181321	-0.000150833	-0.000201568	-0.000274932	-0.000125743	-0.000208655	-0.000154403	-0.000324464	-0.000238329	-0.000408668	-0.00025457	-0.000209565	-0.000225349	-0.000151422	-0.000198594	-0.00012529	-7.53341e-05	-0.000104742	-0.000383465	-0.000262327	-0.000218605	-0.000266668	-0.00025299	-0.000217092	-0.000152427	-0.000133924	-0.000163568	-0.000114697	-0.000115938	-0.000253972
Prevotella ruminicola	-0.000350591	-0.000301912	-0.000357867	-0.000366705	-0.000319004	-0.000338972	-0.000216844	-0.000157629	-0.000194817	-0.000254328	-8.91084e-05	-0.000314395	-0.000247427	-0.000296395	-0.000252175	-0.000318732	-0.00029492	-0.000272815	-0.000261484	-0.000163559	-9.16101e-05	-0.000133855	-5.87893e-05	-7.0511e-05	-0.000329265	-0.000307398	-0.000245887	-0.000238076	-0.000266292	-0.000249829	-0.000129376	-0.000112224	-0.000126336	-8.94517e-05	-0.000109336	-0.000201326
Taylorella equigenitalis	-0.000213261	-0.000204951	-0.000231708	-0.000222042	-0.000214398	-0.000276512	-0.000166675	-0.000198342	-0.000177822	-0.000243262	-0.000191485	-0.000199502	-0.000191635	-0.000237963	-0.000191474	-0.000263096	-0.000264723	-0.000283581	-0.000195	-0.000210585	-0.000235434	-0.000223299	-0.000232464	-0.000226853	-0.000233448	-0.000261485	-0.000274316	-0.000244781	-0.000272313	-0.00027625	-0.000246212	-0.000185942	-0.000211632	-0.000280565	-0.000198337	-0.000210719
Denitrovibrio acetiphilus	-0.000322218	-0.00031483	-0.000321754	-0.000403131	-0.000338693	-0.000315722	-0.000180199	-9.8666e-05	-0.000157188	-0.000361003	-8.46338e-05	-0.000241472	-0.000223909	-0.00024453	-0.000222836	-0.00030582	-0.000283779	-0.000264407	-0.000195	-0.000146281	-9.61708e-05	-9.74377e-05	-6.61923e-05	-9.45646e-05	-0.000385143	-0.000332099	-0.000319991	-0.000317277	-0.00027111	-0.000267477	-0.000138816	-0.00010437	-0.000150204	-0.000113866	-0.000127942	-0.000187934
Actinoplanes missouriensis	-0.000199042	-0.000281324	-0.000335049	-0.000279509	-0.000298266	-0.000294885	-0.000411003	-0.000102221	-0.000302388	-0.000294002	-0.000105995	-0.000361897	-0.000154403	-0.000212812	-0.000197789	-0.000224439	-0.00025457	-0.000317962	-0.000281653	-0.000174335	-0.000113459	-0.000114929	-6.57321e-05	-0.00010704	-0.000296586	-0.000240313	-0.000346157	-0.000271398	-0.000232272	-0.000316785	-0.000152427	-0.000139289	-0.000152121	-0.000108027	-0.000138752	-0.000209157
Roseobacter litoralis	-0.000380164	-0.000322336	-0.000330222	-0.000324036	-0.000250731	-0.000309228	-0.00016441	-7.52121e-05	-0.000130384	-0.000232138	-5.84942e-05	-0.000208655	-0.00021973	-0.000298959	-0.000273543	-0.000337404	-0.000340104	-0.000329714	-0.000170667	-0.00013204	-8.16472e-05	-0.000108841	-5.36473e-05	-8.47448e-05	-0.000366632	-0.000301601	-0.000373524	-0.000378785	-0.000336431	-0.000334919	-0.000141378	-8.68685e-05	-0.000120461	-9.70941e-05	-8.64468e-05	-0.000155989
Clostridium perfringens	-0.000307167	-0.000306225	-0.000392365	-0.00032984	-0.000252577	-0.000275194	-0.000182442	-7.09296e-05	-0.000151406	-0.000233532	-4.56593e-05	-0.000274895	-0.000259774	-0.000280955	-0.000239872	-0.000316389	-0.000287127	-0.00037047	-0.000267709	-0.00012158	-6.05374e-05	-8.67895e-05	-3.9847e-05	-5.98917e-05	-0.000329265	-0.000357397	-0.000383545	-0.000376967	-0.000330559	-0.000322525	-0.000124197	-0.000124673	-9.52988e-05	-9.8784e-05	-0.000104912	-0.000116678
Flavobacterium columnare	-0.000402162	-0.000247348	-0.000287612	-0.000264091	-0.0003064	-0.000284403	-0.000223429	-0.000111053	-0.000140936	-0.000298069	-9.71868e-05	-0.000312216	-0.00023224	-0.000216804	-0.000222836	-0.000303465	-0.000331346	-0.000266812	-0.000233257	-0.000173071	-0.000114949	-0.000115796	-8.92927e-05	-0.000115729	-0.000296586	-0.000282461	-0.000256403	-0.000289287	-0.000305757	-0.000305269	-0.000154119	-0.000136993	-0.000173041	-0.000120501	-0.000137675	-0.000188725
Synechococcus elongatus	-0.000455821	-0.000278058	-0.00028884	-0.000288948	-0.000294642	-0.000301415	-0.000201389	-6.53855e-05	-0.000153721	-0.000220953	-7.80821e-05	-0.000260473	-0.000215543	-0.00030408	-0.000267458	-0.000343214	-0.00030158	-0.000272815	-0.000182066	-0.000143057	-9.38933e-05	-0.000122708	-4.2255e-05	-7.33791e-05	-0.000396867	-0.00029496	-0.000364909	-0.000354153	-0.000325852	-0.000292736	-8.72316e-05	-0.000101212	-0.000130886	-7.65626e-05	-9.99115e-05	-0.000134026
Clostridium botulinum	-0.000353561	-0.000293264	-0.000231708	-0.000236553	-0.000220031	-0.000267272	-0.000260354	-9.45021e-05	-0.000238276	-0.000425242	-0.000104798	-0.000432845	-0.00021973	-0.000271902	-0.000249106	-0.00027504	-0.000227263	-0.000203378	-0.000220589	-0.000151422	-0.00011718	-6.69052e-05	-7.85071e-05	-0.000126609	-0.000273984	-0.000245413	-0.000300936	-0.000247648	-0.000261464	-0.000242928	-0.000185082	-0.000111441	-0.000150204	-0.000153952	-0.000131736	-0.000240167
Gemmatimonas aurantiaca	-0.000197456	-0.000238496	-0.000226668	-0.000174091	-0.000192649	-0.000180865	-0.000300925	-0.00018895	-0.000240479	-0.000233532	-0.000211208	-0.000303484	-0.000135429	-0.000214143	-0.000141668	-0.000219556	-0.000227263	-0.000225559	-0.000313887	-0.00023884	-0.000210488	-0.000184975	-0.0001083	-0.000167915	-0.000229887	-0.000217206	-0.000223177	-0.000254323	-0.000212581	-0.000254745	-0.000214668	-0.000192601	-0.000333184	-0.000214812	-0.000235757	-0.00026617
Symbiobacterium thermophilum	-0.000319214	-0.000255065	-0.000252991	-0.000260518	-0.000214398	-0.000272556	-0.000245227	-0.000105173	-0.000145599	-0.000379489	-0.000196343	-0.000307854	-0.000155852	-0.000230054	-0.000183546	-0.000242647	-0.000223824	-0.00019468	-0.000231678	-0.00016483	-0.000161692	-0.000127007	-7.35149e-05	-0.000166163	-0.000308672	-0.000250501	-0.000265376	-0.000270452	-0.000243266	-0.000221089	-0.000240586	-0.000155257	-0.000216552	-0.000185844	-0.000123046	-0.000234775
[truncated: 280 more rows]

## Sheet: Rarefaction
Number of species	sample	number of seequences	replicate
503	10	1000000	0
530	10	1000000	1
529	10	1000000	2
522	10	1000000	3
519	10	1000000	4
528	10	1000000	5
520	10	1000000	6
515	10	1000000	7
534	10	1000000	8
515	10	1000000	9
802	10	5000000	0
[truncated: 2,149 more rows]

## Sheet: Rarefaction and Diversity stats
Rarefaction:
[truncated: 10 more rows]
