# Supplementary material for: Deep Illumina-Based Shotgun Sequencing Reveals Dietary Effects on the Structure and Function of the Fecal Microbiome of Growing Kittens
Source: PLoS One. 2014 Jul 10;9(7):e101021. doi: 10.1371/journal.pone.0101021 (PMC4091873; doi:10.1371/journal.pone.0101021)
Supplement: Table S4 — All significantly different genera, families, and KEGG functional units of fecal samples from kittens fed a high-protein, low-carbohydrate or moderate-protein, moderate-carbohydrate diet. (XLSX) [file pone.0101021.s004.xlsx]

## Sheet: Stats Summary
Supplementary Table 4
	identified	sig diet x time interactions	sig diet	sig time
genus	578	6	324	18
family	230	5	138	11
function*	6886	129	2013	360
	Sidak adjusted p values
	6886	7.4489e-06	7.4489e-06
	230	0.000222989	0.000222989
	578	8.87388e-05	8.87388e-05
* but 6660 uniq functions
Odds Ratios (OR) for diet differences are given in column labled "DietMPMC".
OR > 1 are increased odds in MPMC
OR > 1 are increased odds in MPMC

## Sheet: all functions
	p-Values			parameter estimates						Lower 95% Confidence Intervals						Upper 95% Confidence Intervals
ResponseType	Diet	Week	Interaction	(Intercept)	DietMPMC	Week12	Week16	DietMPMC:Week12	DietMPMC:Week16	(Intercept)LowerCI	DietMPMCLowerCI	Week12LowerCI	Week16LowerCI	DietMPMC:Week12LowerCI	DietMPMC:Week16LowerCI	(Intercept)UpperCI	DietMPMCUpperCI	Week12UpperCI	Week16UpperCI	DietMPMC:Week12UpperCI	DietMPMC:Week16UpperCI	fitMessages
K06403	0	6.67244e-14	0	1.14472e-06	0.420347	8.42571	6.15735	0.0493686	0.124146	9.32292e-07	0.290986	6.5682	4.38089	0.0316665	0.0690025	1.40556e-06	0.607216	10.8085	8.65416	0.0769666	0.223358	Fit OK
K07046	1.07661e-11	1.40299e-05	0	5.56892e-07	3.11722	23.9481	17.9278	0.0507313	0.0479911	4.94893e-07	2.13395	19.6363	12.6201	0.0324246	0.0261806	6.26658e-07	4.55356	29.2066	25.4679	0.0793738	0.0879716	Fit OK
K07674	0.0167178	0.000762574	0	7.73461e-07	0.20099	0.709269	0.0966022	1.64719	10.3908	1.7327e-07	0.0410934	0.120597	0.0244401	0.212697	2.35195	3.45266e-06	0.983057	4.17143	0.381831	12.7563	45.9058	Fit OK
K01699	0	0.0206034	0	1.47346e-05	0.46699	0.946096	1.01251	0.366671	0.747128	1.20535e-05	0.257914	0.820449	0.823176	0.189922	0.306226	1.80122e-05	0.845549	1.09098	1.24538	0.707909	1.82284	Fit OK
K10009	0.000495748	0.0514908	0	2.47507e-07	2.67688	0.738822	0.0287507	1.37811	23.9905	3.79807e-08	0.402146	0.07831	0.00296846	0.144846	2.34155	1.61292e-06	17.8187	6.97048	0.278461	13.1118	245.796	Fit OK
K00096	0.00101472	0.111198	0	2.31265e-06	0.339305	1.67153	0.387701	0.322152	3.46833	1.17665e-06	0.158808	1.07603	0.221073	0.18043	1.8244	4.54541e-06	0.724951	2.59661	0.679922	0.575193	6.59358	Fit OK
K07705	0.0010468	0.139177	0	4.022e-07	5.19962	21.4432	15.2955	0.00140513	0.0102213	2.78849e-07	1.24089	11.6052	7.13618	0.000389571	0.00101447	5.80116e-07	21.7877	39.6212	32.7838	0.00506812	0.102985	Fit OK
K13281	0.483013	0.393111	0	2.66844e-07	0.249678	0.398421	0.880021	16.4769	7.35069	1.66394e-07	0.104411	0.235048	0.375129	4.41241	0.737531	4.27935e-07	0.597055	0.675348	2.06445	61.528	73.2614	Fit OK
K01361	0.957348	0.71068	0	1.36903e-06	0.118961	0.388292	0.740695	21.98	12.4122	9.64541e-07	0.0549098	0.25116	0.344463	12.6165	0.409166	1.94314e-06	0.257727	0.600297	1.59271	38.293	376.529	Fit OK
K01071	0.203725	0.823902	0	3.71261e-07	8.06556	11.0996	8.61565	0.000669118	0.0100808	2.32232e-07	1.05231	5.94538	3.66583	9.97408e-05	0.000324476	5.93523e-07	61.8194	20.722	20.249	0.00448882	0.313191	Fit OK
K01580	0.000190448	0.105793	1.11022e-16	3.05758e-05	0.809279	0.537435	0.407172	3.86494	4.34678	2.27231e-05	0.586404	0.361715	0.325691	2.42633	3.29811	4.11423e-05	1.11686	0.798518	0.509037	6.15651	5.72889	Fit OK
K09766	0	1.47398e-10	2.22045e-16	4.95015e-07	0.560799	10.4467	8.20835	0.0421777	0.083155	3.85118e-07	0.287403	8.12146	6.06426	0.0230294	0.0316315	6.36272e-07	1.09427	13.4375	11.1105	0.077247	0.218603	Fit OK
K06404	0	0	5.55112e-16	2.47507e-07	0.702868	23.2301	16.9486	0.0174266	0.0239418	1.80266e-07	0.384051	17.3551	11.3109	0.00815981	0.0106316	3.39831e-07	1.28635	31.0938	25.3964	0.0372172	0.053916	Fit OK
K07005	0.00333322	6.3625e-05	9.99201e-16	5.70431e-06	1.36525	4.2488	3.12125	0.276913	0.445249	4.92796e-06	1.12779	3.45464	2.37694	0.219065	0.320219	6.60295e-06	1.65269	5.22553	4.09864	0.350038	0.619097	Fit OK
K01119,ko:K08693	0.261893	0.373235	1.44329e-15	6.76779e-07	0.12579	0.345602	0.657158	45.9829	25.2361	4.06808e-07	0.0191739	0.175225	0.115896	13.6288	0.214231	1.12591e-06	0.825241	0.68164	3.72623	155.145	2972.76	Fit OK
K04061	1.26512e-07	0.000219892	4.77396e-15	7.88931e-07	0.933639	4.92145	3.82441	0.165644	0.418097	5.87998e-07	0.583945	3.59299	2.80737	0.10135	0.146728	1.05853e-06	1.49275	6.74111	5.20991	0.270724	1.19135	Fit OK
K09749	0	2.42029e-14	8.21565e-15	1.93752e-06	0.330494	14.9191	10.3996	0.0360829	0.0613715	1.53482e-06	0.191535	9.36809	6.13818	0.0165047	0.0342578	2.44589e-06	0.570268	23.7593	17.6194	0.0788852	0.109945	Fit OK
K01179	0	3.63606e-09	2.30926e-14	5.28663e-06	0.700843	5.03578	3.52736	0.196672	0.214918	4.803e-06	0.555094	4.19323	2.61293	0.141359	0.145754	5.81896e-06	0.884862	6.04762	4.7618	0.273627	0.316903	Fit OK
K08226	0.0365721	0.018228	4.40759e-14	2.59109e-07	0.657112	0.837041	1.13973	4.29128	2.31666	1.84434e-07	0.435185	0.651189	0.861731	3.17699	1.45322	3.6402e-07	0.992212	1.07594	1.50741	5.79638	3.69311	Fit OK
K01046	0	0	5.65104e-14	3.50766e-06	0.368276	6.34943	3.9398	0.0596513	0.121913	3.07546e-06	0.26197	5.11126	2.66797	0.0339401	0.0677448	4.00059e-06	0.517721	7.88754	5.81792	0.10484	0.219395	Fit OK
K05979	0.96517	0.231956	6.88338e-14	3.90598e-07	0.303239	0.729466	1.02022	5.92013	3.93551	3.29256e-07	0.191246	0.563933	0.654416	3.02739	0.577971	4.63367e-07	0.480815	0.943587	1.59051	11.577	26.7975	Fit OK
K01577	0.0301755	2.21365e-09	8.32667e-14	6.45457e-06	2.93212	0.093558	0.0137809	0.326563	15.3992	3.71444e-06	0.984362	0.0512737	0.00774353	0.0565093	0.180561	1.12161e-05	8.73388	0.170713	0.0245256	1.88718	1313.33	Fit OK
K09951	0.0151308	0.05437	1.14242e-13	2.3668e-06	1.8016	3.50917	2.74955	0.21229	0.222463	2.06371e-06	1.15901	2.95363	2.06811	0.152619	0.150695	2.71439e-06	2.80046	4.16921	3.65553	0.295292	0.328408	Fit OK
K08314	0.385963	0.198168	7.33746e-13	4.09934e-07	0.243789	0.829919	0.190948	2.86014	12.8499	1.03681e-07	0.0578377	0.145924	0.0554658	0.464436	3.68954	1.6208e-06	1.02758	4.72004	0.657362	17.6136	44.7537	Fit OK
K10201	0.628087	0.554317	3.61189e-12	2.66844e-07	0.208065	0.494042	0.720017	14.7292	8.36457	1.54172e-07	0.0969373	0.39246	0.197119	6.65699	0.467971	4.61859e-07	0.446586	0.621918	2.63001	32.5896	149.509	Fit OK
K10122	0.197606	0.507985	4.56879e-12	3.71261e-07	0.269184	0.652913	0.277923	6.36219	24.3455	2.75685e-07	0.113832	0.523959	0.17713	3.75173	4.69576	4.99972e-07	0.636553	0.813604	0.436072	10.789	126.221	Fit OK
K07146	0.0686892	0.0178366	1.09666e-11	8.97215e-07	0.404291	0.606699	0.265696	1.51583	3.9321	4.18026e-07	0.173332	0.227072	0.142217	0.504778	1.82456	1.92571e-06	0.942994	1.621	0.496383	4.55197	8.47406	Fit OK
K07075	0.467061	0.0871122	1.50681e-11	6.92252e-06	0.224034	0.716916	0.438422	7.80088	9.80834	5.70919e-06	0.179118	0.423987	0.390138	4.14955	5.55119	8.39371e-06	0.280214	1.21223	0.492682	14.6651	17.3302	Fit OK
K02029,ko:K02030	0.00272527	0.461511	1.61711e-11	4.77557e-05	1.16801	1.57141	1.27052	0.306253	0.43845	4.07216e-05	0.733433	1.22339	0.92437	0.197452	0.245519	5.60049e-05	1.86009	2.01842	1.7463	0.475006	0.782986	Fit OK
K02385	0	0	1.94127e-11	3.09384e-08	0.83746	43.0236	26.7957	0.0133003	0.0267573	2.03658e-08	0.393463	30.7428	22.2487	0.00462448	0.00935641	4.69997e-08	1.78248	60.2101	32.2719	0.0382527	0.0765202	Fit OK
K02476	0.733269	0.239179	3.59364e-11	1.97233e-07	0.262733	0.711533	1.11846	5.73005	3.97447	1.70946e-07	0.122173	0.564753	0.66525	3.80349	0.893883	2.27562e-07	0.565004	0.896463	1.88042	8.63247	17.6717	Fit OK
K09835	9.10319e-08	0.148173	5.17021e-11	4.5557e-06	0.288428	0.771056	0.887219	0.018292	0.0382434	3.01413e-06	0.133341	0.507562	0.622148	0.00729811	0.0148467	6.88571e-06	0.623895	1.17134	1.26523	0.0458474	0.0985108	Fit OK
K03444	0.000135242	0.00100155	7.28609e-11	6.033e-07	15.6205	4.03908	7.87919	0.196706	0.138754	3.30631e-07	8.51291	1.08352	4.09095	0.0507095	0.0684576	1.10083e-06	28.6622	15.0566	15.1754	0.763035	0.281234	Fit OK
K00372	0.617106	0.202902	9.49851e-11	1.02097e-06	0.576433	0.587309	1.17791	4.02138	2.09022	7.95702e-07	0.382566	0.457834	0.771756	2.56259	0.764211	1.31001e-06	0.868543	0.753399	1.7978	6.3106	5.71704	Fit OK
K08319	0.118484	0.0499669	1.43502e-10	4.4474e-07	0.366194	0.946649	0.0400009	0.673168	23.3828	9.31273e-08	0.0573841	0.136047	0.0201594	0.07188	6.27884	2.12391e-06	2.33685	6.58701	0.0793713	6.30433	87.0789	Fit OK
K01198	0	9.36263e-06	1.66021e-10	1.52374e-05	2.18387	0.609544	0.604549	5.21442	4.15722	1.26168e-05	1.11209	0.485719	0.445793	3.19368	2.68423	1.84023e-05	4.28858	0.764937	0.81984	8.51374	6.43852	Fit OK
K11605	0.120214	0.0250683	1.85937e-10	4.67944e-07	0.213567	0.418046	0.0684314	2.83903	17.9279	1.28319e-07	0.0509377	0.0882131	0.0178056	0.515361	4.10911	1.70647e-06	0.895426	1.98114	0.262999	15.6397	78.2191	Fit OK
K01521	0.581133	0.0606908	2.01439e-10	7.27054e-07	0.468367	0.579067	0.102768	1.50377	9.34266	1.93338e-07	0.119364	0.121622	0.0282077	0.274954	2.47825	2.7341e-06	1.8378	2.75704	0.374413	8.22433	35.2205	Fit OK
K02552	0.000596949	0.0013175	2.52113e-10	2.15796e-06	0.432237	0.4907	0.303376	1.40099	2.69158	1.47506e-06	0.26061	0.274459	0.204994	0.673159	1.59766	3.15702e-06	0.716891	0.877313	0.448973	2.91578	4.5345	Fit OK
K01488	0.552169	0.793681	3.42483e-10	1.18766e-05	1.58447	1.86773	1.48954	0.350758	0.604424	1.09189e-05	1.16451	1.54381	1.14551	0.266904	0.386924	1.29184e-05	2.1559	2.25961	1.93688	0.460956	0.944185	Fit OK
K11031	0.311165	0.713374	3.74265e-10	1.86018e-06	0.0994902	0.530388	0.185534	7.58996	24.1294	1.33522e-06	0.039066	0.272364	0.0847495	2.1554	3.30578	2.59153e-06	0.253374	1.03285	0.406173	26.7271	176.124	Fit OK
K04034	0.965939	0.951695	7.27936e-10	7.27054e-07	0.264729	0.444536	0.592142	7.32122	5.63966	5.07908e-07	0.139378	0.37891	0.315739	3.23779	0.6217	1.04075e-06	0.502814	0.521528	1.11051	16.5546	51.1593	Fit OK
K02771	2.79405e-09	0.0676391	8.44987e-10	2.70711e-07	0.847715	0.329893	0.144575	13.3661	42.3295	1.10458e-07	0.32559	0.103822	0.054368	3.75312	14.1723	6.63464e-07	2.20713	1.04823	0.384452	47.6013	126.429	Fit OK
K05942	0.000772539	0.0230093	1.85181e-09	3.48057e-07	0.669968	3.33558	0.398676	0.0333574	1.2389	7.35093e-08	0.113108	1.02716	0.0810157	0.00655479	0.128064	1.64801e-06	3.96839	10.8319	1.96187	0.169756	11.9852	Fit OK
K06320	1.08676e-07	0.00123863	1.91628e-09	3.75517e-06	0.57268	5.54361	4.27517	0.0475696	0.056172	2.74826e-06	0.182921	3.29612	2.39352	0.00552022	0.025893	5.13097e-06	1.79292	9.32355	7.63607	0.409923	0.121859	Fit OK
K15721	0.0147266	3.04887e-09	2.19104e-09	9.82296e-07	0.177101	0.688359	0.0507098	1.85714	9.26548	1.78305e-07	0.0307098	0.0877798	0.00927044	0.216582	1.66762	5.41155e-06	1.02132	5.39803	0.277386	15.9246	51.4802	Fit OK
K15125	0.874252	0.0913855	2.88675e-09	1.07706e-05	0.710003	0.97803	0.21902	0.905446	4.49429	3.42673e-06	0.222553	0.226367	0.0764013	0.201866	1.52717	3.38529e-05	2.26509	4.22563	0.627864	4.06127	13.2262	Fit OK
K01575	0	0.382178	2.92967e-09	1.19113e-06	40.2342	0.067835	0.310657	22.165	3.5174	7.25407e-07	19.7737	0.0367292	0.0773242	10.0428	0.791168	1.95586e-06	81.8656	0.125284	1.24809	48.9197	15.6378	Fit OK
K00712	0.00188273	6.66134e-16	3.10295e-09	1.88725e-06	6.79978	0.024787	0.0301646	0.0699158	3.7432	1.06923e-06	1.5601	0.00972462	0.0153674	0.0123856	0.0242081	3.33108e-06	29.6372	0.0631792	0.0592098	0.39467	578.796	Fit OK
K05874	0.0766315	0.00238017	4.53799e-09	1.19887e-06	0.358139	0.752013	0.198843	1.38902	4.52584	4.14424e-07	0.115644	0.197369	0.0797734	0.288861	1.71098	3.46813e-06	1.10913	2.86532	0.495637	6.67927	11.9716	Fit OK
K07803	0.0693967	0.00291951	5.27408e-09	4.48607e-07	0.140264	0.549821	0.0317249	3.96404	40.9458	8.93427e-08	0.0265198	0.0760827	0.00640389	0.3544	8.08671	2.25255e-06	0.741863	3.97335	0.157165	44.3388	207.322	Fit OK
K03779	1.55467e-09	0.328456	5.84979e-09	1.48118e-06	15.7887	7.844	5.39045	0.122188	0.226151	1.07152e-06	8.0525	4.79251	2.85397	0.0574748	0.0965543	2.04746e-06	30.9573	12.8384	10.1813	0.259765	0.529693	Fit OK
K06987	0	1.45287e-10	6.25169e-09	6.14902e-07	0.589909	20.2088	13.1119	0.0429794	0.0671805	2.79085e-07	0.257495	8.40361	5.72964	0.0162984	0.0287987	1.3548e-06	1.35145	48.5975	30.0055	0.113338	0.156716	Fit OK
K04092	3.78458e-10	0.0840607	7.4093e-09	3.48057e-08	264.055	0.610912	8.58687	3.30283	0.182289	1.89743e-08	81.349	0.352402	0.204931	1.26663	0.00402391	6.38462e-08	857.11	1.05906	359.802	8.61237	8.25797	Fit OK
K02475	0.26942	0.366115	1.21815e-08	1.74029e-07	0.319032	0.366547	0.817797	14.7527	6.62801	1.58072e-07	0.193689	0.196227	0.358435	5.14155	0.717031	1.91597e-07	0.525489	0.684702	1.86587	42.3299	61.2673	Fit OK
K04058	2.4744e-09	0.401781	1.31299e-08	5.0275e-07	0.198782	1.01505	0.679401	0.29231	0.930239	4.22036e-07	0.0925479	0.808381	0.398137	0.142329	0.362421	5.98899e-07	0.426959	1.27457	1.15936	0.600334	2.38768	Fit OK
K01968	2.4167e-07	0.876185	1.34306e-08	1.50438e-06	0.445333	1.03463	0.820688	0.759335	1.62853	1.21302e-06	0.310688	0.859982	0.617532	0.562895	1.13607	1.86573e-06	0.63833	1.24473	1.09068	1.02433	2.33445	Fit OK
K01666	2.88658e-15	0.000363661	1.38876e-08	1.49357e-05	0.224278	1.77363	1.19136	0.102939	0.131268	1.33295e-05	0.116372	1.44661	0.841598	0.0397701	0.0768761	1.67355e-05	0.432241	2.17458	1.68649	0.266441	0.224145	Fit OK
K09693	0.489387	0.176731	1.80313e-08	1.46571e-06	0.1995	0.937162	0.922449	5.11278	6.21216	1.08935e-06	0.0826194	0.763148	0.57453	1.7116	3.49849	1.97209e-06	0.481731	1.15086	1.48106	15.2726	11.0308	Fit OK
K03410	0	0.0896235	2.10199e-08	3.70102e-06	0.448045	2.2533	1.80544	0.130943	0.24696	3.10773e-06	0.298896	1.74404	1.37381	0.0750662	0.137086	4.40758e-06	0.671618	2.91126	2.37268	0.228414	0.444899	Fit OK
K02160	0	0.521576	2.11673e-08	9.57167e-06	0.552601	1.61815	1.41628	0.343422	0.574826	8.78574e-06	0.374918	1.3223	1.11663	0.238558	0.340711	1.04279e-05	0.814491	1.9802	1.79635	0.494381	0.96981	Fit OK
K01834	0	0.603004	2.94619e-08	3.22892e-05	2.08989	0.439507	0.312287	3.09206	3.84165	2.83013e-05	1.3166	0.310295	0.275566	1.72229	2.65234	3.68389e-05	3.31735	0.622523	0.353902	5.55124	5.56426	Fit OK
K13587	0.000362506	0.000292092	3.31826e-08	6.26504e-07	0.254044	0.196849	0.238524	4.4956	4.50186	4.58697e-07	0.177147	0.134355	0.182935	2.72044	2.8614	8.557e-07	0.364321	0.288413	0.311005	7.4291	7.08282	Fit OK
K08077	0.0320985	0.0116149	3.40242e-08	2.70711e-08	2.32438	6.59786	9.72595	0.249985	0.109277	1.66824e-08	0.827454	3.65054	6.96863	0.0687829	0.0531257	4.39294e-08	6.52935	11.9247	13.5743	0.908544	0.224776	Fit OK
K07390	0.00212413	2.20542e-06	3.74074e-08	2.32038e-07	0.111661	0.824732	0.0920022	2.60188	12.4689	6.1875e-08	0.026765	0.161804	0.0257303	0.284302	3.18142	8.7017e-07	0.465842	4.20374	0.328966	23.812	48.8694	Fit OK
K01192	1.86706e-08	0.068635	4.39005e-08	3.89723e-05	0.347422	0.841123	0.752024	0.465736	1.34644	3.29112e-05	0.272767	0.657934	0.638746	0.304898	0.733302	4.61498e-05	0.44251	1.07532	0.885392	0.71142	2.47223	Fit OK
K08602	0	0.270009	5.61718e-08	3.74833e-05	0.722852	1.64735	1.53641	0.455247	0.58567	3.5073e-05	0.532306	1.42022	1.295	0.302682	0.370709	4.00593e-05	0.981607	1.91079	1.82282	0.684711	0.925278	Fit OK
K09768	0.608954	0.0707344	6.03389e-08	9.67609e-06	1.09175	1.80374	1.38114	0.615287	1.0759	8.51933e-06	0.762025	1.57724	1.22791	0.39092	0.654554	1.09899e-05	1.56415	2.06278	1.55349	0.968429	1.76848	Fit OK
K05989	0.0342658	0.223789	6.77596e-08	4.22057e-05	0.73222	0.432068	0.271707	3.28878	4.56516	2.70797e-05	0.465574	0.32531	0.168655	2.22	2.78782	6.57805e-05	1.15158	0.57386	0.437727	4.87212	7.47564	Fit OK
K13889	0.254082	0.208181	9.61696e-08	3.49992e-06	0.850283	0.860272	0.692303	1.06849	2.7862	1.99036e-06	0.430636	0.424739	0.403048	0.465315	1.54304	6.15439e-06	1.67887	1.74241	1.18915	2.45355	5.03092	Fit OK
K07498	0.114938	0.00474133	1.071e-07	9.28153e-08	0.877339	1.00801	0.843353	1.49017	4.81496	6.80284e-08	0.306698	0.754029	0.557867	0.695148	2.92674	1.26634e-07	2.50971	1.34753	1.27494	3.19443	7.92141	Fit OK
K11925	0.0639602	0.000189881	1.15856e-07	1.14472e-06	0.22634	0.572111	0.0683799	2.40049	11.5338	2.47137e-07	0.04635	0.0875365	0.0142897	0.267901	2.24355	5.30229e-06	1.10528	3.73914	0.327215	21.5093	59.2934	Fit OK
K00968	0.0113482	0.751278	1.238e-07	6.40816e-06	1.28576	1.3067	1.44306	0.340831	0.322169	5.29566e-06	0.829556	0.94532	1.26594	0.150659	0.225448	7.75437e-06	1.99284	1.80623	1.64495	0.771052	0.460385	Fit OK
K02240	0.00310783	2.85416e-06	1.26048e-07	9.0495e-07	8.40943	0.21147	0.0982929	0.0575801	0.735104	6.12611e-07	1.33817	0.142438	0.0692258	0.0111142	0.0412138	1.33679e-06	52.8472	0.313957	0.139565	0.298311	13.1116	Fit OK
K09759	0.000916566	0.384565	1.3258e-07	6.52418e-06	0.949722	0.944506	0.552448	1.36741	4.34922	5.44352e-06	0.700335	0.678864	0.425515	0.789498	2.73324	7.81938e-06	1.28791	1.31409	0.717245	2.36837	6.92063	Fit OK
K01387	0.493085	0.382767	1.34426e-07	1.16019e-06	0.39241	0.520497	1.04269	7.10133	4.24203	7.55192e-07	0.124749	0.331005	0.555276	3.94804	0.48439	1.78239e-06	1.23436	0.81847	1.95795	12.7732	37.1495	Fit OK
K02814	0.425284	0.0120981	1.74001e-07	5.64627e-07	0.701434	0.715521	0.0252061	2.24973	31.6348	1.30029e-07	0.14654	0.111435	0.00576491	0.314366	6.80829	2.45179e-06	3.35751	4.59433	0.110209	16.0999	146.992	Fit OK
K13638	0.31103	0.000235229	2.58045e-07	3.63527e-07	0.295275	0.631709	0.0587248	2.45982	13.5564	6.30506e-08	0.0480666	0.0804353	0.0142902	0.252886	2.88491	2.09596e-06	1.81388	4.96121	0.241326	23.9267	63.7023	Fit OK
K07257	0.886855	0.897941	3.17298e-07	5.80096e-08	5.48736	5.57152	4.0481	0.0564285	0.106681	2.60962e-08	1.48246	3.18013	2.15099	0.024309	0.0442116	1.2895e-07	20.3116	9.7612	7.6184	0.130987	0.257418	Fit OK
K10677	0.91993	0.025019	4.32314e-07	9.28153e-08	5.06464	6.82695	6.44016	0.0635242	0.238088	5.65246e-08	2.52382	2.3922	2.26531	0.018424	0.0577615	1.52406e-07	10.1634	19.483	18.309	0.219025	0.981376	Fit OK
K07216	0	0	4.36652e-07	1.81377e-06	0.193868	19.7567	11.6035	0.101907	0.366058	1.05915e-06	0.106404	11.0527	5.37132	0.0489936	0.147227	3.10603e-06	0.353227	35.3152	25.0666	0.211965	0.91015	Fit OK
K09004	0.828692	0.57637	4.56584e-07	2.62977e-07	0.225199	0.485136	0.798254	11.4819	5.97293	2.05127e-07	0.12848	0.26703	0.571992	4.88268	0.287359	3.37141e-07	0.39473	0.881389	1.11402	27.0003	124.151	Fit OK
K06177	7.18251e-06	0.04402	4.59594e-07	2.46856e-05	1.14243	0.709086	0.617762	1.95202	1.88717	2.01746e-05	0.838173	0.500564	0.530839	1.33479	1.5509	3.02053e-05	1.55714	1.00447	0.718919	2.85468	2.29636	Fit OK
K06400	0.37128	0.0456047	5.30571e-07	5.82527e-05	0.75489	1.10564	1.0362	0.869202	1.71298	5.14589e-05	0.508736	0.965748	0.937749	0.521783	1.15725	6.59435e-05	1.12015	1.26579	1.14499	1.44794	2.53558	Fit OK
K03658	1.042e-08	0.138594	8.45021e-07	1.59993e-05	1.97877	0.347406	0.311785	6.12752	5.55895	1.03385e-05	0.718054	0.255126	0.249198	2.79944	2.77449	2.47597e-05	5.45299	0.473064	0.390093	13.4122	11.1379	Fit OK
K13280	0.0272714	0.288302	1.02818e-06	1.70162e-06	0.191419	1.03216	0.537376	2.06166	4.58488	1.33894e-06	0.105399	0.924892	0.409452	1.07085	1.58783	2.16253e-06	0.347642	1.15188	0.705267	3.96923	13.2389	Fit OK
K07004	0.00491362	0.673499	1.08898e-06	6.96115e-07	0.505135	1.16684	0.756462	0.767874	1.7739	6.38777e-07	0.38772	1.02881	0.624146	0.588726	1.29232	7.586e-07	0.658106	1.3234	0.916829	1.00154	2.43492	Fit OK
K06903	0.00871875	0.081351	1.09229e-06	1.22594e-06	0.335135	0.603589	0.351175	1.34519	3.52784	8.14317e-07	0.182749	0.411708	0.236015	0.678459	1.87381	1.84562e-06	0.614587	0.884899	0.522527	2.66715	6.6419	Fit OK
K06155	6.66134e-16	0.208285	1.22121e-06	6.76396e-06	7.32985	0.353971	0.0789036	4.98638	16.2388	3.48464e-06	3.1443	0.242977	0.0293583	2.70866	5.31429	1.31294e-05	17.087	0.51567	0.212062	9.17946	49.6207	Fit OK
K06048	0.273268	0.000124694	1.26931e-06	9.24286e-07	0.54062	0.63494	0.281011	1.40192	2.67239	3.32268e-07	0.187595	0.185848	0.0991811	0.375027	0.912733	2.57113e-06	1.55798	2.16923	0.796191	5.2406	7.82449	Fit OK
K02423	0.120554	0.0436226	1.52938e-06	1.4309e-07	0.284542	0.653841	0.0745964	1.53156	14.6793	3.49453e-08	0.0653233	0.131678	0.0212602	0.275979	3.77903	5.8591e-07	1.23944	3.24662	0.261739	8.49948	57.0206	Fit OK
K02281	0.260975	0.39952	1.75131e-06	7.34788e-08	0.654856	0.463007	0.290533	2.32918	5.31528	5.78431e-08	0.400173	0.361016	0.152063	1.29709	2.69967	9.3341e-08	1.07163	0.593812	0.555096	4.1825	10.465	Fit OK
K07502	0	7.56284e-13	1.98316e-06	2.86955e-06	0.319892	5.01217	3.89339	0.106342	0.204796	2.43608e-06	0.192615	4.02319	2.75587	0.0498168	0.11264	3.38014e-06	0.531271	6.24427	5.50042	0.227002	0.372351	Fit OK
K02468	0.00966932	1.67682e-05	2.41667e-06	5.29821e-07	0.139722	0.465542	0.013431	2.58125	37.3678	1.28111e-07	0.0312054	0.0739568	0.00212211	0.284049	5.57726	2.19115e-06	0.625607	2.93049	0.0850056	23.4566	250.366	Fit OK
K03337	0.00231638	0.00949248	2.45363e-06	6.30371e-07	5.02624	18.5659	14.5003	0.0768735	0.0842657	5.01876e-07	2.80008	11.2349	8.21793	0.029899	0.0368494	7.91764e-07	9.02228	30.6806	25.5855	0.19765	0.192696	Fit OK
K10013	0.0695833	0.00791541	2.69112e-06	5.06617e-07	0.189958	0.503653	0.0351153	2.14122	27.4856	1.17829e-07	0.0305268	0.0799873	0.0109776	0.194072	5.52938	2.17825e-06	1.18205	3.17133	0.112327	23.6243	136.626	Fit OK
K07652	0.314901	0.00173776	2.70201e-06	8.29157e-06	2.29367	0.490836	0.3965	0.0881498	0.536069	6.58677e-06	0.789619	0.369449	0.259269	0.0341457	0.0739497	1.04376e-05	6.66259	0.652108	0.606367	0.227565	3.88601	Fit OK
K08372	0	0.084353	2.86532e-06	9.18493e-06	5.41961	0.523659	0.839446	3.67989	1.90297	5.74789e-06	2.08269	0.427762	0.470154	1.89244	0.802362	1.46772e-05	14.103	0.641055	1.49881	7.15562	4.51329	Fit OK
K02226	3.91656e-08	0.00718617	2.90891e-06	2.13476e-06	0.771573	4.60578	3.5351	0.047393	0.0912449	1.47646e-06	0.217823	2.88964	1.91137	0.0119669	0.0184184	3.08656e-06	2.73306	7.34114	6.53821	0.187694	0.452027	Fit OK
K09921	0.537828	0.207467	3.04664e-06	5.80096e-07	0.721013	0.791743	0.226939	1.29838	5.01024	2.41821e-07	0.297395	0.242032	0.0860373	0.378466	1.85629	1.39157e-06	1.74804	2.58997	0.598591	4.45429	13.523	Fit OK
K01451	1.04833e-05	0.96596	3.28424e-06	6.85291e-06	1.03001	0.779429	0.638095	1.55495	2.22475	5.37606e-06	0.796834	0.634185	0.519933	1.10149	1.73984	8.73546e-06	1.33143	0.957939	0.783111	2.19508	2.84482	Fit OK
K15549	0.0115188	0.000540293	3.53313e-06	7.38656e-07	0.125274	0.506641	0.0144506	2.52998	41.6774	1.51806e-07	0.0235893	0.0700522	0.00358249	0.133507	7.61569	3.59413e-06	0.665288	3.66421	0.0582889	47.9435	228.083	Fit OK
K02398	0	2.95985e-13	3.60116e-06	2.97782e-07	0.236167	24.2209	17.4208	0.0478725	0.0576193	1.36282e-07	0.097589	9.80783	6.37163	0.0168741	0.0191784	6.5067e-07	0.571528	59.8145	47.6304	0.135817	0.17311	Fit OK
K10121	0.257358	0.104099	3.68887e-06	8.39206e-07	0.348436	0.947618	0.356137	2.80909	14.3066	6.15898e-07	0.211595	0.754394	0.191575	1.95908	4.92765	1.14348e-06	0.573773	1.19033	0.662059	4.02791	41.5366	Fit OK
K01707	0.429608	0.466723	3.69777e-06	6.18769e-08	0.358912	0.89346	0.805019	2.80203	2.90942	2.6914e-08	0.119389	0.575116	0.308132	1.70809	0.792302	1.42258e-07	1.07897	1.38801	2.10318	4.59658	10.6837	Fit OK
K02199	0.0163202	0.107908	3.97079e-06	4.91148e-07	0.384346	0.839884	0.354969	1.05203	3.27135	1.74071e-07	0.134104	0.253904	0.131685	0.301917	1.19616	1.3858e-06	1.10155	2.77824	0.956848	3.66583	8.9467	Fit OK
K00983	0.00622616	3.03733e-09	3.98468e-06	5.04686e-06	0.685735	0.733937	0.541437	0.367736	0.571041	4.5637e-06	0.412852	0.631551	0.468826	0.265906	0.393097	5.58117e-06	1.13899	0.85292	0.625293	0.508562	0.829536	Fit OK
K02002	0.000109367	0.0465689	4.35119e-06	1.10954e-05	0.228514	0.533146	0.292134	2.16345	5.05117	7.88359e-06	0.152822	0.31077	0.24848	0.937803	2.9786	1.56158e-05	0.341695	0.914645	0.343458	4.99096	8.56588	Fit OK
K04031	0	0.0990651	4.63926e-06	7.77721e-06	0.343621	0.972235	0.983156	0.680482	1.01956	6.66756e-06	0.263141	0.857284	0.861433	0.468541	0.721008	9.07153e-06	0.448714	1.1026	1.12208	0.988292	1.44172	Fit OK
K02014	1.2893e-11	0.0294395	4.68406e-06	0.000233214	1.27541	0.650157	0.574251	1.73717	1.7037	0.000193378	1.03778	0.521222	0.49713	1.35388	1.42047	0.000281257	1.56744	0.810987	0.663335	2.22898	2.04341	Fit OK
K01598	8.35174e-09	0.00369067	4.78391e-06	4.37005e-07	0.186337	0.408717	0.610634	4.00926	0.896629	3.99431e-07	0.0778629	0.3113	0.489315	1.54657	0.294021	4.78115e-07	0.445933	0.536618	0.762032	10.3935	2.73431	Fit OK
K07493	1.11022e-16	2.25079e-07	4.94336e-06	1.65908e-06	0.0379269	2.17366	0.216602	0.514897	4.90679	3.29052e-07	0.00695416	0.580812	0.0420335	0.123245	0.855317	8.36503e-06	0.206847	8.13479	1.11616	2.15116	28.1493	Fit OK
K01961	0	0.894039	6.72423e-06	0.000134217	0.397083	1.07465	1.00343	0.703884	0.934471	0.000128838	0.331369	1.01968	0.917964	0.63028	0.729722	0.000139821	0.475828	1.13258	1.09686	0.786083	1.19667	Fit OK
K03929	0	0.000128352	6.88991e-06	1.28357e-05	2.82666	0.849828	0.88648	2.64354	2.13693	1.15401e-05	2.29987	0.678944	0.744413	1.92786	1.63621	1.42769e-05	3.47411	1.06372	1.05566	3.62492	2.79089	Fit OK
K06298	2.85207e-09	0.578531	6.93348e-06	4.25404e-07	0.252326	1.15962	1.07057	0.268	0.226318	3.223e-07	0.0986752	0.819732	0.836664	0.0693077	0.0914201	5.6149e-07	0.64523	1.64045	1.36987	1.03631	0.560271	Fit OK
K03930	0	0	7.4832e-06	1.85631e-07	0.159516	53.6768	37.7403	0.0466402	0.0764658	9.9076e-08	0.0793407	24.8734	15.1327	0.0164375	0.0209103	3.47801e-07	0.320711	115.835	94.1227	0.132338	0.279624	Fit OK
K02053,ko:K02054	0.685931	0.0375176	7.69445e-06	4.64076e-08	1.19637	0.366547	1.68671	2.73198	0.595108	2.28343e-08	0.520627	0.0524753	0.862433	0.358611	0.27249	9.43173e-08	2.7492	2.56039	3.29878	20.8128	1.29969	Fit OK
K06415	0.437427	0.0565339	8.00258e-06	2.93915e-07	0.465955	0.607697	1.41635	7.70485	2.7582	2.1294e-07	0.240118	0.360385	0.63882	2.53389	0.616016	4.05682e-07	0.904199	1.02472	3.14024	23.4283	12.3498	Fit OK
K03543	2.96749e-08	0.430936	8.08337e-06	7.1855e-06	0.584147	1.0813	1.0042	0.327486	0.662856	5.81596e-06	0.439121	0.858841	0.757797	0.209142	0.38698	8.87754e-06	0.77707	1.36137	1.33072	0.512796	1.1354	Fit OK
K02021	0.780277	0.962304	8.20381e-06	6.96115e-08	2.18006	1.83274	1.73782	0.306514	0.366286	5.8927e-08	1.55997	1.33968	1.34851	0.196264	0.228496	8.22332e-08	3.04662	2.50726	2.23952	0.478698	0.587168	Fit OK
K07639	0.0196897	0.011607	8.28772e-06	6.07167e-07	0.262135	0.665389	0.1465	1.57498	6.85168	1.64453e-07	0.0676725	0.140309	0.0411272	0.302153	1.76526	2.24169e-06	1.0154	3.15547	0.521852	8.20965	26.5941	Fit OK
K11130	1.77482e-05	0.104994	8.71573e-06	3.09384e-08	5.50331	0.687277	2.53006	0.918577	0.241493	2.2067e-08	3.81455	0.0860427	1.48201	0.112524	0.13574	4.33764e-08	7.93971	5.48971	4.31926	7.49869	0.429637	Fit OK
K00318	5.8687e-07	1.05375e-08	9.5161e-06	6.26507e-06	0.235728	0.471759	0.327685	0.356442	1.25907	4.81172e-06	0.120447	0.32777	0.272719	0.08777	0.375394	8.15739e-06	0.461347	0.679001	0.393731	1.44754	4.22289	Fit OK
K01198,ko:K01209	0.00847536	0.945283	9.64621e-06	5.22086e-07	1.07053	1.77572	1.2744	0.171796	0.485104	3.58411e-07	0.683271	1.12293	0.662218	0.0920669	0.206536	7.60508e-07	1.67728	2.80798	2.45251	0.32057	1.13939	Fit OK
K02822	0.00164122	0.4657	9.98174e-06	2.23144e-06	0.25047	0.895722	1.02526	2.67279	2.21095	1.75599e-06	0.172036	0.707688	0.734229	1.68911	1.17454	2.83561e-06	0.364665	1.13372	1.43164	4.22932	4.16191	Fit OK
K05571	3.6111e-10	0.0280511	1.05153e-05	6.84513e-07	0.432586	0.770371	0.691316	0.617448	1.14343	5.465e-07	0.28496	0.600485	0.54132	0.380152	0.713458	8.5738e-07	0.656692	0.98832	0.882875	1.00287	1.83253	Fit OK
K08094	1.77636e-15	0.942893	1.05807e-05	8.89481e-07	4.69812	0.645442	0.296007	1.8071	4.32516	3.66476e-07	1.33472	0.205797	0.117486	0.40476	1.18066	2.15887e-06	16.537	2.02431	0.745791	8.068	15.8446	Fit OK
K03408	0	1.27991e-05	1.08495e-05	2.54082e-06	0.457425	3.57846	2.69706	0.265581	0.342541	1.98633e-06	0.319122	2.36578	1.62994	0.156277	0.171798	3.25011e-06	0.655666	5.41276	4.46284	0.451335	0.682977	Fit OK
K00067,ko:K01790	1.22902e-07	0.278781	1.10201e-05	1.86369e-05	2.20024	0.496306	0.785042	3.55905	1.71655	1.19676e-05	0.862989	0.411121	0.495426	1.8657	0.774816	2.90229e-05	5.60964	0.599142	1.24396	6.78933	3.8029	Fit OK
K10811	0	0.184659		7.75616e-08	585.381	1.87053	1.41422			1.19392e-08	93.1085	0.979936	0.75458			5.03872e-07	3680.34	3.57053	2.65049			Fit OK
K00844	0	0.141303		3.06538e-07	430.943	1.83021	1.36745			5.04257e-08	73.4086	1.01229	0.696163			1.86345e-06	2529.83	3.30898	2.68602			Fit OK
K13818	0	0.0710418		7.67442e-08	337.627	1.88991	1.43953			2.09839e-08	95.7772	1.12768	0.750144			2.80676e-07	1190.18	3.16735	2.76246			Fit OK
K03483	0	0.146458		3.47341e-07	286.324	1.90535	1.41938			1.33738e-07	118.128	1.0244	0.752958			9.02109e-07	694.003	3.54387	2.67563			Fit OK
K07590	0	0.17285		9.91184e-08	205.293	1.72776	1.40357			5.59592e-08	126.555	0.99869	0.811446			1.75564e-07	333.018	2.98907	2.42778			Fit OK
K13929	0	0.323053		3.16045e-08	197.204	0.839003	1.19249			2.40965e-08	148.139	0.663182	0.83553			4.14518e-08	262.52	1.06144	1.70197			Fit OK
K05346	0	0.211809		3.17515e-07	188.883	1.69818	1.24504			1.56979e-07	100.713	0.962157	0.669343			6.42224e-07	354.242	2.99725	2.31589			Fit OK
K03481	0	0.11183		2.49877e-07	185.101	1.90792	1.41368			1.19642e-07	97.7671	1.05397	0.737634			5.21877e-07	350.447	3.45377	2.70931			Fit OK
K01906	0	0.10551		2.52319e-08	157.327	0.795794	1.09341			1.86267e-08	114.602	0.636733	0.827429			3.41793e-08	215.981	0.99459	1.44489			Fit OK
K11533	6.2205e-10	0.108663		1.18149e-06	148.228	2.02864	1.68909			4.33278e-08	5.70824	0.778339	0.662524			3.22177e-05	3849.09	5.28737	4.3063			Fit OK
K07272	0	0.469452		1.65035e-07	144.895	0.88442	0.840885			8.29146e-08	80.4176	0.63832	0.281706			3.28487e-07	261.07	1.2254	2.51002			Fit OK
K13527	8.36442e-13	0.0923714		1.98597e-07	127.553	2.02511	1.68543			2.42731e-08	16.6866	0.82221	0.685618			1.62488e-06	975.017	4.98786	4.14322			Fit OK
K03535	0	0.161632		5.90035e-07	127.094	1.84013	1.38164			3.21768e-07	77.5824	1.00484	0.740165			1.08196e-06	208.203	3.36976	2.57906			Fit OK
K10037	0	0.110355		2.61188e-07	124.01	1.90899	1.43331			1.31389e-07	69.1553	1.06153	0.758061			5.19213e-07	222.376	3.43303	2.71003			Fit OK
K05351	2.82285e-12	1.83939e-10		9.14544e-08	123.821	3.49911	2.76623			1.08406e-08	14.3368	2.43211	2.02731			7.71532e-07	1069.39	5.03422	3.77448			Fit OK
K13571	3.06422e-14	0.124372		4.43011e-07	119.713	1.95109	1.61589			7.0623e-08	20.675	0.782449	0.653041			2.77897e-06	693.167	4.8652	3.99837			Fit OK
K02587	0	0.214134		5.68527e-07	118.069	1.66735	1.27098			3.12395e-07	74.924	0.913151	0.622898			1.03466e-06	186.059	3.04446	2.59335			Fit OK
K01826	1.39588e-12	0.0359283		1.2857e-07	117.683	2.23749	1.85714			1.62389e-08	15.9558	0.907976	0.776001			1.01795e-06	867.982	5.51375	4.44452			Fit OK
K09009	0	0.076843		6.86235e-08	117.653	2.07307	1.64893			1.56697e-08	29.7225	0.834463	0.6857			3.00529e-07	465.712	5.15018	3.96523			Fit OK
K03727	0	0.0945237		3.63267e-07	99.5319	1.96778	1.64524			9.81141e-08	28.9539	0.868386	0.735472			1.345e-06	342.151	4.45904	3.68037			Fit OK
K06350	0	0.729706		1.14653e-07	96.9591	1.08059	1.18607			9.01876e-08	79.733	0.796133	0.762606			1.45756e-07	117.907	1.46669	1.84466			Fit OK
K07503	4.44089e-16	0.162727		1.74287e-07	96.29	1.80387	1.51078			3.70622e-08	22.7578	0.715965	0.604418			8.19595e-07	407.411	4.54482	3.77631			Fit OK
K03319	0	0.679806		1.01174e-06	93.6846	0.797465	0.923714			4.21573e-07	56.2724	0.254212	0.295816			2.42809e-06	155.97	2.50166	2.88439			Fit OK
K03638	0	0.159622		2.49278e-07	93.0355	1.82747	1.40478			1.51595e-07	64.8754	1.01078	0.741198			4.09907e-07	133.419	3.30403	2.66247			Fit OK
K00366	0	0.24512		9.32388e-07	91.3404	1.61925	1.27793			5.85689e-07	64.0018	0.938277	0.691774			1.48432e-06	130.357	2.79446	2.36076			Fit OK
K08369	0	0.239527		1.12033e-06	90.9579	1.71938	1.36989			5.5953e-07	51.1566	0.88304	0.69274			2.24322e-06	161.726	3.34783	2.70896			Fit OK
K11102	0	0.219793		9.34639e-07	89.4149	1.7096	1.2547			4.58859e-07	47.9337	0.952803	0.687719			1.90375e-06	166.793	3.0675	2.28911			Fit OK
K05337	0	0.185318		1.707e-07	88.0334	1.73364	1.36052			1.0999e-07	64.8859	0.984108	0.806415			2.64921e-07	119.438	3.05403	2.29536			Fit OK
K10036	0	0.167225		1.81638e-06	86.0597	1.70423	1.35244			1.19181e-06	63.1876	1.00242	0.757187			2.76825e-06	117.211	2.89737	2.41565			Fit OK
K06191	0	0.0931962		1.64386e-07	84.4263	1.94852	1.60542			4.64883e-08	25.2969	0.907758	0.806935			5.81282e-07	281.765	4.18255	3.19402			Fit OK
K11719	0	0.135993		2.60336e-07	83.768	1.85228	1.34334			1.43027e-07	51.1992	1.03789	0.725925			4.73864e-07	137.054	3.3057	2.48587			Fit OK
K09774	0	0.1805		3.50127e-07	82.3491	1.80148	1.34287			2.05618e-07	54.7839	0.989828	0.715933			5.96197e-07	123.784	3.2787	2.51883			Fit OK
K09800	0	0.188503		2.50812e-06	81.8972	1.70584	1.33546			1.53414e-06	56.1313	0.975874	0.722569			4.10044e-06	119.49	2.98182	2.46823			Fit OK
K07768	0	0.0713341		3.5911e-07	81.5125	2.02436	1.63675			9.32643e-08	23.8696	0.811932	0.655297			1.38274e-06	278.357	5.04724	4.08817			Fit OK
K00851	0	0.319918		1.10034e-06	80.6034	1.60349	1.21448			5.90968e-07	46.4009	0.876994	0.695554			2.04875e-06	140.017	2.93182	2.12056			Fit OK
K11929	0	0.201191		3.55986e-07	80.0943	1.82543	1.34075			1.44388e-07	35.4304	0.96594	0.730474			8.77674e-07	181.062	3.44968	2.4609			Fit OK
K06075	0	0.257447		1.84613e-07	79.3218	1.69825	1.26313			1.00711e-07	48.6616	0.900483	0.716197			3.38415e-07	129.3	3.20279	2.22772			Fit OK
K00832	0	0.148307		1.85508e-06	78.2305	1.78212	1.35588			1.17446e-06	55.5094	1.02395	0.7612			2.93014e-06	110.252	3.10165	2.41514			Fit OK
K07393	0	0.76865		5.62959e-07	78.1487	0.927654	1.03417			2.25868e-07	39.9452	0.375177	0.381649			1.40313e-06	152.89	2.2937	2.80235			Fit OK
K01436	0	0.168905		2.0989e-06	74.9236	1.67844	1.31865			1.32229e-06	52.7144	0.981435	0.715393			3.33161e-06	106.49	2.87044	2.43062			Fit OK
K06883	0	0.80079		1.9276e-07	71.743	1.0656	1.17867			1.4479e-07	57.4209	0.752604	0.719739			2.56622e-07	89.6374	1.50878	1.93024			Fit OK
K13829	0	0.0971324		3.26576e-07	71.3324	2.01716	1.66311			1.12815e-07	27.9873	0.839555	0.71194			9.45365e-07	181.808	4.84655	3.88504			Fit OK
K09137	0	0.504547		8.53761e-08	70.8807	1.14418	1.28995			5.64233e-08	48.6963	0.827663	0.800211			1.29186e-07	103.172	1.58173	2.07943			Fit OK
K00886	0	0.06627		1.80218e-07	70.5997	1.91629	1.52398			6.30234e-08	28.2134	0.80639	0.623593			5.15338e-07	176.665	4.55386	3.72441			Fit OK
K07243	0	0.099916		6.53018e-07	65.1984	2.0267	1.6887			2.18418e-07	25.9927	0.789151	0.680311			1.95237e-06	163.54	5.20496	4.19176			Fit OK
K01295	0	0.610361		6.18017e-07	64.8302	1.0887	1.22039			4.85376e-07	51.628	0.798478	0.805224			7.86905e-07	81.4083	1.48441	1.84962			Fit OK
K03756	0	0.186311		1.26657e-06	62.8665	1.62192	1.37209			8.85863e-07	49.144	0.98381	0.847935			1.8109e-06	80.4207	2.67393	2.22026			Fit OK
K02841	0	0.17724		6.94328e-07	61.6622	1.85723	1.40528			4.25098e-07	43.7017	0.987277	0.761059			1.13407e-06	87.0041	3.49375	2.59483			Fit OK
K05311	0	0.348135		1.01614e-06	60.2753	1.53793	1.22825			6.49931e-07	43.4327	0.875372	0.685081			1.58868e-06	83.6492	2.70196	2.20206			Fit OK
K01501	0	0.210985		6.2689e-07	59.7183	1.77019	1.36189			3.70725e-07	40.2346	0.954729	0.699614			1.06006e-06	88.6372	3.28218	2.65109			Fit OK
K00752	0	0.0662921		1.24201e-07	59.3022	2.02698	1.73846			7.67553e-08	40.8903	1.07001	1.04968			2.00975e-07	86.0045	3.83985	2.8792			Fit OK
K11263	0	0.0825023		1.01437e-06	58.5352	1.99017	1.6661			3.87563e-07	26.3001	0.818733	0.687645			2.65492e-06	130.28	4.8377	4.03683			Fit OK
K08161	0	0.601926		1.23409e-06	57.6741	1.34787	1.05161			7.28406e-07	39.3962	0.684346	0.571348			2.09083e-06	84.4319	2.65473	1.93558			Fit OK
K02798	0	0.134067		3.84319e-07	56.9073	1.87643	1.37062			2.25662e-07	37.5037	1.04421	0.7709			6.54525e-07	86.3499	3.37192	2.43688			Fit OK
K13927	0	0.916806		2.62982e-07	56.1587	0.943833	0.969148			1.69028e-07	39.4414	0.699432	0.497494			4.09162e-07	79.9617	1.27363	1.88796			Fit OK
K06952	0	0.21486		5.0254e-07	55.4336	1.71846	1.34508			2.72359e-07	32.6234	0.958476	0.748129			9.27254e-07	94.1929	3.08105	2.41836			Fit OK
K08296	0	0.165569		4.19461e-07	55.1305	1.74726	1.29945			2.50662e-07	36.9423	1.00319	0.687298			7.01932e-07	82.2734	3.04322	2.45683			Fit OK
K02507	0	0.167161		1.22181e-06	52.667	1.7398	1.32852			7.6231e-07	36.6665	0.997621	0.724105			1.9583e-06	75.6498	3.03413	2.43744			Fit OK
K07250	0	0.170906		1.15066e-06	52.5473	1.83338	1.33706			7.19578e-07	38.108	0.993802	0.698623			1.83998e-06	72.4577	3.38224	2.55892			Fit OK
K01354	0	0.0712977		8.80252e-07	51.5814	2.00647	1.62922			3.48077e-07	23.0952	0.879092	0.728567			2.22607e-06	115.204	4.57965	3.64325			Fit OK
K05796	0	0.378535		4.75191e-07	50.2273	1.4183	1.1654			3.18882e-07	34.4012	0.902998	0.606338			7.0812e-07	73.334	2.22767	2.23992			Fit OK
K07177	0	0.409911		4.39457e-07	49.7735	1.4989	1.25877			1.95144e-07	22.2711	0.802525	0.759369			9.89642e-07	111.238	2.79956	2.0866			Fit OK
K00358	0	0.0369785		1.82975e-07	49.2514	2.11455	1.78324			8.5083e-08	24.815	1.0288	0.9116			3.93497e-07	97.7516	4.34616	3.48833			Fit OK
K02532	0	0.43334		8.64819e-07	48.7909	1.53782	1.37679			3.5511e-07	23.2757	0.664702	0.616457			2.10614e-06	102.276	3.55781	3.07492			Fit OK
K09824	0	0.304507		1.28827e-06	48.5644	1.56391	1.26249			8.26448e-07	36.1432	0.878363	0.660928			2.00817e-06	65.2545	2.78453	2.41157			Fit OK
K10805	0	0.0596387		4.12622e-07	47.5288	2.04721	1.67863			1.65084e-07	21.6535	0.894332	0.740527			1.03134e-06	104.324	4.68625	3.80511			Fit OK
K07776	0	0.113239		3.43398e-07	46.9012	1.96348	1.58169			1.48798e-07	24.1904	0.804319	0.685077			7.92499e-07	90.9336	4.7932	3.65179			Fit OK
K01048	0	0.0408514		5.02167e-07	45.9077	2.05242	1.62107			1.88349e-07	19.8631	0.876437	0.712773			1.33885e-06	106.102	4.80633	3.68684			Fit OK
K00371	0	0.773016		4.58907e-07	45.7924	0.862162	0.971481			1.35276e-07	21.6103	0.202932	0.23856			1.55678e-06	97.0348	3.66292	3.95614			Fit OK
K11733	0	0.24044		1.31017e-06	45.0836	1.746	1.30979			7.8197e-07	30.1305	0.93662	0.689872			2.19516e-06	67.4575	3.25479	2.48677			Fit OK
K07231	0	0.0328111		4.01093e-08	43.7077	0.777365	1.09082			3.03749e-08	32.9749	0.651182	0.809093			5.29634e-08	57.9339	0.927999	1.47065			Fit OK
K10243	0	0.0296282		6.32629e-07	43.4107	1.987	1.57942			2.85507e-07	22.7201	0.895213	0.705238			1.40178e-06	82.9439	4.41032	3.53721			Fit OK
K06999	0	0.0739797		5.40437e-07	42.5548	1.96288	1.55904			2.29169e-07	20.5674	0.867489	0.698254			1.27449e-06	88.0476	4.44142	3.48098			Fit OK
K06605	0	0.344055		1.54944e-07	42.5441	0.819887	1.03477			6.06929e-08	31.0725	0.210467	0.288573			3.95561e-07	58.2509	3.19392	3.71052			Fit OK
K09118	0	0.0762777		1.17889e-06	42.0089	1.97968	1.63392			5.24664e-07	21.4959	0.890895	0.730781			2.6489e-06	82.0971	4.3991	3.6532			Fit OK
K02067	0	0.229006		1.62038e-06	40.9642	1.58679	1.25466			1.14076e-06	31.8914	0.95906	0.736274			2.30166e-06	52.618	2.62537	2.13802			Fit OK
K00574	0	0.59169		2.26758e-06	40.5612	1.36066	1.14721			1.3906e-06	28.3831	0.753165	0.63597			3.69761e-06	57.9644	2.45815	2.06943			Fit OK
K07459	0	0.306122		2.31644e-06	39.8277	1.52215	1.22249			1.59511e-06	29.8025	0.91635	0.719487			3.36396e-06	53.2251	2.52846	2.07716			Fit OK
K06317	0	0.275417		1.77605e-07	38.2652	1.49205	1.2373			1.15774e-07	26.5718	0.941317	0.752139			2.72457e-07	55.1044	2.36501	2.03542			Fit OK
K07141	0	0.126508		8.3521e-07	38.0961	1.76795	1.35389			5.69862e-07	29.0909	1.05828	0.738324			1.22411e-06	49.8889	2.95353	2.48266			Fit OK
K04767	0	0.826014		6.67117e-07	37.4161	0.954729	1.03857			3.51436e-07	24.9116	0.446151	0.456585			1.26636e-06	56.1973	2.04305	2.36238			Fit OK
K04744	0	0.17975		1.99784e-06	36.911	1.78659	1.35367			1.27081e-06	27.2897	0.987549	0.73462			3.14081e-06	49.9245	3.23216	2.49437			Fit OK
K13888	0	0.317684		1.79051e-06	36.8011	1.59954	1.2848			1.05337e-06	26.5533	0.832875	0.615096			3.04349e-06	51.004	3.07192	2.68368			Fit OK
K00772	0	0.22777		1.11323e-06	34.6873	1.55125	1.27866			7.84081e-07	26.8073	0.960647	0.75189			1.58055e-06	44.8836	2.50496	2.17449			Fit OK
K01902	0	0.77267		1.16446e-06	33.9489	1.25957	1.20389			5.68843e-07	20.1995	0.570711	0.55796			2.38371e-06	57.0573	2.77988	2.59759			Fit OK
K08969	0	0.344538		3.23943e-07	33.4356	0.650361	0.611716			1.66566e-07	19.1415	0.375861	0.22558			6.30016e-07	58.4042	1.12534	1.65882			Fit OK
K02077	0	0.301235		1.41586e-06	33.4294	1.58668	1.34099			8.02625e-07	18.937	0.863923	0.811277			2.49764e-06	59.013	2.91408	2.21657			Fit OK
K02304	0	0.273521		7.92371e-07	31.4857	1.6503	1.26906			5.22212e-07	23.4238	0.92097	0.681192			1.20229e-06	42.3224	2.95721	2.36425			Fit OK
K03803	0	0.163064		2.44727e-06	31.3574	1.8089	1.38441			1.52554e-06	21.7128	1.01476	0.781576			3.92591e-06	45.2858	3.22453	2.45221			Fit OK
K02588	0	0.284248		3.30495e-06	31.284	1.5648	1.3084			2.06201e-06	23.624	0.877044	0.671044			5.29711e-06	41.4276	2.79188	2.55111			Fit OK
K05786	0	0.201787		1.7322e-06	30.7399	1.70216	1.31411			1.09346e-06	23.0012	0.942779	0.680383			2.74405e-06	41.0823	3.07321	2.5381			Fit OK
K12982	0	0.390967		7.8513e-08	30.6764	0.757199	0.893604			4.4079e-08	22.212	0.327856	0.392879			1.39846e-07	42.3662	1.74879	2.0325			Fit OK
K00997	0	0.194179		1.45096e-06	30.3832	1.69225	1.33997			9.28225e-07	21.2678	0.954523	0.75068			2.26807e-06	43.4055	3.00015	2.39185			Fit OK
K03293	0	0.482896		1.06029e-05	30.3687	1.41242	1.15636			6.20068e-06	18.8512	0.791027	0.688059			1.81304e-05	48.923	2.52194	1.94338			Fit OK
K01238	0	0.0534817		1.40767e-06	30.3557	2.05796	1.77641			7.19619e-07	17.8951	0.943894	0.842791			2.75358e-06	51.4927	4.48692	3.74428			Fit OK
K07006	0	0.0904528		3.73844e-07	29.5676	1.85372	1.54537			2.12024e-07	16.6222	1.03407	0.926473			6.59167e-07	52.5949	3.32305	2.57771			Fit OK
K12554	0	0.525791		2.17524e-07	29.4336	1.32529	0.70276			9.46384e-08	15.5416	0.502127	0.197063			4.99974e-07	55.7433	3.49789	2.50617			Fit OK
K13288	0	0.174139		5.86572e-07	27.9567	1.67557	1.32969			2.57228e-07	15.2772	0.62107	0.512598			1.3376e-06	51.1596	4.5205	3.44924			Fit OK
K01814,ko:K01817	0	0.237734		1.42798e-07	27.6074	1.74906	1.40392			6.59988e-08	14.9322	0.728513	0.574463			3.08963e-07	51.042	4.19924	3.431			Fit OK
K01903	0	0.144599		1.23831e-06	27.3413	1.45707	1.27437			7.13583e-07	16.4154	0.912404	0.846561			2.14889e-06	45.5394	2.32688	1.91837			Fit OK
K03148	0	0.0979538		2.25881e-06	27.0703	1.84933	1.51476			1.39883e-06	18.785	1.03439	0.81422			3.6475e-06	39.0098	3.30632	2.81803			Fit OK
K06910	0	0.097507		7.80206e-07	26.2225	1.68054	1.3359			4.59973e-07	15.6715	0.947258	0.806961			1.32338e-06	43.877	2.98147	2.21154			Fit OK
K00313	0	0.155311		2.50593e-06	25.7348	1.72577	1.27798			1.52692e-06	17.2395	1.02918	0.730053			4.11266e-06	38.4164	2.89386	2.23714			Fit OK
K01210	0	0.000666204		5.56857e-07	24.6073	2.73063	2.22003			3.19276e-07	14.7411	1.40685	1.30851			9.71228e-07	41.0772	5.30001	3.76653			Fit OK
K13940	0	0.081954		1.20318e-06	24.5587	1.93702	1.61418			6.26934e-07	14.8648	0.889307	0.741253			2.30909e-06	40.5744	4.21906	3.5151			Fit OK
K03471	0	0.600158		1.84341e-07	24.202	1.19166	1.17115			1.36778e-07	17.9386	0.792743	0.814649			2.48445e-07	32.6521	1.79133	1.68367			Fit OK
K00990	0	0.0561971		1.77001e-06	24.1924	1.94278	1.59549			8.67618e-07	13.7723	0.896204	0.736073			3.61095e-06	42.4963	4.21153	3.45833			Fit OK
K06608	0	0.956832		2.65394e-07	24.0356	1.10128	1.12141			1.03878e-07	13.6396	0.352432	0.410463			6.78051e-07	42.3553	3.4413	3.06378			Fit OK
K08972	0	0.0385964		1.94926e-07	23.9562	2.17054	1.736			1.16944e-07	15.7039	1.22952	1.10249			3.24908e-07	36.545	3.83178	2.73354			Fit OK
K07284	0	0.0856408		3.1341e-06	23.8481	1.94962	1.66745			1.61243e-06	13.8766	0.917545	0.817616			6.09177e-06	40.985	4.1426	3.40059			Fit OK
K02456	0	0.161087		5.71187e-07	23.8363	1.77179	1.36			3.61556e-07	16.7883	1.01079	0.750442			9.02362e-07	33.8432	3.10574	2.46468			Fit OK
K05838	0	0.0728727		8.9222e-07	23.81	1.98436	1.6269			4.56289e-07	14.1348	0.898045	0.743908			1.74463e-06	40.1078	4.38473	3.55796			Fit OK
K02598	0	0.233678		1.29498e-06	23.7876	1.71204	1.32655			8.05717e-07	16.5604	0.942999	0.721146			2.08133e-06	34.1689	3.10827	2.44021			Fit OK
K03449	0	0.270773		1.19619e-06	23.3246	1.54335	1.35211			7.28332e-07	13.8994	0.887685	0.817432			1.96459e-06	39.1412	2.68331	2.23654			Fit OK
K03598	6.66134e-16	0.0645242		3.10344e-07	23.0516	1.97352	1.55611			1.3455e-07	10.6278	0.973859	0.85423			7.15821e-07	49.9983	3.99934	2.83471			Fit OK
K00370	0	0.74762		1.39726e-06	22.8665	0.815801	0.923489			5.07686e-07	13.2811	0.210963	0.254147			3.84554e-06	39.37	3.15473	3.35567			Fit OK
K03316	0	0.334754		2.93209e-06	22.4096	1.44801	1.19948			1.68393e-06	12.9271	0.817789	0.743241			5.10542e-06	38.8479	2.56389	1.93579			Fit OK
K03855	0	0.0562448		6.95964e-07	21.9068	1.92056	1.46076			4.76086e-07	16.6661	1.16681	0.876646			1.01739e-06	28.7956	3.16123	2.43407			Fit OK
K05794	0	0.048524		7.24238e-07	21.4538	1.99032	1.63974			4.01121e-07	12.7538	1.033	0.886622			1.30764e-06	36.0884	3.83482	3.03256			Fit OK
K07552	0	0.294094		2.9576e-06	21.4258	1.60488	1.28974			1.96256e-06	16.3018	0.899536	0.708915			4.45713e-06	28.1604	2.86329	2.34643			Fit OK
K09144	4.77396e-15	0.107101		3.13412e-08	21.2456	1.57207	0.489288			1.29822e-08	8.53627	0.602374	0.0760066			7.56629e-08	52.8775	4.10279	3.14976			Fit OK
K08159	0	0.120031		2.70294e-06	21.1694	1.84166	1.4487			1.82219e-06	15.8989	1.06087	0.873141			4.00939e-06	28.187	3.19711	2.40367			Fit OK
K03272	0	0.325857		4.57614e-06	21.1458	1.4931	1.2635			3.02587e-06	16.1767	0.873821	0.685303			6.92066e-06	27.6413	2.55126	2.32954			Fit OK
K01739	0	0.651868		2.65914e-06	20.81	1.30523	1.26212			1.52303e-06	14.1697	0.661768	0.613242			4.64274e-06	30.562	2.57436	2.59758			Fit OK
K02379	0	0.114735		1.49158e-06	20.7295	1.7296	1.34458			1.0346e-06	15.6535	1.07299	0.783854			2.1504e-06	27.4516	2.788	2.3064			Fit OK
K15792	0	0.889033		5.12386e-07	20.6063	0.873691	0.939112			2.52104e-07	14.9746	0.307317	0.362442			1.04139e-06	28.3559	2.48387	2.43331			Fit OK
K09963	0	0.431774		3.19749e-06	20.1946	1.45197	1.17229			2.18961e-06	15.7247	0.838329	0.712429			4.6693e-06	25.935	2.51478	1.92897			Fit OK
K07220	0	0.261021		4.25062e-06	20.1874	1.5964	1.25079			2.81087e-06	14.8149	0.94231	0.701572			6.42783e-06	27.5081	2.70451	2.22994			Fit OK
K02237	0	0.287046		2.07619e-06	20.1643	1.59825	1.30048			1.42334e-06	14.7533	0.922026	0.789438			3.02848e-06	27.5599	2.77042	2.14234			Fit OK
K13049	0	0.95102		6.44171e-07	20.0792	0.969781	1.04687			5.09474e-07	15.9297	0.723038	0.686172			8.1448e-07	25.3095	1.30073	1.59717			Fit OK
K07120	0	0.868769		5.90044e-07	19.9325	0.926703	0.957878			3.64721e-07	13.3428	0.674954	0.53826			9.54571e-07	29.7766	1.27235	1.70462			Fit OK
K06199	0	0.0887698		4.8048e-06	19.7865	1.71859	1.43725			3.33553e-06	14.1628	1.06418	0.894994			6.92127e-06	27.6433	2.77543	2.30806			Fit OK
K03273	0	0.425629		1.74587e-06	19.6423	1.45694	1.2481			1.16596e-06	15.2193	0.828062	0.690633			2.61421e-06	25.3507	2.56344	2.25556			Fit OK
K06351	0	0.944878		4.93601e-07	19.5522	0.957058	0.98235			3.72278e-07	16.2607	0.732534	0.56024			6.54463e-07	23.5098	1.2504	1.72249			Fit OK
K07403	0	0.211809		2.94199e-06	19.4785	1.66598	1.23448			1.94226e-06	13.7787	0.980487	0.715659			4.45631e-06	27.5359	2.83072	2.12943			Fit OK
K10563	0	0.600617		2.48399e-06	19.1616	1.34924	1.07658			1.6867e-06	14.1909	0.763375	0.646571			3.65815e-06	25.8734	2.38473	1.79258			Fit OK
K02454	0	0.314967		2.83348e-06	19.1284	1.51932	1.23314			1.86143e-06	13.6325	0.893915	0.688224			4.31314e-06	26.8399	2.58228	2.20951			Fit OK
K01581	0	0.388581		9.88393e-06	18.7807	1.36752	1.1872			7.33356e-06	15.0925	0.901064	0.795174			1.33212e-05	23.3702	2.07544	1.7725			Fit OK
K00982	0	0.111974		2.70786e-06	17.7375	1.78094	1.47007			1.51737e-06	10.614	0.889325	0.739481			4.83239e-06	29.642	3.56647	2.92245			Fit OK
K00104	0	0.181867		1.99907e-05	17.5027	1.68713	1.32999			1.36401e-05	13.4045	0.993871	0.75124			2.92982e-05	22.8539	2.86395	2.35462			Fit OK
K06934	0	0.166426		2.19129e-06	17.4416	1.76031	1.35797			1.3898e-06	12.0182	1.02075	0.811456			3.45501e-06	25.3125	3.03571	2.27256			Fit OK
K08177	0	0.352411		4.75717e-06	17.0868	1.42401	1.13832			3.25698e-06	13.1334	0.860511	0.645562			6.94835e-06	22.2304	2.35653	2.0072			Fit OK
K08316	0	0.04162		6.52402e-07	16.4493	2.1636	1.81819			3.49651e-07	9.93986	1.00557	0.892361			1.2173e-06	27.2217	4.6552	3.70455			Fit OK
K08139	3.60115e-11	0.126326		2.11139e-08	16.3982	1.07751	0.706193			8.04479e-09	6.49657	0.417564	0.488285			5.54143e-08	41.3911	2.7805	1.02135			Fit OK
K07150	0	0.220471		5.77591e-06	16.3149	1.57414	1.25513			3.99869e-06	12.7272	0.958089	0.703456			8.34301e-06	20.9138	2.58632	2.23946			Fit OK
K01297	0	0.115199		5.26011e-06	15.7916	1.80837	1.39822			3.60527e-06	12.0702	1.06486	0.802784			7.67454e-06	20.6603	3.07103	2.4353			Fit OK
K03578	0	0.0909087		4.40003e-06	15.701	1.84467	1.5499			2.56996e-06	9.58205	0.958235	0.830642			7.53328e-06	25.7273	3.55111	2.89196			Fit OK
K02798,ko:K02799,ko:K02800	0	0.0965628		4.54735e-06	15.6025	1.83328	1.38558			3.09774e-06	11.8222	1.09551	0.826493			6.67533e-06	20.5916	3.06791	2.32287			Fit OK
K03399	0	0.385021		7.77933e-07	15.4724	0.748052	0.901029			4.18912e-07	11.1092	0.302556	0.385962			1.44465e-06	21.5492	1.84952	2.10345			Fit OK
K12506	0	0.27903		3.78798e-06	15.4031	1.56993	1.24656			2.66256e-06	11.7604	0.928419	0.728047			5.38912e-06	20.174	2.6547	2.13437			Fit OK
K01664	0	0.0317639		9.8667e-07	14.9303	2.07263	1.70926			4.66214e-07	8.55747	0.906356	0.746421			2.08813e-06	26.049	4.73961	3.91411			Fit OK
K04653	0	0.372891		1.14943e-06	14.8285	1.36795	1.10212			6.82325e-07	9.65435	0.852119	0.621449			1.93631e-06	22.7757	2.19603	1.95459			Fit OK
K09807	0	0.179946		2.81273e-06	14.6756	1.70108	1.35427			1.87574e-06	10.3514	0.993071	0.851362			4.21778e-06	20.8061	2.91387	2.15425			Fit OK
K03286	0	0.700445		6.42348e-06	14.5356	1.2255	1.10837			4.15516e-06	10.1884	0.760903	0.585383			9.93008e-06	20.7375	1.97376	2.09858			Fit OK
K01247	0	0.613291		1.51072e-06	14.5081	0.954479	1.11233			7.88785e-07	10.6743	0.382434	0.458604			2.89341e-06	19.7189	2.38219	2.6979			Fit OK
K01524	0	0.308609		1.91524e-05	14.4401	1.50939	1.25553			1.34006e-05	10.9003	0.908665	0.735823			2.73729e-05	19.1294	2.50725	2.14229			Fit OK
K02575	0	0.750352		1.75835e-06	14.3552	0.853488	0.955968			6.81989e-07	8.79628	0.2404	0.280534			4.53352e-06	23.4273	3.03012	3.25763			Fit OK
K02068	0	0.10362		1.00378e-06	14.1691	1.83424	1.53306			6.22869e-07	8.70691	1.04882	0.960755			1.61762e-06	23.0579	3.20783	2.44626			Fit OK
K11921	0	0.656175		3.80769e-07	13.6048	0.944777	0.887231			2.91143e-07	10.7136	0.835493	0.601066			4.97986e-07	17.2762	1.06835	1.30964			Fit OK
K08309	0	0.229916		2.72718e-06	13.5928	1.51054	1.2709			1.90514e-06	10.0073	0.973105	0.822478			3.90391e-06	18.4631	2.34478	1.96381			Fit OK
K03295	0	0.448238		1.96866e-06	13.4189	1.34469	1.13944			1.3286e-06	8.72558	0.790329	0.749218			2.91708e-06	20.6367	2.2879	1.73291			Fit OK
K01777	0	0.11176		4.45282e-06	13.3353	1.81899	1.39435			2.92061e-06	9.91608	1.0695	0.780351			6.78885e-06	17.9335	3.09374	2.49145			Fit OK
K02783	5.4623e-14	0.383172		3.99261e-07	13.2084	1.62925	0.791318			1.55679e-07	7.03328	0.419264	0.319717			1.02396e-06	24.8053	6.33122	1.95856			Fit OK
K00324	0	0.074923		1.85363e-06	13.1768	1.85261	1.55706			1.11172e-06	8.12443	0.99075	0.853114			3.09066e-06	21.3711	3.46422	2.84187			Fit OK
K00442	0	1.42878e-07		2.55919e-08	13.0721	0.41548	0.678764			1.35409e-08	7.86063	0.188061	0.223552			4.8368e-08	21.7388	0.917914	2.06091			Fit OK
K12955	0	0.865563		4.32891e-08	13.0656	0.749513	0.754263			1.86462e-08	8.89968	0.208462	0.226334			1.005e-07	19.1815	2.69484	2.5136			Fit OK
K01697	0	0.12655		1.93934e-06	12.9854	1.56401	1.29947			1.21814e-06	8.45242	0.854688	0.702761			3.08753e-06	19.9494	2.86201	2.40285			Fit OK
K00325	0	0.062165		1.59265e-06	12.9666	1.91968	1.58448			9.32734e-07	7.8847	1.01339	0.860895			2.71945e-06	21.3238	3.63647	2.91623			Fit OK
K07010	0	0.578494		2.6402e-06	12.8314	0.7722	0.882557			1.97244e-06	10.2588	0.484902	0.57361			3.53402e-06	16.0491	1.22972	1.3579			Fit OK
K10806	0	0.905819		3.55061e-07	12.8244	0.938289	0.960495			2.50537e-07	9.48894	0.727154	0.577186			5.03192e-07	17.3322	1.21073	1.59836			Fit OK
K05396	0	0.195612		3.18589e-06	12.8167	1.48894	1.23045			2.43253e-06	9.57244	0.978096	0.750339			4.17256e-06	17.1604	2.2666	2.01778			Fit OK
K02619	0	0.0783411		4.03602e-06	12.7815	1.68108	1.36109			2.79024e-06	8.97906	1.05525	0.835097			5.83802e-06	18.1943	2.67806	2.21839			Fit OK
K00872	0	0.175029		6.18363e-06	12.6711	1.62041	1.37859			4.33091e-06	9.44164	0.992898	0.840168			8.82894e-06	17.0053	2.64452	2.26205			Fit OK
K09788	0	0.167712		8.14797e-07	12.5667	1.29958	1.38564			5.75951e-07	9.00583	0.925518	0.984539			1.15269e-06	17.5355	1.82482	1.95014			Fit OK
K03928	0	0.513897		4.93074e-07	12.5551	0.702083	0.837766			3.47775e-07	9.64127	0.388171	0.478833			6.99079e-07	16.3497	1.26985	1.46575			Fit OK
K02489	0	0.152518		9.6546e-09	12.4612	1.29577	1.68116			6.25145e-09	8.72791	0.850956	1.03365			1.49104e-08	17.7914	1.9731	2.73429			Fit OK
K01823	0	0.588661		1.15277e-06	12.3393	0.724328	0.748708			7.59381e-07	9.18432	0.375826	0.403355			1.74994e-06	16.578	1.39599	1.38975			Fit OK
K01589	0	0.719496		2.61751e-06	12.1236	1.19314	1.0464			1.62324e-06	7.46243	0.737123	0.70668			4.22079e-06	19.6962	1.93126	1.54942			Fit OK
K12940	0	0.819703		1.31226e-06	12.1082	0.985581	1.11315			1.02589e-06	9.81798	0.756843	0.761297			1.67857e-06	14.9326	1.28345	1.62763			Fit OK
K01255	0	0.13797		6.18547e-06	12.0387	1.78314	1.38804			4.25666e-06	9.25434	1.04343	0.811213			8.98826e-06	15.6607	3.04724	2.37504			Fit OK
K03484	0	0.448126		3.24537e-06	12.0076	1.3808	1.21593			2.1072e-06	7.74466	0.838399	0.804548			4.9983e-06	18.617	2.2741	1.83767			Fit OK
K01760	0	0.267618		2.91091e-06	11.9153	1.4678	1.24139			1.93823e-06	7.52419	0.927086	0.846331			4.37171e-06	18.8691	2.32388	1.82086			Fit OK
K06016	0	0.553857		2.39395e-06	11.8345	0.898706	1.00927			1.52593e-06	9.4486	0.523329	0.484962			3.75573e-06	14.8229	1.54334	2.10044			Fit OK
K00619	0	0.828983		3.65429e-07	11.7446	0.915728	0.991369			1.57938e-07	7.79322	0.275825	0.345894			8.45514e-07	17.6993	3.04018	2.84137			Fit OK
K03785	0	0.114815		4.57571e-06	11.6238	1.67678	1.34809			3.21149e-06	8.99894	1.06523	0.815698			6.51946e-06	15.0144	2.63942	2.22797			Fit OK
K07714	0	0.170016		3.96243e-07	11.5415	1.83725	1.32314			2.10254e-07	6.93484	1.03024	0.850621			7.46758e-07	19.2082	3.27638	2.05814			Fit OK
K02019	0	0.200506		1.49353e-06	11.3849	1.56261	1.20309			1.09812e-06	8.91338	1.00261	0.740217			2.03133e-06	14.5417	2.43537	1.95541			Fit OK
K08987	3.06422e-13	0.344939		2.73564e-07	11.139	0.502007	0.57187			1.37252e-07	5.63849	0.135743	0.214781			5.45253e-07	22.0053	1.85654	1.52265			Fit OK
K06019	0	0.16731		3.09218e-07	10.9652	1.36105	1.4277			2.17563e-07	7.91	0.941893	0.988948			4.39487e-07	15.2005	1.96673	2.06112			Fit OK
K04074	0	0.597175		3.93453e-06	10.9523	1.30083	1.03191			2.70746e-06	8.33422	0.755143	0.623054			5.71773e-06	14.3927	2.24086	1.70905			Fit OK
K03048	6.72866e-11	0.00852515		9.29789e-07	10.9379	0.321024	0.449211			4.55056e-07	5.53647	0.144847	0.203666			1.89978e-06	21.6091	0.711485	0.990792			Fit OK
K15580	0	0.210018		7.10463e-06	10.8846	1.57047	1.25364			5.26518e-06	8.4749	0.982667	0.834738			9.58673e-06	13.9795	2.50989	1.88276			Fit OK
K03335	0	0.989916		3.45055e-06	10.8826	1.05977	1.05783			1.69686e-06	8.20381	0.375428	0.429742			7.01665e-06	14.4362	2.99157	2.60391			Fit OK
K06975	0	0.508182		2.19848e-06	10.8571	1.36392	1.12224			1.57367e-06	8.12459	0.844606	0.73945			3.07135e-06	14.5086	2.20254	1.70319			Fit OK
K07725	0	5.85123e-07		2.23341e-08	10.8096	0.824032	1.41741			1.42118e-08	7.1216	0.52375	1.23613			3.50984e-08	16.4075	1.29648	1.62527			Fit OK
K00385	0	0.414097		5.52718e-06	10.7654	1.36776	1.10988			4.00706e-06	8.27278	0.885521	0.684579			7.62398e-06	14.0092	2.11263	1.79939			Fit OK
K01807	0	0.499431		2.35119e-06	10.7494	1.16831	0.982287			1.50262e-06	6.87025	0.666601	0.637169			3.67895e-06	16.8189	2.04762	1.51434			Fit OK
K02526	0	0.245917		2.95351e-06	10.6681	1.57187	1.23433			2.12407e-06	8.46672	0.966532	0.792287			4.10682e-06	13.4418	2.55635	1.92299			Fit OK
K07494	0	0.430805		5.25294e-08	10.5989	0.891983	1.1785			4.14329e-08	8.40998	0.740423	0.827926			6.65978e-08	13.3574	1.07457	1.67753			Fit OK
K07457	1.11022e-16	0.424327		1.32482e-07	10.5816	1.44125	0.74779			6.85164e-08	6.04227	0.609133	0.259423			2.56166e-07	18.5312	3.4101	2.15552			Fit OK
K09773	0	0.393885		6.28541e-06	10.5546	1.3856	1.21188			4.60759e-06	8.39504	0.895495	0.770832			8.57419e-06	13.2696	2.14395	1.9053			Fit OK
K07088	0	0.137353		2.90376e-05	10.5376	1.75383	1.39372			1.92945e-05	7.68986	1.0392	0.821123			4.37008e-05	14.4399	2.95989	2.3656			Fit OK
K03523	0	0.258026		1.07538e-05	10.4479	1.48301	1.31395			7.40043e-06	7.68938	0.938932	0.757314			1.56267e-05	14.196	2.34235	2.27971			Fit OK
K07570	1.77934e-11	0.002276		2.726e-07	10.4214	0.207094	0.394653			1.50622e-07	5.31568	0.0716718	0.142315			4.9336e-07	20.4311	0.59839	1.09441			Fit OK
K06921	0	0.129249		1.82011e-05	10.3163	1.71414	1.30262			1.32974e-05	8.20594	1.06051	0.827323			2.49132e-05	12.9694	2.77065	2.05098			Fit OK
K03652	0	0.586107		2.92822e-06	10.2831	1.37291	1.15736			2.00656e-06	7.80419	0.774429	0.68898			4.2732e-06	13.5493	2.4339	1.94415			Fit OK
K01207	0	0.118868		7.6389e-06	10.2527	1.58309	1.29586			5.64498e-06	7.67738	1.05591	0.849558			1.03371e-05	13.6918	2.37349	1.97663			Fit OK
K01419	0	0.725045		4.34415e-06	10.1855	1.18772	1.07329			3.22029e-06	8.27364	0.764141	0.680711			5.86023e-06	12.5391	1.8461	1.69229			Fit OK
K10188	0	0.951815		1.5367e-06	10.1783	0.9668	0.871238			9.62308e-07	6.61022	0.765862	0.353294			2.45396e-06	15.6722	1.22046	2.14851			Fit OK
K07099	0	0.196417		3.85458e-06	10.0498	1.57764	1.30921			2.80785e-06	7.90015	0.988468	0.810084			5.29151e-06	12.7843	2.51799	2.11588			Fit OK
K12733	0	0.560755		4.1724e-07	10.0077	1.05173	1.25288			2.56668e-07	7.23203	0.528617	0.645448			6.78264e-07	13.8486	2.09251	2.43198			Fit OK
K07078	0	0.79913		5.98682e-06	9.96561	1.18002	1.01077			4.03709e-06	7.16896	0.700544	0.632742			8.87819e-06	13.8532	1.98768	1.61464			Fit OK
K03199	0	0.68036		1.31764e-06	9.92834	1.3008	1.17261			8.12488e-07	7.13262	0.704448	0.645352			2.13685e-06	13.8199	2.40199	2.13063			Fit OK
K02031,ko:K02032	0	0.0699052		6.42268e-06	9.92753	1.82256	1.55043			4.03755e-06	6.35269	0.999452	0.862801			1.02168e-05	15.514	3.32353	2.78609			Fit OK
K01494	0	0.199975		5.12108e-06	9.82719	1.47226	1.25402			3.43331e-06	6.7088	0.985797	0.838202			7.63854e-06	14.3951	2.19877	1.87611			Fit OK
K00899	0	0.68452		1.52377e-06	9.77482	0.777071	0.902609			7.487e-07	6.64552	0.264831	0.330002			3.1012e-06	14.3777	2.28009	2.46878			Fit OK
K07402	0	0.173299		9.49883e-06	9.65406	1.54179	1.22978			7.16875e-06	7.61819	1.01994	0.74871			1.25863e-05	12.234	2.33065	2.01994			Fit OK
K09949	0	0.284399		6.56671e-06	9.63129	1.44444	1.24545			4.60237e-06	7.38422	0.929421	0.742399			9.36945e-06	12.5622	2.24485	2.08936			Fit OK
K03453	0	0.152429		3.12523e-05	9.58005	1.47135	1.25086			2.43633e-05	7.73546	1.02481	0.857055			4.00894e-05	11.8645	2.11246	1.82562			Fit OK
K11535	2.87451e-08	0.364224		5.78895e-07	9.52253	1.58869	0.799311			2.19371e-07	4.52145	0.46511	0.362313			1.52764e-06	20.0552	5.42652	1.76339			Fit OK
K00005	0	0.167314		1.72127e-05	9.47405	1.57616	1.31116			1.27686e-05	7.51229	1.01517	0.860715			2.32034e-05	11.9481	2.44715	1.99735			Fit OK
K00135	0	0.317539		4.09943e-06	9.45646	0.73557	0.744612			3.12855e-06	7.59862	0.495886	0.467862			5.3716e-06	11.7685	1.0911	1.18507			Fit OK
K01632	0	0.24404		8.35068e-06	9.42486	1.42078	1.3293			5.00728e-06	5.90781	0.953508	0.920098			1.39265e-05	15.0357	2.11705	1.92048			Fit OK
K07442	0	0.0341435		1.75079e-06	9.34304	1.84279	1.50714			1.14433e-06	5.85584	1.05798	0.887043			2.67867e-06	14.9069	3.20978	2.56071			Fit OK
K02763,ko:K02764,ko:K02765	0	0.433711		1.9979e-05	9.33642	1.41186	1.27802			1.32707e-05	7.24286	0.831757	0.709949			3.00785e-05	12.0351	2.39656	2.30063			Fit OK
K07461	0	0.591305		2.5171e-06	9.29985	1.28852	1.09193			1.76857e-06	7.6442	0.758533	0.659855			3.58243e-06	11.3141	2.18881	1.80692			Fit OK
K07642	0	0.485731		1.99476e-06	9.23007	0.848735	0.863463			1.51681e-06	7.52946	0.656276	0.523648			2.62332e-06	11.3148	1.09763	1.4238			Fit OK
K03750	0	0.281752		6.11605e-06	9.2149	1.46575	1.16616			4.55628e-06	7.12488	0.955315	0.705161			8.20979e-06	11.918	2.24891	1.92852			Fit OK
K14534	0	0.184253		1.08682e-05	9.14791	1.64339	1.26566			7.5623e-06	6.7214	1.01384	0.822911			1.56192e-05	12.4504	2.66385	1.94661			Fit OK
K03708	0	0.410673		4.00399e-06	9.11669	1.40983	1.1128			2.79815e-06	6.64362	0.882566	0.716402			5.72947e-06	12.5104	2.25209	1.72852			Fit OK
K00033	0	0.361712		1.43246e-05	9.02529	1.41916	1.14055			1.01028e-05	6.27069	0.906495	0.792373			2.03108e-05	12.9899	2.22175	1.64172			Fit OK
K09384	0	0.17678		3.8983e-06	9.02234	1.84986	1.54274			2.51135e-06	6.36616	0.999443	0.94269			6.05122e-06	12.7868	3.4239	2.52474			Fit OK
K07270	0	0.0674891		7.23511e-08	9.01885	2.8437	3.53637			3.11554e-08	6.27297	1.135	1.18025			1.68019e-07	12.9667	7.12478	10.596			Fit OK
K02074	0	0.527387		2.47036e-06	8.97397	1.37906	1.20282			1.74269e-06	6.08083	0.81268	0.804079			3.50186e-06	13.2436	2.34018	1.79931			Fit OK
K00805	0	0.220181		8.55656e-06	8.93797	1.63183	1.28332			5.77113e-06	6.79371	0.966116	0.744375			1.26864e-05	11.759	2.75627	2.21248			Fit OK
K04656	0	0.428511		1.82884e-05	8.88314	1.33759	1.08677			1.22044e-05	6.41315	0.84207	0.638433			2.74053e-05	12.3044	2.12471	1.84995			Fit OK
K04794	0	0.117712		2.30284e-07	8.84754	2.06845	2.12361			1.26159e-07	6.9327	0.87012	1.04428			4.20346e-07	11.2913	4.91711	4.3185			Fit OK
K06895	0	0.0448211		4.57911e-06	8.81586	1.86628	1.46111			3.17757e-06	6.20311	1.15762	0.895334			6.59882e-06	12.5291	3.00876	2.3844			Fit OK
K03604	0	0.0730482		6.07463e-06	8.7742	1.9694	1.47726			3.49327e-06	5.71466	1.10229	0.762681			1.05635e-05	13.4718	3.51862	2.86133			Fit OK
K02119	0	0.907064		1.73976e-06	8.62114	0.998075	1.08355			1.38962e-06	6.98302	0.775972	0.742094			2.17814e-06	10.6435	1.28375	1.58211			Fit OK
K10006	0	0.0908418		1.76647e-06	8.58528	1.65792	1.48156			1.13718e-06	5.65815	1.05482	0.960607			2.744e-06	13.0267	2.60586	2.28504			Fit OK
K02238	0	0.480143		1.95329e-05	8.53159	1.40853	1.1383			1.39846e-05	6.43097	0.848237	0.730622			2.72825e-05	11.3184	2.33892	1.77345			Fit OK
K10005	0	0.0864622		2.22616e-06	8.51534	1.70107	1.49902			1.50321e-06	5.66733	1.04329	0.948841			3.29681e-06	12.7946	2.77358	2.36821			Fit OK
K01761	0	0.203361		6.60291e-06	8.49402	1.6968	1.34937			4.51743e-06	6.23243	0.982591	0.797342			9.65114e-06	11.5763	2.93016	2.28357			Fit OK
K03488	1.11022e-16	0.0868586		2.44425e-06	8.4531	1.81091	1.53011			1.45966e-06	5.0376	1.00753	0.915099			4.09297e-06	14.1843	3.25488	2.55846			Fit OK
K02471	0	0.881931		3.41469e-06	8.41939	1.01295	1.09583			2.57431e-06	6.80051	0.716716	0.687781			4.52943e-06	10.4236	1.43163	1.74596			Fit OK
K03196	0	0.252643		1.81766e-06	8.19845	1.64623	1.38465			1.15945e-06	6.07559	0.927325	0.742362			2.84952e-06	11.063	2.92245	2.58266			Fit OK
K03320	0	0.0751859		2.22204e-05	8.1366	1.42396	1.14112			1.74629e-05	6.52758	1.04745	0.871875			2.82742e-05	10.1422	1.9358	1.49352			Fit OK
K00878	0	0.17955		1.56831e-05	8.11433	1.54456	1.27045			1.14949e-05	6.14646	1.01414	0.854593			2.13973e-05	10.7122	2.35239	1.88866			Fit OK
K07040	0	0.169665		6.94221e-06	8.02036	1.62363	1.32869			4.70938e-06	5.75869	0.977666	0.798298			1.02337e-05	11.1703	2.6964	2.21147			Fit OK
K02073	0	0.186507		2.967e-05	7.99103	1.52353	1.27386			2.25029e-05	6.37145	1.0087	0.848808			3.91197e-05	10.0223	2.30112	1.91178			Fit OK
K05919	0	0.0929942		1.01103e-05	7.93209	1.59278	1.28032			7.81972e-06	6.55649	1.0869	0.905339			1.30719e-05	9.59629	2.33412	1.81062			Fit OK
K03404	0	0.236626		7.58953e-07	7.91902	0.900025	1.22887			6.28883e-07	6.38539	0.757632	0.962736			9.15925e-07	9.821	1.06918	1.56856			Fit OK
K01779	0	0.79835		3.138e-06	7.88963	0.976118	0.897233			2.14016e-06	5.8606	0.53454	0.540552			4.60107e-06	10.6211	1.78248	1.48927			Fit OK
K03780	0	0.487474		2.37505e-06	7.86852	1.06727	1.21915			1.37425e-06	5.60465	0.537316	0.58735			4.10468e-06	11.0468	2.1199	2.53058			Fit OK
K02477	0	0.0874654		6.30879e-06	7.80746	1.82011	1.4554			4.41137e-06	6.15169	1.09629	0.888262			9.02233e-06	9.90889	3.02185	2.38466			Fit OK
K02782,ko:K02783	2.5091e-14	0.40202		1.00148e-06	7.71728	1.54442	0.821877			4.53815e-07	4.78989	0.428273	0.344157			2.21007e-06	12.4338	5.56944	1.96271			Fit OK
K04654	0	0.545281		1.2406e-05	7.70012	1.23587	1.05395			8.06815e-06	5.43058	0.778524	0.621355			1.9076e-05	10.9182	1.96188	1.78774			Fit OK
K02653	0	0.0938162		5.36566e-06	7.67988	1.95714	1.56907			3.14492e-06	5.14113	1.06352	0.794446			9.15456e-06	11.4723	3.60163	3.09901			Fit OK
K00859	0	0.185659		6.26299e-06	7.67297	1.65252	1.32246			4.15811e-06	5.33861	0.999555	0.835474			9.43338e-06	11.0281	2.73205	2.09332			Fit OK
K10794	0	0.093372		6.06293e-06	7.64635	1.7696	1.3676			4.20319e-06	5.70416	1.09864	0.835759			8.74554e-06	10.2498	2.85033	2.2379			Fit OK
K07571	0	0.514591		7.00168e-06	7.60626	1.29465	1.09765			5.21979e-06	6.06573	0.844905	0.707878			9.39187e-06	9.53806	1.98379	1.70203			Fit OK
K10007	0	0.253749		3.78103e-06	7.59119	1.51081	1.36736			2.47137e-06	4.99254	0.913771	0.825892			5.78473e-06	11.5424	2.49794	2.26381			Fit OK
K15270	0	0.204144		5.87959e-06	7.58095	1.59251	1.28832			4.12693e-06	5.78252	0.984969	0.7722			8.37659e-06	9.93871	2.57481	2.14941			Fit OK
K09000	0	0.00414403		6.46691e-08	7.57103	1.222	1.85387			4.81733e-08	5.91041	1.04078	1.33627			8.68137e-08	9.69824	1.43476	2.57196			Fit OK
K07783	0	0.0495748		1.12591e-05	7.56861	1.64655	1.21143			8.84498e-06	6.32184	1.14711	0.89734			1.43321e-05	9.06127	2.36346	1.63545			Fit OK
K02517	0	0.336921		1.88991e-05	7.53077	1.40037	1.18872			1.3969e-05	5.91151	0.917394	0.750465			2.55691e-05	9.59358	2.13763	1.88292			Fit OK
K02075	0	0.295274		3.1243e-06	7.41897	1.22181	1.03349			2.36403e-06	5.67755	0.819206	0.755116			4.12906e-06	9.69452	1.82226	1.41448			Fit OK
K03436	0	0.111096		6.07372e-06	7.40069	1.89218	1.4259			3.70791e-06	5.07927	1.06389	0.788719			9.94902e-06	10.7831	3.36531	2.57783			Fit OK
K01919	0	0.629005		5.34509e-06	7.33776	1.22784	1.06682			3.84092e-06	5.13576	0.753821	0.733335			7.43832e-06	10.4839	1.99993	1.55195			Fit OK
K10026	0	0.0643211		5.03104e-06	7.30005	1.78154	1.41619			3.41312e-06	5.36026	1.12064	0.859157			7.4159e-06	9.94182	2.83221	2.33436			Fit OK
K06864	0	0.211538		7.56918e-06	7.29189	1.53299	1.33655			5.60664e-06	5.92673	0.972584	0.864343			1.02187e-05	8.97151	2.4163	2.06672			Fit OK
K03799	0	0.359996		1.27615e-05	7.27793	1.40374	1.18102			9.60642e-06	5.52353	0.904372	0.794782			1.69528e-05	9.58956	2.17885	1.75495			Fit OK
K07341	0	0.539948		1.01954e-06	7.25864	0.894773	0.917308			8.32346e-07	6.0214	0.746542	0.601887			1.24884e-06	8.7501	1.07244	1.39803			Fit OK
K03311	0	0.497592		3.90817e-05	7.20689	1.36852	1.17591			2.86863e-05	5.7138	0.845112	0.746831			5.32442e-05	9.09016	2.21609	1.85151			Fit OK
K03189	0	0.39568		5.10509e-06	7.16433	1.03943	1.217			2.64394e-06	5.46033	0.402118	0.525349			9.85722e-06	9.4001	2.68683	2.81926			Fit OK
K02044	0	0.260474		1.05616e-05	7.09026	1.66671	1.31512			6.75897e-06	5.16847	0.930937	0.767007			1.65037e-05	9.72663	2.98399	2.25491			Fit OK
K07322	0	0.985859		1.50649e-05	7.0784	1.00886	0.974905			9.0621e-06	4.90664	0.520122	0.499053			2.50441e-05	10.2114	1.95684	1.90449			Fit OK
K01999	0	0.34766		3.02002e-05	7.04328	1.35855	1.21456			2.17062e-05	5.31125	0.872322	0.756757			4.20181e-05	9.34014	2.1158	1.94931			Fit OK
K00471	0	0.0107507		2.31672e-08	7.03132	0.870521	0.655342			1.5254e-08	5.04932	0.41728	0.467164			3.51855e-08	9.79131	1.81606	0.91932			Fit OK
K02499	0	0.385296		8.51144e-06	6.97365	1.40182	1.1891			6.23152e-06	5.34607	0.902058	0.761478			1.16255e-05	9.09673	2.17845	1.85685			Fit OK
K07455	0	0.651889		4.5118e-06	6.95239	1.1709	1.2161			3.45726e-06	5.96031	0.803086	0.815869			5.888e-06	8.10961	1.70719	1.81268			Fit OK
K06381	0	0.0913116		9.70059e-06	6.8719	1.8328	1.44991			5.89972e-06	4.65264	1.06579	0.786972			1.59502e-05	10.1497	3.15179	2.67129			Fit OK
K07474	0	0.119715		3.09949e-06	6.84828	1.6935	1.4731			2.14124e-06	5.05622	1.03639	0.885725			4.48659e-06	9.27549	2.76723	2.45001			Fit OK
K05879	0	0.401511		5.33173e-06	6.7941	1.40338	1.13104			4.08755e-06	5.37858	0.89863	0.755043			6.95463e-06	8.58216	2.19163	1.69429			Fit OK
K13788	0	0.0689636		4.34515e-06	6.77529	1.74377	1.42706			2.97843e-06	4.35728	1.0236	0.888365			6.33901e-06	10.5351	2.97063	2.29241			Fit OK
K03571	0	0.370566		4.24121e-06	6.74223	1.50648	1.19202			2.90809e-06	5.07903	0.876375	0.729521			6.18546e-06	8.95007	2.58961	1.94774			Fit OK
K08223	0	0.136845		1.55818e-05	6.71541	1.36722	1.08981			1.33207e-05	5.76172	1.03588	0.878023			1.82266e-05	7.82694	1.80454	1.35267			Fit OK
K03187	6.50919e-07	0.361408		3.06841e-07	6.69079	0.490387	0.571372			9.60543e-08	2.87104	0.0968678	0.0838725			9.80189e-07	15.5925	2.48255	3.89241			Fit OK
K07862	0	0.0939302		2.20353e-05	6.63871	1.55023	1.35943			1.5833e-05	5.167	1.01832	0.860437			3.06673e-05	8.52962	2.35998	2.14782			Fit OK
K02502	0	0.148004		1.16362e-05	6.57269	1.61849	1.27256			7.9934e-06	4.80578	1.01158	0.750998			1.6939e-05	8.98923	2.58951	2.15635			Fit OK
K02168	1.62026e-12	0.920223		1.29735e-06	6.54928	0.825826	0.865535			5.71234e-07	3.94408	0.284385	0.314974			2.94647e-06	10.8753	2.39812	2.37846			Fit OK
K09698	0	0.558825		1.8133e-05	6.5285	1.27843	1.12694			1.38826e-05	5.34912	0.849065	0.783562			2.36849e-05	7.96792	1.92494	1.6208			Fit OK
K02535	0	0.165053		6.67244e-06	6.49096	1.66566	1.34498			4.79547e-06	5.04245	1.02641	0.86479			9.28407e-06	8.35557	2.70305	2.09179			Fit OK
K02012	0	0.301394		1.29905e-05	6.48699	1.4232	1.22039			9.62642e-06	5.15716	0.935157	0.775912			1.75302e-05	8.15973	2.16594	1.9195			Fit OK
K03303	0	0.209208		1.95246e-05	6.45919	1.49023	1.17739			1.49598e-05	5.24244	0.995097	0.833815			2.54822e-05	7.95834	2.23173	1.66255			Fit OK
K03313	0	0.235531		1.89157e-05	6.42195	1.47311	1.22262			1.32753e-05	4.60768	0.98272	0.834955			2.69525e-05	8.95059	2.20822	1.79027			Fit OK
K05895	0	0.271682		4.98045e-06	6.41995	1.69235	1.36037			2.95896e-06	4.35034	0.893508	0.70332			8.38299e-06	9.47415	3.20539	2.63123			Fit OK
K03743	0	0.136177		1.80346e-06	6.41925	1.52818	1.32302			1.27405e-06	4.17827	1.01054	0.879855			2.55284e-06	9.86218	2.31098	1.9894			Fit OK
K15634	0	0.384473		2.19055e-05	6.40265	1.43056	1.23693			1.61603e-05	5.06728	0.892989	0.826978			2.96933e-05	8.08993	2.29174	1.85011			Fit OK
K00261	0	0.19313		8.05761e-07	6.379	0.847618	1.08206			6.82829e-07	5.18462	0.71327	0.868796			9.50825e-07	7.84853	1.00727	1.34767			Fit OK
K00782	0	0.204651		9.34369e-06	6.32548	1.40017	1.10835			7.66675e-06	5.28082	1.0038	0.832675			1.13874e-05	7.5768	1.95305	1.4753			Fit OK
K01007	0	0.30127		3.74964e-05	6.30636	1.32544	1.18318			2.99684e-05	5.15004	0.955186	0.857679			4.69154e-05	7.72231	1.83921	1.63222			Fit OK
K08281	1.11022e-16	0.0307162		2.59921e-06	6.30136	2.04321	1.76327			1.63227e-06	3.96812	1.11535	1.02294			4.13894e-06	10.0065	3.74293	3.03941			Fit OK
K01615	0	0.531292		1.28624e-05	6.29952	0.942324	1.04206			1.10119e-05	5.66953	0.820544	0.773957			1.50237e-05	6.9995	1.08218	1.40303			Fit OK
K07496	0	0.837598		8.31964e-05	6.25999	1.18696	1.21312			5.02261e-05	4.88454	0.597388	0.613465			0.000137809	8.02276	2.35839	2.39893			Fit OK
K02809,ko:K02810	0	0.520997		2.08693e-05	6.24137	1.28668	1.17227			1.50015e-05	4.84696	0.86721	0.77641			2.90323e-05	8.03694	1.90905	1.76996			Fit OK
K14048	0	0.460787		3.4079e-07	6.23303	0.912412	1.12509			1.37818e-07	4.56759	0.283057	0.322332			8.42692e-07	8.50572	2.94109	3.92707			Fit OK
K00150	0	0.318356		8.6109e-08	6.22138	0.819273	0.997674			7.12412e-08	5.05097	0.646874	0.791476			1.0408e-07	7.663	1.03762	1.25759			Fit OK
K03789	0	0.233617		4.46902e-06	6.2164	1.6365	1.31418			3.04197e-06	4.49589	0.949362	0.809069			6.56552e-06	8.59534	2.82099	2.13465			Fit OK
K08300	0	0.076225		1.17013e-05	6.21535	1.63837	1.36937			8.25439e-06	4.06281	1.01536	0.884684			1.65876e-05	9.50833	2.64364	2.11959			Fit OK
K01200	0	0.00281		2.11815e-05	6.21286	1.7272	1.4785			1.72829e-05	4.52402	1.27956	1.18251			2.59596e-05	8.53216	2.33144	1.84857			Fit OK
K08659	0	0.906486		2.40904e-05	6.18345	1.07	1.008			1.74148e-05	4.70259	0.638222	0.66121			3.3325e-05	8.13065	1.79388	1.53667			Fit OK
K03294	0	0.401894		4.51704e-05	6.13146	1.39994	1.138			3.10517e-05	4.53473	0.84668	0.709997			6.57087e-05	8.29042	2.31472	1.82401			Fit OK
K02435	0	0.231872		5.67046e-06	6.12218	1.50306	1.26221			4.0347e-06	4.45471	0.974715	0.842131			7.96939e-06	8.41381	2.31778	1.89185			Fit OK
K05362	0	0.297879		8.37928e-08	6.06643	0.784214	0.929116			6.93702e-08	5.2438	0.59639	0.653846			1.01214e-07	7.01812	1.03119	1.32028			Fit OK
K12960	0	0.493817		1.43733e-05	6.06053	1.263	1.07428			1.13404e-05	4.78378	0.884056	0.731887			1.82174e-05	7.67805	1.80438	1.57686			Fit OK
K01708	0	0.543054		4.97888e-06	6.05946	0.777657	0.941246			4.01625e-06	5.15756	0.515026	0.684763			6.17223e-06	7.11909	1.17421	1.2938			Fit OK
K02042	0	0.158225		1.48184e-05	6.00564	1.75929	1.35188			9.69559e-06	4.35822	1.02107	0.805012			2.2648e-05	8.27579	3.03126	2.27024			Fit OK
K00260	0	0.852602		7.59456e-06	5.99849	1.06324	1.14148			5.64181e-06	4.73386	0.821342	0.705037			1.02232e-05	7.60095	1.37638	1.84809			Fit OK
K00010	0	0.961433		6.2398e-06	5.97752	1.03697	1.06289			3.49822e-06	4.64609	0.433383	0.510194			1.113e-05	7.69049	2.48121	2.21433			Fit OK
K06965	0	0.358685		3.41938e-08	5.97074	1.4575	1.50245			2.19193e-08	4.80712	0.548887	0.853987			5.33418e-08	7.41601	3.8702	2.64331			Fit OK
K07484	0	0.175802		7.77794e-06	5.95538	1.51065	1.32017			5.4815e-06	4.27013	1.00683	0.923393			1.10365e-05	8.30573	2.26657	1.88745			Fit OK
K07012	0	0.314105		2.4965e-05	5.93122	1.42168	1.24882			1.90755e-05	4.80578	0.925797	0.832817			3.26728e-05	7.32024	2.18317	1.87263			Fit OK
K01216	2.55615e-06	0.150427		1.05367e-07	5.92807	1.01399	1.50707			5.98817e-08	2.66777	0.5897	0.791426			1.85404e-07	13.1728	1.74356	2.86984			Fit OK
K02549	0	0.033439		9.42466e-07	5.91579	0.742258	0.89775			7.25171e-07	4.67797	0.60932	0.673337			1.22487e-06	7.48114	0.904199	1.19696			Fit OK
K02072	0	0.41221		2.13753e-05	5.84319	1.34177	1.17168			1.66701e-05	4.67903	0.907035	0.80574			2.74086e-05	7.29699	1.98486	1.70383			Fit OK
K07507	0	0.461651		1.33861e-05	5.81094	1.2913	1.11189			1.01121e-05	4.66546	0.868565	0.733811			1.77201e-05	7.23767	1.91978	1.68476			Fit OK
K10793	0	0.0617686		1.52065e-05	5.78146	1.76396	1.36709			1.09454e-05	4.38891	1.14716	0.869545			2.11264e-05	7.61583	2.71239	2.14933			Fit OK
K07055	4.43397e-10	0.134018		2.03271e-08	5.78027	1.17875	1.41948			1.23055e-08	3.462	0.73578	1.05008			3.35779e-08	9.65092	1.8884	1.91883			Fit OK
K13954	0	0.753268		6.02794e-06	5.77359	0.875385	0.984254			3.17729e-06	4.25227	0.32995	0.400525			1.14362e-05	7.83918	2.32247	2.41872			Fit OK
K01067	0	0.909316		1.89788e-06	5.70512	1.08925	0.995746			1.43726e-06	4.84682	0.617179	0.75316			2.50611e-06	6.7154	1.92241	1.31647			Fit OK
K05343	0	0.0180206		1.56578e-05	5.68321	1.48318	1.33356			1.16346e-05	4.2782	1.17074	1.05667			2.10723e-05	7.54966	1.87899	1.68302			Fit OK
K00823	0	0.171005		3.39219e-06	5.66084	0.591973	0.615343			2.39951e-06	4.2653	0.346669	0.384294			4.79553e-06	7.513	1.01086	0.985305			Fit OK
K06200	0	0.136712		6.80969e-05	5.61083	1.49701	1.27017			5.11908e-05	4.40466	1.04165	0.872627			9.05865e-05	7.14729	2.15145	1.84883			Fit OK
K07009	0	0.530826		5.12983e-06	5.58096	1.30706	1.18736			3.7078e-06	3.93548	0.849694	0.835396			7.09723e-06	7.91444	2.01063	1.6876			Fit OK
K03602	0	0.153116		4.73283e-06	5.57722	1.47886	1.22567			3.60239e-06	4.26419	1.03168	0.899235			6.218e-06	7.29456	2.11987	1.67062			Fit OK
K09516	4.39493e-12	0.13906		1.83058e-08	5.51321	1.96619	1.5166			8.38749e-09	3.43402	0.81405	0.623173			3.99528e-08	8.85129	4.749	3.69093			Fit OK
K05364	0	0.0710148		8.66836e-06	5.50923	1.64052	1.45947			6.13461e-06	3.85229	1.08967	1.00299			1.22486e-05	7.87885	2.46984	2.12371			Fit OK
K03823	0	0.307677		8.76811e-06	5.50659	1.38489	1.20092			6.53888e-06	3.9579	0.928735	0.82066			1.17573e-05	7.66128	2.0651	1.75739			Fit OK
K01679	0	0.668447		1.94206e-05	5.49062	1.20545	1.01528			1.47586e-05	4.28369	0.81184	0.721473			2.55551e-05	7.03761	1.7899	1.42873			Fit OK
K01428	0	0.221988		1.05017e-05	5.4759	1.126	1.3088			6.29282e-06	4.35628	0.531643	0.699			1.75257e-05	6.88327	2.38482	2.45057			Fit OK
K08590	0	0.464566		9.0753e-06	5.46033	1.34785	1.03621			6.60931e-06	4.08425	0.859179	0.707916			1.24614e-05	7.30006	2.11447	1.51676			Fit OK
K01884	1.42466e-06	0.604228		5.02418e-08	5.45232	1.14326	0.956162			2.71786e-08	2.73665	0.569168	0.401865			9.2876e-08	10.8628	2.29643	2.27501			Fit OK
K13685	0	0.770702		1.78165e-05	5.43178	1.16152	1.04727			1.31448e-05	4.21851	0.794371	0.715545			2.41484e-05	6.99401	1.69836	1.53279			Fit OK
K15868	2.14706e-08	0.0876145		6.67313e-08	5.42161	0.379524	0.628591			3.61428e-08	2.93604	0.124264	0.246358			1.23207e-07	10.0114	1.15913	1.60387			Fit OK
K03639	0	0.456449		8.69032e-06	5.37788	1.27631	1.13729			6.89245e-06	4.03287	0.870021	0.757817			1.09572e-05	7.17147	1.87234	1.70678			Fit OK
K07183	0	0.137922		6.47241e-06	5.34455	1.74995	1.39138			4.13436e-06	3.75753	1.0153	0.768428			1.01327e-05	7.60185	3.01616	2.51935			Fit OK
K02548	0	0.357173		1.61198e-05	5.31192	1.39227	1.132			1.23603e-05	3.95187	0.926637	0.793473			2.10228e-05	7.14003	2.09188	1.61495			Fit OK
K03724	2.22045e-16	0.487675		2.68113e-05	5.28796	1.28599	1.16744			1.85009e-05	3.56956	0.886591	0.830873			3.88546e-05	7.83361	1.86532	1.64035			Fit OK
K00852	0	0.860102		1.18119e-05	5.28037	1.03195	0.976116			8.91277e-06	3.98254	0.667885	0.665846			1.56541e-05	7.00113	1.59447	1.43097			Fit OK
K03980	0	0.0726429		1.05393e-05	5.2626	1.65373	1.38094			7.36097e-06	3.5441	1.03192	0.865691			1.50899e-05	7.81438	2.65024	2.20286			Fit OK
K03684	4.69857e-12	0.298001		5.18628e-06	5.25213	1.42318	1.27696			3.25414e-06	3.25774	0.936585	0.850788			8.26564e-06	8.4675	2.16259	1.9166			Fit OK
K01487	0	0.417652		1.20182e-05	5.23678	1.30845	1.11872			9.5359e-06	3.8447	0.894831	0.749121			1.51466e-05	7.1329	1.91326	1.67066			Fit OK
K06889	0	0.650978		6.86518e-05	5.16457	1.20814	1.0524			5.1671e-05	4.01179	0.794961	0.696379			9.12129e-05	6.64861	1.83608	1.59043			Fit OK
K03325	0	0.560849		3.80159e-06	5.14677	1.1616	1.13772			3.05346e-06	4.29373	0.883786	0.800218			4.73301e-06	6.16929	1.52674	1.61758			Fit OK
K02116	2.88658e-15	0.0566914		2.21549e-06	5.13596	2.19341	1.62595			1.30458e-06	3.4565	1.18269	0.881913			3.76243e-06	7.63145	4.06789	2.99771			Fit OK
K06409	0	0.11463		3.02301e-05	5.13196	1.66056	1.38452			2.11913e-05	3.92005	1.04966	0.836856			4.31241e-05	6.71855	2.62701	2.29059			Fit OK
K07246	0	0.948282		3.61602e-06	5.10378	1.00338	1.06643			2.64054e-06	3.71683	0.781342	0.721793			4.95187e-06	7.00827	1.28851	1.57561			Fit OK
K01640	0	0.00318649		6.96397e-07	5.10208	1.37302	1.68136			5.68549e-07	4.1462	0.94236	1.26703			8.52993e-07	6.27834	2.0005	2.23119			Fit OK
K03589	0	0.172128		1.6894e-05	5.09342	1.428	1.14592			1.35388e-05	4.04418	1.01614	0.857726			2.10809e-05	6.41488	2.0068	1.53093			Fit OK
K03767	6.55032e-15	0.0213241		2.56829e-06	5.09308	1.74044	1.4322			1.92564e-06	3.29067	1.14809	1.00218			3.4254e-06	7.88274	2.63841	2.04672			Fit OK
K03524	0	0.13309		1.87854e-05	5.05752	1.54981	1.27372			1.37582e-05	3.73958	1.03388	0.843841			2.56495e-05	6.83995	2.32321	1.92261			Fit OK
K03074	0	0.282651		1.41169e-05	5.01977	1.40792	1.21238			1.07367e-05	4.00783	0.951864	0.794549			1.85612e-05	6.28721	2.08248	1.84992			Fit OK
K02945,ko:K03527	0	0.245128		2.90646e-05	5.00352	1.4249	1.21279			2.30036e-05	4.01194	0.97514	0.852726			3.67227e-05	6.24017	2.08211	1.72488			Fit OK
K00768	0	0.247988		2.51505e-05	5.00318	1.45719	1.16279			1.94509e-05	3.96578	0.982344	0.778232			3.25204e-05	6.31195	2.16156	1.73736			Fit OK
K15383	3.34474e-08	0.0312088		9.44284e-08	5.00097	0.554778	0.46211			5.48661e-08	2.82495	0.307573	0.275181			1.62518e-07	8.85317	1.00067	0.776018			Fit OK
K01523	1.77636e-15	0.285361		8.44716e-07	4.9978	1.40698	1.27248			6.32636e-07	3.31439	0.937663	0.91816			1.12789e-06	7.53623	2.11121	1.76352			Fit OK
K03565	0	0.21598		9.22589e-06	4.98043	1.50997	1.24863			6.71412e-06	3.66612	0.984426	0.855886			1.26773e-05	6.76594	2.31608	1.8216			Fit OK
K07584	0	0.150871		2.16526e-06	4.93882	1.90118	1.58426			1.30977e-06	3.43757	1.0268	0.884435			3.57952e-06	7.09568	3.52016	2.83785			Fit OK
K01658	0	0.194315		1.31361e-05	4.92494	1.3966	1.112			1.05518e-05	3.95469	1.00721	0.825957			1.63533e-05	6.13323	1.93653	1.4971			Fit OK
K00432	0	0.134106		1.29605e-05	4.90525	1.34246	1.09634			1.06979e-05	4.1116	1.03955	0.928235			1.57016e-05	5.85211	1.73365	1.29489			Fit OK
K09815	0	0.423151		1.43616e-05	4.89909	1.26637	1.07495			1.14363e-05	3.81434	0.928292	0.791693			1.80352e-05	6.29234	1.72758	1.45955			Fit OK
K01607	0	0.476795		1.55111e-05	4.89564	1.22996	1.03894			1.26809e-05	4.12665	0.884502	0.778194			1.8973e-05	5.80793	1.71033	1.38704			Fit OK
K01090	0	0.277011		2.07462e-05	4.88037	1.39274	1.2212			1.46867e-05	3.41141	0.965871	0.865126			2.93057e-05	6.98187	2.00826	1.72383			Fit OK
K01633	0	0.451242		4.12748e-06	4.88006	1.37104	1.04052			3.08181e-06	3.66763	0.873047	0.718897			5.52795e-06	6.49328	2.15308	1.50603			Fit OK
K15581	0	0.31101		1.3862e-05	4.87381	1.37285	1.19092			1.11214e-05	4.001	0.925975	0.869571			1.7278e-05	5.93704	2.03538	1.63102			Fit OK
K00681	0	0.325913		2.12359e-05	4.8711	1.29602	1.17577			1.73028e-05	3.76866	0.936183	0.784667			2.6063e-05	6.29604	1.79418	1.76181			Fit OK
K06142	0	0.167349		3.50701e-05	4.86391	1.3798	1.13946			2.92797e-05	4.05586	1.02377	0.850126			4.20056e-05	5.83294	1.85963	1.52726			Fit OK
K02529	0	0.132197		6.04469e-05	4.85779	1.3947	1.16702			5.11848e-05	3.84789	1.04413	0.948861			7.13852e-05	6.13273	1.86298	1.43535			Fit OK
K10109	7.63167e-13	0.00014851		8.84199e-06	4.85391	2.59819	2.10044			5.99671e-06	3.03087	1.49333	1.43195			1.30373e-05	7.77348	4.52051	3.08101			Fit OK
K10008	0	0.213422		6.40811e-06	4.84515	1.37883	1.30889			4.57157e-06	3.45638	0.954951	0.9717			8.98244e-06	6.79194	1.99085	1.7631			Fit OK
K15524	3.69213e-07	5.26356e-06		1.7782e-06	4.83171	0.656043	1.01022			1.00817e-06	2.661	0.247562	0.461159			3.13636e-06	8.77318	1.73852	2.21302			Fit OK
K09936	1.63832e-11	0.00657968		3.47426e-06	4.81837	2.27088	1.92064			2.0603e-06	2.97765	1.21612	1.0555			5.85862e-06	7.797	4.24044	3.49489			Fit OK
K00320	1.43138e-07	0.546043		2.31916e-08	4.78853	1.38361	1.75783			9.87493e-09	2.76259	0.47868	0.613375			5.4466e-08	8.30016	3.99926	5.03764			Fit OK
K03073	0	0.0818717		8.83514e-06	4.72727	1.38673	1.15235			7.46389e-06	3.96981	1.07021	0.932857			1.04583e-05	5.62927	1.79688	1.42349			Fit OK
K00077	0	0.243282		1.38864e-05	4.71349	1.45509	1.17327			9.76396e-06	3.47935	0.959924	0.770994			1.97494e-05	6.38538	2.20569	1.78544			Fit OK
K02664	1.21175e-10	0.0260032		1.3153e-07	4.69923	2.84797	3.32466			6.21274e-08	3.00468	1.34568	1.5386			2.78464e-07	7.34946	6.02739	7.18405			Fit OK
K01091	0	0.0558949		3.44303e-05	4.68645	1.6608	1.32001			2.57108e-05	3.53829	1.13241	0.893159			4.61071e-05	6.20718	2.43575	1.95084			Fit OK
K03116	0	0.319208		5.40146e-06	4.67104	1.36551	1.09475			4.09269e-06	3.63757	0.951923	0.829049			7.12875e-06	5.99813	1.95878	1.44559			Fit OK
K03336	0	0.74982		7.36535e-06	4.66499	1.17749	0.996671			5.27548e-06	3.85482	0.653875	0.700796			1.02831e-05	5.64543	2.1204	1.41746			Fit OK
K01611	0	0.437582		2.2592e-05	4.65152	1.29281	1.13483			1.74359e-05	3.73312	0.893857	0.783268			2.92728e-05	5.79587	1.86982	1.64419			Fit OK
K01026	0	0.127651		8.49381e-07	4.64698	1.64715	1.48031			5.79541e-07	3.52557	1.06886	0.977568			1.24486e-06	6.1251	2.53831	2.24159			Fit OK
K00943	0	0.27355		1.46882e-05	4.63579	1.43668	1.21797			1.11158e-05	3.49373	0.958331	0.812884			1.94088e-05	6.15119	2.15379	1.82492			Fit OK
K02440	0	0.329353		1.69065e-05	4.63112	1.37727	1.21143			1.33681e-05	3.57957	0.942113	0.897255			2.13813e-05	5.99156	2.01343	1.63562			Fit OK
K13498	8.65567e-07	0.165055		4.33294e-07	4.58696	1.30858	0.686744			2.21011e-07	2.61062	0.563606	0.420892			8.49476e-07	8.05944	3.03825	1.12052			Fit OK
K13529	0	0.066035		3.05509e-07	4.56757	2.02536	2.56799			1.74851e-07	3.45755	0.973451	1.24025			5.33799e-07	6.03396	4.21397	5.31713			Fit OK
K00798	0	0.222521		6.96441e-06	4.56664	1.44583	1.15687			5.37967e-06	3.62809	0.975094	0.780621			9.01598e-06	5.74799	2.1438	1.71445			Fit OK
K09958	3.77476e-15	0.270345		6.03403e-08	4.56367	0.700705	0.911319			3.5566e-08	3.1988	0.34101	0.444033			1.02372e-07	6.5109	1.43981	1.87036			Fit OK
K01464	0	0.445841		1.34391e-05	4.53698	1.3061	1.15792			1.07639e-05	3.39954	0.876179	0.768041			1.67792e-05	6.05499	1.94697	1.74572			Fit OK
K05951	7.95836e-10	0.578063		2.49339e-08	4.53548	1.04473	0.774456			1.43788e-08	2.78562	0.602315	0.299131			4.32371e-08	7.38455	1.8121	2.00508			Fit OK
K03667	0	0.571546		2.20222e-05	4.5354	1.25283	1.0578			1.6794e-05	3.61738	0.82022	0.691648			2.8878e-05	5.6864	1.91362	1.6178			Fit OK
K01421	1.19421e-10	0.0198917		5.60165e-05	4.51789	1.90821	1.61289			3.46857e-05	2.80908	1.1301	0.97233			9.04653e-05	7.26619	3.22207	2.67543			Fit OK
K03800	0	0.21172		7.90591e-06	4.50345	1.34741	1.14575			6.2429e-06	3.15798	0.976705	0.878255			1.00119e-05	6.42217	1.85882	1.49471			Fit OK
K01934	0	0.298784		9.10311e-06	4.49894	1.44847	1.14859			6.33714e-06	3.24274	0.939646	0.732473			1.30763e-05	6.24179	2.23284	1.80111			Fit OK
K01201	5.70655e-14	0.0688209		7.44373e-06	4.48495	1.39799	1.11479			5.49709e-06	3.03898	1.02481	0.870558			1.00797e-05	6.61893	1.90706	1.42755			Fit OK
K13051	7.98434e-10	0.125384		6.06785e-06	4.47996	1.54558	1.25996			4.18917e-06	2.72213	1.00791	0.866125			8.78903e-06	7.37291	2.37008	1.83287			Fit OK
K02492	0	0.230976		1.2496e-05	4.46878	1.58016	1.25279			8.22673e-06	3.22604	0.924952	0.702547			1.89807e-05	6.19026	2.69949	2.234			Fit OK
K02483	5.85361e-11	0.0919106		3.45228e-06	4.46273	1.69114	1.48253			2.24497e-06	2.82687	1.01543	0.907877			5.30885e-06	7.04522	2.81649	2.42092			Fit OK
K02825	0	0.806244		1.31326e-05	4.4459	1.14581	1.00974			9.94783e-06	3.55997	0.747185	0.700005			1.7337e-05	5.5523	1.75709	1.45654			Fit OK
K03306	0	0.55806		4.07545e-05	4.42746	1.243	1.0543			2.92579e-05	3.34891	0.83626	0.694037			5.67686e-05	5.85336	1.84756	1.60157			Fit OK
K01848	0	0.436794		6.91714e-06	4.42565	1.00674	1.19794			5.93805e-06	3.7023	0.821235	0.93351			8.05766e-06	5.29034	1.23415	1.53726			Fit OK
K02624	0	0.636959		1.22999e-07	4.39942	0.863282	0.932218			9.1624e-08	3.36452	0.652435	0.625736			1.65118e-07	5.75266	1.14227	1.38881			Fit OK
K01910	0	0.699569		4.37606e-06	4.39707	0.944341	1.09334			3.79808e-06	3.69818	0.746215	0.842737			5.042e-06	5.22805	1.19507	1.41846			Fit OK
K06890	0	0.111111		8.12511e-06	4.39121	1.21055	1.02697			6.3662e-06	3.55301	0.843685	0.778731			1.037e-05	5.42715	1.73694	1.35435			Fit OK
K13993	0	0.310964		2.02135e-05	4.39117	1.43315	1.18598			1.55038e-05	3.44272	0.943973	0.864086			2.63539e-05	5.6009	2.17582	1.62778			Fit OK
K09817	0	0.575474		1.55626e-05	4.38818	1.19566	1.04358			1.22471e-05	3.46397	0.865473	0.719741			1.97756e-05	5.55897	1.65182	1.51312			Fit OK
K04517	0	0.0427616		1.57184e-05	4.38698	1.71672	1.41467			1.1622e-05	3.22309	1.14972	0.941374			2.12587e-05	5.97116	2.56335	2.12591			Fit OK
K07106	0	0.689645		2.22882e-05	4.36753	1.13944	0.986933			1.72585e-05	3.47433	0.840873	0.733908			2.87838e-05	5.49037	1.54401	1.32719			Fit OK
K03719	0	0.0973828		1.21858e-05	4.33864	1.58015	1.22816			9.30282e-06	3.15651	1.07372	0.830683			1.59623e-05	5.96349	2.32545	1.81583			Fit OK
K02047	1.11022e-16	0.0326717		5.53725e-06	4.33849	2.21676	1.61531			3.34068e-06	3.05514	1.22491	0.833016			9.17814e-06	6.16093	4.01172	3.13227			Fit OK
K01715	0	0.117228		2.63126e-05	4.334	1.52853	1.25883			2.06164e-05	3.44935	1.0533	0.91013			3.35827e-05	5.44553	2.21819	1.74111			Fit OK
K04655	2.44249e-15	0.422297		1.76589e-05	4.30913	1.24424	1.05909			1.19622e-05	3.04437	0.912389	0.758502			2.60686e-05	6.09933	1.69679	1.4788			Fit OK
K12942	0	0.313044		2.60447e-05	4.30612	1.05021	1.22816			2.30811e-05	3.7925	0.858337	0.962069			2.93889e-05	4.88931	1.28499	1.56784			Fit OK
K01430	0	0.322199		1.07544e-06	4.30535	1.17972	1.40138			6.92015e-07	3.50714	0.634789	0.828172			1.67131e-06	5.28522	2.19244	2.37133			Fit OK
K02843	0	0.347395		1.89468e-05	4.30463	1.39028	1.26873			1.39672e-05	3.35649	0.919787	0.796942			2.57017e-05	5.5206	2.10144	2.01981			Fit OK
K03688	3.66374e-15	0.429572		1.66545e-05	4.302	1.28603	1.16653			1.17947e-05	2.98364	0.899513	0.852836			2.35167e-05	6.20289	1.83864	1.59561			Fit OK
K01879	0	0.67428		3.8067e-05	4.28753	1.22229	1.07832			3.02844e-05	3.52696	0.819829	0.753565			4.78496e-05	5.21213	1.82233	1.54302			Fit OK
K00908	2.28706e-14	0.231443		2.83386e-08	4.26741	2.18883	2.27081			9.80675e-09	3.05558	0.592006	0.707258			8.18903e-08	5.95986	8.09279	7.29093			Fit OK
K01032	0	0.0683352		3.33842e-08	4.25391	1.03977	1.40738			2.47582e-08	3.37827	0.653764	1.09637			4.50155e-08	5.35652	1.65368	1.80662			Fit OK
K07105	0	0.0675214		7.18327e-06	4.25147	1.66862	1.38596			5.27469e-06	3.16615	1.1204	0.940492			9.78245e-06	5.70884	2.48508	2.04244			Fit OK
K02041	0	0.199885		8.7583e-06	4.20995	1.66317	1.29637			6.0335e-06	3.16139	0.993884	0.827399			1.27137e-05	5.6063	2.78314	2.03117			Fit OK
K02654	1.96476e-12	0.0277193		5.3005e-06	4.20839	1.94197	1.61235			3.37698e-06	2.84026	1.21083	0.966281			8.31967e-06	6.23553	3.1146	2.69039			Fit OK
K01372	0	0.658946		6.04e-05	4.20593	1.17418	1.05641			4.85934e-05	3.3583	0.83971	0.789039			7.50752e-05	5.2675	1.64188	1.41437			Fit OK
K01706	0	0.739904		6.84452e-06	4.19127	0.896583	0.996607			5.49514e-06	3.40226	0.693778	0.696092			8.52525e-06	5.16325	1.15867	1.42686			Fit OK
K00066	4.75361e-10	6.1667e-07		1.50989e-08	4.19089	2.90947	3.0082			1.05742e-08	2.78976	1.75795	1.85527			2.15598e-08	6.29574	4.81527	4.87761			Fit OK
K00284	0	0.0332872		6.96088e-05	4.1899	1.60328	1.36426			5.35146e-05	3.31553	1.16477	0.997157			9.05432e-05	5.29487	2.2069	1.8665			Fit OK
K06601	0	0.909092		3.88356e-08	4.1896	0.961744	0.932226			3.03099e-08	3.1046	0.652324	0.697403			4.97594e-08	5.65378	1.41793	1.24612			Fit OK
K02030	0	0.325602		2.62561e-05	4.1511	1.37703	1.18325			2.02844e-05	3.06594	0.940372	0.845224			3.39857e-05	5.62034	2.01644	1.65645			Fit OK
K02446	0	0.203302		2.00297e-05	4.14416	1.41567	1.21601			1.57346e-05	3.30491	1.00376	0.840185			2.54972e-05	5.19654	1.99662	1.75994			Fit OK
K01849	0	0.455888		3.33566e-06	4.13511	1.0074	1.21098			2.77299e-06	3.36738	0.799164	0.925186			4.0125e-06	5.07786	1.26991	1.58505			Fit OK
K00870	2.78666e-14	0.17437		6.113e-08	4.12905	0.957896	1.42156			3.79364e-08	2.95336	0.577819	0.777586			9.85037e-08	5.77277	1.58798	2.59885			Fit OK
K01653	0	0.152513		2.9204e-05	4.11426	1.36397	1.15115			2.35286e-05	3.30719	1.0138	0.816605			3.62484e-05	5.11827	1.8351	1.62276			Fit OK
K07386	0	0.479096		5.67085e-05	4.11092	1.18443	0.986307			4.79646e-05	3.43743	0.874378	0.788901			6.70463e-05	4.91637	1.60442	1.23311			Fit OK
K08681	0	0.000437622		6.55586e-06	4.1091	1.75978	1.42627			5.00495e-06	3.1255	1.26062	1.05895			8.58735e-06	5.40225	2.45658	1.92101			Fit OK
K11753	0	0.128705		2.31885e-05	4.10667	1.48511	1.22685			1.81526e-05	3.05867	1.04846	0.906979			2.96216e-05	5.51375	2.10361	1.65953			Fit OK
K10117	1.06326e-12	0.000491925		9.19782e-06	4.09948	1.85952	1.78212			6.78546e-06	2.74853	1.27301	1.29078			1.24678e-05	6.11442	2.71624	2.4605			Fit OK
K01646	0	0.828248		1.49102e-06	4.09222	0.921992	1.02895			1.29069e-06	3.48588	0.721798	0.767321			1.72246e-06	4.80403	1.17771	1.37979			Fit OK
K03546	0	0.455474		5.26477e-05	4.07399	1.29454	1.08744			4.19844e-05	3.22707	0.899657	0.774431			6.60194e-05	5.14319	1.86274	1.52696			Fit OK
K03426	0	0.0408383		2.45891e-05	4.05928	1.50583	1.27056			2.00151e-05	3.17994	1.12605	0.967978			3.02084e-05	5.18177	2.01371	1.66772			Fit OK
K03118	0	0.47905		1.66056e-05	4.05219	1.3324	1.08905			1.25272e-05	3.10547	0.884724	0.77498			2.20118e-05	5.28753	2.00662	1.53039			Fit OK
K13787	4.63244e-11	0.45926		8.33809e-06	4.04817	1.34483	1.22435			5.31518e-06	2.67112	0.881279	0.867434			1.30802e-05	6.13513	2.05222	1.72813			Fit OK
K02046	2.13163e-14	0.0262281		6.13363e-06	4.04387	2.2499	1.61032			3.6773e-06	2.82512	1.24163	0.818397			1.02307e-05	5.78837	4.07693	3.16854			Fit OK
K07024	0	0.460124		7.34074e-05	4.03615	1.33509	1.13343			5.40197e-05	3.0725	0.871211	0.772564			9.97533e-05	5.30204	2.04595	1.66285			Fit OK
K03312	0	0.295144		3.27151e-05	4.01698	1.37108	1.19592			2.46881e-05	3.10405	0.943542	0.787758			4.3352e-05	5.19841	1.99235	1.81555			Fit OK
K03092	0	0.122633		5.2157e-05	4.01314	1.36451	1.09496			4.42896e-05	3.48582	1.0433	0.905828			6.14218e-05	4.62022	1.78461	1.32358			Fit OK
K03707	3.33067e-16	0.0147671		4.45669e-07	4.00114	1.73413	1.42926			3.15337e-07	2.86957	1.13723	0.927616			6.29868e-07	5.57892	2.64432	2.2022			Fit OK
K14170	0	0.0310649		1.83497e-05	3.99669	1.61662	1.31543			1.39564e-05	2.98747	1.15382	0.91438			2.41261e-05	5.34684	2.26504	1.89238			Fit OK
K02035	1.11022e-16	0.304199		3.40359e-05	3.97831	1.41767	1.24808			2.64484e-05	2.83672	0.943606	0.910039			4.38001e-05	5.5793	2.1299	1.71169			Fit OK
K03154	2.18414e-12	0.0256866		3.26474e-06	3.95094	2.06329	1.58227			2.04535e-06	2.69085	1.22811	0.944247			5.2111e-06	5.80114	3.46642	2.6514			Fit OK
K01657	0	0.0626451		5.86698e-05	3.94502	1.29907	1.0823			4.94675e-05	3.31446	1.0348	0.860407			6.95841e-05	4.69554	1.63083	1.36141			Fit OK
K03270	0	0.309407		1.24768e-05	3.93774	1.23061	1.0393			1.08762e-05	3.3099	0.972124	0.821561			1.43129e-05	4.68467	1.55782	1.31474			Fit OK
K11089	3.25985e-08	0.0932655		4.31193e-08	3.93582	0.572188	1.15923			2.25158e-08	2.534	0.317332	0.313339			8.25762e-08	6.11312	1.03173	4.2887			Fit OK
K05878	0	0.289586		1.73121e-05	3.92133	1.39397	1.11251			1.42215e-05	3.19514	0.966317	0.820622			2.10743e-05	4.81256	2.01089	1.50821			Fit OK
K05946	0	0.566127		1.3383e-05	3.91718	1.27014	1.06969			1.08755e-05	3.22974	0.85593	0.831103			1.64687e-05	4.75094	1.8848	1.37678			Fit OK
K01665	0	0.202673		1.64822e-05	3.90958	1.42754	1.13884			1.36575e-05	3.27833	1.0084	0.872046			1.9891e-05	4.66239	2.02088	1.48727			Fit OK
K07559	0	0.0459922		5.38067e-06	3.90854	1.93576	1.50337			3.79039e-06	2.94599	1.19593	0.929758			7.63814e-06	5.18559	3.13327	2.43089			Fit OK
K07053	2.22045e-15	0.0982771		1.6011e-05	3.90761	1.57751	1.30912			1.17805e-05	2.77433	1.06864	0.889243			2.17606e-05	5.50384	2.3287	1.92725			Fit OK
K03300	0	0.101547		8.71645e-06	3.89715	1.49503	1.36823			6.52516e-06	2.9789	1.05034	0.972215			1.16436e-05	5.09844	2.128	1.92557			Fit OK
K07344	0	0.55902		4.33946e-07	3.89625	1.31854	1.1663			3.27395e-07	3.32258	0.815615	0.850055			5.75173e-07	4.56897	2.13157	1.6002			Fit OK
K02045	9.99201e-16	0.0237244		7.57762e-06	3.89444	2.27548	1.64393			4.60173e-06	2.7842	1.26073	0.860047			1.2478e-05	5.44739	4.10699	3.14228			Fit OK
K01193	0	0.136814		1.30696e-05	3.88509	1.38242	1.34189			1.03505e-05	2.90556	0.997071	1.0409			1.6503e-05	5.19485	1.91669	1.72992			Fit OK
K00970	2.25708e-13	0.0295256		1.10764e-05	3.87716	1.58528	1.35783			8.60638e-06	2.64856	1.11385	0.980516			1.42553e-05	5.67568	2.25623	1.88034			Fit OK
K00518	2.38304e-09	0.735916		6.81408e-07	3.87193	0.822211	0.934965			4.72917e-07	2.52884	0.488596	0.623993			9.81816e-07	5.92834	1.38362	1.40091			Fit OK
K07126	0	0.311921		1.28546e-05	3.86959	1.43853	1.18963			1.01406e-05	2.89474	0.932963	0.897319			1.62951e-05	5.17274	2.21807	1.57715			Fit OK
K03547	0	0.529481		1.97253e-05	3.86068	1.26497	1.07189			1.56671e-05	3.09026	0.875776	0.759422			2.48347e-05	4.82316	1.82712	1.51294			Fit OK
K07736	8.15037e-12	0.625011		8.64857e-06	3.82225	1.25121	1.18037			5.4981e-06	2.61003	0.740019	0.666511			1.36043e-05	5.59748	2.11552	2.09041			Fit OK
K01220	1.92624e-13	0.217594		2.92512e-06	3.80963	0.756307	0.899399			1.76714e-06	2.69552	0.382692	0.464902			4.84191e-06	5.38422	1.49468	1.73998			Fit OK
K00303	0	0.860606		1.16882e-06	3.7994	1.08287	1.11763			9.20212e-07	3.28834	0.812425	0.733294			1.4846e-06	4.38988	1.44334	1.7034			Fit OK
K00821	0	0.0831073		4.35858e-05	3.77226	1.54406	1.27402			3.45608e-05	3.01601	1.09567	0.898838			5.49675e-05	4.71815	2.17595	1.8058			Fit OK
K09767	0	0.843544		3.69971e-06	3.75809	0.9474	1.03491			2.82533e-06	3.02204	0.758931	0.793501			4.84469e-06	4.67342	1.18267	1.34977			Fit OK
K06206	0	0.121399		1.91104e-05	3.7532	1.45698	1.17733			1.55996e-05	3.0339	1.05881	0.841957			2.34114e-05	4.64304	2.00488	1.64629			Fit OK
K00547	1.3614e-11	0.212532		1.30385e-05	3.74558	1.56188	1.31941			8.33048e-06	2.58219	0.934211	0.725686			2.04074e-05	5.43314	2.61126	2.39889			Fit OK
K01817	3.45279e-14	0.0546457		8.63217e-06	3.73699	1.56619	1.19569			6.14515e-06	2.68012	1.12293	0.855587			1.21257e-05	5.21063	2.18443	1.67099			Fit OK
K06967	0	0.13897		9.76172e-06	3.73608	1.66248	1.33869			7.0936e-06	2.86691	1.05046	0.886851			1.34334e-05	4.86875	2.63109	2.02074			Fit OK
K01305	0	0.174142		4.34472e-06	3.73113	0.98738	1.15863			2.9112e-06	3.04426	0.56418	0.672114			6.48412e-06	4.57298	1.72803	1.99731			Fit OK
K07166	0	0.0560709		1.28432e-05	3.72602	1.30372	1.15659			1.10146e-05	3.17548	1.07503	0.988163			1.49754e-05	4.37201	1.58106	1.35372			Fit OK
K07090	0	0.311234		3.49276e-05	3.71895	1.30269	1.19507			2.81962e-05	2.90792	0.948112	0.878706			4.32661e-05	4.75617	1.78988	1.62534			Fit OK
K01609	0	0.136956		2.28637e-05	3.71228	1.31795	1.10033			1.8347e-05	3.01038	1.00466	0.817315			2.84923e-05	4.57785	1.72895	1.48134			Fit OK
K01012	0	0.373216		5.33424e-05	3.70914	1.31507	1.1709			4.0707e-05	2.92321	0.90097	0.773063			6.98998e-05	4.70637	1.91951	1.77347			Fit OK
K00595	4.08196e-12	0.0913432		1.598e-05	3.70253	1.66964	1.32086			1.07609e-05	2.57054	1.0912	0.843712			2.37305e-05	5.33301	2.55473	2.06784			Fit OK
K03549	0	0.72744		3.90036e-05	3.69236	1.09408	1.01488			2.95058e-05	2.8642	0.816454	0.823663			5.15589e-05	4.75997	1.46611	1.25048			Fit OK
K03429	7.03521e-07	0.000901145		2.88594e-06	3.68965	0.274541	0.46042			1.96403e-06	2.24578	0.146226	0.23017			4.24059e-06	6.06183	0.515452	0.921			Fit OK
K00690	1.75769e-11	0.0934342		1.38691e-05	3.68896	1.51148	1.26491			1.07755e-05	2.48078	1.05664	0.983017			1.78507e-05	5.48555	2.16213	1.62765			Fit OK
K11939	3.19734e-06	0.350448		7.44953e-07	3.6836	1.3599	0.745812			4.17831e-07	2.11084	0.734078	0.342502			1.32818e-06	6.42821	2.51925	1.62403			Fit OK
K00996	0	0.983144		5.26839e-06	3.67991	0.983268	0.991828			4.01199e-06	3.09042	0.709063	0.633938			6.91823e-06	4.38185	1.36351	1.55176			Fit OK
K11358	0	0.122065		6.12061e-05	3.67405	1.47973	1.26623			4.88891e-05	2.90128	1.05205	0.91928			7.66261e-05	4.65266	2.08127	1.74412			Fit OK
K01304	0	0.106131		8.37407e-06	3.66773	1.53417	1.41093			6.33121e-06	2.72581	1.05214	0.993218			1.10761e-05	4.93512	2.23703	2.00432			Fit OK
K09128	1.34304e-12	0.634335		2.30751e-07	3.6626	1.33204	1.54278			1.23771e-07	2.5989	0.659459	0.679022			4.30198e-07	5.16165	2.69057	3.50531			Fit OK
K02048	1.13354e-13	0.0265556		7.31069e-06	3.65639	2.28311	1.62838			4.51375e-06	2.5863	1.26661	0.870592			1.18407e-05	5.16923	4.11541	3.04577			Fit OK
K04751	0	0.035376		2.13985e-05	3.6495	1.35728	1.13527			1.79662e-05	3.0664	1.10806	0.959445			2.54866e-05	4.3435	1.66255	1.34332			Fit OK
K05521	0	0.245893		1.91795e-05	3.63239	1.27682	0.999984			1.62625e-05	3.10253	0.957138	0.813969			2.26198e-05	4.25274	1.70328	1.22851			Fit OK
K02114	1.11022e-16	0.123704		9.17159e-06	3.63002	1.57195	1.2683			6.62929e-06	2.69115	1.03524	0.834194			1.26888e-05	4.89643	2.38694	1.92831			Fit OK
K03574	0	0.12311		1.64645e-05	3.62746	1.57333	1.32118			1.27758e-05	2.90381	1.06294	0.946982			2.12182e-05	4.53145	2.32878	1.84325			Fit OK
K01935	0	0.819578		1.16918e-05	3.62491	1.12219	1.03425			9.40708e-06	2.7975	0.821003	0.72246			1.45315e-05	4.69703	1.53386	1.4806			Fit OK
K02613	0	0.770047		2.49644e-07	3.62435	0.924674	1.0998			2.13478e-07	2.88316	0.694594	0.864983			2.91936e-07	4.55607	1.23097	1.39837			Fit OK
K03191	7.74668e-08	0.000337492		4.22854e-08	3.59464	3.53275	2.51912			2.25009e-08	2.37018	1.35117	1.61042			7.94661e-08	5.45168	9.23665	3.94057			Fit OK
K11928	0	0.0782389		4.54898e-05	3.58261	1.47312	1.23824			3.63715e-05	2.72551	1.07599	0.903151			5.68941e-05	4.70923	2.01683	1.69765			Fit OK
K03584	0	0.330433		1.91046e-05	3.57792	1.37467	1.16209			1.48901e-05	2.70095	0.943174	0.844085			2.4512e-05	4.73963	2.00357	1.5999			Fit OK
K01512	1.74031e-11	0.564706		1.40268e-06	3.57637	0.654094	0.709111			8.7362e-07	2.5433	0.308173	0.355636			2.25214e-06	5.02908	1.38831	1.41391			Fit OK
K12527	1.11022e-16	0.294041		3.29717e-05	3.57246	1.31541	1.16724			2.63549e-05	2.66176	0.937023	0.830579			4.12497e-05	4.79475	1.8466	1.64036			Fit OK
K15531	2.47148e-11	0.000109522		6.94128e-06	3.56916	1.86836	1.7093			5.03371e-06	2.49987	1.44999	1.31603			9.57174e-06	5.09583	2.40744	2.22009			Fit OK
K05985	0	0.534148		1.02601e-05	3.56549	1.28272	1.15213			8.02076e-06	2.94193	0.860434	0.826909			1.31245e-05	4.32123	1.91226	1.60527			Fit OK
K02113	0	0.0213894		1.45484e-05	3.5481	1.55942	1.24106			1.15094e-05	2.70971	1.17223	0.964142			1.83898e-05	4.64588	2.0745	1.59751			Fit OK
K00766	0	0.0501108		5.17324e-05	3.54809	1.24929	1.06283			4.5057e-05	3.05626	1.03955	0.907118			5.93968e-05	4.11908	1.50136	1.24528			Fit OK
K02860	0	0.228881		1.63074e-05	3.54336	1.39007	1.16381			1.29586e-05	2.64389	0.987458	0.844824			2.05218e-05	4.74885	1.95684	1.60324			Fit OK
K01991	0	0.37184		1.71337e-05	3.54175	1.26332	1.01402			1.39337e-05	2.86192	0.940774	0.793902			2.10685e-05	4.38306	1.69646	1.29517			Fit OK
K01595	5.3226e-10	0.602386		3.49138e-05	3.53533	1.23642	1.1513			2.30061e-05	2.38515	0.865291	0.863404			5.29849e-05	5.24015	1.76673	1.53518			Fit OK
K02020	0	0.355154		1.40837e-05	3.5317	1.25588	1.13491			1.14595e-05	2.80452	0.951554	0.782896			1.73087e-05	4.44742	1.65754	1.6452			Fit OK
K01077	0	0.0836347		7.05491e-05	3.52995	1.37952	1.23499			5.97482e-05	2.83178	1.06705	0.96061			8.33025e-05	4.40027	1.78349	1.58774			Fit OK
K13525	2.26308e-12	0.624901		4.56472e-07	3.52701	1.22209	0.863564			2.93804e-07	2.50366	0.67771	0.406777			7.09202e-07	4.96867	2.20373	1.8333			Fit OK
K09121	0	0.178401		1.49814e-05	3.52661	1.42813	1.21677			1.17789e-05	2.82931	1.01844	0.908443			1.90545e-05	4.39576	2.00262	1.62974			Fit OK
K01695	0	0.0677825		3.39772e-05	3.50968	1.27777	1.07749			2.97591e-05	2.99612	1.05448	0.907895			3.87931e-05	4.11126	1.54834	1.27876			Fit OK
K00382	0	0.679047		4.09234e-05	3.50093	1.19474	1.03745			3.20229e-05	2.62117	0.816658	0.73387			5.22977e-05	4.67597	1.74787	1.46662			Fit OK
K03811	7.10543e-15	0.0374979		9.57566e-06	3.49251	0.548599	0.562073			7.04335e-06	2.62953	0.358911	0.371796			1.30184e-05	4.6387	0.83854	0.849731			Fit OK
K07045	8.98726e-13	0.0601001		1.34432e-05	3.4768	1.65225	1.31835			9.64335e-06	2.48894	1.12714	0.878477			1.87403e-05	4.85674	2.42201	1.97849			Fit OK
K03274	0	0.226889		1.66918e-05	3.46544	1.50141	1.27705			1.25976e-05	2.69589	0.986763	0.8583			2.21167e-05	4.45468	2.28448	1.9001			Fit OK
K06956	1.06511e-10	0.881467		2.82114e-06	3.4487	1.02608	1.11973			1.41116e-06	2.39897	0.418252	0.433481			5.63992e-06	4.95776	2.51727	2.89239			Fit OK
K01256	1.73604e-10	0.3486		2.29515e-05	3.44087	1.10381	0.930054			1.74597e-05	2.34666	0.740057	0.693984			3.01706e-05	5.0453	1.64634	1.24643			Fit OK
K01673	0	0.0136499		1.73204e-05	3.42827	1.66512	1.36997			1.37531e-05	2.57716	1.20131	1.02179			2.18129e-05	4.56047	2.30799	1.83679			Fit OK
K03437	0	0.136451		2.98491e-05	3.4273	1.33691	1.12381			2.55366e-05	2.85753	1.03601	0.897908			3.48899e-05	4.11067	1.7252	1.40654			Fit OK
K01239	4.30767e-14	0.948393		1.09712e-05	3.42721	1.02729	1.04943			8.49097e-06	2.49683	0.697763	0.74914			1.41759e-05	4.70427	1.51245	1.47008			Fit OK
K06287	1.11022e-16	0.0554147		2.17074e-05	3.40983	1.46101	1.2678			1.77845e-05	2.54114	1.09453	0.975515			2.64956e-05	4.5755	1.9502	1.64767			Fit OK
K03699	0	0.3456		4.47984e-05	3.40357	1.33378	1.12207			3.43361e-05	2.59152	0.949122	0.813248			5.84486e-05	4.47006	1.87432	1.54816			Fit OK
K00848,ko:K01813	4.33799e-06	0.890221		9.17753e-08	3.39865	0.945788	0.847409			4.69084e-08	2.10308	0.386957	0.401481			1.79557e-07	5.49233	2.31166	1.78863			Fit OK
K04720	0	0.407082		1.60693e-05	3.39698	1.34183	1.1511			1.27233e-05	2.63884	0.917428	0.800449			2.02951e-05	4.37292	1.96256	1.65537			Fit OK
K00865	0	0.554497		2.79447e-05	3.38761	1.2088	1.03102			2.33149e-05	2.80671	0.870065	0.809063			3.34937e-05	4.08875	1.6794	1.31388			Fit OK
K03394	0	0.442801		1.37797e-05	3.38705	1.22068	1.00564			1.08354e-05	2.67115	0.858307	0.716815			1.75241e-05	4.29482	1.73604	1.41083			Fit OK
K03060	4.44089e-16	0.486459		5.98699e-06	3.38115	1.24282	1.03421			4.56732e-06	2.52739	0.872808	0.759088			7.84794e-06	4.52332	1.76969	1.40906			Fit OK
K03072	0	0.221306		2.88718e-05	3.38017	1.35807	1.18444			2.34854e-05	2.80748	0.996011	0.873003			3.54935e-05	4.06968	1.85173	1.60697			Fit OK
K03536	0	0.140678		1.76053e-05	3.37158	1.44983	1.21358			1.43409e-05	2.61711	1.04541	0.900335			2.16128e-05	4.34356	2.01071	1.63581			Fit OK
K01163	0	0.469116		2.1009e-05	3.3707	1.22789	1.04457			1.73272e-05	2.68521	0.923463	0.76136			2.54731e-05	4.23117	1.63267	1.43314			Fit OK
K10231	1.03173e-12	0.0936824		9.42016e-07	3.36505	1.52034	2.26485			5.29135e-07	2.48332	0.821867	1.18068			1.67706e-06	4.55986	2.81243	4.34458			Fit OK
K03833	0	0.0951523		3.01718e-05	3.36028	1.56504	1.24537			2.3914e-05	2.67332	1.09399	0.863622			3.80672e-05	4.22376	2.23892	1.79586			Fit OK
K02566	0	0.382661		2.26978e-05	3.35546	1.33729	1.17861			1.75314e-05	2.61921	0.916157	0.788982			2.93869e-05	4.29866	1.95202	1.76065			Fit OK
K07082	0	0.319929		3.10449e-05	3.32698	1.27212	1.08256			2.63539e-05	2.69243	0.964331	0.862426			3.65709e-05	4.11107	1.67814	1.35889			Fit OK
K00375	3.80584e-13	0.0377964		2.70956e-05	3.32032	1.79061	1.45168			1.85285e-05	2.41402	1.15873	0.884152			3.96239e-05	4.56689	2.76705	2.38349			Fit OK
K07665	0	0.329237		4.96239e-06	3.31764	0.823567	0.873179			4.20314e-06	2.80466	0.655726	0.681128			5.8588e-06	3.92444	1.03437	1.11938			Fit OK
K09960	5.38345e-09	0.376612		1.64818e-07	3.30981	0.973472	0.812836			1.17372e-07	2.27626	0.522544	0.625671			2.31443e-07	4.81265	1.81353	1.05599			Fit OK
K01104	0	0.391582		4.30009e-05	3.30336	1.3141	1.11084			3.35646e-05	2.63846	0.912884	0.835182			5.50901e-05	4.13582	1.89165	1.47747			Fit OK
K03742	0	0.354826		2.91745e-05	3.30078	1.28555	1.10635			2.4066e-05	2.73642	0.945081	0.825115			3.53672e-05	3.98153	1.74867	1.48345			Fit OK
K01958	0	0.291519		7.6264e-05	3.29168	1.36773	1.19136			6.14168e-05	2.67706	0.961977	0.859781			9.47005e-05	4.04741	1.94464	1.65082			Fit OK
K03188	0	0.01973		4.32174e-07	3.29094	1.22595	1.3227			3.68678e-07	2.66927	0.865599	1.09237			5.06606e-07	4.05739	1.73632	1.60161			Fit OK
K04042	0	0.619089		4.45729e-05	3.2835	1.19718	1.08748			3.69041e-05	2.61395	0.872042	0.804985			5.38353e-05	4.12457	1.64353	1.46911			Fit OK
K01552	6.62762e-10	0.123392		3.99671e-05	3.27967	1.45785	1.24153			3.01397e-05	2.22803	1.02261	0.921333			5.29989e-05	4.82769	2.07834	1.67301			Fit OK
K07160	1.55431e-15	0.172966		1.05553e-05	3.27942	1.3079	1.28478			8.61984e-06	2.43793	0.998246	0.9607			1.29254e-05	4.41137	1.7136	1.71819			Fit OK
K00001	0	0.130927		2.75514e-05	3.27039	1.49518	1.1881			2.21065e-05	2.65769	1.05525	0.870552			3.43373e-05	4.02433	2.11851	1.62147			Fit OK
K01057	4.04178e-07	0.176851		6.37486e-06	3.26352	1.40697	1.12662			4.52387e-06	2.03883	0.978056	0.816754			8.98319e-06	5.22388	2.02398	1.55404			Fit OK
K03424	0	0.0738632		6.11002e-05	3.26257	1.36354	1.14928			5.31434e-05	2.75512	1.07738	0.936569			7.02484e-05	3.86348	1.7257	1.41029			Fit OK
K03630	0	0.374729		1.75558e-05	3.26109	1.29675	1.0629			1.44486e-05	2.70715	0.927056	0.808			2.13311e-05	3.92837	1.81387	1.39822			Fit OK
K01621	3.78982e-11	0.0524444		1.27212e-05	3.25967	0.441793	0.671281			9.59398e-06	2.31822	0.246626	0.408608			1.68678e-05	4.58345	0.791407	1.10281			Fit OK
K00868	3.66374e-15	0.23059		4.09621e-05	3.25701	1.4165	1.17896			3.12654e-05	2.43752	0.998519	0.878931			5.36663e-05	4.352	2.00945	1.58142			Fit OK
K01251	0	0.500712		2.80169e-05	3.25538	1.15418	0.980561			2.26695e-05	2.62038	0.858778	0.714254			3.46256e-05	4.04426	1.5512	1.34616			Fit OK
K03612	0	0.0983305		1.18483e-05	3.24197	1.47376	1.1935			9.37282e-06	2.51597	1.06974	0.884036			1.49776e-05	4.17747	2.03036	1.61128			Fit OK
K03271	0	0.247732		1.44926e-05	3.21859	1.38054	1.2165			1.13477e-05	2.57406	0.984845	0.823852			1.8509e-05	4.0245	1.93521	1.79627			Fit OK
K09787	0	0.23337		7.45497e-06	3.21854	1.51796	1.23486			5.61807e-06	2.5531	0.981892	0.858188			9.89247e-06	4.05744	2.34669	1.77687			Fit OK
K02493	8.88178e-16	0.245942		2.34245e-05	3.2182	1.39007	1.1671			1.83328e-05	2.41899	0.983842	0.863745			2.99305e-05	4.28145	1.96402	1.577			Fit OK
K10118	4.26903e-12	0.00195476		1.29724e-05	3.21167	1.57879	1.61626			9.96414e-06	2.31267	1.19522	1.15268			1.6889e-05	4.46015	2.08546	2.26629			Fit OK
K08967	2.64955e-06	0.0374715		3.11172e-08	3.20615	1.46057	1.51693			1.94192e-08	2.06688	1.10348	0.935116			4.9862e-08	4.97338	1.93321	2.46075			Fit OK
K00969	1.11022e-16	0.466576		2.11818e-05	3.20432	1.27042	1.09781			1.60888e-05	2.45617	0.907821	0.838303			2.78869e-05	4.18036	1.77784	1.43765			Fit OK
K00963	0	0.562996		4.7283e-05	3.20363	1.18075	1.11862			4.01359e-05	2.69551	0.890307	0.885412			5.57028e-05	3.80753	1.56595	1.41326			Fit OK
K00796	0	0.136322		3.35429e-05	3.18319	1.39359	1.19161			2.8032e-05	2.54541	1.04415	0.912605			4.01372e-05	3.98077	1.85997	1.5559			Fit OK
K02029	0	0.690558		6.54893e-05	3.17103	1.1762	1.09625			5.33425e-05	2.57004	0.843151	0.809324			8.04021e-05	3.91257	1.64081	1.4849			Fit OK
K01620	0	0.339291		5.07842e-05	3.16932	1.29487	1.18992			4.12933e-05	2.48921	0.946185	0.876232			6.24565e-05	4.03524	1.77206	1.6159			Fit OK
K02007	0	0.419813		2.45505e-05	3.16165	1.32963	1.22628			1.88627e-05	2.53746	0.897365	0.834063			3.19535e-05	3.93938	1.97013	1.80295			Fit OK
K06966	0	0.415146		2.19141e-05	3.15951	1.32974	1.12221			1.72346e-05	2.48298	0.916322	0.840642			2.78642e-05	4.02037	1.92968	1.49808			Fit OK
K02189	4.19442e-13	0.155002		1.49766e-05	3.15679	1.6275	1.32519			1.03838e-05	2.31352	1.01569	0.802095			2.16009e-05	4.30741	2.60785	2.18943			Fit OK
K01626	0	0.329338		6.64979e-05	3.15625	1.28432	1.19569			5.34037e-05	2.46308	0.941014	0.868191			8.28027e-05	4.04448	1.75288	1.64672			Fit OK
K05601	7.9392e-13	0.231391		5.04098e-08	3.15476	1.42443	2.26428			2.80291e-08	2.3334	0.843364	0.980874			9.0661e-08	4.26524	2.40583	5.22695			Fit OK
K00394	5.98854e-13	0.0984218		2.61072e-05	3.15016	1.68419	1.29359			1.69823e-05	2.29759	0.982613	0.705908			4.01353e-05	4.3191	2.88671	2.37052			Fit OK
K03101	0	0.339128		1.94903e-05	3.1442	1.30415	1.14379			1.59376e-05	2.47482	0.947084	0.854291			2.3835e-05	3.99463	1.79584	1.53141			Fit OK
K02290	5.49223e-07	0.0504697		1.54062e-08	3.12722	1.86513	1.67655			9.9097e-09	2.05648	1.19534	0.938043			2.39512e-08	4.75545	2.91021	2.99649			Fit OK
K00378	0	0.0565672		7.31294e-05	3.12638	1.3846	1.20527			5.76869e-05	2.66928	1.02137	0.860544			9.27059e-05	3.66175	1.87701	1.68808			Fit OK
K01191	2.44958e-09	0.0430285		2.48136e-05	3.1238	1.56167	1.34175			1.94963e-05	2.12121	1.12936	1.01135			3.15811e-05	4.60026	2.15948	1.78011			Fit OK
K09991	3.6593e-13	0.366664		7.72319e-08	3.11658	0.890498	1.28336			5.80656e-08	2.3511	0.548648	0.908673			1.02725e-07	4.1313	1.44535	1.81255			Fit OK
K03183	0	0.230076		2.34705e-05	3.11113	1.17765	0.960969			2.05801e-05	2.68185	0.955624	0.810803			2.67667e-05	3.60911	1.45125	1.13895			Fit OK
K05970	2.43583e-13	0.0465093		4.41338e-05	3.08233	1.36496	1.14047			3.38077e-05	2.29462	1.06039	0.937871			5.76139e-05	4.14046	1.75701	1.38684			Fit OK
K10119	1.43237e-10	9.34433e-06		1.03438e-05	3.08154	1.77457	1.65628			8.38937e-06	2.16869	1.39976	1.35415			1.27536e-05	4.37862	2.24976	2.02583			Fit OK
K09141	2.20565e-10	0.185892		5.86688e-08	3.08063	0.703357	0.614107			4.23213e-08	2.17708	0.450064	0.3584			8.13308e-08	4.35919	1.0992	1.05225			Fit OK
K07258	0	0.144437		6.18016e-05	3.05776	1.52383	1.2314			4.92403e-05	2.47195	1.04728	0.901871			7.75674e-05	3.7824	2.21722	1.68134			Fit OK
K02755,ko:K02756,ko:K02757	8.79752e-12	0.0916569		2.00984e-05	3.05584	1.52045	1.36608			1.58596e-05	2.2032	1.07062	1.03251			2.54702e-05	4.23843	2.15928	1.80743			Fit OK
K02006	0	0.195002		0.000169558	3.05095	1.37615	1.2169			0.00014066	2.41725	1.00716	0.936148			0.000204392	3.85079	1.88032	1.58186			Fit OK
K07098	0	0.451181		3.021e-05	3.04612	1.21505	1.04605			2.52798e-05	2.48922	0.931364	0.852051			3.61017e-05	3.72763	1.58514	1.28422			Fit OK
K01226	0	0.494721		1.06351e-05	3.0329	1.0577	1.15422			7.6302e-06	2.54665	0.647985	0.759556			1.48233e-05	3.61199	1.72647	1.75394			Fit OK
K05573	3.09645e-06	0.429924		3.43255e-08	3.03269	0.553152	0.69028			2.18412e-08	1.95289	0.230083	0.347931			5.39455e-08	4.70953	1.32985	1.36949			Fit OK
K00015	6.73128e-13	0.390607		6.19838e-07	3.01398	0.8326	0.983699			3.91514e-07	2.27346	0.421957	0.543896			9.81315e-07	3.99572	1.64288	1.77914			Fit OK
K02525	3.25109e-07	0.00507353		4.94015e-07	3.00641	0.344384	0.477166			3.47126e-07	1.99712	0.184794	0.269105			7.03063e-07	4.52579	0.641797	0.84609			Fit OK
K08884	1.11022e-15	0.180996		8.32415e-05	3.00469	1.36837	1.19791			6.80801e-05	2.28955	1.01369	0.918669			0.000101779	3.94321	1.84715	1.56202			Fit OK
K09729	0	0.970106		3.46851e-06	3.0031	1.0246	1.00678			2.88378e-06	2.45022	0.837708	0.741724			4.1718e-06	3.68073	1.25319	1.36655			Fit OK
K02480	1.20537e-09	0.132834		4.1149e-08	3.00074	1.04677	1.31698			2.82325e-08	2.16403	0.680709	0.866101			5.99749e-08	4.16094	1.6097	2.00257			Fit OK
K11781	9.4879e-07	0.162522		5.71135e-08	2.99617	1.04032	1.44904			2.79312e-08	1.98186	0.390208	0.588463			1.16785e-07	4.52958	2.77354	3.56814			Fit OK
K01802	1.14237e-08	0.0851428		1.30915e-05	2.99251	1.4534	1.25041			1.03062e-05	2.01943	1.0547	0.929953			1.66295e-05	4.43448	2.00282	1.68128			Fit OK
K01042	0	0.0719167		2.25977e-05	2.98747	1.57354	1.28132			1.81428e-05	2.36594	1.11752	0.913193			2.81465e-05	3.77229	2.21566	1.79785			Fit OK
K00950	0	0.597823		1.02016e-05	2.98217	1.22294	1.01299			8.05427e-06	2.35642	0.850163	0.766397			1.29215e-05	3.77407	1.75916	1.33892			Fit OK
K01429	3.33067e-16	0.186373		4.68539e-07	2.97703	1.0627	1.32711			3.06313e-07	2.34877	0.581581	0.76889			7.16681e-07	3.77335	1.94184	2.29062			Fit OK
K01092	1.90983e-07	0.348813		9.39617e-06	2.97515	1.2704	1.08128			7.19654e-06	1.95531	0.933168	0.850483			1.22681e-05	4.52692	1.72951	1.37471			Fit OK
K00549	4.61428e-08	0.0511693		2.01017e-05	2.97489	1.6559	1.46884			1.31741e-05	2.00352	1.01393	0.876453			3.06721e-05	4.41723	2.70433	2.46163			Fit OK
K01259	3.80806e-13	0.593384		1.08288e-05	2.97346	1.16023	1.05195			7.99161e-06	2.2562	0.816082	0.741051			1.46733e-05	3.91875	1.64952	1.49328			Fit OK
K01744	0	0.182518		8.32728e-05	2.97269	1.37568	1.20898			6.74738e-05	2.42967	1.0156	0.879122			0.000102771	3.63708	1.86344	1.66261			Fit OK
K00912	0	0.156209		3.15557e-05	2.97243	1.25568	1.06156			2.79232e-05	2.57519	1.02715	0.892399			3.56606e-05	3.43095	1.53504	1.2628			Fit OK
K00036	4.6255e-08	0.279008		1.56491e-05	2.97005	0.987187	0.83258			1.1054e-05	2.02898	0.662957	0.621971			2.21545e-05	4.34759	1.46999	1.1145			Fit OK
K07339	1.98822e-08	0.858818		1.35824e-06	2.96985	0.833301	0.90021			7.51705e-07	2.04948	0.353004	0.402376			2.45416e-06	4.30352	1.96709	2.01398			Fit OK
K00748	0	0.165674		4.25046e-05	2.96166	1.20387	1.05217			3.76684e-05	2.58688	1.02121	0.907173			4.79616e-05	3.39075	1.41919	1.22034			Fit OK
K02018	0	0.0700038		2.66927e-05	2.95356	1.45418	1.29766			2.19445e-05	2.41016	1.08758	0.929258			3.24682e-05	3.61948	1.94436	1.81211			Fit OK
K00287	5.55112e-16	0.0819106		1.60194e-05	2.953	1.51418	1.2754			1.29694e-05	2.26088	1.09135	0.96259			1.97866e-05	3.85698	2.10081	1.68985			Fit OK
K06872	1.05582e-13	0.0796221		1.81492e-05	2.95205	1.53773	1.25228			1.34194e-05	2.23323	1.08353	0.832771			2.4546e-05	3.90223	2.18233	1.88313			Fit OK
K00014	0	0.0101746		3.96673e-05	2.94321	1.27546	1.15147			3.6213e-05	2.59432	1.10809	0.998733			4.34511e-05	3.33901	1.46812	1.32756			Fit OK
K01693	1.11022e-16	0.219001		2.03006e-05	2.94238	1.30207	1.11916			1.64085e-05	2.29029	1.00082	0.868926			2.5116e-05	3.78012	1.69399	1.44145			Fit OK
K11159	6.03106e-07	0.792146		8.75757e-08	2.93128	1.12408	1.22722			4.28949e-08	1.9761	0.462788	0.495268			1.78798e-07	4.34817	2.73032	3.04091			Fit OK
K03925	6.18172e-13	0.230087		1.71929e-05	2.92424	1.38874	1.16804			1.383e-05	2.17995	0.995423	0.885853			2.13734e-05	3.92267	1.93746	1.54011			Fit OK
K03405	0	0.241598		3.14168e-06	2.92378	0.903347	1.16681			2.79363e-06	2.44296	0.793198	0.972753			3.53309e-06	3.49923	1.02879	1.39959			Fit OK
K03559	1.38778e-14	0.471267		1.02175e-05	2.91952	1.24638	1.07409			8.02005e-06	2.22846	0.887291	0.748059			1.30172e-05	3.82489	1.75079	1.54222			Fit OK
K07316	0	0.0680987		2.39726e-05	2.91565	1.08399	1.25373			1.96194e-05	2.61163	0.813738	0.954994			2.92916e-05	3.25507	1.444	1.64592			Fit OK
K01187	1.88738e-15	0.298866		0.000110496	2.90684	1.26981	1.12488			9.11532e-05	2.22685	0.943308	0.859435			0.000133944	3.79447	1.70931	1.4723			Fit OK
K02069	3.05512e-07	0.574005		7.20066e-06	2.9044	1.25488	1.1238			5.35811e-06	1.91568	0.86859	0.873804			9.67681e-06	4.4034	1.81297	1.44532			Fit OK
K13640	3.47271e-07	0.508819		1.12563e-05	2.8962	1.26159	1.19234			7.31868e-06	1.93531	0.88397	0.905362			1.73126e-05	4.33417	1.80053	1.57029			Fit OK
K07460	1.40565e-08	0.0569037		5.81122e-06	2.89579	1.5881	1.31959			4.36159e-06	1.99033	1.13027	1.00465			7.74267e-06	4.21318	2.23138	1.73326			Fit OK
K03301	1.06937e-08	0.490021		2.94063e-07	2.89455	0.799896	0.721742			2.0948e-07	2.0683	0.445503	0.451195			4.12796e-07	4.05087	1.43621	1.15451			Fit OK
K09825	6.66134e-16	0.230655		1.51965e-05	2.8829	1.43385	1.27183			1.17756e-05	2.23799	0.985531	0.885435			1.96112e-05	3.71365	2.0861	1.82683			Fit OK
K11145	0	0.432857		9.27105e-06	2.88249	1.3451	1.11694			7.18072e-06	2.30915	0.886862	0.779211			1.19699e-05	3.59818	2.04012	1.60104			Fit OK
K07259	1.23813e-11	0.0812883		1.7063e-05	2.87938	1.32042	1.09187			1.40397e-05	2.11035	1.0338	0.901394			2.07373e-05	3.92867	1.68651	1.3226			Fit OK
K00919	0	0.124766		3.636e-05	2.86576	1.39423	1.21242			3.07008e-05	2.2689	1.04564	0.956324			4.30626e-05	3.61962	1.85903	1.53709			Fit OK
K03500	0	0.322713		2.68511e-05	2.86569	1.35749	1.19171			2.14957e-05	2.31595	0.944079	0.865648			3.35408e-05	3.54591	1.95194	1.6406			Fit OK
K06215	0	0.522768		5.54574e-05	2.85443	1.18587	1.11398			4.55797e-05	2.46705	0.911698	0.945744			6.74757e-05	3.30263	1.5425	1.31215			Fit OK
K00891	0	0.0611941		3.08394e-05	2.8541	1.27612	1.094			2.75138e-05	2.53354	1.06684	0.94168			3.45671e-05	3.21521	1.52645	1.27096			Fit OK
K01486	0	0.263017		3.72659e-05	2.84933	1.32873	1.1391			3.12325e-05	2.23374	0.975339	0.897972			4.44647e-05	3.63456	1.81016	1.44497			Fit OK
K07574	1.55431e-15	0.16674		9.60019e-06	2.84802	1.41722	1.20762			7.89e-06	2.2009	1.02535	0.943389			1.16811e-05	3.6854	1.95885	1.54585			Fit OK
K01215	0	2.7801e-11		4.86744e-06	2.84285	0.80406	1.08339			3.4687e-06	2.32453	0.544547	0.639282			6.83023e-06	3.47676	1.18725	1.83601			Fit OK
K07042	0	0.373951		1.93961e-05	2.82841	1.2917	1.12771			1.57056e-05	2.23468	0.931819	0.830356			2.39539e-05	3.57988	1.79056	1.53155			Fit OK
K01696	0	0.0388562		8.37728e-05	2.82299	1.22443	1.05402			7.30989e-05	2.41773	1.01558	0.890146			9.60053e-05	3.29617	1.47623	1.24805			Fit OK
K03307	0	0.0569452		9.52543e-05	2.82288	1.39882	1.12858			8.2414e-05	2.41355	1.09953	0.903094			0.000110095	3.30164	1.77958	1.41036			Fit OK
K02109	6.66134e-16	0.0961443		2.02139e-05	2.82139	1.42727	1.16689			1.654e-05	2.20175	1.06802	0.886422			2.4704e-05	3.61541	1.90736	1.53609			Fit OK
K01060	0	0.210606		5.2521e-07	2.82033	1.31324	1.38202			4.03042e-07	2.3947	0.834671	1.0037			6.8441e-07	3.32162	2.06619	1.90294			Fit OK
K00705	0	0.0400432		0.000147425	2.8179	1.34624	1.16493			0.000129377	2.32701	1.09485	0.964682			0.000167992	3.41235	1.65535	1.40674			Fit OK
K00030	0	0.391758		3.56682e-05	2.8137	1.21047	1.01434			2.83747e-05	2.26125	0.938514	0.781565			4.48364e-05	3.50111	1.56123	1.31645			Fit OK
K07051	6.48901e-09	0.856774		3.82909e-08	2.81284	1.18228	1.15719			2.37462e-08	2.03516	0.641229	0.659754			6.17442e-08	3.88767	2.17984	2.02969			Fit OK
K07029	0	0.2719		6.30667e-05	2.80843	1.20223	1.08173			5.5967e-05	2.30954	0.988564	0.906338			7.1067e-05	3.41507	1.46208	1.29106			Fit OK
K14086	5.60697e-11	0.0601666		2.19274e-06	2.80551	0.658758	0.871902			1.5424e-06	2.09215	0.45346	0.660578			3.11731e-06	3.7621	0.957003	1.15083			Fit OK
K02666	0	0.182174		6.84394e-07	2.80166	0.681174	0.79753			5.10915e-07	2.24112	0.422927	0.527916			9.16777e-07	3.5024	1.09711	1.20484			Fit OK
K00833	0	0.777521		4.87438e-05	2.79879	1.10758	1.07891			4.02629e-05	2.29192	0.859526	0.791998			5.90113e-05	3.41777	1.42723	1.46977			Fit OK
K08963	1.44329e-15	0.773687		2.61723e-05	2.79765	1.06411	0.932449			2.08248e-05	2.18486	0.756555	0.652743			3.28931e-05	3.58231	1.4967	1.33201			Fit OK
K10681	1.11204e-08	0.291316		6.22792e-08	2.78713	1.15494	1.54149			3.40134e-08	1.99154	0.580687	0.804598			1.14034e-07	3.90055	2.29707	2.95326			Fit OK
K03975	3.10862e-15	0.651164		1.0954e-05	2.78628	1.0039	0.900625			8.66316e-06	2.1904	0.706218	0.68103			1.38507e-05	3.54425	1.42706	1.19103			Fit OK
K11752	0	0.0233236		4.90704e-05	2.78376	1.33992	1.14932			4.28048e-05	2.39707	1.1046	0.959421			5.6253e-05	3.23283	1.62538	1.37682			Fit OK
K06041	0	0.318176		4.37643e-05	2.77094	1.15329	1.06914			3.81594e-05	2.41095	0.983424	0.900418			5.01925e-05	3.18468	1.35249	1.26947			Fit OK
K03570	1.77636e-15	0.57474		2.35614e-05	2.77019	1.2408	1.05911			1.86267e-05	2.1757	0.867982	0.777689			2.98035e-05	3.52711	1.77374	1.44236			Fit OK
K02501	0	0.0346885		2.91061e-05	2.76729	1.27883	1.09407			2.5205e-05	2.31924	1.08397	0.944693			3.3611e-05	3.3019	1.50874	1.26707			Fit OK
K10039	2.85599e-08	0.339159		8.52226e-06	2.75728	0.680769	0.744861			5.69065e-06	1.96114	0.418288	0.47154			1.27628e-05	3.87661	1.10796	1.17661			Fit OK
K11754	0	0.25399		5.79815e-05	2.75497	1.26161	1.12312			5.06484e-05	2.32373	0.982292	0.92762			6.63764e-05	3.26624	1.62036	1.35983			Fit OK
K02039	1.04128e-12	0.402264		3.18173e-05	2.75267	1.28511	1.11008			2.49789e-05	2.09191	0.932777	0.850787			4.0528e-05	3.62212	1.77053	1.44839			Fit OK
K00058	0	0.155977		0.000112165	2.7521	1.24136	1.10098			9.99901e-05	2.37305	1.02105	0.911477			0.000125823	3.19169	1.50921	1.32989			Fit OK
K09007	1.11022e-16	0.990517		4.7235e-06	2.73924	0.997948	1.01101			3.75422e-06	2.18368	0.786419	0.726375			5.94302e-06	3.43613	1.26637	1.40718			Fit OK
K10110	1.12301e-06	6.42177e-05		1.03333e-05	2.73709	2.37279	1.93708			7.80653e-06	1.7623	1.5512	1.44767			1.3678e-05	4.25108	3.62953	2.59196			Fit OK
K09816	0	0.526542		3.34772e-05	2.73614	1.10881	1.00498			3.01786e-05	2.40909	0.947335	0.865602			3.71364e-05	3.1076	1.29781	1.16679			Fit OK
K01039	0	0.927164		7.65676e-06	2.7319	0.987008	1.04885			6.42387e-06	2.30788	0.784948	0.809502			9.12627e-06	3.23383	1.24108	1.35896			Fit OK
K00858	0	0.296837		4.05252e-05	2.72625	1.26437	1.08807			3.43509e-05	2.23433	0.976252	0.909337			4.78093e-05	3.32647	1.63752	1.30193			Fit OK
K07080	1.60823e-09	0.511965		1.04526e-05	2.72186	1.27283	1.37037			6.25054e-06	1.98698	0.649521	0.728015			1.74795e-05	3.72853	2.49431	2.57949			Fit OK
K01751	2.22045e-16	0.110176		2.97377e-05	2.72105	1.41272	1.21043			2.48346e-05	2.14496	1.0472	0.920821			3.56087e-05	3.45188	1.90583	1.59111			Fit OK
K02340	0	0.186811		3.53805e-05	2.71838	1.36401	1.14137			2.96411e-05	2.19499	1.01567	0.9024			4.22313e-05	3.36656	1.83181	1.44362			Fit OK
K01439	6.90226e-13	0.813447		2.43352e-05	2.71084	1.12417	1.06908			2.01734e-05	2.06978	0.820363	0.834366			2.93557e-05	3.55047	1.54048	1.36983			Fit OK
K02787,ko:K02788	2.9623e-08	0.17127		3.71844e-06	2.70705	0.64511	0.771634			2.20483e-06	1.90936	0.310961	0.345694			6.27114e-06	3.83799	1.33832	1.72239			Fit OK
K07491	0	0.528766		0.000155733	2.70636	1.20226	1.05936			0.000126447	2.24953	0.906149	0.857291			0.000191802	3.25596	1.59513	1.30906			Fit OK
K07124	1.96725e-10	0.2372		9.3473e-06	2.6995	1.57495	1.28482			6.48749e-06	2.01353	0.977872	0.870053			1.34678e-05	3.61916	2.5366	1.89731			Fit OK
K02008	0	0.237419		9.11388e-05	2.68071	1.30737	1.19429			7.72368e-05	2.19937	0.980013	0.946873			0.000107543	3.26739	1.74407	1.50637			Fit OK
K07561	5.01445e-06	0.00104549		4.78228e-08	2.68061	1.37461	0.980294			2.89658e-08	1.78348	1.07806	0.645191			7.89557e-08	4.02902	1.75274	1.48944			Fit OK
K01652	0	0.190696		0.000187251	2.66143	1.28231	1.11566			0.000163628	2.22392	1.0125	0.913271			0.000214285	3.185	1.624	1.36289			Fit OK
K06416	3.66374e-14	0.918046		8.25295e-06	2.66096	0.915661	0.924762			5.95218e-06	2.08294	0.613908	0.61011			1.14431e-05	3.39937	1.36573	1.40169			Fit OK
K06923	0	0.0673265		4.21024e-05	2.65809	1.45449	1.22913			3.46144e-05	2.13156	1.09857	0.92511			5.12101e-05	3.31467	1.92572	1.63307			Fit OK
K07277	0	0.203255		0.000106225	2.65349	1.17237	1.02857			9.48571e-05	2.34098	1.00898	0.891776			0.000118956	3.00772	1.36223	1.18634			Fit OK
K03322	1.71041e-09	0.104216		1.83093e-05	2.65219	1.34671	1.13971			1.45776e-05	1.91988	1.00931	0.936138			2.29962e-05	3.66383	1.79689	1.38755			Fit OK
K02231	2.86997e-11	0.121506		9.75019e-06	2.64597	1.53804	1.22233			7.39766e-06	1.99529	1.06432	0.903187			1.28508e-05	3.50886	2.2226	1.65426			Fit OK
K02233	3.47379e-11	0.218552		1.70204e-05	2.64538	1.46579	1.20402			1.26713e-05	1.98915	0.991554	0.822556			2.28624e-05	3.5181	2.16685	1.76238			Fit OK
K01224	0	0.974301		6.65743e-06	2.63958	1.02943	1.01063			5.39783e-06	2.33466	0.772753	0.757946			8.21097e-06	2.98432	1.37137	1.34757			Fit OK
K13292	0	0.566022		3.65491e-05	2.63803	1.19996	1.10885			3.05401e-05	2.25307	0.89199	0.851384			4.37404e-05	3.08877	1.61425	1.44418			Fit OK
K00265	0	0.39569		0.00013662	2.63445	1.06757	0.937547			0.000115061	2.22798	0.843828	0.780077			0.000162219	3.11507	1.35064	1.1268			Fit OK
K09685	1.25395e-09	0.417762		8.24246e-06	2.63368	0.741143	0.872506			5.83618e-06	1.98317	0.476314	0.563867			1.16408e-05	3.49757	1.15321	1.35008			Fit OK
K02609	1.24984e-07	0.222556		4.45602e-08	2.61469	1.28842	1.59514			2.95786e-08	1.85985	0.889394	0.819101			6.71301e-08	3.67589	1.86645	3.10641			Fit OK
K07043	1.88738e-15	0.116454		1.67794e-05	2.59984	1.46951	1.18839			1.33297e-05	2.06452	1.0641	0.884603			2.11219e-05	3.27395	2.02937	1.59649			Fit OK
K05903	1.35708e-07	0.0601907		5.11037e-06	2.58689	0.683264	0.852545			3.37722e-06	1.84085	0.517135	0.662426			7.73295e-06	3.63526	0.902761	1.09723			Fit OK
K09123	8.00748e-09	0.152538		2.29805e-06	2.58315	1.04066	1.38481			1.52128e-06	1.89756	0.583544	0.878108			3.47145e-06	3.51645	1.85585	2.18391			Fit OK
K05822	0	0.125178		3.44718e-06	2.57233	0.840491	1.10476			2.48975e-06	2.09645	0.517909	0.747138			4.77278e-06	3.15622	1.364	1.63356			Fit OK
K08156	3.88434e-06	0.233054		1.53423e-05	2.57014	1.31845	1.10816			1.2032e-05	1.69901	0.968033	0.861316			1.95634e-05	3.88791	1.79572	1.42574			Fit OK
K01878	0	0.898028		4.74826e-05	2.55479	1.07853	1.04866			3.98467e-05	2.18838	0.811768	0.805894			5.65817e-05	2.98254	1.43296	1.36457			Fit OK
K00788	0	0.0383688		3.86421e-05	2.54993	1.55048	1.32861			3.13115e-05	2.06189	1.13919	0.997457			4.76888e-05	3.1535	2.11026	1.76969			Fit OK
K06148	4.77139e-11	0.424258		5.93223e-05	2.54985	1.24832	1.1843			4.90196e-05	1.9268	0.931049	0.93724			7.17905e-05	3.37438	1.67371	1.49648			Fit OK
K01236	4.22063e-10	0.175187		5.79717e-07	2.54178	0.794214	1.10985			3.9796e-07	1.92185	0.4445	0.69315			8.44488e-07	3.3617	1.41907	1.77706			Fit OK
K02527	0	0.262019		5.68504e-05	2.53973	1.15876	1.00919			5.10629e-05	2.2398	0.995723	0.878993			6.32937e-05	2.87982	1.34849	1.15867			Fit OK
K01786	0	0.723104		2.70871e-05	2.53445	1.04531	1.04538			2.4031e-05	2.19857	0.893781	0.930146			3.05317e-05	2.92165	1.22252	1.17489			Fit OK
K01159	0	0.279851		3.9661e-05	2.53273	1.16725	1.04342			3.56638e-05	2.21209	0.992286	0.913994			4.41064e-05	2.89985	1.37306	1.19116			Fit OK
K02071	2.22045e-16	0.540455		4.65681e-05	2.52946	1.21235	1.11955			3.87952e-05	2.03999	0.896706	0.857169			5.58982e-05	3.13638	1.63909	1.46225			Fit OK
K07084	8.13904e-13	0.417795		9.6658e-06	2.52386	1.0561	1.25646			7.44332e-06	2.0068	0.843711	0.909063			1.25519e-05	3.17414	1.32194	1.73661			Fit OK
K03550	0	0.123278		2.77039e-05	2.51937	1.26188	1.07773			2.46036e-05	2.19883	1.03815	0.93938			3.11949e-05	2.88664	1.53381	1.23645			Fit OK
K02536	0	0.442824		4.38489e-05	2.51696	1.11917	1.00451			3.93896e-05	2.20546	0.96057	0.860457			4.88131e-05	2.87245	1.30395	1.17268			Fit OK
K03711	4.3754e-11	0.121917		2.69964e-05	2.50559	1.43056	1.17308			2.19008e-05	1.90586	1.05836	0.863233			3.32776e-05	3.29403	1.93363	1.59415			Fit OK
K01515	4.95549e-08	0.0810459		1.51463e-05	2.50484	1.60018	1.31257			1.07461e-05	1.81543	1.1032	0.914042			2.13482e-05	3.45604	2.32105	1.88486			Fit OK
K04096	1.108e-13	0.164627		3.5228e-05	2.50278	1.36001	1.16959			2.99832e-05	1.96208	1.02534	0.946567			4.13902e-05	3.19248	1.8039	1.44516			Fit OK
K01467	2.6036e-11	0.586672		6.8263e-06	2.50235	0.974795	0.822576			5.42523e-06	1.94335	0.731872	0.580657			8.58919e-06	3.22213	1.29835	1.16528			Fit OK
K00123	1.86517e-14	0.241047		3.44055e-05	2.50027	1.33555	1.12965			2.82281e-05	1.99057	0.995477	0.82086			4.19347e-05	3.14049	1.7918	1.55461			Fit OK
K03734	0	0.0468597		5.14636e-05	2.48857	1.40595	1.18448			4.3949e-05	2.04362	1.10667	0.953398			6.02631e-05	3.0304	1.78616	1.47156			Fit OK
K00931	5.60663e-14	0.430189		5.74606e-05	2.48062	1.18465	1.04233			4.76644e-05	1.96768	0.940391	0.845274			6.92701e-05	3.12727	1.49234	1.28533			Fit OK
K10907	0	0.0128086		6.35379e-05	2.47613	1.53581	1.2406			5.31618e-05	2.00944	1.19721	0.989673			7.59393e-05	3.0512	1.97017	1.55514			Fit OK
K06997	0	0.0420747		5.03846e-05	2.46882	1.28734	1.13432			4.4808e-05	2.0889	1.08267	0.95974			5.66552e-05	2.91785	1.53071	1.34066			Fit OK
K07741	0	0.16819		5.40483e-06	2.46092	1.15201	1.42676			4.25782e-06	2.18492	0.846428	0.997004			6.86083e-06	2.7718	1.56791	2.04176			Fit OK
K03282	0	0.334954		2.44774e-05	2.45935	1.14259	1.07721			2.17373e-05	2.12692	0.955868	0.917827			2.7563e-05	2.84374	1.36579	1.26426			Fit OK
K04068	0	0.378682		3.72777e-05	2.4472	1.17358	1.04033			3.27084e-05	2.04872	0.957442	0.883089			4.24852e-05	2.92318	1.43852	1.22558			Fit OK
K09931	2.49741e-07	0.055398		8.91571e-08	2.44716	0.98962	1.32486			6.44052e-08	1.77782	0.684196	0.976713			1.23421e-07	3.3685	1.43138	1.7971			Fit OK
K02808,ko:K02809,ko:K02810	2.12549e-08	0.119904		1.35667e-05	2.44599	0.554652	0.719534			9.41609e-06	1.79969	0.291008	0.407186			1.9547e-05	3.32437	1.05715	1.27148			Fit OK
K09710	0	0.388122		1.78491e-05	2.43976	1.22582	1.06345			1.51662e-05	1.99777	0.943547	0.842378			2.10066e-05	2.97955	1.59254	1.34255			Fit OK
K02346	0	0.287899		8.1432e-05	2.43958	1.23065	1.11804			7.1028e-05	2.01549	0.982226	0.931747			9.33599e-05	2.95292	1.54192	1.34159			Fit OK
K07793	0	0.48356		2.51434e-05	2.43098	0.984562	1.11252			2.29569e-05	2.28496	0.881237	0.951621			2.75383e-05	2.58635	1.1	1.30061			Fit OK
K00756	4.55191e-15	0.132287		3.39735e-05	2.42611	1.36038	1.13742			2.82333e-05	1.95001	1.04816	0.931403			4.08809e-05	3.01846	1.7656	1.389			Fit OK
K02670	2.70333e-07	0.902427		1.20358e-07	2.42574	1.02737	0.969673			9.33962e-08	1.76291	0.778628	0.634607			1.55104e-07	3.3378	1.35557	1.48165			Fit OK
K00626	0	0.549702		5.75689e-05	2.42039	1.19415	1.08013			4.95983e-05	2.06532	0.895801	0.900321			6.68204e-05	2.8365	1.59187	1.29584			Fit OK
K11085	0	0.185317		0.000106385	2.41981	1.14836	1.01298			9.42921e-05	2.1507	0.985074	0.886803			0.000120029	2.72259	1.3387	1.15712			Fit OK
K09811	2.10942e-15	0.109644		4.21553e-05	2.41371	1.30439	1.14165			3.57139e-05	1.94923	1.0477	0.928271			4.97585e-05	2.98886	1.62397	1.40409			Fit OK
K07658	0	0.0818966		2.47003e-05	2.40979	1.40391	1.22361			2.10622e-05	2.01797	1.06823	0.966993			2.89668e-05	2.8777	1.84507	1.54833			Fit OK
K01814	0	0.040318		3.5968e-05	2.40442	1.27178	1.07679			3.18287e-05	2.03345	1.08265	0.925778			4.06456e-05	2.84307	1.49395	1.25243			Fit OK
K03787	0	0.182253		2.0442e-05	2.40329	1.30336	1.09192			1.80468e-05	2.07616	1.01581	0.929963			2.31551e-05	2.78196	1.67231	1.28208			Fit OK
K07117	0	0.159828		4.95987e-08	2.40111	1.1189	1.58716			3.78694e-08	2.03203	0.767831	1.00853			6.49609e-08	2.83722	1.63049	2.49778			Fit OK
K06990	4.60613e-06	0.0149389		3.17181e-06	2.39794	0.841371	0.598248			2.35307e-06	1.69733	0.603759	0.434251			4.27543e-06	3.38774	1.1725	0.824178			Fit OK
K06972	7.76046e-14	0.204676		8.99907e-05	2.39369	1.35169	1.16339			7.37265e-05	1.9138	1.00697	0.880991			0.000109843	2.99391	1.81441	1.5363			Fit OK
K03685	0	0.194402		5.65806e-05	2.39222	1.19976	1.06996			5.07634e-05	2.08813	1.01195	0.940755			6.30645e-05	2.7406	1.42241	1.21692			Fit OK
K10108	2.62432e-07	0.000125058		1.25932e-05	2.38985	2.21557	1.86704			9.91276e-06	1.6885	1.53652	1.44752			1.59984e-05	3.38252	3.1947	2.40816			Fit OK
K06860	2.05334e-08	0.0618624		2.83328e-07	2.38728	0.77477	0.993572			2.29359e-07	1.79379	0.65077	0.781295			3.49997e-07	3.17712	0.922397	1.26353			Fit OK
K02341	2.48922e-11	0.137658		4.12595e-05	2.38155	1.39022	1.17755			3.39394e-05	1.84293	1.04939	0.942768			5.01584e-05	3.07759	1.84174	1.47079			Fit OK
K09762	1.72695e-12	0.400686		4.6437e-05	2.37889	1.2643	1.14126			3.807e-05	1.87684	0.936786	0.861323			5.66429e-05	3.01525	1.70631	1.51217			Fit OK
K00674	1.45365e-06	0.0476359		1.12626e-05	2.37511	1.5102	1.38477			8.82041e-06	1.65538	1.10567	1.05696			1.43809e-05	3.40777	2.06275	1.81424			Fit OK
K00567	6.05327e-12	0.304541		2.38461e-05	2.36384	1.26762	1.11838			2.02934e-05	1.85275	0.971041	0.917976			2.80206e-05	3.01591	1.65479	1.36254			Fit OK
K02669	5.94347e-08	0.019974		1.41525e-05	2.36215	1.96688	1.57611			9.59086e-06	1.72537	1.23825	0.945109			2.08838e-05	3.23394	3.12425	2.6284			Fit OK
K01182	1.09736e-08	0.26557		4.42199e-05	2.35619	1.24567	1.28578			3.47244e-05	1.76253	0.930688	0.957684			5.63121e-05	3.14982	1.66725	1.72629			Fit OK
K14155	0	0.0758536		9.54468e-05	2.34932	1.26888	1.15321			8.59864e-05	1.97883	1.04623	1.00328			0.000105948	2.78918	1.53892	1.32554			Fit OK
K06958	1.65423e-14	0.529282		4.8324e-05	2.34784	1.21359	1.07824			4.01443e-05	1.89842	0.903534	0.842223			5.81703e-05	2.90365	1.63004	1.38038			Fit OK
K01448	0	0.0506544		7.01472e-05	2.3407	1.36905	1.18671			5.97003e-05	1.95446	1.09387	0.963333			8.24223e-05	2.80326	1.71347	1.46189			Fit OK
K02334	6.57332e-11	0.705946		6.09401e-05	2.3404	1.07453	1.05978			5.44225e-05	1.83756	0.922128	0.874099			6.82382e-05	2.98084	1.25211	1.28491			Fit OK
K11755	0	0.522603		4.17454e-05	2.33612	1.06068	0.959097			3.87754e-05	2.12062	0.93165	0.84627			4.49429e-05	2.57353	1.20758	1.08697			Fit OK
K02433	2.08722e-14	0.468342		8.91805e-05	2.31945	1.19441	1.0764			7.45245e-05	1.87784	0.919209	0.840262			0.000106719	2.86492	1.552	1.37891			Fit OK
K03525	1.37138e-11	0.301213		3.93065e-05	2.31283	1.27394	1.13936			3.24223e-05	1.81325	0.969025	0.865381			4.76524e-05	2.95004	1.67481	1.50009			Fit OK
K03469	2.88702e-12	0.341022		5.1425e-05	2.30735	1.24469	1.09641			4.33404e-05	1.82091	0.951684	0.875823			6.10176e-05	2.92375	1.62791	1.37256			Fit OK
K03575	0	0.186472		6.31016e-05	2.29656	1.20973	1.10131			5.60868e-05	1.96259	1.00589	0.959622			7.09936e-05	2.68737	1.45489	1.26391			Fit OK
K01625	2.22045e-16	0.173515		4.38179e-05	2.29653	1.25735	1.12114			3.85576e-05	1.89304	0.991579	0.893642			4.97958e-05	2.78602	1.59436	1.40656			Fit OK
K00492	6.81652e-09	0.515463		8.43619e-08	2.28966	1.11188	1.22853			6.26849e-08	1.77666	0.64883	0.856316			1.13535e-07	2.95078	1.90538	1.76254			Fit OK
K00830	9.32587e-15	0.489622		2.15479e-07	2.28945	0.821701	1.03443			1.74405e-07	1.89932	0.612758	0.863861			2.66225e-07	2.75972	1.10189	1.23868			Fit OK
K03629	0	0.0931054		8.31688e-05	2.28561	1.2786	1.11956			7.40717e-05	1.9964	1.05533	0.966828			9.33833e-05	2.61673	1.5491	1.29641			Fit OK
K09117	9.34808e-13	0.341962		2.60718e-05	2.27101	1.24994	1.14458			2.24693e-05	1.81774	0.942352	0.912795			3.0252e-05	2.83731	1.65792	1.43521			Fit OK
K00979	0	0.429577		3.9444e-05	2.27064	1.10923	0.98256			3.62972e-05	2.03214	0.9604	0.848069			4.28636e-05	2.53714	1.28113	1.13838			Fit OK
K00942	0	0.354769		4.56463e-05	2.26158	1.14662	1.04078			4.10346e-05	2.02347	0.959567	0.905657			5.07762e-05	2.52771	1.37015	1.19605			Fit OK
K07131	6.10315e-09	0.89298		5.20053e-08	2.2457	0.891685	0.933759			3.56658e-08	1.7487	0.581766	0.6054			7.58304e-08	2.88395	1.36671	1.44022			Fit OK
K01356	1.59479e-11	0.394569		4.36448e-05	2.2403	1.25725	1.12135			3.67591e-05	1.77505	0.938059	0.893865			5.18204e-05	2.8275	1.68505	1.40672			Fit OK
K01548	0	0.373015		3.85195e-05	2.23999	1.09851	1.03674			3.50129e-05	1.98251	0.959206	0.912945			4.23773e-05	2.53091	1.25805	1.17732			Fit OK
K00941	0	0.2279		5.16745e-05	2.23729	1.23708	1.10089			4.44672e-05	1.87389	0.993032	0.900728			6.00498e-05	2.67116	1.54111	1.34554			Fit OK
K00329	1.11364e-06	0.86093		3.01317e-08	2.23675	0.831072	0.864373			1.89047e-08	1.66222	0.436398	0.38563			4.80261e-08	3.00986	1.58269	1.93745			Fit OK
K06920	0	0.0715184		4.46934e-05	2.23495	1.15457	1.05005			4.10221e-05	2.04053	1.03775	0.933382			4.86933e-05	2.44788	1.28454	1.18129			Fit OK
K07742	0	0.518291		8.34789e-06	2.23404	1.23371	1.08503			6.82629e-06	1.89239	0.890233	0.842673			1.02087e-05	2.63738	1.70971	1.39709			Fit OK
K00677	0	0.403466		5.6155e-05	2.23076	1.14026	1.03908			5.01716e-05	1.95873	0.960936	0.872263			6.28519e-05	2.54058	1.35305	1.2378			Fit OK
K02066	0	0.389261		5.70393e-05	2.22943	1.12761	1.02764			5.02424e-05	1.97408	0.968152	0.889601			6.47556e-05	2.51781	1.31334	1.18711			Fit OK
K07190	1.50762e-07	0.631866		7.68077e-08	2.22346	0.873146	1.03622			5.63029e-08	1.69341	0.570778	0.679845			1.0478e-07	2.91944	1.33569	1.57941			Fit OK
K01929	0	0.205997		8.09081e-05	2.22154	1.2197	1.06065			7.22896e-05	1.92102	1.00203	0.908659			9.05541e-05	2.56907	1.48464	1.23806			Fit OK
K05566	0	0.477936		1.19483e-06	2.2213	0.979937	1.16649			1.03917e-06	1.88477	0.888081	0.927155			1.3738e-06	2.61792	1.08129	1.4676			Fit OK
K08995	2.25997e-09	0.000103884		9.55201e-08	2.22039	0.476896	0.953155			7.13761e-08	1.73852	0.352317	0.701569			1.27831e-07	2.83581	0.645526	1.29496			Fit OK
K02065	0	0.34642		5.0224e-05	2.21617	1.13728	1.03402			4.42555e-05	1.96809	0.977258	0.905289			5.69974e-05	2.49553	1.32351	1.18106			Fit OK
K11717	0	0.175997		8.95607e-05	2.20722	1.17611	1.05046			8.03463e-05	1.95769	1.01499	0.935792			9.98318e-05	2.48857	1.36282	1.17918			Fit OK
K03327	0	0.535002		5.16451e-05	2.19738	1.12644	0.977123			4.59295e-05	1.8783	0.930702	0.820547			5.80719e-05	2.57067	1.36336	1.16358			Fit OK
K09798	4.44194e-06	0.214779		6.56949e-07	2.18679	1.7913	1.82739			3.68029e-07	1.5757	0.998386	0.918296			1.17269e-06	3.03488	3.21394	3.63645			Fit OK
K00998	0	0.185429		3.41943e-05	2.18439	1.19942	1.04989			3.07935e-05	1.93487	1.01763	0.907007			3.79707e-05	2.46608	1.41369	1.21528			Fit OK
K12308	1.95761e-08	0.47904		8.47815e-05	2.18423	1.15826	1.10611			7.36918e-05	1.66538	0.939608	0.942973			9.754e-05	2.86472	1.4278	1.29746			Fit OK
K03631	0	0.193242		9.12654e-05	2.18378	1.25179	1.09004			8.07621e-05	1.8556	1.0113	0.926822			0.000103135	2.57	1.54947	1.282			Fit OK
K13542	1.62004e-12	0.30941		3.38798e-05	2.17946	1.30887	1.14944			2.78844e-05	1.76195	0.964928	0.863014			4.11643e-05	2.69591	1.77542	1.53093			Fit OK
K10235	3.02496e-06	0.00930694		3.79061e-08	2.16758	1.67306	2.65498			2.17623e-08	1.61045	0.82158	1.54467			6.60257e-08	2.91746	3.407	4.56339			Fit OK
K00053	0	0.0113368		0.000155335	2.16466	1.31174	1.13247			0.000141087	1.8271	1.12392	0.972625			0.000171022	2.56458	1.53095	1.31857			Fit OK
K01854	0	0.265395		0.000156818	2.16332	1.15502	1.10783			0.000140988	2.03104	0.986722	0.99628			0.000174425	2.30421	1.35203	1.23187			Fit OK
K14445	4.20264e-12	0.863913		1.24026e-05	2.15864	1.02887	0.989842			9.46346e-06	1.74965	0.691412	0.715601			1.62547e-05	2.66323	1.53103	1.36918			Fit OK
K02190	3.254e-11	0.0426367		3.56987e-05	2.15715	1.53472	1.23195			2.84941e-05	1.72476	1.14576	0.916519			4.47248e-05	2.69796	2.05572	1.65594			Fit OK
K09772	1.45211e-11	0.59614		2.84173e-05	2.15385	1.16608	1.0086			2.40511e-05	1.7348	0.892222	0.835348			3.3576e-05	2.67413	1.524	1.21779			Fit OK
K09760	6.61782e-12	0.822167		3.78858e-05	2.13869	1.05143	1.00307			3.28398e-05	1.73421	0.880987	0.865988			4.37073e-05	2.63749	1.25485	1.16186			Fit OK
K00800	0	0.0223347		7.43925e-05	2.13547	1.22186	1.10002			6.81781e-05	1.86019	1.07847	0.966475			8.11734e-05	2.4515	1.38431	1.25202			Fit OK
K02230	6.14293e-08	0.296073		1.31842e-05	2.13397	0.902203	0.83172			1.12428e-05	1.65185	0.660099	0.675186			1.54608e-05	2.75681	1.2331	1.02454			Fit OK
K06209	3.09887e-10	0.285501		2.67499e-05	2.12815	1.27816	1.12845			2.19598e-05	1.68481	0.97116	0.827348			3.25848e-05	2.68815	1.68222	1.53913			Fit OK
K01918	0	0.0816734		5.73554e-05	2.12737	1.17988	1.06054			5.31416e-05	1.94818	1.04349	0.964303			6.19032e-05	2.32305	1.33411	1.16639			Fit OK
K00817	1.11022e-16	0.0340503		6.11407e-05	2.1243	1.25146	1.07394			5.50961e-05	1.78326	1.08169	0.933229			6.78484e-05	2.53056	1.44788	1.23587			Fit OK
K09761	0	0.0525766		4.00619e-05	2.12383	1.28037	1.11333			3.61584e-05	1.79255	1.07539	0.949464			4.43869e-05	2.51633	1.52442	1.30548			Fit OK
K00243	0	0.459837		4.98916e-05	2.11436	1.14627	1.04857			4.42307e-05	1.86433	0.946082	0.876526			5.6277e-05	2.39791	1.38882	1.25438			Fit OK
K01778	0	0.0921393		6.56319e-05	2.11426	1.22764	1.05716			5.98838e-05	1.84209	1.04353	0.925406			7.19317e-05	2.42664	1.44422	1.20768			Fit OK
K01480	0	0.695035		3.11999e-05	2.11333	0.935194	0.954273			2.67837e-05	1.84818	0.785484	0.726747			3.63443e-05	2.41652	1.11344	1.25303			Fit OK
K00946	0	0.268846		5.28715e-05	2.10894	1.14506	0.98836			4.72838e-05	1.88706	0.973205	0.855194			5.91196e-05	2.35692	1.34725	1.14226			Fit OK
K01485	1.67193e-07	0.0473402		3.8009e-06	2.10753	0.826207	0.60447			2.74963e-06	1.65113	0.501273	0.398946			5.25411e-06	2.69009	1.36177	0.915873			Fit OK
K03386	2.81297e-12	0.967086		2.42682e-05	2.10441	0.952107	0.978913			1.93896e-05	1.71701	0.675838	0.750125			3.03744e-05	2.57923	1.34131	1.27748			Fit OK
K00954	4.44353e-11	0.29431		3.00941e-05	2.10377	1.25167	1.10825			2.52195e-05	1.69581	0.97912	0.90903			3.59108e-05	2.60987	1.60009	1.35112			Fit OK
K05896	5.20614e-11	0.393295		3.37908e-05	2.09877	1.27661	1.13591			2.76055e-05	1.69087	0.938684	0.889638			4.1362e-05	2.60506	1.7362	1.45035			Fit OK
K09938	3.49104e-10	0.0696963		5.22033e-08	2.09174	1.10218	1.83829			3.70265e-08	1.70979	0.725299	1.09707			7.36011e-08	2.55902	1.67488	3.08033			Fit OK
K05810	1.80497e-09	0.159026		2.83064e-05	2.09097	1.36472	1.18187			2.27961e-05	1.64971	1.02655	0.909828			3.51488e-05	2.65025	1.81428	1.53526			Fit OK
K07391	0	0.0432891		0.00010901	2.088	1.20277	1.0921			0.00010024	1.84913	1.06057	0.963013			0.000118547	2.35772	1.36403	1.2385			Fit OK
K02434	8.94196e-12	0.444335		0.000100413	2.08455	1.19633	1.07868			8.56296e-05	1.69781	0.939919	0.878903			0.000117749	2.5594	1.52268	1.32386			Fit OK
K01775	0	0.150755		0.000130639	2.08368	1.13692	1.00886			0.000118231	1.87457	0.988291	0.900132			0.00014435	2.31611	1.3079	1.13072			Fit OK
K04075	5.9724e-11	0.367028		4.64981e-05	2.07928	1.25384	1.07481			3.76037e-05	1.68628	0.95328	0.844823			5.74963e-05	2.56388	1.64916	1.36741			Fit OK
K01258	0	0.132859		0.000111104	2.07645	1.2024	1.14669			0.000100143	1.87706	0.998832	0.997883			0.000123264	2.29702	1.44746	1.3177			Fit OK
K08591	5.87863e-12	0.360768		2.20263e-05	2.07537	1.30977	1.12752			1.80635e-05	1.69525	0.945599	0.861481			2.68584e-05	2.54072	1.81419	1.47573			Fit OK
K01126	4.44089e-16	0.25827		2.55066e-05	2.06853	1.31184	1.07508			1.99426e-05	1.75687	0.893938	0.775893			3.26231e-05	2.43548	1.92509	1.48963			Fit OK
K00882	8.01736e-12	0.562208		4.22809e-05	2.06606	1.22581	1.0383			3.34628e-05	1.69466	0.862956	0.792201			5.34228e-05	2.51885	1.74123	1.36084			Fit OK
K00873	0	0.210396		0.000177802	2.05912	1.23883	1.08145			0.000159604	1.77922	1.00043	0.91686			0.000198074	2.38304	1.53403	1.27558			Fit OK
K01685	0	0.319826		8.72261e-05	2.05895	1.10318	0.989219			7.95162e-05	1.82883	0.987343	0.860966			9.56836e-05	2.31803	1.2326	1.13658			Fit OK
K01812	0	0.119131		0.000104214	2.05756	1.22002	1.094			9.4188e-05	1.83812	1.01687	0.974612			0.000115308	2.3032	1.46375	1.22801			Fit OK
K11069	1.11022e-16	0.313762		5.02706e-05	2.0549	1.19474	1.02304			4.25622e-05	1.74685	0.963882	0.862255			5.9375e-05	2.41726	1.48088	1.21381			Fit OK
K04070	1.06926e-12	0.157362		4.32552e-05	2.05385	1.31872	1.14541			3.67015e-05	1.69259	1.02711	0.902417			5.09793e-05	2.49221	1.69311	1.45383			Fit OK
K05570	8.32283e-07	0.35873		8.00089e-08	2.04995	0.713567	0.795414			6.22138e-08	1.57992	0.47654	0.54631			1.02894e-07	2.6598	1.06849	1.1581			Fit OK
K00956	3.61406e-09	0.207789		4.87399e-05	2.04976	1.41489	1.24593			3.8201e-05	1.61111	0.994015	0.864548			6.21864e-05	2.60784	2.01397	1.79554			Fit OK
K00930	0	0.10892		8.18347e-05	2.04759	1.16664	1.05888			7.56399e-05	1.83404	1.03018	0.952591			8.85369e-05	2.28601	1.32117	1.17703			Fit OK
K03501	7.21645e-15	0.091766		4.76698e-05	2.04698	1.28375	1.12464			4.22846e-05	1.71242	1.05633	0.951228			5.37408e-05	2.4469	1.56013	1.32967			Fit OK
K02777	7.49781e-09	0.524015		1.55926e-06	2.04578	1.04705	1.15668			1.20767e-06	1.64675	0.771075	0.910849			2.01321e-06	2.54149	1.42179	1.46887			Fit OK
K05349	0	0.250759		0.000267241	2.04388	1.15048	1.0714			0.000239412	1.84248	0.998634	0.945954			0.000298304	2.2673	1.3254	1.21347			Fit OK
K01738	0	0.0710057		0.000121431	2.04248	1.19464	1.05978			0.000111549	1.89377	1.04698	0.948791			0.000132188	2.20285	1.36313	1.18376			Fit OK
K12511	2.38926e-09	0.191433		7.17156e-07	2.04156	1.04853	1.23902			5.60304e-07	1.64405	0.845745	1.01556			9.17917e-07	2.5352	1.29995	1.51165			Fit OK
K04066	0	0.33064		0.000158758	2.03421	1.15629	1.04536			0.00014342	1.76287	0.979702	0.918911			0.000175736	2.34733	1.3647	1.18921			Fit OK
K00991	0	0.260088		3.12242e-05	2.03258	1.15749	1.06604			2.73185e-05	1.75118	0.995753	0.95959			3.56883e-05	2.3592	1.3455	1.18431			Fit OK
K09989	2.12588e-07	0.318421		9.75774e-07	2.02822	1.5536	1.74738			5.99239e-07	1.56276	0.847043	0.916352			1.58891e-06	2.63232	2.84952	3.33205			Fit OK
K01156	0	0.0972264		3.71171e-05	2.02657	0.914641	1.0937			3.16957e-05	1.76904	0.685043	0.893569			4.34658e-05	2.32159	1.22119	1.33865			Fit OK
K00820	0	0.567723		0.000200516	2.02403	1.09154	1.021			0.000180729	1.82214	0.942624	0.908726			0.000222468	2.24829	1.26397	1.14715			Fit OK
K02342	0	0.396367		5.93152e-05	2.0209	1.0325	0.906601			5.33455e-05	1.81389	0.862937	0.782235			6.5953e-05	2.25152	1.23538	1.05074			Fit OK
K14949	2.60155e-08	0.0577394		2.21326e-07	2.01972	1.20478	1.27109			1.87078e-07	1.61124	0.908153	1.06337			2.61844e-07	2.53176	1.5983	1.51938			Fit OK
K01462	8.53984e-13	0.167386		5.38655e-05	2.01827	1.28087	1.14369			4.72483e-05	1.66929	1.01873	0.959251			6.14094e-05	2.44021	1.61046	1.36359			Fit OK
K04094	1.11022e-16	0.866153		6.53138e-05	2.00853	1.07231	1.00272			5.67342e-05	1.71925	0.845657	0.824371			7.51908e-05	2.34648	1.3597	1.21966			Fit OK
K03657	3.43208e-10	0.182036		0.000313282	2.00616	1.27313	1.14642			0.000267884	1.61757	1.01527	0.946637			0.000366374	2.48811	1.59647	1.38836			Fit OK
K02224	5.36024e-07	0.154016		4.37009e-05	2.0051	1.44806	1.21301			3.36224e-05	1.53131	1.03063	0.85892			5.68004e-05	2.62548	2.03457	1.71307			Fit OK
K00003	4.75269e-08	0.131714		7.19899e-05	2.00016	1.30715	1.15629			6.19979e-05	1.55963	1.03696	0.951632			8.35924e-05	2.56511	1.64775	1.40496			Fit OK
K09015	2.9976e-13	0.41727		5.33832e-05	1.99834	1.02318	0.908541			4.54489e-05	1.676	0.80322	0.742551			6.27027e-05	2.38269	1.30338	1.11164			Fit OK
K03381	3.51408e-12	0.600691		6.88948e-08	1.99779	0.824993	0.868657			5.78766e-08	1.6582	0.565623	0.647125			8.20105e-08	2.40692	1.2033	1.16603			Fit OK
K15582	0	0.166951		3.17695e-05	1.99711	1.30219	1.16845			2.741e-05	1.71886	0.971595	0.97867			3.68223e-05	2.32041	1.74527	1.39504			Fit OK
K01008	2.23233e-12	0.0331264		3.40256e-05	1.99586	1.45111	1.27204			2.9288e-05	1.64549	1.11926	1.02443			3.95296e-05	2.42082	1.88135	1.57951			Fit OK
K03442	8.61915e-09	0.308202		3.30538e-05	1.99241	1.3519	1.11857			2.67372e-05	1.58127	0.968412	0.863267			4.08627e-05	2.51045	1.88724	1.44938			Fit OK
K02059	7.91463e-09	0.645682		1.08468e-07	1.97759	0.971484	1.08818			8.14031e-08	1.59459	0.594983	0.769561			1.44531e-07	2.45258	1.58623	1.53873			Fit OK
K00013	0	0.360239		0.00010702	1.97249	1.10865	1.0093			9.53848e-05	1.72094	0.976128	0.91709			0.000120075	2.26081	1.25917	1.11078			Fit OK
K00297	0	0.217953		7.46489e-05	1.9713	1.18121	1.03915			6.77151e-05	1.7218	1.00647	0.934721			8.22926e-05	2.25694	1.3863	1.15525			Fit OK
K05515	0	0.06145		9.15754e-05	1.9711	1.22515	1.09735			8.245e-05	1.72278	1.05483	0.932953			0.000101711	2.2552	1.42297	1.29072			Fit OK
K01800	1.85425e-07	0.768806		9.87819e-08	1.96559	1.09771	1.18715			7.6272e-08	1.53729	0.650406	0.778648			1.27935e-07	2.5132	1.85263	1.80998			Fit OK
K00046	0	0.254069		8.27191e-05	1.96368	1.12877	1.04336			7.40891e-05	1.77629	0.996972	0.933037			9.23544e-05	2.17084	1.27799	1.16672			Fit OK
K07636	0	0.0675075		0.000109501	1.9601	1.19225	1.06712			0.000101699	1.80726	1.04826	0.949992			0.0001179	2.12588	1.35603	1.19868			Fit OK
K01627	0	0.329879		6.11365e-05	1.95991	1.16201	1.06162			5.38058e-05	1.74167	0.985179	0.927175			6.9466e-05	2.2055	1.37057	1.21556			Fit OK
K06296	5.89052e-06	0.180979		4.94882e-08	1.95984	1.64004	1.37452			3.34436e-08	1.52083	1.03698	0.960488			7.32303e-08	2.52558	2.59382	1.96703			Fit OK
K08384	3.25729e-11	0.0314438		6.03259e-05	1.95959	1.52039	1.30983			5.05742e-05	1.60624	1.14961	1.03547			7.19578e-05	2.39067	2.01077	1.65689			Fit OK
K03704	1.7878e-09	0.280332		2.33374e-05	1.95925	1.25581	1.16867			1.99519e-05	1.58036	0.975563	0.957853			2.72975e-05	2.42898	1.61656	1.42589			Fit OK
K00651	0	0.289222		9.35991e-05	1.95458	1.14218	1.0427			8.51835e-05	1.71747	0.987976	0.94007			0.000102846	2.22443	1.32046	1.15654			Fit OK
K00074	9.60654e-12	0.137741		5.60222e-05	1.95322	1.29616	1.16137			4.83334e-05	1.62284	1.00747	0.973547			6.49343e-05	2.35086	1.66758	1.38542			Fit OK
K03671	0	0.267108		5.13418e-05	1.94893	1.18188	1.01953			4.6287e-05	1.73647	0.990815	0.896086			5.69485e-05	2.18739	1.4098	1.15997			Fit OK
K02313	0	0.1396		0.000148364	1.94785	1.23089	1.07958			0.000134346	1.68543	1.0306	0.943051			0.000163846	2.25112	1.47011	1.23588			Fit OK
K01776	0	0.036748		6.06184e-05	1.94008	1.20326	1.14094			5.59065e-05	1.72709	1.05164	1.02427			6.57274e-05	2.17934	1.37675	1.27089			Fit OK
K01556	1.10967e-11	0.0810212		1.72481e-07	1.93996	0.657329	0.902284			1.38369e-07	1.6216	0.462264	0.628063			2.15003e-07	2.32082	0.934709	1.29623			Fit OK
K03498	0	0.0654433		0.000180206	1.93803	1.19864	1.09324			0.000164387	1.76243	1.04725	0.950466			0.000197547	2.13112	1.37192	1.25747			Fit OK
K01533	0	0.146037		0.000235502	1.9336	1.1978	1.08945			0.000213581	1.68175	1.02218	0.938354			0.000259672	2.22316	1.4036	1.26487			Fit OK
K07407	0	0.549289		0.000147416	1.93219	1.05757	0.989884			0.000130805	1.72841	0.879597	0.896332			0.000166138	2.15999	1.27156	1.0932			Fit OK
K03210	0	0.3341		2.3635e-05	1.92942	1.19816	1.05197			2.13069e-05	1.71163	0.969652	0.9341			2.62175e-05	2.17493	1.48052	1.18471			Fit OK
K02864	0	0.187024		6.41764e-05	1.92742	1.1885	1.10575			5.78754e-05	1.68672	1.00478	0.970085			7.11633e-05	2.20248	1.40582	1.26039			Fit OK
K15778	1.63032e-06	0.183605		2.65793e-06	1.92556	1.0709	1.19461			1.86339e-06	1.50341	0.629975	0.789424			3.79126e-06	2.46624	1.82043	1.80776			Fit OK
K06183	7.35741e-09	0.111287		2.0969e-05	1.92182	1.48118	1.28787			1.70601e-05	1.53958	1.06666	0.987233			2.57734e-05	2.39896	2.05679	1.68006			Fit OK
K06173	5.59156e-09	0.0359288		5.39178e-05	1.91988	1.37759	1.20162			4.58261e-05	1.5467	1.11069	0.993656			6.34383e-05	2.38309	1.70863	1.45311			Fit OK
K02010	3.33067e-16	0.815059		1.57699e-05	1.91984	1.0037	1.08444			1.29197e-05	1.66279	0.77339	0.815653			1.9249e-05	2.21663	1.30259	1.4418			Fit OK
K11070	0	0.253427		5.38154e-05	1.91909	1.10673	0.97696			4.93304e-05	1.75711	0.966536	0.870165			5.87081e-05	2.096	1.26727	1.09686			Fit OK
K14654	1.20348e-13	0.479406		3.86492e-08	1.91597	1.44496	1.46134			2.4407e-08	1.65343	0.806311	0.844143			6.1202e-08	2.22019	2.58947	2.52981			Fit OK
K09812	2.89762e-09	0.437515		5.15802e-05	1.91404	1.1926	1.05725			4.39281e-05	1.5524	0.945654	0.887939			6.05652e-05	2.35991	1.50404	1.25885			Fit OK
K02040	5.21805e-14	0.247801		8.74361e-05	1.90972	1.19425	1.05975			7.79503e-05	1.61972	0.99433	0.926269			9.80763e-05	2.25165	1.43436	1.21246			Fit OK
K03499	0	0.179924		0.000110223	1.90676	1.18648	1.08182			9.93342e-05	1.66299	1.00887	0.92659			0.000122304	2.18627	1.39534	1.26304			Fit OK
K06898	0	0.490474		3.37345e-05	1.90228	1.16589	1.13872			2.83109e-05	1.65396	0.923048	0.93011			4.0197e-05	2.18789	1.47263	1.39412			Fit OK
K01921	0	0.233885		0.000106135	1.90141	1.13262	1.02914			9.6788e-05	1.7307	0.99239	0.919156			0.000116385	2.08895	1.29267	1.15229			Fit OK
K03687	1.5854e-13	0.172115		5.04472e-05	1.89692	1.21806	1.08401			4.51546e-05	1.60684	1.01697	0.964163			5.636e-05	2.23936	1.45892	1.21875			Fit OK
K07050	1.98534e-10	0.448045		9.34267e-06	1.89663	1.05727	1.17241			8.15154e-06	1.57794	0.907144	0.936636			1.07079e-05	2.2797	1.23224	1.46755			Fit OK
K02834	0	0.223119		4.3981e-05	1.88548	1.10167	1.0023			4.05886e-05	1.70771	0.986485	0.925489			4.7657e-05	2.08175	1.23031	1.08548			Fit OK
K09014	0	0.313701		0.000172543	1.88527	1.0947	1.02602			0.000158769	1.72823	0.9817	0.930963			0.000187512	2.05659	1.2207	1.13077			Fit OK
K08301	0	0.267711		9.09129e-05	1.88235	1.13764	1.04414			8.28189e-05	1.71838	0.997666	0.900196			9.9798e-05	2.06196	1.29726	1.21111			Fit OK
K05568	1.40147e-09	0.300521		9.56185e-06	1.87729	0.902668	1.11296			8.11074e-06	1.5515	0.799666	0.921374			1.12726e-05	2.27148	1.01894	1.34438			Fit OK
K07079	6.41291e-09	0.650967		4.70201e-05	1.87535	1.09988	0.938789			3.85114e-05	1.5328	0.808932	0.763829			5.74087e-05	2.29446	1.49547	1.15383			Fit OK
K00765	0	0.0236384		7.72383e-05	1.87024	1.10574	0.978185			7.40984e-05	1.746	1.03389	0.913193			8.05113e-05	2.00332	1.18259	1.0478			Fit OK
K03784	2.83928e-12	0.323588		3.59545e-05	1.86647	1.24494	1.14295			3.06499e-05	1.58026	0.950637	0.92886			4.21772e-05	2.20452	1.63036	1.40638			Fit OK
K02217	5.62756e-09	0.675833		3.06366e-05	1.86457	1.13728	0.979459			2.476e-05	1.52697	0.87161	0.769463			3.79079e-05	2.27681	1.48393	1.24677			Fit OK
K05837	0	0.455625		9.16662e-05	1.86406	1.08339	0.998176			8.35518e-05	1.67478	0.946646	0.887937			0.000100569	2.07473	1.23989	1.1221			Fit OK
K02004	8.64858e-08	0.101445		0.000362845	1.86272	1.22545	1.08735			0.000318743	1.4836	1.03106	0.960249			0.000413048	2.33873	1.45649	1.23127			Fit OK
K00721	0	0.14471		6.26571e-05	1.86247	1.16142	1.01604			5.80542e-05	1.71675	1.01774	0.907008			6.76248e-05	2.02056	1.32539	1.13818			Fit OK
K00075	3.33067e-16	0.156078		8.72639e-05	1.86187	1.19891	1.09969			7.8207e-05	1.61018	1.02134	0.980525			9.73697e-05	2.15291	1.40735	1.23334			Fit OK
K10041	0	0.228469		1.14263e-05	1.8612	0.873191	0.965725			9.72096e-06	1.63424	0.703538	0.734088			1.34308e-05	2.11967	1.08375	1.27045			Fit OK
K02768,ko:K02769,ko:K02770	3.01437e-12	0.0948123		0.000101409	1.86075	1.34174	1.17177			8.43242e-05	1.56529	1.04263	0.896836			0.000121956	2.21197	1.72666	1.531			Fit OK
K02897	0	0.249706		2.04412e-05	1.8569	1.11061	0.979328			1.81502e-05	1.64584	0.942634	0.843359			2.30212e-05	2.09502	1.30852	1.13722			Fit OK
K03439	0	0.057325		7.70703e-05	1.85637	1.21078	1.08157			7.08008e-05	1.65563	1.06014	0.973975			8.38949e-05	2.08145	1.38282	1.20106			Fit OK
K02574	3.91609e-12	0.00364971		1.29691e-06	1.8541	1.39142	2.05296			9.4175e-07	1.57662	0.925592	1.40723			1.78602e-06	2.18041	2.09168	2.995			Fit OK
K03521	0	0.107716		0.000101123	1.85299	1.17872	1.07096			9.22908e-05	1.69027	1.0216	0.972222			0.0001108	2.03138	1.35999	1.17972			Fit OK
K02372	1.37153e-09	0.0946236		2.76759e-05	1.85077	1.44048	1.21926			2.31199e-05	1.51888	1.078	0.946853			3.31297e-05	2.25518	1.92486	1.57004			Fit OK
K02795	0	0.506345		4.11454e-05	1.85015	0.899361	0.981511			3.29135e-05	1.649	0.689715	0.718726			5.14363e-05	2.07584	1.17273	1.34038			Fit OK
K01897	2.27207e-12	0.194291		0.000166652	1.84925	1.15196	1.03531			0.000152544	1.56159	1.00109	0.920556			0.000182066	2.18989	1.32557	1.16437			Fit OK
K07738	3.10242e-08	0.189673		3.19588e-05	1.84918	1.29826	1.14991			2.79378e-05	1.48793	1.00754	0.96886			3.65585e-05	2.29815	1.67287	1.36479			Fit OK
K00606	0	0.075244		5.41674e-05	1.84914	1.21246	1.01067			5.04138e-05	1.70773	1.04989	0.915156			5.82005e-05	2.00225	1.4002	1.11616			Fit OK
K00648	0	0.435878		7.55785e-05	1.84543	1.09914	1.02984			7.03393e-05	1.67824	0.971903	0.92023			8.1208e-05	2.02928	1.24304	1.15251			Fit OK
K02338	6.67799e-13	0.344273		0.000111892	1.84371	1.19788	1.08081			9.92877e-05	1.56594	0.972121	0.925532			0.000126097	2.17074	1.47606	1.26213			Fit OK
K03545	3.63043e-14	0.29743		0.000103537	1.83964	1.19881	1.06804			9.32642e-05	1.57774	0.982244	0.919164			0.000114941	2.14501	1.46313	1.24103			Fit OK
K03601	6.85441e-12	0.390557		9.99399e-05	1.83475	1.16898	1.05657			8.88254e-05	1.54755	0.964152	0.914436			0.000112445	2.17525	1.41733	1.22081			Fit OK
K01613	0	0.379029		4.92063e-05	1.83196	1.14323	1.03244			4.28419e-05	1.61566	0.965328	0.897023			5.65162e-05	2.07722	1.35392	1.1883			Fit OK
K10206	0	0.0370662		0.000115747	1.82766	1.13534	1.0159			0.000108783	1.72348	1.04317	0.958328			0.000123156	1.93814	1.23566	1.07694			Fit OK
K03561	3.23519e-13	0.582107		7.64759e-05	1.82731	1.04659	0.963464			6.71341e-05	1.56779	0.871829	0.811022			8.71175e-05	2.12979	1.25637	1.14456			Fit OK
K07016	0	0.000478159		6.17072e-07	1.82612	0.659072	1.01945			5.44881e-07	1.63476	0.554052	0.831901			6.98828e-07	2.03988	0.783998	1.24929			Fit OK
K07447	0	0.258076		3.71382e-05	1.82571	1.18817	1.09772			3.35712e-05	1.62442	0.990605	0.954122			4.10842e-05	2.05195	1.42513	1.26293			Fit OK
K03470	0	0.0400681		7.26543e-05	1.82334	1.17699	1.11087			6.79218e-05	1.65226	1.04895	1.01205			7.77165e-05	2.01214	1.32066	1.21933			Fit OK
K03705	3.28373e-07	0.157574		6.24069e-05	1.82282	1.32845	1.19444			5.32777e-05	1.44889	1.0238	0.96853			7.31004e-05	2.29325	1.72377	1.47304			Fit OK
K01495	0	0.0185539		5.09287e-05	1.82145	1.22552	1.11235			4.73874e-05	1.64071	1.08618	0.994003			5.47347e-05	2.02209	1.38272	1.24478			Fit OK
K00111	1.97518e-11	0.478535		6.64229e-05	1.81091	1.20555	1.07844			5.79877e-05	1.53043	0.91657	0.893754			7.60851e-05	2.1428	1.58563	1.30129			Fit OK
K00286	3.09752e-07	0.284085		5.0124e-05	1.80867	1.25587	1.12667			4.37581e-05	1.44191	0.971914	0.949142			5.7416e-05	2.26871	1.6228	1.33739			Fit OK
K02500	0	0.303381		8.97639e-05	1.80031	1.06994	0.982949			8.26933e-05	1.66195	0.976443	0.923603			9.74391e-05	1.9502	1.17238	1.04611			Fit OK
K01188	0	0.213518		8.30215e-05	1.80003	1.20162	1.10958			7.56485e-05	1.64123	1.01084	0.978029			9.11131e-05	1.97419	1.4284	1.25883			Fit OK
K02990	0	0.600914		3.96461e-05	1.79815	1.09575	1.00634			3.54047e-05	1.59022	0.923697	0.884775			4.43955e-05	2.03325	1.29984	1.1446			Fit OK
K09952	5.21862e-06	0.917334		1.43221e-05	1.79611	1.03845	1.01271			1.13364e-05	1.4173	0.794761	0.748625			1.80942e-05	2.27616	1.35685	1.36996			Fit OK
K03587	9.13714e-14	0.274878		6.27756e-05	1.79564	1.08065	0.998321			5.63186e-05	1.55064	0.948707	0.8932			6.99729e-05	2.07934	1.23094	1.11581			Fit OK
K01749	1.08868e-07	0.164763		2.91727e-05	1.79375	1.38337	1.25193			2.34813e-05	1.44614	1.02398	0.908595			3.62437e-05	2.22491	1.86888	1.72501			Fit OK
K03217	1.11022e-14	0.125434		9.88766e-05	1.79362	1.22434	1.07234			8.8633e-05	1.55706	1.02876	0.923075			0.000110304	2.06612	1.4571	1.24574			Fit OK
K01520	0	0.287856		4.6533e-05	1.79307	1.156	1.05544			4.22895e-05	1.61395	0.990341	0.930477			5.12023e-05	1.99206	1.34936	1.19718			Fit OK
K01424	6.5035e-10	0.616019		9.60252e-05	1.78831	1.12853	1.06626			8.31826e-05	1.49339	0.911463	0.905261			0.000110851	2.14148	1.3973	1.25588			Fit OK
K03402	9.44632e-08	0.677098		3.01319e-05	1.78775	1.13986	1.03485			2.57218e-05	1.45063	0.884605	0.868638			3.52982e-05	2.20322	1.46877	1.23287			Fit OK
K03637	1.97886e-07	0.708269		1.54573e-05	1.78261	1.10693	1.08159			1.35214e-05	1.44907	0.849812	0.860759			1.76704e-05	2.19292	1.44185	1.35908			Fit OK
K07138	1.69196e-09	0.920371		0.000132175	1.7777	1.02267	0.986576			0.000111539	1.48376	0.815636	0.76136			0.000156628	2.12989	1.28226	1.27841			Fit OK
K00147	0	0.264724		0.000127213	1.77256	1.08397	0.997777			0.000119088	1.63662	0.986357	0.91903			0.000135893	1.91978	1.19125	1.08327			Fit OK
K02028	1.05669e-10	0.488037		9.73907e-05	1.77058	1.15985	1.07932			8.4752e-05	1.49553	0.930961	0.893403			0.000111914	2.09622	1.44501	1.30393			Fit OK
K00981	0	0.134649		6.40417e-05	1.76838	1.18251	1.06188			5.92864e-05	1.58036	1.02307	0.96051			6.91785e-05	1.97878	1.3668	1.17395			Fit OK
K14652	0	0.03549		0.000121842	1.76679	1.20771	1.09392			0.000110337	1.62172	1.06255	0.964827			0.000134545	1.92483	1.3727	1.24029			Fit OK
K00239	1.11022e-16	0.223662		0.000170639	1.76533	1.18589	1.07809			0.000149479	1.56033	1.00671	0.936426			0.000194795	1.99727	1.39697	1.24119			Fit OK
K09955	1.47888e-10	0.450156		0.000151562	1.76341	1.08722	0.950123			0.000128012	1.50083	0.847575	0.79135			0.000179444	2.07192	1.39463	1.14075			Fit OK
K06346	2.39843e-07	0.0401289		5.19411e-05	1.76009	1.40035	1.21956			4.45337e-05	1.41823	1.11567	0.976085			6.05806e-05	2.18435	1.75766	1.52377			Fit OK
K02495	1.52113e-08	0.0234183		0.00010877	1.75519	1.36206	1.17018			9.72981e-05	1.44446	1.10989	0.988453			0.000121594	2.13276	1.67153	1.38531			Fit OK
K00936	6.3206e-10	0.383331		3.86913e-05	1.74941	1.2659	1.08588			3.26307e-05	1.47298	0.942601	0.854543			4.58777e-05	2.0777	1.7001	1.37983			Fit OK
K03284	0	0.0595024		9.52943e-05	1.74899	1.18598	1.04706			8.81868e-05	1.60465	1.05308	0.957908			0.000102975	1.90632	1.33565	1.1445			Fit OK
K01465	8.88178e-16	0.121984		0.000117416	1.743	1.19207	1.06815			0.000105924	1.53064	1.03039	0.943426			0.000130154	1.98483	1.37912	1.20936			Fit OK
K09748	0	0.185988		3.67716e-05	1.7403	1.14527	1.01181			3.29314e-05	1.5886	0.967629	0.892995			4.10597e-05	1.90649	1.35552	1.14643			Fit OK
K03149	7.14162e-12	0.00752861		8.11431e-05	1.73719	1.31886	1.20244			7.15519e-05	1.48559	1.13207	1.02981			9.20198e-05	2.0314	1.53647	1.40401			Fit OK
K02316	3.33589e-12	0.178678		0.000146711	1.73634	1.19564	1.06849			0.000134778	1.48989	1.015	0.953794			0.000159701	2.02355	1.40843	1.19699			Fit OK
K03856	0	0.164974		8.07182e-05	1.73623	1.1877	1.12851			7.17718e-05	1.55076	1.0159	0.993074			9.07798e-05	1.94389	1.38855	1.28242			Fit OK
K08483	7.6391e-08	0.0671366		0.000123858	1.73601	1.38227	1.25233			0.000105636	1.42113	1.08795	1.00449			0.000145224	2.12065	1.75622	1.56132			Fit OK
K03177	8.35142e-11	0.375271		6.80598e-05	1.7359	1.1538	1.07241			6.1511e-05	1.47508	0.967171	0.928146			7.53058e-05	2.04285	1.37644	1.23911			Fit OK
K07567	1.08913e-12	0.0410586		5.58706e-05	1.73543	1.31043	1.15413			5.02952e-05	1.49511	1.06667	1.01119			6.2064e-05	2.01438	1.60989	1.31729			Fit OK
K02051	1.8941e-06	0.0123405		4.20501e-05	1.73306	1.53434	1.3009			3.55789e-05	1.38312	1.18915	1.01134			4.96982e-05	2.17155	1.97972	1.67337			Fit OK
K03585	5.35549e-06	0.771465		6.38818e-05	1.73261	1.06472	0.945272			5.41547e-05	1.37865	0.834389	0.758675			7.53562e-05	2.17744	1.35865	1.17776			Fit OK
K01056	0	0.366228		5.92576e-05	1.72972	1.09562	1.00647			5.44606e-05	1.56432	0.960777	0.915117			6.44771e-05	1.91261	1.2494	1.10694			Fit OK
K06861	0	0.539857		7.01638e-05	1.72501	1.10227	1.01335			6.18259e-05	1.54078	0.933088	0.875215			7.96261e-05	1.93126	1.30212	1.17328			Fit OK
K00797	1.88579e-10	0.22894		6.4058e-05	1.72198	1.22052	1.10832			5.60582e-05	1.46484	1.00058	0.905797			7.31993e-05	2.02425	1.48882	1.35613			Fit OK
K11068	0	0.172184		4.05768e-05	1.71788	1.22552	1.06862			3.64396e-05	1.53783	1.0187	0.963147			4.51838e-05	1.91901	1.47432	1.18564			Fit OK
K00655	2.43262e-10	0.011496		5.15222e-05	1.71622	1.38439	1.19927			4.50221e-05	1.46101	1.1495	1.01305			5.89607e-05	2.01602	1.66728	1.41972			Fit OK
K09680	9.63326e-08	0.000953346		1.65323e-05	1.7106	0.726401	0.589981			1.33443e-05	1.42514	0.513372	0.452734			2.04818e-05	2.05324	1.02783	0.768835			Fit OK
K07646	0	0.0783004		0.000192868	1.70554	1.16134	1.07857			0.000181393	1.51384	1.03948	0.997464			0.000205069	1.92151	1.29748	1.16626			Fit OK
K02188	4.34166e-06	0.221265		3.93745e-05	1.69981	1.31428	1.12037			3.25775e-05	1.35966	1.00415	0.898581			4.75897e-05	2.12506	1.7202	1.39689			Fit OK
K00794	0	0.123348		5.54695e-05	1.6997	1.1872	1.08848			4.9092e-05	1.54612	1.01858	0.94196			6.26754e-05	1.86854	1.38374	1.25778			Fit OK
K02276	0	0.852477		4.08433e-07	1.69819	1.0771	1.04486			3.54487e-07	1.52013	0.848687	0.876405			4.70588e-07	1.89711	1.36698	1.24569			Fit OK
K01735	0	0.0941936		6.78872e-05	1.69187	1.18295	1.04931			6.31646e-05	1.52826	1.03748	0.928546			7.29628e-05	1.873	1.34882	1.18578			Fit OK
K01928	0	0.251833		0.00015735	1.68886	1.11544	1.01688			0.000143634	1.54714	0.972286	0.913958			0.000172375	1.84356	1.27967	1.1314			Fit OK
K01736	6.55032e-15	0.026589		9.85891e-05	1.68841	1.18878	1.1041			9.21697e-05	1.48391	1.06307	0.981946			0.000105456	1.92109	1.32936	1.24144			Fit OK
K01956	0	0.379399		0.000127164	1.68681	1.11872	1.06409			0.000116875	1.54623	0.97603	0.969514			0.000138359	1.84017	1.28226	1.1679			Fit OK
K05934	2.31123e-09	0.037213		2.75004e-05	1.68482	1.41059	1.27467			2.37591e-05	1.41845	1.11564	1.03583			3.18307e-05	2.00121	1.7835	1.5686			Fit OK
K01759	2.30181e-10	0.394952		2.32025e-05	1.67643	1.18975	1.12902			2.03227e-05	1.43462	0.931664	0.934347			2.64904e-05	1.95901	1.51933	1.36425			Fit OK
K03517	0	0.0144738		8.28437e-05	1.67567	1.21873	1.10474			7.78626e-05	1.57637	1.08359	1.02044			8.81434e-05	1.78121	1.37071	1.19602			Fit OK
K06178	0	0.423875		9.12111e-05	1.67343	1.0147	0.93736			8.38804e-05	1.50986	0.892469	0.838267			9.91823e-05	1.85472	1.15368	1.04817			Fit OK
K01644	4.62373e-10	0.855573		1.11253e-05	1.6726	0.975602	1.04964			9.54832e-06	1.44617	0.809631	0.872133			1.29628e-05	1.93447	1.1756	1.26327			Fit OK
K00041	0	0.670796		7.65109e-05	1.67027	1.05354	0.963213			6.81377e-05	1.49583	0.898722	0.859677			8.59131e-05	1.86504	1.23504	1.07922			Fit OK
K01790	1.19239e-10	0.947273		0.000115946	1.66839	0.991909	0.976489			9.83442e-05	1.44128	0.827467	0.80131			0.000136698	1.93129	1.18903	1.18997			Fit OK
K00818	7.62723e-14	0.445367		4.91156e-05	1.66767	1.0639	0.940527			4.26217e-05	1.47117	0.851655	0.785134			5.65989e-05	1.89043	1.32903	1.12668			Fit OK
K00145	0	0.0146935		0.000108782	1.66551	1.18784	1.07663			0.00010273	1.5151	1.07486	1.00871			0.00011519	1.83086	1.3127	1.14913			Fit OK
K02824	0	0.302495		0.000117034	1.66498	1.11786	1.06853			0.000107485	1.53826	0.983404	0.938599			0.000127432	1.80214	1.2707	1.21645			Fit OK
K01649	3.77476e-15	0.0231368		0.000192217	1.66455	1.17903	1.04823			0.000179508	1.46942	1.06373	0.970962			0.000205825	1.8856	1.30684	1.13164			Fit OK
K01489	2.75302e-12	0.203401		3.16947e-05	1.66093	1.21112	1.10249			2.82628e-05	1.44307	1.01143	0.955833			3.55433e-05	1.91169	1.45024	1.27166			Fit OK
K07464	6.71497e-06	0.276878		1.21112e-05	1.66056	0.838323	0.966221			9.08243e-06	1.34352	0.527381	0.639253			1.61499e-05	2.05241	1.33259	1.46043			Fit OK
K07566	1.55431e-15	0.410547		9.07496e-05	1.66049	1.11954	1.03309			8.45402e-05	1.47268	0.969668	0.922635			9.74149e-05	1.87224	1.29259	1.15676			Fit OK
K00645	0	0.200065		9.04342e-05	1.65693	1.13134	1.04986			8.33544e-05	1.5327	1.00846	0.946107			9.81153e-05	1.79122	1.26919	1.165			Fit OK
K07139	0	0.0388929		5.55226e-05	1.65602	1.21475	1.04621			5.24579e-05	1.54137	1.06571	0.956033			5.87665e-05	1.7792	1.38464	1.14489			Fit OK
K00924	0	0.21385		7.24585e-07	1.65324	0.905646	0.895316			6.75365e-07	1.51613	0.788366	0.782858			7.77393e-07	1.80275	1.04037	1.02393			Fit OK
K08289	3.5664e-11	0.772818		6.81245e-05	1.65286	1.06149	0.984227			5.83652e-05	1.43909	0.841608	0.800979			7.95156e-05	1.89838	1.33883	1.2094			Fit OK
K04069	1.97193e-09	0.65768		9.56008e-05	1.65109	1.09698	1.02206			8.64078e-05	1.40867	0.923846	0.885956			0.000105772	1.93522	1.30256	1.17907			Fit OK
K01937	0	0.295196		0.000234051	1.64786	1.0804	1.01998			0.000221294	1.55837	0.989004	0.960685			0.000247544	1.74249	1.18024	1.08294			Fit OK
K03111	8.93861e-07	0.452792		7.73483e-05	1.64508	1.13927	1.08875			6.85164e-05	1.35324	0.955745	0.949029			8.73186e-05	1.99985	1.35803	1.24904			Fit OK
K03310	0	0.00318218		0.000305532	1.64348	1.16927	1.1372			0.00028999	1.53257	1.07099	1.05591			0.000321908	1.76241	1.27657	1.22474			Fit OK
K01752	3.97682e-13	0.0514217		0.000142502	1.64065	1.23496	1.13464			0.000130692	1.44071	1.0523	1.00028			0.000155378	1.86833	1.44934	1.28706			Fit OK
K03655	2.42251e-12	0.102892		0.000291688	1.63911	1.17068	1.04916			0.000274032	1.42919	1.03525	0.963196			0.000310482	1.87988	1.32383	1.14279			Fit OK
K03615	0	0.0214594		0.000112855	1.63803	1.19599	1.06561			0.000105536	1.49248	1.0614	0.964068			0.000120682	1.79778	1.34765	1.17786			Fit OK
K02503	0	0.168282		4.29357e-05	1.63748	1.13271	0.997008			3.93618e-05	1.51406	0.981897	0.880064			4.68342e-05	1.77095	1.30668	1.12949			Fit OK
K05808	0	0.0867991		6.35703e-05	1.63432	1.16464	1.08879			5.88769e-05	1.48574	1.02755	0.993351			6.86379e-05	1.79777	1.32003	1.1934			Fit OK
K01925	0	0.144189		0.000145774	1.63346	1.13324	1.03409			0.000136341	1.48491	1.01927	0.950303			0.00015586	1.79688	1.25995	1.12527			Fit OK
K14623	0	0.00388713		2.609e-05	1.62375	1.14469	0.903414			2.29729e-05	1.48227	0.917511	0.798005			2.96301e-05	1.77873	1.42813	1.02275			Fit OK
K02115	0	0.12617		9.69928e-05	1.62182	1.151	1.03319			9.0029e-05	1.46323	1.02183	0.93934			0.000104495	1.7976	1.2965	1.13643			Fit OK
K01754	1.18006e-10	0.0110075		0.000128001	1.61777	1.23742	1.10387			0.000118809	1.40012	1.09802	1.00791			0.000137905	1.86924	1.39452	1.20896			Fit OK
K09457	0	0.029171		5.28426e-05	1.61404	1.22538	1.09108			4.66563e-05	1.45515	1.06588	0.947688			5.98492e-05	1.79027	1.40875	1.25616			Fit OK
K01270	5.30298e-12	0.143476		0.00011664	1.61273	1.18109	1.07505			0.000105046	1.41984	1.02662	0.906819			0.000129514	1.83182	1.35881	1.2745			Fit OK
K01704	0	0.000279537		6.45445e-05	1.60691	1.17887	1.07795			6.17993e-05	1.45099	1.10191	1.02137			6.74117e-05	1.77958	1.2612	1.13767			Fit OK
K00783	5.83606e-11	0.300615		4.67005e-05	1.60556	1.17331	1.09082			4.2382e-05	1.39834	0.984073	0.957121			5.14591e-05	1.84347	1.39895	1.24319			Fit OK
K01804	0	0.486344		9.81682e-05	1.60516	1.08827	1.05501			8.84515e-05	1.45103	0.964622	0.970474			0.000108952	1.77566	1.22776	1.1469			Fit OK
K13789	0	0.147388		7.9456e-05	1.60121	1.12962	1.02886			7.34057e-05	1.48945	1.00465	0.935343			8.60049e-05	1.72136	1.27015	1.13172			Fit OK
K01546	0	0.328533		0.000297698	1.59605	1.06652	1.03993			0.000285033	1.51071	0.993242	0.975656			0.000310926	1.68621	1.14521	1.10845			Fit OK
K11749	0	0.128026		7.24725e-05	1.59497	1.12681	0.976966			6.63807e-05	1.45131	0.976953	0.859435			7.91234e-05	1.75284	1.29966	1.11057			Fit OK
K01223	0	0.0370579		8.80169e-05	1.59323	0.981185	1.17157			7.28328e-05	1.44527	0.796685	0.863889			0.000106367	1.75633	1.20841	1.58883			Fit OK
K12410	0	0.0467417		9.26922e-05	1.59316	1.1972	1.08097			8.65085e-05	1.44451	1.06005	0.992624			9.9318e-05	1.75712	1.35208	1.17719			Fit OK
K00052	0	0.0311375		0.000131412	1.59264	1.14467	1.05668			0.000123487	1.43959	1.05047	0.984089			0.000139845	1.76196	1.24732	1.13462			Fit OK
K00615	1.96509e-14	0.0745209		0.000382651	1.58396	1.19316	1.10247			0.000356891	1.41197	1.03077	0.996872			0.00041027	1.77691	1.38114	1.21925			Fit OK
K03666	2.5892e-06	0.522903		2.32516e-06	1.5756	0.929558	0.89293			1.9774e-06	1.32148	0.79035	0.755276			2.73408e-06	1.87859	1.09329	1.05567			Fit OK
K01714	8.25611e-11	0.224018		0.000121028	1.56774	1.15212	1.0658			0.000111346	1.3738	0.998316	0.973393			0.000131553	1.78906	1.32962	1.16697			Fit OK
K02343	4.60472e-09	0.117798		0.000204806	1.56534	1.16706	1.08152			0.000191111	1.35119	1.02591	0.967601			0.000219481	1.81342	1.32764	1.20886			Fit OK
K03572	0	0.462638		0.000148383	1.56478	1.11182	1.00247			0.000137376	1.42389	0.958626	0.893727			0.000160272	1.71961	1.2895	1.12445			Fit OK
K02939	6.80256e-09	0.305728		5.39569e-05	1.56307	1.15896	1.06323			4.9043e-05	1.34956	0.979477	0.944272			5.93632e-05	1.81036	1.37134	1.19717			Fit OK
K00793	0	0.204095		4.999e-05	1.56274	1.1446	1.07909			4.51571e-05	1.42244	1.0013	0.945252			5.534e-05	1.71689	1.30841	1.23187			Fit OK
K00937	1.40314e-06	0.202991		0.000205327	1.55997	1.18727	1.12403			0.000183231	1.30498	1.00288	0.955447			0.000230088	1.86479	1.40556	1.32235			Fit OK
K03614	0	0.0712369		8.56716e-05	1.55907	1.16165	1.01283			8.05122e-05	1.44139	1.0411	0.922784			9.11617e-05	1.68635	1.29617	1.11166			Fit OK
K06901	0	0.812236		0.000169206	1.557	1.03686	1.03881			0.000155537	1.43314	0.913872	0.937221			0.000184077	1.69156	1.17639	1.15141			Fit OK
K11071	0	0.122684		6.52551e-05	1.55584	1.11316	0.990217			6.06555e-05	1.46312	0.990146	0.910533			7.02035e-05	1.65444	1.25146	1.07688			Fit OK
K01269	5.51646e-07	0.217295		6.91929e-05	1.55279	1.23134	1.1387			6.06456e-05	1.31571	1.00526	0.918062			7.89448e-05	1.8326	1.50826	1.41236			Fit OK
K09810	3.33067e-16	0.305687		3.04291e-05	1.55134	1.17134	1.05612			2.60815e-05	1.40978	0.938672	0.848019			3.55013e-05	1.70711	1.46167	1.3153			Fit OK
K06881	1.28657e-06	0.482578		5.05273e-05	1.55038	1.16896	1.05544			4.43581e-05	1.30646	0.936676	0.887366			5.75544e-05	1.83983	1.45884	1.25534			Fit OK
K01434	0	0.480114		6.6878e-07	1.55005	0.869687	0.937941			5.84098e-07	1.40939	0.715776	0.758385			7.65739e-07	1.70475	1.05669	1.16001			Fit OK
K01222	1.94507e-07	0.691163		7.3286e-06	1.54904	1.03092	1.18822			5.81836e-06	1.32598	0.793695	0.828863			9.23084e-06	1.80962	1.33906	1.70339			Fit OK
K15330	2.0171e-06	0.727433		1.17806e-05	1.54894	0.928624	0.906195			1.00662e-05	1.31476	0.786799	0.678132			1.3787e-05	1.82484	1.09602	1.21096			Fit OK
K00604	8.43769e-15	0.0300868		8.96512e-05	1.54756	1.17836	1.09922			8.46685e-05	1.39068	1.04726	1.02008			9.49272e-05	1.72213	1.32588	1.1845			Fit OK
K13038	6.26166e-14	0.237338		0.000126668	1.54534	1.11982	1.03449			0.000118745	1.38544	1.0006	0.949617			0.000135119	1.72368	1.25326	1.12695			Fit OK
K04758	2.64082e-08	0.114545		2.32979e-05	1.54268	1.2212	1.17119			2.0221e-05	1.33707	1.01431	1.01975			2.6843e-05	1.7799	1.47029	1.34512			Fit OK
K01733	1.71109e-11	0.299943		0.000176021	1.54164	1.04859	0.953056			0.000164253	1.3649	0.959692	0.866144			0.000188633	1.74128	1.14573	1.04869			Fit OK
K03458	8.35998e-14	0.231606		0.000174571	1.53875	1.14644	1.06117			0.00016156	1.38213	0.99276	0.935329			0.000188629	1.71312	1.32391	1.20394			Fit OK
K09013	0	0.161744		0.000116923	1.53799	1.09248	0.996709			0.000109636	1.42938	0.997734	0.931645			0.000124694	1.65487	1.19622	1.06632			Fit OK
K03625	1.10345e-12	0.414127		3.13825e-05	1.5373	1.14919	1.01727			2.87228e-05	1.37367	0.965532	0.899097			3.42884e-05	1.72041	1.36778	1.15098			Fit OK
K06180	0	0.39979		0.000202602	1.53592	1.09008	1.00938			0.000189611	1.42999	0.96981	0.919409			0.000216483	1.6497	1.22527	1.10815			Fit OK
K01040	3.13406e-07	0.966329		1.21355e-05	1.53454	0.973261	1.0056			1.0301e-05	1.32039	0.802151	0.815751			1.42966e-05	1.78342	1.18087	1.23962			Fit OK
K03797	8.2955e-10	0.241251		0.000165317	1.53369	1.06296	0.937474			0.000148748	1.34719	0.901482	0.813771			0.000183731	1.74601	1.25337	1.07998			Fit OK
K01924	0	0.168782		0.000167231	1.53254	1.12647	1.05387			0.00015637	1.41836	1.01253	0.975878			0.000178846	1.65591	1.25323	1.13809			Fit OK
K02823	8.76521e-13	0.0175735		6.22741e-05	1.53221	1.20053	1.07606			5.84505e-05	1.36634	1.07326	0.990954			6.63479e-05	1.71822	1.34288	1.16848			Fit OK
K02895	7.96766e-08	0.354007		3.01203e-05	1.53208	1.17445	1.05807			2.72977e-05	1.32049	0.971776	0.944853			3.32346e-05	1.77757	1.41939	1.18486			Fit OK
K00177	1.6528e-07	0.522598		4.30653e-05	1.52875	0.983032	0.920352			3.77199e-05	1.31622	0.782815	0.788186			4.91682e-05	1.77561	1.23446	1.07468			Fit OK
K00057	0	0.180449		0.000129841	1.52106	1.11192	1.0197			0.000122351	1.40328	1.00876	0.936911			0.000137789	1.64872	1.22563	1.1098			Fit OK
K03978	0	0.427157		6.44583e-05	1.51919	1.10116	1.02534			6.00894e-05	1.39709	0.971196	0.920315			6.91449e-05	1.65196	1.24852	1.14234			Fit OK
K06949	1.88738e-15	0.441176		7.99742e-05	1.51649	1.04289	0.962176			7.3604e-05	1.37454	0.930731	0.861242			8.68957e-05	1.67309	1.16856	1.07494			Fit OK
K00876	0	0.147499		0.00016479	1.51629	1.13119	1.02765			0.000153819	1.42191	1.0164	0.94121			0.000176542	1.61694	1.25893	1.12203			Fit OK
K04083	1.93609e-06	0.475931		4.37059e-05	1.51578	1.19679	1.07259			3.77279e-05	1.28453	0.931279	0.883485			5.06312e-05	1.78866	1.53799	1.30218			Fit OK
K01755	0	0.0317944		0.00021611	1.51408	1.12219	1.03442			0.000207478	1.44419	1.04364	0.987169			0.000225101	1.58736	1.20665	1.08392			Fit OK
K07462	0	0.677348		0.000181155	1.50821	1.06714	1.00764			0.000167049	1.38742	0.941172	0.917008			0.000196453	1.63953	1.20996	1.10722			Fit OK
K01278	7.05019e-10	0.442183		0.000143964	1.50716	1.06617	0.970561			0.000127795	1.33208	0.903903	0.839512			0.000162177	1.70525	1.25758	1.12207			Fit OK
K01703	0	1.65476e-06		0.000187063	1.50425	1.16783	1.10067			0.0001779	1.39505	1.1102	1.05164			0.000196699	1.62201	1.22844	1.15199			Fit OK
K12573	0	0.384776		0.000207362	1.50283	1.09791	1.0171			0.000190749	1.38006	0.971201	0.914587			0.000225423	1.63652	1.24116	1.13111			Fit OK
K03100	7.62841e-11	0.31822		0.000102156	1.4903	1.10045	0.990347			9.31391e-05	1.33062	0.944263	0.886796			0.000112046	1.66916	1.28246	1.10599			Fit OK
K09765	4.92749e-06	0.457495		5.24019e-05	1.48943	1.16759	1.0849			4.64279e-05	1.26011	0.930486	0.920506			5.91446e-05	1.76047	1.46511	1.27865			Fit OK
K00806	0	0.256573		8.8238e-05	1.48643	1.10846	1.02488			8.33684e-05	1.37188	0.999898	0.952446			9.3392e-05	1.61054	1.2288	1.10282			Fit OK
K07007	1.82874e-10	0.00828439		8.84121e-05	1.47935	1.26675	1.13634			8.14567e-05	1.31426	1.11218	1.00351			9.59615e-05	1.66518	1.44281	1.28675			Fit OK
K01547	0	0.569676		0.000435597	1.47914	1.04843	1.03653			0.000414851	1.40524	0.968976	0.976308			0.00045738	1.55692	1.13441	1.10046			Fit OK
K03816	2.22045e-15	0.729128		8.40228e-05	1.47824	1.05114	1.01639			7.89177e-05	1.34993	0.945962	0.942363			8.94581e-05	1.61874	1.16801	1.09622			Fit OK
K07133	2.88658e-14	0.000394835		0.000300509	1.47823	1.17958	1.13051			0.000287377	1.34535	1.10061	1.05935			0.000314241	1.62422	1.26422	1.20646			Fit OK
K09157	0	0.264981		0.000196326	1.47802	1.07488	1.04849			0.000187584	1.3665	0.993472	0.984497			0.000205476	1.59864	1.16295	1.11664			Fit OK
K00763	3.59405e-06	0.451942		0.000156882	1.47691	1.15795	1.09593			0.000139663	1.25754	0.939564	0.952539			0.000176225	1.73455	1.4271	1.26091			Fit OK
K01491	0	0.139591		0.000107617	1.47679	1.11084	1.01127			0.000101845	1.37478	1.00222	0.943579			0.000113717	1.58636	1.23123	1.08381			Fit OK
K01647	8.17124e-14	1.7498e-05		0.000153464	1.4762	1.27711	1.10323			0.00014414	1.33455	1.16284	1.02387			0.000163392	1.63289	1.40261	1.18875			Fit OK
K01972	2.00125e-09	0.734735		0.000249293	1.47564	1.0576	1.00249			0.000229809	1.30586	0.927111	0.907386			0.000270428	1.66749	1.20644	1.10755			Fit OK
K00548	8.53974e-11	0.258855		0.000194346	1.47414	1.09972	0.98895			0.000177936	1.31869	0.989547	0.876127			0.000212269	1.64791	1.22215	1.1163			Fit OK
K01791	0	0.572337		0.00020064	1.47388	1.07977	1.03648			0.000186835	1.37185	0.941207	0.945211			0.000215464	1.58349	1.23872	1.13656			Fit OK
K08303	2.22156e-12	0.00338546		0.000305693	1.47088	1.22413	1.11462			0.000287918	1.32259	1.09602	1.0239			0.000324565	1.6358	1.36721	1.21337			Fit OK
K02108	8.29625e-12	0.0193409		8.85182e-05	1.46644	1.20184	1.09035			8.35971e-05	1.31822	1.07196	1.00331			9.37289e-05	1.63132	1.34745	1.18494			Fit OK
K01740	0	0.0346994		0.000364565	1.46623	1.11313	1.07564			0.000340602	1.3685	1.03726	1.01108			0.000390213	1.57095	1.19455	1.14432			Fit OK
K03292	2.7561e-07	0.00231923		8.23845e-05	1.46452	1.35636	1.29088			7.20081e-05	1.27008	1.14497	1.115			9.42562e-05	1.68872	1.60677	1.49452			Fit OK
K01950	2.45959e-12	0.0146816		0.000194044	1.45976	1.16032	1.08458			0.000183855	1.31803	1.03669	1.00775			0.000204799	1.61674	1.2987	1.16727			Fit OK
K00625	0	0.459534		0.000151976	1.45547	1.07796	1.02308			0.000143034	1.37799	0.974082	0.948964			0.000161477	1.53732	1.19292	1.10298			Fit OK
K00012	0	0.323205		0.0002064	1.4543	1.07699	1.05494			0.000188505	1.34765	0.980022	0.994426			0.000225993	1.56938	1.18356	1.11914			Fit OK
K02335	0	0.292645		0.000330123	1.45374	1.10612	1.03072			0.000310539	1.338	0.994066	0.959831			0.000350942	1.57949	1.2308	1.10685			Fit OK
K03466	5.27752e-07	0.306687		0.00029336	1.44743	1.13981	1.05167			0.000272637	1.25673	0.984357	0.955256			0.000315658	1.66707	1.31981	1.15781			Fit OK
K02956	0	0.103536		6.09612e-05	1.44658	1.05592	0.975707			5.84815e-05	1.36126	0.963002	0.925715			6.35459e-05	1.53724	1.15779	1.0284			Fit OK
K00760	2.16079e-06	0.568114		6.22155e-05	1.44518	1.13301	1.06245			5.55812e-05	1.24734	0.928538	0.926241			6.96418e-05	1.6744	1.38251	1.21869			Fit OK
K01784	8.20413e-11	0.207457		0.00025392	1.44283	1.13054	1.07122			0.000238063	1.2963	0.997935	0.969158			0.000270833	1.60591	1.28077	1.18403			Fit OK
K03703	0	0.338133		0.000264475	1.44128	1.09593	1.03024			0.000248058	1.34445	0.988645	0.968037			0.000281978	1.54509	1.21487	1.09645			Fit OK
K00067	4.72122e-12	0.0356845		8.65007e-05	1.43548	1.12212	1.0987			7.9733e-05	1.30687	1.01689	1.02375			9.38429e-05	1.57675	1.23824	1.17914			Fit OK
K00611	1.37665e-07	0.338026		0.000120997	1.4325	1.12943	1.09793			0.000110572	1.26131	0.967128	0.973717			0.000132405	1.62692	1.31898	1.23799			Fit OK
K03522	0	0.296452		0.000112016	1.42097	1.10338	1.03083			0.000102733	1.32071	0.990945	0.941577			0.000122137	1.52885	1.22857	1.12855			Fit OK
K02959	0	0.399699		7.19402e-05	1.41675	1.07589	1.01298			6.73556e-05	1.32476	0.968736	0.927872			7.68369e-05	1.51513	1.1949	1.1059			Fit OK
K00215	8.34666e-13	0.0405515		0.000103619	1.41601	1.15094	1.06464			9.87338e-05	1.2904	1.05001	0.997838			0.000108746	1.55385	1.26156	1.13591			Fit OK
K04078	1.08535e-12	0.764951		5.25219e-05	1.41441	1.05618	1.01648			4.92179e-05	1.29317	0.930286	0.956252			5.60477e-05	1.54702	1.19911	1.08051			Fit OK
K00939	2.68674e-14	0.204189		0.000100552	1.41048	1.1154	1.04479			9.5029e-05	1.29723	1.00692	0.972824			0.000106397	1.53362	1.23556	1.12208			Fit OK
K03979	0	0.188756		0.000214318	1.40578	1.1031	1.03672			0.000204806	1.30869	1.00927	0.983769			0.000224272	1.51007	1.20567	1.09253			Fit OK
K00554	0	0.0819816		0.000102042	1.40539	1.11971	1.03151			9.77416e-05	1.31032	1.02875	0.965303			0.000106531	1.50736	1.2187	1.10225			Fit OK
K01000	1.9984e-15	0.135805		0.000162726	1.39975	1.11643	1.04261			0.000151908	1.29355	1.01648	0.966763			0.000174313	1.51466	1.22621	1.1244			Fit OK
K03215	0	0.43187		0.000139766	1.39927	1.07435	1.04118			0.000132137	1.33111	0.978067	0.961071			0.000147835	1.47093	1.18011	1.12797			Fit OK
K03696	2.02682e-07	0.571755		0.000270071	1.39373	1.08314	0.990598			0.000244999	1.23565	0.932807	0.900864			0.000297708	1.57203	1.2577	1.08927			Fit OK
K01710	8.19247e-11	0.8942		0.000292845	1.39344	1.02315	1.02392			0.000265451	1.27072	0.943727	0.940026			0.000323066	1.52802	1.10925	1.1153			Fit OK
K00566	3.9968e-15	0.198252		0.000130773	1.39129	1.07974	0.983086			0.000122963	1.28708	0.978464	0.903006			0.000139078	1.50395	1.19151	1.07027			Fit OK
K00973	1.95586e-08	0.814977		0.000260511	1.3871	1.0186	1.03752			0.000234318	1.24887	0.927408	0.935521			0.000289631	1.54063	1.11876	1.15064			Fit OK
K00759	2.71504e-07	0.485449		5.93786e-05	1.38595	1.07078	0.985809			5.32915e-05	1.2347	0.906048	0.870879			6.61609e-05	1.55573	1.26545	1.1159			Fit OK
K02888	9.34919e-13	0.122182		6.13719e-05	1.38108	1.13568	1.08415			5.6819e-05	1.26909	1.00496	1.01229			6.62897e-05	1.50296	1.2834	1.1611			Fit OK
K02520	3.07306e-11	0.060104		0.000110001	1.38068	1.11168	1.08439			0.000103568	1.2605	0.996215	1.02128			0.000116834	1.51232	1.24052	1.15139			Fit OK
K02563	0	0.0863724		0.000164519	1.37849	1.11194	1.07104			0.000154837	1.29002	1.02203	1.00708			0.000174806	1.47302	1.20975	1.13906			Fit OK
K03654	1.20786e-07	0.615994		0.000394656	1.37793	1.02942	0.96852			0.000360817	1.23112	0.89263	0.850695			0.000431667	1.54225	1.18716	1.10266			Fit OK
K06153	1.68085e-09	0.136105		0.00012137	1.37715	1.13015	1.08293			0.000114452	1.24486	1.006	0.993112			0.000128708	1.5235	1.26963	1.18087			Fit OK
K01409	1.29563e-13	0.285446		0.000213694	1.37552	1.08088	1.05702			0.000200646	1.27131	0.955145	0.988661			0.000227591	1.48827	1.22316	1.1301			Fit OK
K07458	7.48976e-08	0.12174		2.54628e-05	1.37128	1.00297	0.919177			2.33142e-05	1.228	0.873419	0.812431			2.78093e-05	1.53127	1.15174	1.03995			Fit OK
K00640	5.89351e-10	0.336241		8.98776e-05	1.37079	1.09831	0.996849			8.47084e-05	1.24499	0.985991	0.907094			9.53622e-05	1.50931	1.22342	1.09548			Fit OK
K03147	0	0.515201		0.000227234	1.36907	1.0433	1.03423			0.000210617	1.2791	0.964851	0.929362			0.000245163	1.46537	1.12813	1.15094			Fit OK
K04485	2.7401e-08	0.106972		0.000180693	1.36827	1.13462	1.06351			0.000168251	1.22803	1.02557	0.974056			0.000194055	1.52453	1.25526	1.16117			Fit OK
K01783	6.18469e-07	0.164933		6.11428e-05	1.36551	1.17416	1.04934			5.53067e-05	1.21284	1.01598	0.930987			6.75948e-05	1.53739	1.35697	1.18274			Fit OK
K15738	9.30815e-11	0.159447		0.000149115	1.36372	1.15933	1.03539			0.000137223	1.24736	1.01863	0.938291			0.000162038	1.49093	1.31946	1.14254			Fit OK
K01681	5.08747e-10	0.0666362		0.000335591	1.3621	1.12119	1.05323			0.000321334	1.23951	1.03236	0.990386			0.000350481	1.49682	1.21767	1.12007			Fit OK
K02015	9.60206e-09	0.0674414		0.000107916	1.36136	1.12313	1.06703			9.76955e-05	1.23056	1.01982	0.943314			0.000119206	1.50606	1.2369	1.20698			Fit OK
K00831	6.58798e-10	0.043574		0.000161605	1.35642	1.12113	1.04112			0.000155381	1.23427	1.0334	0.982983			0.000168078	1.49067	1.21631	1.1027			Fit OK
K02892	6.90537e-12	0.0694282		4.50789e-05	1.35588	1.13232	1.04347			4.17459e-05	1.24887	1.02895	0.982619			4.8678e-05	1.47205	1.24608	1.10809			Fit OK
K00791	3.24185e-14	0.206167		0.000111914	1.3536	1.10778	1.02189			0.000105479	1.25559	1.00408	0.944765			0.000118741	1.45926	1.22219	1.10531			Fit OK
K00099	1.11022e-16	0.00489475		0.000127248	1.34937	1.17065	1.07356			0.000121205	1.26074	1.07942	1.0162			0.000133593	1.44423	1.26958	1.13416			Fit OK
K02314	1.4236e-07	0.314314		0.000216336	1.34621	1.11055	1.04413			0.000203384	1.20834	0.990146	0.962708			0.000230112	1.49982	1.24559	1.13245			Fit OK
K01890	1.06038e-09	0.277923		0.000287941	1.34487	1.11459	1.03604			0.000271211	1.22735	0.987514	0.966869			0.000305703	1.47364	1.25803	1.11015			Fit OK
K07137	3.48032e-11	0.0937711		0.000313792	1.34164	1.10164	1.03952			0.000299148	1.23528	1.01458	0.967451			0.000329152	1.45716	1.19619	1.11695			Fit OK
K03168	8.69409e-08	0.354255		0.000359517	1.33884	1.10093	1.03211			0.000337414	1.20691	0.985888	0.963523			0.000383068	1.48519	1.2294	1.10559			Fit OK
K00928	8.73379e-12	0.17503		0.000210975	1.3344	1.10698	1.04221			0.00020132	1.23144	1.01077	0.981108			0.000221093	1.44597	1.21235	1.10712			Fit OK
K00761	1.83603e-06	0.0527284		0.000103195	1.3285	1.16063	1.09524			9.70995e-05	1.18532	1.03663	1.01277			0.000109673	1.48898	1.29946	1.18441			Fit OK
K05592	5.5504e-10	0.277533		0.000179454	1.31874	1.10207	1.01913			0.000163707	1.21464	0.97441	0.914828			0.000196716	1.43177	1.24646	1.13532			Fit OK
K01591	9.08826e-07	0.000196695		0.000140283	1.31778	1.18455	1.10693			0.00013291	1.18281	1.08774	1.04972			0.000148065	1.46816	1.28996	1.16725			Fit OK
K02968	4.09434e-07	0.460526		4.51611e-05	1.31544	1.07223	1.04827			4.22835e-05	1.18927	0.954358	0.964296			4.82346e-05	1.45499	1.20466	1.13955			Fit OK
K03110	2.64955e-12	0.246159		0.000149347	1.31498	1.08585	1.01596			0.000141748	1.22097	0.996274	0.951419			0.000157355	1.41623	1.18348	1.08487			Fit OK
K06158	1.91291e-13	0.661134		0.000305639	1.31377	1.05005	1.00098			0.000286122	1.22624	0.951238	0.920996			0.000326489	1.40755	1.15912	1.0879			Fit OK
K00945	4.53796e-11	0.169795		7.17046e-05	1.31163	1.11936	1.021			6.55338e-05	1.21437	0.990682	0.920329			7.84565e-05	1.41669	1.26476	1.13269			Fit OK
K00847	1.44276e-06	0.727643		9.38852e-05	1.30419	0.967164	0.945949			8.62191e-05	1.1789	0.84646	0.84075			0.000102233	1.44279	1.10508	1.06431			Fit OK
K00226	2.36338e-08	0.0655009		0.00016887	1.30295	1.13039	1.04756			0.000160577	1.18948	1.03706	0.987977			0.000177592	1.42725	1.23211	1.11074			Fit OK
K02600	0	0.320459		0.000210922	1.30228	1.0566	0.995761			0.000198989	1.23148	0.968164	0.933377			0.000223572	1.37715	1.15311	1.06232			Fit OK
K00602	0	0.114367		0.000326021	1.30142	1.08122	1.04609			0.000312398	1.23784	1.01203	0.99968			0.000340239	1.36827	1.15514	1.09466			Fit OK
K01883	0	0.137131		0.000283303	1.29857	1.09963	1.03527			0.000269282	1.22958	1.01701	0.979357			0.000298055	1.37144	1.18897	1.09437			Fit OK
K03664	7.79433e-08	0.111185		7.34067e-05	1.29781	1.11355	1.048			7.01087e-05	1.18348	1.0213	0.986158			7.68599e-05	1.42318	1.21414	1.11372			Fit OK
K03527	3.14964e-11	0.407364		7.46868e-05	1.29545	1.058	0.98336			6.89412e-05	1.20518	0.944933	0.906157			8.09113e-05	1.39248	1.18461	1.06714			Fit OK
K03076	0	0.348561		0.000252051	1.2944	1.08059	1.03981			0.000237937	1.22727	0.989085	0.978044			0.000267003	1.3652	1.18055	1.10547			Fit OK
K02884	0	0.230677		9.82907e-05	1.29226	1.08829	1.03047			9.32575e-05	1.22747	1.00259	0.972341			0.000103596	1.36046	1.18131	1.09207			Fit OK
K00826	0	0.765523		0.000190559	1.28907	1.03012	1.00146			0.000182807	1.2328	0.962603	0.948818			0.000198639	1.3479	1.10238	1.05702			Fit OK
K01939	3.20171e-11	0.0299208		0.000246058	1.28284	1.12602	1.0593			0.000236016	1.19544	1.03194	0.999427			0.000256526	1.37663	1.22869	1.12276			Fit OK
K01534	1.6547e-09	0.229272		0.000275637	1.28183	1.13683	1.05984			0.00025601	1.18805	1.00271	0.958004			0.000296767	1.38301	1.28889	1.1725			Fit OK
K00262	8.10634e-07	0.18391		0.000326454	1.28162	1.11351	1.02232			0.00031036	1.16405	1.00589	0.967367			0.000343383	1.41106	1.23264	1.08039			Fit OK
K04041	3.85995e-07	0.00633361		0.000202794	1.28066	1.17701	1.105			0.000187445	1.16804	1.05805	1.02444			0.000219401	1.40413	1.30933	1.1919			Fit OK
K01586	1.07701e-07	0.0399516		0.000225212	1.27687	1.12597	1.04536			0.000216423	1.16952	1.03552	0.996841			0.000234358	1.39407	1.22432	1.09624			Fit OK
K06925	3.99907e-09	0.185591		6.12065e-05	1.26898	1.12057	1.07646			5.61937e-05	1.17709	1.00852	0.986828			6.66665e-05	1.36804	1.24508	1.17422			Fit OK
K00925	1.43388e-08	0.503996		0.000184013	1.26288	1.08237	1.00651			0.000174135	1.17052	0.963325	0.937941			0.000194451	1.36253	1.21612	1.08009			Fit OK
K02994	8.21399e-12	0.211314		9.47015e-05	1.26011	1.08041	1.05519			8.83117e-05	1.18526	0.993853	0.994946			0.000101554	1.33969	1.17452	1.11907			Fit OK
K02911	2.22045e-16	0.151587		4.84118e-05	1.2582	1.07209	1.04393			4.58822e-05	1.19506	1.00399	0.984046			5.10807e-05	1.32467	1.14482	1.10745			Fit OK
K00951	4.94049e-14	0.275198		0.000400685	1.25609	1.03748	0.977207			0.000380675	1.18808	0.968233	0.931364			0.000421747	1.32798	1.11169	1.02531			Fit OK
K01940	0	0.107276		0.000262806	1.25485	1.07378	1.02067			0.000254468	1.21897	1.01462	0.990485			0.000271418	1.2918	1.13639	1.05177			Fit OK
K02528	8.81967e-08	0.0549384		0.000140348	1.25421	1.12985	1.06947			0.000131881	1.1569	1.03114	1.00926			0.000149358	1.35971	1.238	1.13326			Fit OK
K01808	9.78495e-12	0.241906		5.82151e-05	1.24944	1.06162	0.963582			5.58482e-05	1.17679	0.994154	0.904801			6.06824e-05	1.32658	1.13366	1.02618			Fit OK
K03737	3.26119e-10	0.0603389		0.000823542	1.24678	1.0786	1.0675			0.000784911	1.16949	0.971287	1.01428			0.000864074	1.32918	1.19777	1.12351			Fit OK
K02337	4.51907e-09	0.129028		0.000573185	1.2465	1.10865	1.03556			0.000548519	1.16104	1.01644	0.983684			0.00059896	1.33826	1.20921	1.09016			Fit OK
K03617	1.30697e-11	0.0839929		7.77477e-05	1.246	1.11394	0.99503			7.37535e-05	1.17351	1.02581	0.918766			8.19582e-05	1.32296	1.20964	1.07762			Fit OK
K00278	4.06589e-08	0.232648		0.000181189	1.24453	1.11045	1.05055			0.000168102	1.15681	0.998878	0.952239			0.000195295	1.3389	1.23449	1.15901			Fit OK
K00874	1.18636e-09	0.0282586		0.00017606	1.24296	1.1411	1.06379			0.000164859	1.16245	1.02553	0.983603			0.000188022	1.32905	1.26969	1.15052			Fit OK
K02876	0	0.073614		0.000112959	1.24165	1.10926	1.05232			0.000106835	1.18451	1.02615	0.998271			0.000119434	1.30155	1.19909	1.10931			Fit OK
K14441	2.39875e-12	0.147503		0.000155576	1.24053	1.08876	1.00712			0.000149439	1.17092	1.01308	0.948194			0.000161965	1.31429	1.17009	1.06972			Fit OK
K03650	2.81482e-07	0.292655		0.000150981	1.23706	1.12044	1.05273			0.000138138	1.14574	0.992413	0.941548			0.000165018	1.33565	1.26499	1.17703			Fit OK
K03924	1.01811e-06	0.0847715		0.000114929	1.23228	1.14871	1.04551			0.000105106	1.13505	1.01206	0.912494			0.00012567	1.33784	1.3038	1.19791			Fit OK
K01867	1.50084e-09	0.137019		0.000226317	1.23024	1.09025	1.04509			0.000217441	1.15329	1.00401	1.00078			0.000235556	1.31232	1.18389	1.09136			Fit OK
K01923	1.21029e-11	0.0892769		0.000191388	1.22489	1.08478	1.04732			0.00018417	1.15858	1.01227	0.99427			0.00019889	1.29498	1.16247	1.1032			Fit OK
K01872	7.77145e-12	0.191298		0.000421548	1.22396	1.09476	1.03564			0.000402811	1.15831	1.00471	0.985162			0.000441156	1.29333	1.19288	1.0887			Fit OK
K01689	4.55581e-06	0.553074		0.000203273	1.21538	0.990237	0.968378			0.000192026	1.12519	0.898254	0.907946			0.000215179	1.31279	1.09164	1.03283			Fit OK
K02871	5.09686e-10	0.170954		0.000106021	1.21174	1.10872	1.05155			0.00010026	1.14445	1.00821	0.997672			0.000112112	1.28299	1.21926	1.10833			Fit OK
K04759	1.36852e-06	0.00891739		0.000656007	1.21009	1.12814	1.09386			0.000625819	1.12461	1.03861	1.0366			0.000687652	1.30208	1.22539	1.15429			Fit OK
K07478	1.27518e-07	0.599189		0.000247321	1.21003	1.05196	1.00704			0.00023915	1.13159	0.967488	0.963887			0.000255771	1.2939	1.14381	1.05212			Fit OK
K01885	6.61054e-08	0.00634229		0.000289264	1.20774	1.13309	1.07909			0.000275309	1.13083	1.06061	1.02079			0.000303926	1.28988	1.21052	1.14072			Fit OK
K06217	1.2076e-07	0.101057		0.000145819	1.2029	1.08688	1.03084			0.000141397	1.12572	1.01265	0.987268			0.000150379	1.28538	1.16656	1.07633			Fit OK
K02986	7.90161e-07	0.37733		0.000125108	1.20247	1.09072	1.04877			0.000117458	1.12245	0.96603	0.98398			0.000133257	1.2882	1.23149	1.11783			Fit OK
K02902	3.25924e-10	0.942472		5.53524e-05	1.20105	1.01538	1.00985			5.25987e-05	1.13869	0.944687	0.944862			5.82502e-05	1.26682	1.09136	1.0793			Fit OK
K00266	3.57597e-10	0.298855		0.000424255	1.19153	1.03813	0.995011			0.000401061	1.13212	0.975377	0.933764			0.000448792	1.25407	1.10492	1.06028			Fit OK
K03723	6.05753e-06	0.342682		0.000470902	1.19044	1.07583	1.02496			0.000447151	1.10812	0.986571	0.969448			0.000495913	1.27888	1.17317	1.08366			Fit OK
K07456	1.33556e-06	0.234278		0.000263764	1.19004	1.11643	1.01942			0.000248785	1.1126	1.00167	0.940028			0.000279644	1.27287	1.24435	1.10553			Fit OK
K03106	2.98961e-06	0.251739		0.000263566	1.18492	1.0787	1.00142			0.000252246	1.10617	0.991569	0.950711			0.000275393	1.26928	1.17349	1.05483			Fit OK
K02519	1.98399e-07	0.20974		0.000445927	1.18284	1.08068	1.01831			0.000427882	1.11324	1.00532	0.971072			0.000464733	1.25679	1.16169	1.06784			Fit OK
K00609	3.19887e-11	0.217597		0.000184754	1.18144	1.07861	1.02682			0.000178446	1.12784	0.991823	0.98799			0.000191285	1.23759	1.173	1.06718			Fit OK
K06168	2.36981e-07	0.0371226		0.000225047	1.17783	1.11869	1.05407			0.000214939	1.10873	1.03974	1.00332			0.000235632	1.25122	1.20363	1.10739			Fit OK
K00133	0	0.135201		0.00025008	1.17746	1.05378	1.00915			0.000243819	1.13625	1.0044	0.976386			0.000256502	1.22015	1.10559	1.04302			Fit OK
K01887	5.2673e-09	0.317608		0.000322197	1.1722	1.07549	1.01529			0.000309187	1.11395	0.992908	0.963716			0.000335755	1.2335	1.16494	1.06962			Fit OK
K02933	6.16593e-10	0.145943		0.000116912	1.1718	1.08844	1.05005			0.00011005	1.11738	1.01136	0.992701			0.000124202	1.22888	1.1714	1.11072			Fit OK
K01810	1.70054e-08	0.124064		0.000302514	1.16957	1.1008	1.03863			0.000290434	1.10943	1.01208	0.99747			0.000315096	1.23298	1.19731	1.08148			Fit OK
K01892	1.44642e-08	0.497907		0.000238341	1.1661	1.05339	1.00286			0.000227524	1.10835	0.976314	0.944652			0.000249673	1.22685	1.13655	1.06466			Fit OK
K01952	1.0425e-13	0.113592		0.000741237	1.16501	1.07095	1.03319			0.000716836	1.12154	1.01054	0.991012			0.000766468	1.21016	1.13498	1.07717			Fit OK
K01358	6.69381e-06	0.0834222		0.000189999	1.16139	1.0649	1.04376			0.000184547	1.09268	1.01707	1.00017			0.000195611	1.23441	1.11497	1.08926			Fit OK
K03624	1.34615e-07	0.0751228		0.000116858	1.15885	1.10394	1.03327			0.000109812	1.10052	1.01401	0.970161			0.000124357	1.22027	1.20184	1.10049			Fit OK
K00767	2.76514e-09	0.0296566		0.000126121	1.15823	1.12005	1.06884			0.000120129	1.10394	1.03686	1.01249			0.000132412	1.2152	1.2099	1.12834			Fit OK
K00790	6.80061e-06	0.137176		0.00028955	1.14767	1.09605	1.03798			0.000277937	1.08336	1.01588	0.987457			0.000301649	1.21579	1.18255	1.09109			Fit OK
K02112	4.37428e-14	0.0141932		0.000339993	1.14324	1.04986	1.05697			0.00032942	1.10734	1.01602	1.02408			0.000350906	1.1803	1.08482	1.0909			Fit OK
K01866	5.41789e-14	0.216853		0.000305933	1.13422	1.07725	1.02513			0.000294919	1.09916	1.00358	0.978544			0.000317358	1.1704	1.15633	1.07393			Fit OK
K02111	4.72832e-07	0.000886894		0.000330694	1.13421	1.071	1.06014			0.000319377	1.08387	1.01749	1.03231			0.000342411	1.18689	1.12733	1.08872			Fit OK
K00762	8.97456e-10	0.0217232		0.000156209	1.13319	1.06311	1.05151			0.000152012	1.0907	1.00782	1.01964			0.000160522	1.17732	1.12144	1.08438			Fit OK
K03438	8.66784e-11	0.032446		0.000196915	1.12553	1.10378	1.05753			0.000187837	1.08919	1.02481	1.02062			0.000206431	1.16308	1.18885	1.09576			Fit OK
K02996	3.12666e-06	0.00036008		0.000122141	1.11782	1.07182	1.05741			0.000119291	1.06893	1.01922	1.03172			0.00012506	1.16895	1.12713	1.08374			Fit OK
K01933	1.92102e-12	0.154329		0.00022794	1.11515	1.04554	1.02486			0.000221539	1.0842	1.00679	0.990684			0.000234526	1.14699	1.08578	1.06021			Fit OK
K02836	1.82005e-06	0.0882413		0.000252361	1.10527	1.06861	1.02958			0.000245225	1.06257	1.01132	0.991855			0.000259706	1.14968	1.12915	1.06873			Fit OK
K01874	4.48439e-09	0.177068		0.000486409	1.10449	1.06635	1.03265			0.000470528	1.07042	1.00418	0.998622			0.000502827	1.13964	1.13237	1.06783			Fit OK
K02952	3.80972e-07	0.237347		0.000118147	1.10136	1.06035	1.01683			0.000112484	1.06371	0.984745	0.962033			0.000124095	1.14034	1.14175	1.07474			Fit OK
K02355	4.02948e-07	0.146726		0.000965704	1.06961	1.05537	1.03171			0.000939045	1.04393	0.991732	1.0014			0.00099312	1.09592	1.1231	1.06294			Fit OK
K02878	6.58943e-06	0.635435		0.000153342	0.955025	1.03681	1.0145			0.000148167	0.937773	0.968602	0.9738			0.000158698	0.972594	1.10982	1.05691			Fit OK
K02992	1.58812e-07	0.529395		0.000161389	0.945009	1.03954	1.01619			0.000156302	0.92688	0.97872	0.982191			0.000166641	0.963492	1.10414	1.05137			Fit OK
K04043	1.51778e-06	0.178876		0.000555987	0.936872	1.04391	1.0099			0.000546113	0.914742	1.00457	0.990727			0.00056604	0.959537	1.0848	1.02944			Fit OK
K03043	5.55112e-16	0.5863		0.00111699	0.925442	1.03202	1.01317			0.00108455	0.909564	0.981185	0.981717			0.00115041	0.941597	1.08549	1.04562			Fit OK
K02874	5.39302e-12	0.102644		0.000159276	0.921538	1.04225	1.04484			0.0001546	0.901579	0.989504	1.01015			0.000164094	0.94194	1.09781	1.08072			Fit OK
K01951	1.05151e-07	0.349892		0.000537444	0.917621	1.02527	1.0234			0.000523812	0.890804	0.972431	0.996776			0.00055143	0.945245	1.08099	1.05074			Fit OK
K00927	0	0.882516		0.000332599	0.913541	1.01008	0.99519			0.000322696	0.89678	0.955853	0.963452			0.000342805	0.930614	1.06738	1.02797			Fit OK
K02950	9.12381e-13	0.527629		0.000178961	0.911466	1.0284	1.02402			0.000171209	0.890318	0.978641	0.988649			0.000187064	0.933116	1.08069	1.06065			Fit OK
K02965	1.30285e-12	0.523272		9.93559e-05	0.904764	0.980815	0.972944			9.62781e-05	0.881567	0.935966	0.930761			0.000102532	0.928571	1.02781	1.01704			Fit OK
K03596	0	0.675972		0.000511516	0.903932	1.02031	1.00254			0.000497982	0.887842	0.973578	0.970856			0.000525417	0.920313	1.06928	1.03526			Fit OK
K02948	0	0.227383		0.000158683	0.902143	1.04088	1.02955			0.000155021	0.8889	0.997326	1.00013			0.000162432	0.915582	1.08634	1.05984			Fit OK
K06969	1.45203e-08	0.0677755		0.000249631	0.891563	1.0858	1.05594			0.000238325	0.859193	1.01948	0.99855			0.000261474	0.925153	1.15644	1.11663			Fit OK
K15633	5.73297e-12	0.182763		0.000345386	0.887842	1.05719	1.00978			0.000331828	0.860246	0.988376	0.954495			0.000359499	0.916324	1.1308	1.06826			Fit OK
K02913	0	0.613836		7.03355e-05	0.882416	1.01927	0.996685			6.71697e-05	0.861055	0.947627	0.948344			7.36505e-05	0.904308	1.09633	1.04749			Fit OK
K00656	1.21695e-06	0.453638		0.000672486	0.882207	1.03884	1.03882			0.000642062	0.841479	0.963947	0.984602			0.000704352	0.924906	1.11955	1.09603			Fit OK
K02954	2.20522e-07	0.0328273		8.4584e-05	0.827395	0.985556	0.951644			8.05779e-05	0.772716	0.906886	0.894393			8.87892e-05	0.885943	1.07105	1.01256			Fit OK
K03340	6.0885e-06	0.423337		0.000157285	0.825712	0.919653	0.946738			0.000147124	0.765115	0.814607	0.877032			0.000168148	0.891108	1.03824	1.02198			Fit OK
K03648	9.47753e-12	0.398596		8.54425e-05	0.822159	0.974699	0.945214			8.06103e-05	0.780555	0.90606	0.880299			9.05643e-05	0.865981	1.04854	1.01492			Fit OK
K01770	2.17315e-10	0.66641		8.26505e-05	0.816153	1.04432	1.04434			7.77517e-05	0.771677	0.958576	0.954185			8.78581e-05	0.863192	1.13774	1.14302			Fit OK
K03628	6.66134e-16	0.10579		0.000228692	0.795781	1.04633	1.0043			0.000220742	0.754378	0.998661	0.94013			0.000236928	0.839456	1.09627	1.07284			Fit OK
K03496	1.14597e-12	0.100934		0.000347252	0.782124	0.99752	1.04073			0.00033493	0.733302	0.95815	0.9792			0.000360028	0.834196	1.03851	1.10612			Fit OK
K02919	0	0.0762412		4.24109e-05	0.778858	1.00551	1.04365			4.04764e-05	0.742145	0.929146	0.995597			4.44378e-05	0.817388	1.08816	1.09402			Fit OK
K00610	0	0.748626		3.65857e-05	0.778131	1.02327	0.995126			3.40087e-05	0.739343	0.935043	0.887712			3.9358e-05	0.818954	1.11983	1.11554			Fit OK
K00290	3.17257e-08	0.865534		0.000198629	0.76442	0.967884	0.997633			0.000183902	0.700495	0.857692	0.89576			0.000214535	0.834177	1.09223	1.11109			Fit OK
K03465	5.24933e-07	0.074884		3.39257e-05	0.748667	1.10206	1.13611			3.18023e-05	0.672353	1.01294	1.0343			3.61908e-05	0.833644	1.19903	1.24795			Fit OK
K03497	1.95745e-10	0.0787317		0.00032909	0.742872	1.05137	0.984774			0.000302657	0.682673	0.952524	0.918093			0.000357832	0.808378	1.16047	1.0563			Fit OK
K01750	7.03108e-07	0.34499		7.81685e-06	0.729096	1.27589	1.18416			6.54209e-06	0.64906	0.969071	0.895787			9.34002e-06	0.819001	1.67984	1.56536			Fit OK
K00100	0	0.00499036		7.98599e-05	0.720651	0.81102	0.863525			7.44454e-05	0.691847	0.72497	0.801534			8.56682e-05	0.750654	0.907284	0.930309			Fit OK
K01468	2.69112e-08	0.390092		5.29796e-05	0.713716	0.885007	0.969303			4.77336e-05	0.641374	0.764801	0.890482			5.88022e-05	0.794217	1.02411	1.0551			Fit OK
K10441	1.69441e-06	0.10862		4.63074e-05	0.702572	0.910412	1.09812			3.78566e-05	0.611726	0.759644	0.895099			5.66447e-05	0.80691	1.0911	1.3472			Fit OK
K00986	1.11022e-16	0.223581		4.44822e-06	0.687979	1.05096	1.313			3.83598e-06	0.629591	0.91013	0.999688			5.15818e-06	0.751782	1.21358	1.7245			Fit OK
K05833	1.77935e-08	0.225023		0.000100347	0.685907	0.860502	0.964565			9.25663e-05	0.603585	0.732698	0.862721			0.000108782	0.779456	1.0106	1.07843			Fit OK
K02303	5.6106e-10	0.1772		4.2051e-06	0.680108	1.00659	1.07654			3.86032e-06	0.60761	0.901843	0.948106			4.58067e-06	0.761255	1.12351	1.22238			Fit OK
K02474	0	0.140757		3.23577e-05	0.674257	1.15269	1.03353			2.90401e-05	0.620006	1.00842	0.921151			3.60544e-05	0.733254	1.31759	1.15962			Fit OK
K03321	3.51655e-06	0.731654		0.00016614	0.67347	0.982745	0.941771			0.00014811	0.578553	0.81703	0.808727			0.000186365	0.783958	1.18207	1.0967			Fit OK
K00558	1.11022e-15	0.290132		0.000192443	0.671188	0.872207	0.969965			0.000180834	0.617106	0.756148	0.850499			0.000204797	0.730009	1.00608	1.10621			Fit OK
K01753	5.24857e-08	0.635584		2.12823e-05	0.669593	0.943724	0.903337			1.93496e-05	0.585296	0.841806	0.738755			2.3408e-05	0.766031	1.05798	1.10459			Fit OK
K00850	0	0.50901		0.000412205	0.639784	1.02263	1.03526			0.000394072	0.59272	0.940182	0.977073			0.000431172	0.690585	1.11231	1.09692			Fit OK
K01507	2.9976e-15	0.333187		0.000349689	0.636603	1.04913	1.05395			0.000333207	0.571449	0.963737	0.99245			0.000366986	0.709185	1.14209	1.11927			Fit OK
K01299	1.90381e-12	0.469701		2.27901e-05	0.632948	0.945129	1.07168			1.91708e-05	0.561601	0.770583	0.889048			2.70927e-05	0.713358	1.15921	1.29182			Fit OK
K03768	6.59629e-07	0.676028		0.000137779	0.632675	0.933075	0.954173			0.000127538	0.536346	0.821003	0.847047			0.000148842	0.746304	1.06045	1.07485			Fit OK
K06201	2.11557e-06	3.27626e-05		2.7537e-05	0.631187	0.697937	0.834637			2.45861e-05	0.525759	0.61196	0.763208			3.08421e-05	0.757755	0.795993	0.912752			Fit OK
K00198	3.10688e-06	0.0126323		3.02075e-05	0.630344	1.09256	1.41569			2.57114e-05	0.523355	0.894885	1.11197			3.54899e-05	0.759205	1.33391	1.80237			Fit OK
K10541	1.28057e-06	0.30397		8.37057e-05	0.62818	1.01326	1.10488			7.43756e-05	0.525039	0.815353	0.947537			9.42061e-05	0.751584	1.2592	1.28834			Fit OK
K11690	7.16531e-07	0.00191525		2.17945e-05	0.626268	1.18324	1.38698			2.04251e-05	0.521424	1.03978	1.16443			2.32557e-05	0.752195	1.3465	1.65207			Fit OK
K00097	0	0.00901552		5.70524e-05	0.623186	0.897118	0.900232			5.38381e-05	0.568816	0.831651	0.84357			6.04587e-05	0.682754	0.967739	0.9607			Fit OK
K00336	6.57141e-12	0.966741		0.000140005	0.622604	0.998225	1.00982			0.000125916	0.548777	0.863296	0.910012			0.000155669	0.706362	1.15424	1.12058			Fit OK
K01745	5.8958e-10	0.0919983		9.25577e-05	0.622473	0.85211	0.88761			8.16205e-05	0.544062	0.733192	0.808565			0.00010496	0.712185	0.990317	0.974382			Fit OK
K02124	4.26424e-10	0.521984		4.03786e-05	0.622288	0.921867	0.983651			3.70668e-05	0.54194	0.816455	0.870543			4.39862e-05	0.714549	1.04089	1.11145			Fit OK
K02120	3.78677e-10	0.582537		5.42556e-05	0.620866	0.923956	0.99863			4.89001e-05	0.539604	0.792443	0.85678			6.01976e-05	0.714366	1.0773	1.16397			Fit OK
K03170	2.02061e-14	3.06143e-06		2.01825e-07	0.620106	1.18192	1.58169			1.71406e-07	0.552651	0.845596	1.3278			2.37643e-07	0.695793	1.65201	1.88412			Fit OK
K01583	1.19999e-07	0.0696728		2.85471e-06	0.610484	0.88834	1.05632			2.49696e-06	0.51311	0.753127	0.885092			3.26372e-06	0.726336	1.04783	1.26066			Fit OK
K01818	2.3698e-09	0.108797		0.000111882	0.60831	0.846938	0.957118			9.30646e-05	0.523272	0.717004	0.813406			0.000134503	0.707167	1.00042	1.12622			Fit OK
K03169	0	0.445082		0.0007437	0.605456	1.02089	0.982326			0.000693401	0.571322	0.934716	0.907034			0.000797649	0.641629	1.11502	1.06387			Fit OK
K09002	8.59263e-07	0.12408		1.63739e-06	0.604939	1.02566	1.23143			1.26937e-06	0.502777	0.801197	0.988308			2.11211e-06	0.72786	1.31302	1.53435			Fit OK
K07576	3.50252e-10	0.824186		7.9223e-05	0.602745	1.02866	1.03613			7.37192e-05	0.518355	0.887397	0.941862			8.51376e-05	0.700875	1.19242	1.13984			Fit OK
K00929	6.37245e-07	0.0327398		3.84771e-05	0.60154	1.03147	1.13798			3.38738e-05	0.500299	0.827362	0.976384			4.37059e-05	0.723268	1.28594	1.32633			Fit OK
K07052	2.57128e-13	0.486931		2.94874e-05	0.598689	0.871202	0.880824			2.57628e-05	0.528219	0.719417	0.703553			3.37506e-05	0.678559	1.05501	1.10276			Fit OK
K07175	0	0.589517		3.47929e-05	0.597741	0.92532	0.908364			3.19405e-05	0.541449	0.793006	0.776245			3.79001e-05	0.659886	1.07971	1.06297			Fit OK
K01493	2.49911e-13	0.223939		0.000130255	0.596539	0.909075	0.950815			0.000121998	0.524362	0.817018	0.864441			0.000139072	0.678652	1.0115	1.04582			Fit OK
K02414	1.40927e-06	0.00815923		1.54272e-06	0.595221	0.64209	0.634598			1.0538e-06	0.492927	0.411228	0.459769			2.2585e-06	0.718745	1.00255	0.875907			Fit OK
K00757	0	0.0150566		0.000102967	0.592475	0.983901	1.07977			9.55875e-05	0.534494	0.891442	1.0062			0.000110916	0.656745	1.08595	1.15871			Fit OK
K01880	0	0.861809		0.000388285	0.591981	0.99173	0.968474			0.000360641	0.535439	0.88479	0.860953			0.000418047	0.654494	1.1116	1.08942			Fit OK
K02117	2.40331e-10	0.450032		0.000186036	0.591042	0.937778	1.03971			0.000167517	0.50603	0.808095	0.895347			0.000206601	0.690336	1.08827	1.20735			Fit OK
K02031,ko:K02034	4.89499e-07	0.0952355		4.54474e-07	0.590325	0.658298	0.815231			3.7699e-07	0.486553	0.478819	0.612978			5.47885e-07	0.716231	0.905052	1.08422			Fit OK
K12287	3.9223e-08	0.240879		3.34988e-07	0.589805	0.832851	1.03849			2.79534e-07	0.492395	0.633737	0.784666			4.01444e-07	0.706486	1.09452	1.37442			Fit OK
K01492	1.296e-07	0.209625		4.1442e-05	0.586942	0.845775	0.870402			3.6708e-05	0.489764	0.712102	0.755076			4.67865e-05	0.703403	1.00454	1.00334			Fit OK
K05777	1.01617e-09	0.469058		3.59846e-06	0.582724	1.1219	1.23814			2.94107e-06	0.49924	0.821241	0.929037			4.40279e-06	0.680169	1.53262	1.65007			Fit OK
K03117	2.85198e-09	0.291358		1.89879e-06	0.577035	0.93384	0.833968			1.68979e-06	0.489089	0.754742	0.687109			2.13364e-06	0.680795	1.15544	1.01221			Fit OK
K13541	9.76045e-11	0.0205883		1.0287e-06	0.575696	0.896251	1.15936			8.35513e-07	0.49122	0.685608	0.914297			1.26657e-06	0.674699	1.17161	1.47012			Fit OK
K03420	1.37496e-06	0.00926677		1.62549e-07	0.568552	0.60168	1.00624			1.33236e-07	0.461124	0.44043	0.791591			1.98311e-07	0.701008	0.821968	1.27908			Fit OK
K00257	9.32213e-11	0.000173787		4.40679e-05	0.563733	0.73475	0.791025			4.01894e-05	0.483319	0.611187	0.720823			4.83207e-05	0.657526	0.883294	0.868065			Fit OK
K07979	9.56917e-09	0.0823824		2.93788e-05	0.56211	1.18988	1.11396			2.58358e-05	0.465538	1.04505	1.00649			3.34076e-05	0.678715	1.35478	1.23289			Fit OK
K02768,ko:K08483,ko:K11183	5.28033e-12	0.600001		1.54518e-06	0.561616	0.910509	0.977762			1.3292e-06	0.482702	0.734893	0.802976			1.79625e-06	0.653432	1.12809	1.19059			Fit OK
K01893	1.16374e-12	0.374877		0.000345815	0.560041	0.918491	0.958756			0.000325162	0.483252	0.828764	0.872212			0.00036778	0.649033	1.01793	1.05389			Fit OK
K10542	2.03164e-08	0.191065		0.000147902	0.558984	0.957931	1.07372			0.000132361	0.460225	0.784428	0.931616			0.000165268	0.678936	1.16981	1.23751			Fit OK
K03635	4.93166e-09	0.168157		1.04306e-06	0.558146	0.73818	0.904736			8.19845e-07	0.463763	0.544373	0.659389			1.32705e-06	0.671738	1.00099	1.24137			Fit OK
K00390	4.35936e-09	0.122801		9.22837e-06	0.555818	1.07292	1.31649			7.7936e-06	0.465437	0.899942	1.05366			1.09273e-05	0.663749	1.27916	1.64487			Fit OK
K01815	0	0.876258		7.28366e-05	0.555583	0.979165	1.01116			6.70074e-05	0.495991	0.850512	0.914432			7.91729e-05	0.622334	1.12728	1.11812			Fit OK
K01470	3.93086e-12	0.277002		2.09713e-05	0.554453	0.895484	0.883017			1.79271e-05	0.476145	0.786595	0.778062			2.45325e-05	0.64564	1.01945	1.00213			Fit OK
K01639	8.96283e-12	0.0108094		8.56059e-05	0.554162	0.894411	1.09956			7.52218e-05	0.473691	0.748857	0.952532			9.74234e-05	0.648304	1.06826	1.26928			Fit OK
K15460	2.83008e-09	0.0563993		1.16541e-05	0.552492	0.824341	0.83639			9.91687e-06	0.460217	0.704945	0.734526			1.36956e-05	0.663269	0.963958	0.95238			Fit OK
K11895	1.67647e-08	0.00389415		7.01753e-07	0.551407	1.09127	0.686837			4.89575e-07	0.455173	0.64748	0.490508			1.00589e-06	0.667986	1.83923	0.961748			Fit OK
K11626	2.30985e-07	0.0285154		2.55065e-06	0.549204	1.15065	1.4791			1.91848e-06	0.448059	0.813387	1.07578			3.39113e-06	0.673181	1.62776	2.03363			Fit OK
K07033	2.38859e-08	0.143306		1.81583e-05	0.547675	0.754802	0.777497			1.56342e-05	0.449389	0.587662	0.606625			2.10899e-05	0.667458	0.969478	0.9965			Fit OK
K04477	1.14655e-08	0.0643855		1.88825e-05	0.546026	1.21385	1.07424			1.63468e-05	0.451635	1.05734	0.955804			2.18115e-05	0.660145	1.39351	1.20736			Fit OK
K01206	7.89352e-07	0.199727		0.000166805	0.545946	0.812691	0.880594			0.000140762	0.436924	0.663722	0.766684			0.000197665	0.682171	0.995097	1.01143			Fit OK
K03698	0	0.927226		4.19535e-05	0.544119	1.03349	1.03564			3.72391e-05	0.482377	0.838505	0.889176			4.72648e-05	0.613763	1.27381	1.20623			Fit OK
K00331	5.64194e-06	0.394555		1.93131e-05	0.538572	0.857017	0.915094			1.73222e-05	0.420282	0.705546	0.77025			2.15329e-05	0.690156	1.04101	1.08718			Fit OK
K01006	5.9952e-15	0.755171		0.000631734	0.535318	0.948269	0.953815			0.000586852	0.463505	0.836277	0.857235			0.000680048	0.618258	1.07526	1.06128			Fit OK
K02118	5.11924e-13	0.52589		0.00018219	0.533962	0.959514	1.05349			0.000164428	0.454172	0.82954	0.902809			0.00020187	0.62777	1.10985	1.22932			Fit OK
K09819	5.02752e-06	0.122787		7.05775e-07	0.532322	0.774348	1.03846			5.27106e-07	0.415274	0.572252	0.781727			9.45005e-07	0.68236	1.04782	1.3795			Fit OK
K00971,ko:K01809	6.51897e-09	0.659865		4.99766e-07	0.531556	0.898568	0.97658			4.21681e-07	0.434046	0.7354	0.772732			5.92311e-07	0.650973	1.09794	1.2342			Fit OK
K07319	7.75214e-11	0.686121		2.54311e-05	0.531139	1.133	1.08236			2.178e-05	0.446883	0.883035	0.857636			2.96942e-05	0.63128	1.45372	1.36597			Fit OK
K06911	1.65446e-06	0.00813486		1.32206e-05	0.530687	0.694177	0.616159			9.92166e-06	0.420444	0.564157	0.458944			1.76164e-05	0.669837	0.854163	0.827229			Fit OK
K06196	0	0.00227327		2.74522e-05	0.525934	0.958131	1.12487			2.56529e-05	0.45975	0.844501	0.997311			2.93777e-05	0.601645	1.08705	1.26874			Fit OK
K00641	2.45236e-11	0.000583087		9.1055e-07	0.522564	0.68324	0.973998			7.46468e-07	0.432731	0.561855	0.787358			1.1107e-06	0.631047	0.83085	1.20488			Fit OK
K07271	0	0.260832		2.07086e-05	0.52144	1.18995	1.19017			1.78651e-05	0.452678	0.97458	0.995166			2.40047e-05	0.600647	1.45291	1.42338			Fit OK
K10004	1.19849e-12	0.138394		3.29933e-06	0.520395	0.723943	0.865109			2.48526e-06	0.44026	0.531774	0.651772			4.38007e-06	0.615116	0.985557	1.14827			Fit OK
K03753	7.35659e-09	0.325407		2.50326e-06	0.520055	0.782034	0.775181			1.82797e-06	0.421501	0.565849	0.581798			3.42801e-06	0.641652	1.08081	1.03284			Fit OK
K03820	2.94335e-11	0.0241545		3.04778e-06	0.51604	0.773009	0.678171			2.42827e-06	0.430472	0.587709	0.529015			3.82534e-06	0.618617	1.01673	0.869383			Fit OK
K01712	1.11022e-16	0.219795		0.00015565	0.513044	0.865985	0.953051			0.00013916	0.444287	0.749129	0.869533			0.000174093	0.59244	1.00107	1.04459			Fit OK
K01005	9.69363e-07	0.984337		4.21779e-06	0.51283	0.979459	0.98947			3.73434e-06	0.400326	0.800289	0.826323			4.76383e-06	0.656951	1.19874	1.18483			Fit OK
K03706	0	0.00532527		6.02134e-05	0.511705	1.07563	1.1774			5.55332e-05	0.449985	0.966275	1.07779			6.52881e-05	0.58189	1.19736	1.28621			Fit OK
K09687	1.67764e-11	0.458964		0.000303613	0.51005	1.05196	1.09986			0.000267688	0.423006	0.868584	0.944082			0.000344358	0.615006	1.27404	1.28134			Fit OK
K02056	4.08865e-07	0.337823		0.000151068	0.509626	0.934047	1.03125			0.000135102	0.397012	0.779284	0.900649			0.00016892	0.654182	1.11955	1.18079			Fit OK
K15016	3.80418e-12	0.445377		3.81309e-07	0.508666	1.07048	1.17961			2.76398e-07	0.423296	0.681481	0.804784			5.26042e-07	0.611254	1.68152	1.72902			Fit OK
K07102	1.09337e-10	0.050146		9.27489e-07	0.507512	0.6549	0.826082			7.17139e-07	0.416604	0.466132	0.647322			1.19954e-06	0.618258	0.920112	1.05421			Fit OK
K07030	0	0.222914		0.000159278	0.507243	0.902456	0.977912			0.000148798	0.469904	0.806615	0.896369			0.000170496	0.547549	1.00969	1.06687			Fit OK
K08978	3.77795e-09	0.252085		5.02213e-05	0.506013	0.942362	0.910513			4.45692e-05	0.408786	0.791293	0.820189			5.65901e-05	0.626366	1.12227	1.01078			Fit OK
K10795	1.72057e-08	0.0144484		2.81851e-06	0.50586	1.44354	1.59877			2.18557e-06	0.405267	1.15603	1.18211			3.63473e-06	0.631422	1.80257	2.16228			Fit OK
K13930	4.56596e-06	0.015054		4.1795e-07	0.504152	0.850912	0.717645			3.44921e-07	0.385682	0.656507	0.576695			5.06442e-07	0.659013	1.10289	0.893044			Fit OK
K02003,ko:K02004	3.69517e-09	0.153486		5.53732e-05	0.497235	1.3284	1.15878			4.73727e-05	0.398899	1.02705	0.910937			6.47249e-05	0.619813	1.71816	1.47405			Fit OK
K06213	0	0.942488		0.000102013	0.494906	0.978646	1.00664			9.64292e-05	0.441348	0.840402	0.92297			0.00010792	0.554964	1.13963	1.09789			Fit OK
K09797	3.67537e-06	0.241613		1.00566e-05	0.494152	0.785859	0.823724			8.33224e-06	0.3747	0.589428	0.674591			1.21379e-05	0.651684	1.04775	1.00583			Fit OK
K02057	8.24518e-12	0.020992		0.000130972	0.49253	0.987689	1.12433			0.0001183	0.406262	0.841693	0.986055			0.000145002	0.597118	1.15901	1.282			Fit OK
K07218	6.74843e-06	0.000163723		2.04278e-07	0.492452	0.705015	1.20725			1.62346e-07	0.368329	0.523186	0.962497			2.5704e-07	0.658402	0.950038	1.51424			Fit OK
K02322	5.9377e-07	0.0938288		2.96296e-07	0.491997	0.770624	0.848895			2.55015e-07	0.373594	0.632757	0.695333			3.44259e-07	0.647924	0.93853	1.03637			Fit OK
K09691	8.16187e-11	0.875701		6.96142e-05	0.486072	0.946531	0.982164			6.19531e-05	0.396618	0.784652	0.864555			7.82226e-05	0.595703	1.14181	1.11577			Fit OK
K00863	3.68534e-06	0.35917		2.21872e-05	0.484469	1.03436	1.20991			1.63699e-05	0.364681	0.759549	0.881642			3.00717e-05	0.643604	1.4086	1.66041			Fit OK
K02415	2.23648e-08	0.650883		7.99796e-07	0.482184	1.09204	0.897785			6.04279e-07	0.382143	0.742616	0.671491			1.05858e-06	0.608413	1.60587	1.20034			Fit OK
K03298	1.24881e-07	0.112668		2.65554e-07	0.478554	0.723664	0.872839			2.22444e-07	0.369845	0.562355	0.688635			3.17019e-07	0.619216	0.931245	1.10632			Fit OK
K00480	1.55866e-06	0.896765		3.66346e-07	0.477604	1.01987	1.05293			2.88093e-07	0.36159	0.747615	0.85769			4.65854e-07	0.63084	1.39127	1.29262			Fit OK
K00795	1.57774e-12	0.654571		2.7996e-06	0.47343	1.10542	0.982874			2.48724e-06	0.39301	0.879297	0.782949			3.1512e-06	0.570307	1.38969	1.23385			Fit OK
K01482	1.6275e-06	0.274843		1.25695e-05	0.473179	0.725397	0.720364			9.63116e-06	0.357886	0.521029	0.496474			1.64042e-05	0.625614	1.00993	1.04522			Fit OK
K07729	5.99848e-11	0.733704		4.16831e-05	0.473138	0.908214	0.957885			3.7496e-05	0.380566	0.744337	0.839213			4.63377e-05	0.588227	1.10817	1.09334			Fit OK
K00428	1.01418e-06	8.40301e-05		7.40282e-06	0.472903	0.71167	0.616636			6.32021e-06	0.361679	0.602745	0.480747			8.67086e-06	0.618331	0.84028	0.790935			Fit OK
K01678	0	0.480455		5.23995e-05	0.472816	1.04889	1.05559			4.89481e-05	0.420127	0.939094	0.971665			5.60943e-05	0.532112	1.17151	1.14677			Fit OK
K02193	3.81644e-07	0.0869532		6.39574e-07	0.472358	0.836566	0.666488			4.5799e-07	0.361028	0.548763	0.476665			8.93152e-07	0.618018	1.27531	0.931905			Fit OK
K02017	8.88178e-16	0.32126		2.25026e-06	0.472296	0.978092	1.10615			1.81799e-06	0.398844	0.754158	0.910123			2.78532e-06	0.559274	1.26852	1.34439			Fit OK
K02371	5.74413e-11	0.981375		9.36318e-05	0.471556	0.986273	0.984142			8.57975e-05	0.383775	0.859637	0.858287			0.000102181	0.579415	1.13156	1.12845			Fit OK
K13896	4.85673e-07	0.335054		3.68908e-06	0.469649	0.898938	0.833574			3.03199e-06	0.358326	0.706399	0.677864			4.48858e-06	0.615557	1.14395	1.02505			Fit OK
K01273	1.74983e-07	0.178445		6.46385e-06	0.468757	0.760244	0.755255			4.76631e-06	0.360162	0.594154	0.553498			8.76597e-06	0.610095	0.972761	1.03056			Fit OK
K05520	1.08658e-12	0.104771		4.1e-06	0.468392	1.26163	0.974113			3.6861e-06	0.385948	1.03015	0.757007			4.56037e-06	0.568448	1.54512	1.25348			Fit OK
K02647	0	0.281706		0.000145344	0.468197	1.15589	1.09639			0.000134135	0.411617	0.994857	0.992274			0.00015749	0.532555	1.34298	1.21143			Fit OK
K09859	1.02846e-07	0.90801		9.97065e-07	0.464707	1.03209	0.960632			7.82543e-07	0.359982	0.720252	0.614345			1.2704e-06	0.599899	1.47895	1.50211			Fit OK
K09790	4.2033e-13	0.0211928		6.50314e-06	0.464695	0.717	0.726587			5.28263e-06	0.385634	0.560488	0.573669			8.00564e-06	0.559964	0.917217	0.920267			Fit OK
K03568	5.36396e-06	0.00431443		1.84533e-05	0.464642	0.726953	0.779946			1.54999e-05	0.34148	0.61793	0.611996			2.19695e-05	0.632226	0.85521	0.993986			Fit OK
K00249	3.82694e-13	0.0244277		3.10689e-06	0.4618	0.904566	1.04416			2.54973e-06	0.378957	0.712651	0.785965			3.78581e-06	0.562753	1.14816	1.38718			Fit OK
K06410	2.24596e-10	0.1419		1.21615e-06	0.461189	0.750069	0.980178			1.00918e-06	0.372361	0.575803	0.680917			1.46557e-06	0.571208	0.977075	1.41096			Fit OK
K00573	1.14317e-06	0.793741		1.88317e-06	0.460033	1.06275	0.95875			1.61012e-06	0.343995	0.788649	0.705075			2.20254e-06	0.615212	1.43211	1.30369			Fit OK
K01912	3.64375e-13	0.00108862		0.000127262	0.456801	0.78418	0.708644			0.000110525	0.376888	0.638369	0.607132			0.000146534	0.553658	0.963295	0.827129			Fit OK
K15533	1.10853e-07	0.0115996		0.000109966	0.456789	0.991403	1.13194			9.61013e-05	0.345236	0.797547	0.959594			0.000125831	0.604389	1.23238	1.33523			Fit OK
K00940	4.2798e-08	0.00048096		2.47176e-05	0.456395	0.734107	0.960719			2.15504e-05	0.351362	0.597522	0.81583			2.83502e-05	0.592827	0.901914	1.13134			Fit OK
K15024	0	0.5471		3.94935e-06	0.456226	1.04892	1.09972			3.20928e-06	0.385188	0.895743	0.932788			4.86008e-06	0.540365	1.2283	1.29654			Fit OK
K13057	4.04928e-08	0.0882027		1.12614e-07	0.456217	1.21462	1.53916			7.04353e-08	0.354925	0.689256	1.04786			1.80052e-07	0.586416	2.14041	2.26083			Fit OK
K01795	0	0.993192		1.48933e-05	0.455048	0.980586	0.985209			1.18685e-05	0.392474	0.740705	0.74713			1.8689e-05	0.5276	1.29815	1.29915			Fit OK
K01529	2.39403e-10	0.408734		7.36793e-06	0.453049	1.02692	1.1279			6.3702e-06	0.36089	0.879493	0.952348			8.52193e-06	0.568742	1.19907	1.33582			Fit OK
K03205	3.79081e-11	0.956298		0.000377923	0.452889	0.990043	1.00696			0.000340666	0.361955	0.851278	0.889193			0.000419254	0.566668	1.15143	1.14033			Fit OK
K04484	1.37776e-08	0.774164		1.10307e-07	0.452225	0.761487	0.765268			6.76868e-08	0.349421	0.339969	0.397716			1.79764e-07	0.585274	1.70564	1.47249			Fit OK
K05575	4.82569e-07	0.185509		1.6548e-07	0.452058	0.829181	1.09538			9.46233e-08	0.336898	0.47182	0.642912			2.89397e-07	0.606582	1.45721	1.86627			Fit OK
K01537	2.64455e-13	0.00393115		0.000409289	0.452012	0.805801	0.865443			0.000379387	0.371199	0.721418	0.782768			0.000441548	0.550419	0.900055	0.95685			Fit OK
K15600	0	0.0974796		6.36839e-06	0.451768	1.19717	1.35012			5.48165e-06	0.386961	0.967693	1.07148			7.39858e-06	0.527428	1.48106	1.70121			Fit OK
K06919	1.87483e-12	0.0898776		0.000139541	0.451217	0.886117	0.868979			0.000126257	0.364947	0.748152	0.78213			0.000154224	0.557882	1.04952	0.965472			Fit OK
K01144	3.94802e-08	0.00195289		2.40174e-05	0.45106	0.723785	0.681053			2.0141e-05	0.34663	0.56081	0.571511			2.86398e-05	0.586951	0.934121	0.81159			Fit OK
K13963	3.10914e-07	0.246959		2.28766e-07	0.450543	0.698521	0.999591			1.34322e-07	0.338531	0.378924	0.614685			3.89615e-07	0.599617	1.28768	1.62552			Fit OK
K12262	6.3247e-07	0.130725		5.19268e-07	0.447136	0.844404	0.614096			2.99009e-07	0.334477	0.47	0.342821			9.01777e-07	0.597742	1.51706	1.10003			Fit OK
K07713	4.15827e-09	0.0451009		2.91094e-05	0.446718	0.838396	0.788448			2.60046e-05	0.34925	0.693289	0.672777			3.2585e-05	0.571387	1.01387	0.924007			Fit OK
K03976	0	0.0196352		4.02776e-05	0.446492	0.749443	0.790523			3.45892e-05	0.378466	0.620049	0.683986			4.69013e-05	0.526745	0.905839	0.913654			Fit OK
K03760	1.90116e-07	0.435282		2.08275e-06	0.445087	0.956951	0.814492			1.259e-06	0.336485	0.539969	0.499539			3.44546e-06	0.588739	1.69594	1.32802			Fit OK
K07448	6.30417e-11	0.0164168		1.97213e-05	0.44418	0.687079	0.764136			1.69159e-05	0.353396	0.554655	0.623002			2.29919e-05	0.558285	0.851117	0.937241			Fit OK
K07147	6.18301e-09	0.0124291		1.89218e-06	0.443511	0.844569	0.659908			1.18213e-06	0.345483	0.481781	0.417252			3.02871e-06	0.569354	1.48054	1.04368			Fit OK
K00180	2.16493e-14	0.354964		3.15524e-05	0.44197	1.05165	0.927416			2.731e-05	0.363986	0.839128	0.785487			3.64537e-05	0.536662	1.318	1.09499			Fit OK
K01069	3.99701e-11	0.308158		1.27311e-06	0.441342	0.873695	0.772031			8.46763e-07	0.3531	0.57342	0.541956			1.91413e-06	0.551636	1.33121	1.09978			Fit OK
K01965	2.86893e-06	0.100037		2.01991e-06	0.441063	0.784247	0.812384			1.62125e-06	0.317141	0.65266	0.598512			2.5166e-06	0.613409	0.942363	1.10268			Fit OK
K01787	9.35672e-08	0.0710389		6.30422e-05	0.440752	0.78854	0.943131			5.51693e-05	0.332975	0.600703	0.774042			7.20386e-05	0.583414	1.03511	1.14916			Fit OK
K09138	5.20608e-10	0.00825411		1.02229e-06	0.440486	0.635575	0.570348			7.7975e-07	0.352767	0.479252	0.399165			1.34027e-06	0.550016	0.842886	0.814945			Fit OK
K07011	8.86868e-10	0.0288257		3.28865e-05	0.440365	0.743036	0.775384			2.84241e-05	0.34522	0.586836	0.662491			3.80495e-05	0.561733	0.940812	0.907515			Fit OK
K10823	1.129e-08	0.406148		5.27711e-05	0.436231	0.952846	1.04053			4.68424e-05	0.334004	0.77635	0.893591			5.94503e-05	0.569747	1.16947	1.21164			Fit OK
K03151	0	0.430643		0.000113197	0.435532	0.875742	0.941695			0.000103059	0.381437	0.734465	0.824505			0.000124333	0.497298	1.04419	1.07554			Fit OK
K00400	3.82001e-06	0.0985179		2.07435e-07	0.434701	1.27213	1.0173			1.68495e-07	0.314268	1.05745	0.868242			2.55375e-07	0.601284	1.5304	1.19196			Fit OK
K02594	3.59779e-09	0.00462816		4.08083e-06	0.430645	1.5254	1.69759			3.11672e-06	0.335249	1.22649	1.16705			5.34317e-06	0.553187	1.89717	2.46933			Fit OK
K05540	2.4194e-12	0.1986		7.3588e-06	0.429648	1.20927	1.24246			5.98952e-06	0.346084	0.987574	0.996804			9.04112e-06	0.53339	1.48073	1.54867			Fit OK
K12373	1.08486e-09	0.100768		0.000271746	0.428743	0.729178	0.798159			0.000228612	0.332929	0.562633	0.667728			0.000323019	0.552131	0.945023	0.954068			Fit OK
K03200	0	0.296317		1.95029e-07	0.428346	0.804107	1.1255			1.53215e-07	0.355601	0.561297	0.84543			2.48254e-07	0.515973	1.15195	1.49834			Fit OK
K06938	2.75185e-06	0.0881351		2.32521e-07	0.427812	0.858745	0.488463			1.36956e-07	0.311878	0.433784	0.261084			3.94771e-07	0.586842	1.70002	0.913868			Fit OK
K11927	4.26137e-08	0.00467211		3.89257e-05	0.427719	0.601691	0.612402			2.85206e-05	0.322666	0.451236	0.471554			5.31269e-05	0.566976	0.802312	0.795319			Fit OK
K03852	3.31216e-08	0.638719		6.2053e-07	0.426756	1.11336	1.10713			4.85865e-07	0.322429	0.90439	0.853048			7.9252e-07	0.564838	1.37061	1.4369			Fit OK
K00197	6.48509e-07	0.0716372		7.29203e-06	0.42661	1.06031	1.37664			5.60457e-06	0.306883	0.816125	1.01469			9.48757e-06	0.593046	1.37756	1.86769			Fit OK
K03087	3.33067e-16	0.725813		1.22682e-06	0.424713	0.829724	0.87414			9.0435e-07	0.34902	0.553942	0.56831			1.66428e-06	0.516822	1.24281	1.34455			Fit OK
K06865	7.15886e-06	0.188939		1.15432e-07	0.421719	0.64553	0.944115			8.79039e-08	0.296708	0.414161	0.675535			1.51581e-07	0.599402	1.00615	1.31948			Fit OK
K01677	0	0.472387		8.93504e-05	0.421479	1.05559	1.08807			8.34248e-05	0.362262	0.940786	0.969381			9.56969e-05	0.490376	1.18441	1.2213			Fit OK
K02194	1.82313e-10	5.6018e-08		8.49511e-06	0.421056	0.564029	0.553975			6.59163e-06	0.330791	0.450818	0.462063			1.09483e-05	0.535951	0.705669	0.664169			Fit OK
K06888	2.77556e-15	0.249706		4.10827e-06	0.419575	0.839918	0.855061			3.45101e-06	0.342274	0.682461	0.727981			4.8907e-06	0.514334	1.0337	1.00432			Fit OK
K06193	1.27756e-06	0.118649		3.79916e-06	0.419544	1.33446	1.54666			2.6451e-06	0.304614	1.01844	1.07456			5.45673e-06	0.577836	1.74854	2.22616			Fit OK
K00634	1.98151e-10	0.85404		1.72073e-05	0.417665	1.08018	1.04631			1.49007e-05	0.323663	0.858329	0.845494			1.98708e-05	0.538969	1.35937	1.29481			Fit OK
K01525	3.33067e-16	0.228958		9.9902e-07	0.417464	0.673507	0.664066			6.64434e-07	0.343902	0.437309	0.422691			1.50209e-06	0.506762	1.03728	1.04328			Fit OK
K02778,ko:K02779	3.71784e-06	0.885095		5.01324e-06	0.416927	1.09654	1.02913			3.61597e-06	0.296792	0.771323	0.709277			6.95043e-06	0.585691	1.55889	1.49323			Fit OK
K03534	1.79856e-14	0.784654		1.7276e-05	0.416909	0.949629	0.953191			1.4585e-05	0.339603	0.773788	0.847206			2.04635e-05	0.511812	1.16543	1.07243			Fit OK
K07335	1.48659e-09	0.357106		3.80842e-05	0.413417	0.945331	1.05716			3.17848e-05	0.315255	0.759319	0.868435			4.5632e-05	0.542143	1.17691	1.28689			Fit OK
K07035	6.98475e-12	0.00541778		6.05158e-05	0.41176	1.20001	1.33856			5.26826e-05	0.324352	0.945	1.13121			6.95136e-05	0.522723	1.52383	1.58392			Fit OK
K11996	0	0.610873		1.81722e-06	0.411663	0.858315	0.907191			1.48649e-06	0.341792	0.662636	0.696618			2.22153e-06	0.495818	1.11178	1.18141			Fit OK
K15022	7.07799e-07	0.894717		8.54919e-07	0.411031	1.02422	1.07806			7.29866e-07	0.295249	0.79785	0.825997			1.0014e-06	0.572217	1.31481	1.40705			Fit OK
K07722	2.35427e-07	1.24976e-09		4.25887e-06	0.410873	0.638592	0.579151			3.08361e-06	0.301238	0.546278	0.490608			5.88205e-06	0.560411	0.746506	0.683675			Fit OK
K02009	0	0.21879		6.55127e-06	0.41018	0.77555	0.82783			5.44997e-06	0.338257	0.609576	0.641092			7.87511e-06	0.497396	0.986715	1.06896			Fit OK
K03642	2.04217e-11	0.320933		4.81779e-06	0.4089	0.877808	0.832141			4.25514e-06	0.322657	0.75065	0.6428			5.45484e-06	0.518195	1.02651	1.07725			Fit OK
K04772	2.08394e-06	0.202674		1.48247e-06	0.408637	0.84369	0.658952			8.38328e-07	0.289858	0.446426	0.376699			2.62155e-06	0.576091	1.59447	1.15269			Fit OK
K07727	2.28262e-13	0.371824		2.38297e-05	0.406697	0.851299	0.956822			2.10415e-05	0.324311	0.687158	0.81392			2.69874e-05	0.510012	1.05465	1.12481			Fit OK
K03831	2.78699e-12	0.465567		1.64886e-06	0.40551	0.857222	1.0709			1.17532e-06	0.320895	0.549368	0.665775			2.31317e-06	0.512437	1.33759	1.72254			Fit OK
K06914	3.55595e-09	0.601392		1.87445e-07	0.405413	0.882635	1.09385			1.35431e-07	0.306884	0.527339	0.760053			2.59435e-07	0.535575	1.47731	1.57424			Fit OK
K06374	0	0.143655		1.14998e-05	0.405371	0.862991	0.931852			1.03294e-05	0.344345	0.763174	0.73033			1.28028e-05	0.47721	0.975864	1.18898			Fit OK
K00128	1.11022e-16	0.0236584		3.33579e-05	0.404637	1.26501	1.23116			3.03805e-05	0.330004	1.09191	1.05924			3.66272e-05	0.496148	1.46556	1.431			Fit OK
K03088	0	0.0269553		0.00033076	0.40439	0.882588	0.841807			0.000285353	0.33529	0.752199	0.752365			0.000383392	0.487732	1.03558	0.941883			Fit OK
K14681	7.26382e-07	0.679178		4.51345e-07	0.404235	1.21013	1.10252			3.1417e-07	0.29256	0.789707	0.720885			6.48415e-07	0.558538	1.85436	1.6862			Fit OK
K04760	0	0.301443		1.27852e-06	0.403578	0.697967	0.780787			9.05569e-07	0.332003	0.466555	0.517021			1.80507e-06	0.490584	1.04416	1.17912			Fit OK
K00194	1.25556e-08	0.0738427		1.32511e-06	0.403226	1.00713	1.38694			1.05858e-06	0.298636	0.770573	0.955783			1.65875e-06	0.544446	1.31631	2.0126			Fit OK
K00086	1.35201e-09	0.840496		9.3195e-06	0.401617	0.92277	0.992642			6.42063e-06	0.306859	0.579367	0.655623			1.35272e-05	0.525636	1.46972	1.5029			Fit OK
K11184	1.95013e-08	0.134564		4.27839e-06	0.40117	1.05915	1.29414			3.77652e-06	0.293058	0.830021	1.02451			4.84695e-06	0.549166	1.35152	1.63472			Fit OK
K07213	2.46588e-09	0.724804		2.99811e-07	0.400935	0.884097	0.891807			2.37692e-07	0.305952	0.648448	0.658878			3.78163e-07	0.525405	1.20538	1.20708			Fit OK
K04085	5.27511e-06	0.000982873		4.25901e-07	0.398656	0.746796	0.326479			2.3387e-07	0.276498	0.315998	0.170632			7.75609e-07	0.574784	1.7649	0.624667			Fit OK
K03339	4.0446e-07	0.156267		2.07602e-07	0.397923	1.02666	1.34024			1.58671e-07	0.282169	0.818763	0.980325			2.71624e-07	0.561163	1.28734	1.83229			Fit OK
K02803,ko:K02804	1.2057e-13	0.0132664		9.05122e-05	0.397611	1.22441	1.37131			7.81809e-05	0.315595	1.01815	1.14201			0.000104788	0.50094	1.47247	1.64666			Fit OK
K03620	9.71172e-08	2.02469e-07		2.34008e-06	0.396868	0.629355	0.429677			1.60806e-06	0.292907	0.471373	0.332224			3.40533e-06	0.53773	0.840284	0.555715			Fit OK
K04015	0	0.000366931		3.58063e-06	0.396054	0.55203	0.559779			2.86334e-06	0.327776	0.41346	0.431803			4.4776e-06	0.478554	0.737042	0.725683			Fit OK
K07083	2.29525e-07	0.633633		1.81168e-06	0.393376	1.27612	1.15264			1.5133e-06	0.284014	0.826116	0.749959			2.16889e-06	0.544851	1.97124	1.77154			Fit OK
K07058	3.67242e-11	0.0999675		3.38999e-05	0.393351	0.823338	0.768877			2.75376e-05	0.305157	0.629118	0.627264			4.17321e-05	0.507034	1.07752	0.94246			Fit OK
K00605	2.75119e-06	0.434614		4.5128e-05	0.392587	0.891168	0.88772			4.11695e-05	0.27026	0.743423	0.757409			4.94671e-05	0.570284	1.06827	1.04045			Fit OK
K01181	3.21678e-07	0.005581		1.02678e-05	0.391488	0.771669	0.709978			7.76767e-06	0.280442	0.568452	0.592267			1.35726e-05	0.546505	1.04753	0.851084			Fit OK
K03700	0	0.974658		2.00525e-05	0.389839	0.992788	1.01721			1.70841e-05	0.321765	0.76121	0.802261			2.35367e-05	0.472314	1.29482	1.28975			Fit OK
K02458	3.17488e-07	0.000183796		5.88075e-07	0.389835	0.784472	0.462583			3.12046e-07	0.279275	0.346288	0.251393			1.10827e-06	0.544164	1.77712	0.851189			Fit OK
K03862	2.37289e-10	0.438987		2.14358e-07	0.389755	1.15154	0.954872			1.72165e-07	0.299146	0.897294	0.832544			2.6689e-07	0.507809	1.47782	1.09517			Fit OK
K13771	5.20343e-06	1.56213e-06		5.08529e-07	0.389446	1.02884	0.535087			2.73218e-07	0.268804	0.491036	0.286031			9.46504e-07	0.564235	2.15568	1.001			Fit OK
K09809	3.07419e-06	0.57869		1.83592e-06	0.387639	0.820888	0.945522			1.19779e-06	0.262855	0.535728	0.629172			2.81401e-06	0.571661	1.25783	1.42093			Fit OK
K06978	0	0.148627		1.76089e-05	0.386312	0.751857	0.747353			1.3675e-05	0.321023	0.537904	0.576861			2.26744e-05	0.46488	1.05091	0.968234			Fit OK
K05539	4.21996e-12	0.170324		2.02914e-06	0.385453	0.645198	0.672372			1.44128e-06	0.298773	0.433605	0.456623			2.85679e-06	0.497279	0.960044	0.990059			Fit OK
K07171	0	0.950565		5.57773e-05	0.384035	0.987504	0.974675			5.06678e-05	0.324243	0.839625	0.839235			6.1402e-05	0.454852	1.16143	1.13197			Fit OK
K14978	2.22045e-15	0.268348		1.02153e-07	0.383548	1.27198	1.32462			8.46449e-08	0.30687	0.865457	0.995922			1.23283e-07	0.479386	1.86946	1.76181			Fit OK
K03430	5.47924e-06	0.00668424		2.63491e-05	0.383343	0.691635	0.672159			2.07318e-05	0.259668	0.549728	0.536893			3.34884e-05	0.565923	0.870175	0.841506			Fit OK
K03415	6.2312e-10	0.131893		1.22768e-05	0.382156	1.41647	1.33243			9.69704e-06	0.287248	1.04615	0.902594			1.55428e-05	0.508423	1.91789	1.96698			Fit OK
K06996	1.95506e-06	1.54004e-07		8.51537e-07	0.381692	0.566119	0.440621			6.40785e-07	0.26269	0.343694	0.328196			1.1316e-06	0.554602	0.932488	0.591558			Fit OK
K05962	5.56482e-09	0.543682		7.46706e-08	0.381279	0.792403	0.942423			5.81416e-08	0.283921	0.555184	0.569823			9.58987e-08	0.512022	1.13098	1.55866			Fit OK
K06222	1.56825e-11	5.73752e-10		1.12574e-06	0.381104	0.767489	0.400584			7.00486e-07	0.299291	0.399913	0.245324			1.80916e-06	0.48528	1.47292	0.654105			Fit OK
K06140	2.92314e-06	0.0282894		3.31932e-07	0.381028	1.06976	0.714662			1.78656e-07	0.265283	0.544086	0.384748			6.1671e-07	0.547273	2.10331	1.32747			Fit OK
K00087	0	0.756658		1.10263e-05	0.380624	0.900923	0.963205			9.10286e-06	0.312902	0.705398	0.742397			1.33562e-05	0.463004	1.15064	1.24969			Fit OK
K00466	1.62283e-06	0.129499		9.41724e-08	0.379251	0.881057	0.609746			7.14289e-08	0.267723	0.622046	0.401359			1.24157e-07	0.537241	1.24792	0.92633			Fit OK
K07015	0	0.830284		1.76089e-05	0.378745	0.996144	1.04389			1.47727e-05	0.308337	0.741074	0.810638			2.09895e-05	0.46523	1.33901	1.34425			Fit OK
K08218	2.28871e-10	0.0439713		6.09692e-05	0.378449	0.739357	0.782387			5.44518e-05	0.286063	0.57999	0.665183			6.82666e-05	0.500673	0.942516	0.920242			Fit OK
K00132	0	0.540116		7.33688e-06	0.378297	0.893273	0.915951			6.58617e-06	0.345341	0.739532	0.785221			8.17316e-06	0.414398	1.07898	1.06845			Fit OK
K10112	0	0.298239		0.000127968	0.377931	1.06098	1.11464			0.000113603	0.307694	0.934466	0.991477			0.000144149	0.4642	1.20463	1.25309			Fit OK
K02486	1.17297e-06	0.120698		1.19268e-07	0.377375	1.06996	1.55582			8.27363e-08	0.260848	0.631026	0.917286			1.71929e-07	0.545957	1.81421	2.63883			Fit OK
K00658	6.07153e-11	6.81929e-08		9.40607e-06	0.375733	0.605948	0.493483			7.37009e-06	0.287162	0.475217	0.400134			1.20045e-05	0.491622	0.772644	0.608609			Fit OK
K12372	2.35194e-06	0.278068		1.06364e-06	0.37571	0.706847	0.602701			5.44402e-07	0.258377	0.309853	0.305736			2.07813e-06	0.546326	1.61248	1.18811			Fit OK
K01184	5.01821e-14	0.125556		2.47198e-07	0.37553	0.745435	0.73045			1.86366e-07	0.295002	0.499165	0.566508			3.27887e-07	0.478041	1.1132	0.941834			Fit OK
K01564	1.96868e-07	0.510324		4.02772e-07	0.37542	1.24718	1.35802			2.90613e-07	0.264779	0.776391	0.861473			5.58217e-07	0.532295	2.00345	2.14078			Fit OK
K00283	1.09767e-08	0.759963		6.73124e-05	0.37534	0.978783	1.0435			6.0449e-05	0.273809	0.846777	0.870275			7.4955e-05	0.514521	1.13137	1.25121			Fit OK
K07443	3.48205e-06	0.000259322		3.33691e-06	0.375084	0.454406	0.434599			2.14591e-06	0.257261	0.306174	0.298876			5.18894e-06	0.54687	0.674404	0.631954			Fit OK
K06162	1.93243e-09	0.243657		1.92182e-06	0.373759	0.944712	0.738953			1.29163e-06	0.27849	0.596878	0.502044			2.85947e-06	0.501618	1.49525	1.08766			Fit OK
K07263	1.82857e-07	0.0142854		6.4675e-05	0.373127	0.686574	0.727396			5.67054e-05	0.262381	0.532532	0.609002			7.37645e-05	0.530616	0.885176	0.868807			Fit OK
K01182,ko:K01187	5.01499e-06	0.955469		1.83847e-07	0.371682	0.956758	1.02764			1.4689e-07	0.24398	0.686029	0.807285			2.30101e-07	0.566225	1.33433	1.30815			Fit OK
K08352	3.53293e-07	1.18067e-05		3.03093e-06	0.371575	0.557764	0.522083			2.02848e-06	0.262047	0.41362	0.412597			4.52878e-06	0.526883	0.752141	0.660624			Fit OK
K02195	0	0		7.4421e-06	0.370855	0.618538	0.58529			6.21775e-06	0.306424	0.525836	0.500456			8.90754e-06	0.448834	0.727583	0.684506			Fit OK
K09696	2.22045e-16	0.108904		7.38688e-07	0.370753	1.42979	1.65999			5.36922e-07	0.29958	1.07076	1.10673			1.01628e-06	0.458835	1.90921	2.48985			Fit OK
K13479	2.29661e-12	0.705653		6.88596e-06	0.370062	0.961114	1.11361			5.41754e-06	0.280826	0.753895	0.805916			8.75241e-06	0.487655	1.22529	1.53879			Fit OK
K01066	4.12789e-06	3.81526e-08		9.46242e-07	0.368959	0.710458	0.252837			4.79079e-07	0.249627	0.288223	0.140061			1.86895e-06	0.545338	1.75125	0.456421			Fit OK
K13628	2.31047e-10	0.702165		4.99814e-07	0.368493	0.807322	0.910296			3.50578e-07	0.276395	0.482557	0.555264			7.12578e-07	0.491279	1.35066	1.49233			Fit OK
K15256	6.82719e-08	0.885058		5.42151e-07	0.367385	1.26364	1.19912			2.41551e-07	0.264786	0.502286	0.53624			1.21683e-06	0.509739	3.17906	2.68143			Fit OK
K11907	6.7264e-09	0.00211871		2.47482e-06	0.366529	1.14677	0.627854			1.38114e-06	0.266529	0.535787	0.368455			4.43454e-06	0.504048	2.45448	1.06987			Fit OK
K09740	4.70447e-09	0.0212436		2.62892e-07	0.366377	0.626396	0.721359			2.00854e-07	0.266342	0.448833	0.465368			3.44091e-07	0.503986	0.874204	1.11817			Fit OK
K10562	7.11561e-09	0.391341		1.98627e-07	0.365976	0.784094	1.02134			1.38382e-07	0.264412	0.540096	0.642742			2.851e-07	0.506552	1.13832	1.62295			Fit OK
K06929	1.31106e-12	0.00691001		8.08653e-07	0.365721	0.718675	0.436657			5.22247e-07	0.2856	0.432783	0.267876			1.25213e-06	0.468318	1.19343	0.711782			Fit OK
K08217	3.1004e-08	0.408229		0.000137796	0.364689	1.0106	1.07389			0.000121738	0.258168	0.817979	0.946855			0.000155971	0.515161	1.24859	1.21797			Fit OK
K10943	4.69846e-11	0.140443		1.37267e-06	0.364181	1.12095	1.40291			1.05436e-06	0.277025	0.742261	0.946115			1.78708e-06	0.478756	1.69283	2.08025			Fit OK
K08600	2.33147e-15	0.064765		7.6539e-06	0.364091	1.2353	1.18709			6.60534e-06	0.286694	1.06519	0.971704			8.86893e-06	0.462384	1.43257	1.45022			Fit OK
K06192	8.72044e-07	0.0803314		1.45169e-06	0.363653	0.808207	0.550813			7.62793e-07	0.249364	0.411552	0.303174			2.76275e-06	0.530324	1.58716	1.00073			Fit OK
K09697	2.7179e-10	0.03435		3.51847e-06	0.363152	1.33694	1.22975			3.07111e-06	0.266075	1.10683	0.930514			4.03099e-06	0.495649	1.6149	1.62521			Fit OK
K04027	0	0.283049		1.55068e-06	0.362881	0.770639	0.858186			1.12595e-06	0.291766	0.578963	0.655435			2.13565e-06	0.451328	1.02577	1.12365			Fit OK
K08357	9.89473e-08	0.711715		4.71166e-07	0.362676	0.962422	1.05371			3.80245e-07	0.253938	0.753278	0.815123			5.83829e-07	0.517978	1.22964	1.36213			Fit OK
K01195	2.19566e-07	0.00815091		1.20171e-05	0.362128	2.16939	1.85043			8.91049e-06	0.252783	1.42622	1.27812			1.62067e-05	0.518771	3.29979	2.67902			Fit OK
K00368	0	0.402708		1.88102e-07	0.3613	0.719229	0.899392			1.58954e-07	0.295816	0.470885	0.677119			2.22594e-07	0.44128	1.09855	1.19463			Fit OK
K09122	4.47958e-11	0.517253		2.35915e-07	0.360821	1.03263	0.885486			1.93705e-07	0.273207	0.789627	0.677624			2.87323e-07	0.476531	1.35042	1.15711			Fit OK
K03736	2.68599e-06	0.363013		3.89301e-06	0.360683	0.846046	0.947637			3.46566e-06	0.236026	0.653805	0.79235			4.37307e-06	0.551177	1.09481	1.13336			Fit OK
K03634	1.38305e-06	0.000124639		6.48922e-07	0.360504	0.811285	0.51763			3.91682e-07	0.246659	0.466214	0.371387			1.07511e-06	0.526895	1.41176	0.721459			Fit OK
K10947	2.02172e-13	0.353704		2.84507e-05	0.359528	0.894327	0.99143			2.55119e-05	0.279094	0.753282	0.869221			3.1728e-05	0.463144	1.06178	1.13082			Fit OK
K12452	9.4767e-07	0.445197		4.22133e-05	0.359421	1.2219	1.21249			3.27099e-05	0.24622	0.851502	0.914601			5.44777e-05	0.524667	1.75342	1.60741			Fit OK
K06937	3.48915e-07	0.717574		2.41523e-06	0.359341	1.06224	0.919544			2.06966e-06	0.247574	0.772667	0.666842			2.8185e-06	0.521566	1.46032	1.26801			Fit OK
K06020	1.68069e-07	6.0061e-05		5.01198e-06	0.35893	0.604607	0.868538			3.2945e-06	0.251679	0.39036	0.593232			7.6248e-06	0.511885	0.936442	1.27161			Fit OK
K02510	3.99367e-09	4.29248e-05		4.98167e-07	0.358016	1.45225	1.68602			3.67959e-07	0.255917	1.09584	1.33453			6.7445e-07	0.500848	1.92459	2.13008			Fit OK
K03564	0	0.23737		6.37478e-05	0.357924	1.15925	1.13462			5.78896e-05	0.299888	0.993126	0.999222			7.01988e-05	0.427191	1.35317	1.28836			Fit OK
K14138	4.54389e-10	0.0270801		1.59908e-05	0.357664	1.13291	1.4517			1.28195e-05	0.26082	0.883597	1.10106			1.99467e-05	0.490467	1.45257	1.91402			Fit OK
K00980	0	0.245128		1.31458e-05	0.357543	0.97334	1.16983			1.08964e-05	0.286863	0.826915	0.930765			1.58594e-05	0.445639	1.14569	1.47029			Fit OK
K03931	2.89767e-06	3.72469e-05		3.04682e-05	0.357267	0.882779	0.591059			2.13942e-05	0.240024	0.548764	0.454444			4.33908e-05	0.53178	1.4201	0.768744			Fit OK
K07693	4.44089e-16	9.9557e-09		1.43772e-07	0.35589	1.3232	1.80879			1.21124e-07	0.280993	0.96213	1.5431			1.70654e-07	0.450751	1.81976	2.12023			Fit OK
K10017	0	0.604913		1.27155e-06	0.355728	0.999914	0.901647			8.8194e-07	0.285563	0.742185	0.645045			1.83328e-06	0.443135	1.34714	1.26033			Fit OK
K02412	1.9984e-15	0.0303758		2.40756e-05	0.354639	1.31255	1.13741			1.93599e-05	0.279652	1.07977	0.818611			2.994e-05	0.449733	1.59552	1.58035			Fit OK
K09758	2.32739e-09	0.135929		2.34881e-05	0.354515	0.697464	0.687357			1.75617e-05	0.259822	0.490384	0.487536			3.14144e-05	0.483717	0.991991	0.969077			Fit OK
K02406	6.27421e-10	0.0414255		4.89591e-05	0.354265	1.59694	1.60717			3.75204e-05	0.256652	1.16694	1.05916			6.38851e-05	0.489004	2.18539	2.43872			Fit OK
K07718	5.17013e-11	0.0390361		3.79623e-05	0.353853	1.3406	1.36757			3.24307e-05	0.262546	1.03458	1.11127			4.44374e-05	0.476913	1.73715	1.68298			Fit OK
K04028	5.55112e-16	0.266024		2.87191e-06	0.353642	0.827955	1.00507			2.12083e-06	0.279134	0.604092	0.734967			3.88897e-06	0.448037	1.13478	1.37443			Fit OK
K00666	4.80026e-08	0.0228152		4.35267e-05	0.353371	0.711528	0.718626			3.63872e-05	0.248986	0.544228	0.586478			5.20672e-05	0.501516	0.930258	0.88055			Fit OK
K05606	1.57985e-07	0.674615		6.40311e-06	0.352795	0.847233	0.916666			5.50879e-06	0.244096	0.598693	0.664397			7.44262e-06	0.509898	1.19895	1.26472			Fit OK
K09022	0	0.812153		1.27471e-06	0.352472	1.11411	0.93907			1.05468e-06	0.284375	0.816745	0.744802			1.54065e-06	0.436875	1.51975	1.18401			Fit OK
K13017	5.12872e-06	0.412233		6.67599e-07	0.351364	0.853501	0.817487			5.36098e-07	0.233254	0.616697	0.633738			8.31357e-07	0.52928	1.18124	1.05451			Fit OK
K02584	0	0.0165917		2.11623e-06	0.351193	0.815028	0.778798			1.86935e-06	0.282211	0.709619	0.632877			2.39571e-06	0.437036	0.936095	0.958363			Fit OK
K06973	0	0.38831		5.11675e-05	0.349754	0.880631	0.935355			4.6054e-05	0.282252	0.758379	0.848581			5.68488e-05	0.433398	1.02259	1.031			Fit OK
K06190	4.50971e-09	0.157546		6.54305e-07	0.349663	0.644764	0.672165			4.40221e-07	0.251524	0.383808	0.463194			9.72501e-07	0.486094	1.08315	0.975413			Fit OK
K15532	1.15241e-13	0.786		4.42241e-05	0.349278	1.05273	0.98183			3.68637e-05	0.270924	0.80861	0.782819			5.30542e-05	0.450293	1.37054	1.23143			Fit OK
K05306	3.61518e-08	0.00165267		1.74626e-05	0.348388	0.697685	0.651757			1.35282e-05	0.245274	0.544331	0.532173			2.25412e-05	0.494852	0.894245	0.798213			Fit OK
K01734	2.47136e-13	0.0605413		6.138e-05	0.348344	0.815354	0.793648			5.48173e-05	0.268726	0.675662	0.677256			6.87284e-05	0.45155	0.983928	0.930042			Fit OK
K02769,ko:K02770	0	0.0770531		4.8798e-06	0.348306	0.73847	0.76546			3.91907e-06	0.291906	0.585777	0.616957			6.07606e-06	0.415603	0.930964	0.949709			Fit OK
K03640	1.93895e-08	1.31e-07		1.27551e-05	0.348189	0.562718	0.485123			1.03453e-05	0.248224	0.45992	0.392926			1.57262e-05	0.488413	0.688491	0.598955			Fit OK
K15583	1.10318e-09	0.512287		9.2614e-05	0.347684	0.90532	1.0026			8.08138e-05	0.251655	0.710922	0.850803			0.000106137	0.480357	1.15288	1.18147			Fit OK
K02400	0	0.054038		3.72802e-05	0.347655	1.22903	1.03546			2.98381e-05	0.280633	1.01201	0.717642			4.65785e-05	0.430682	1.49258	1.49402			Fit OK
K01150	2.18907e-09	0.132834		1.29412e-06	0.347132	0.963553	0.61077			9.5719e-07	0.252167	0.629607	0.380554			1.74966e-06	0.477861	1.47463	0.980257			Fit OK
K03407	1.11022e-16	0.051821		3.24242e-05	0.346588	1.29983	1.10724			2.58415e-05	0.275848	1.00252	0.741383			4.06838e-05	0.435469	1.68532	1.65364			Fit OK
K06188	5.16283e-06	0.0368191		1.75044e-05	0.34654	0.671348	0.927001			1.36595e-05	0.226571	0.483218	0.679999			2.24315e-05	0.530031	0.932723	1.26372			Fit OK
K06373	0	0.462258		1.6463e-05	0.345817	0.972236	1.12546			1.46715e-05	0.28345	0.840572	0.930442			1.84731e-05	0.421906	1.12452	1.36135			Fit OK
K07028	0	0.0152074		1.17078e-06	0.345425	0.923481	1.23086			9.81859e-07	0.273598	0.703451	1.015			1.39606e-06	0.436107	1.21233	1.49262			Fit OK
K01599	0	0.495005		2.99105e-05	0.345391	0.90496	0.915181			2.61508e-05	0.299597	0.769721	0.799578			3.42107e-05	0.398186	1.06396	1.0475			Fit OK
K00652	2.92778e-11	0.183416		5.53846e-05	0.345222	0.802967	0.866374			5.12895e-05	0.257389	0.658988	0.743912			5.98067e-05	0.463028	0.978404	1.009			Fit OK
K09703	1.50188e-11	0.0725211		5.40072e-06	0.345074	0.742911	0.697694			3.74896e-06	0.260625	0.544498	0.530507			7.78024e-06	0.456885	1.01362	0.917569			Fit OK
K03113	5.99946e-07	0.0100929		7.72061e-06	0.345006	0.631782	0.607237			6.31337e-06	0.233455	0.421476	0.458591			9.44152e-06	0.509859	0.947024	0.804064			Fit OK
K03297	1.49984e-08	0.000695024		5.11675e-07	0.344999	1.14323	0.439049			2.99664e-07	0.246697	0.543107	0.246262			8.73682e-07	0.482472	2.4065	0.782761			Fit OK
K11893	2.44837e-07	1.07807e-05		1.07739e-06	0.34496	1.10855	0.464203			5.55588e-07	0.237306	0.487986	0.271302			2.08927e-06	0.501451	2.51827	0.794262			Fit OK
K00282	7.31748e-13	0.893863		4.65486e-05	0.344798	1.04522	1.02483			4.15218e-05	0.263493	0.894979	0.87852			5.2184e-05	0.451191	1.22067	1.1955			Fit OK
K07787	1.53214e-07	1.22674e-08		2.31648e-05	0.344218	0.581709	0.548594			1.81982e-05	0.238974	0.498872	0.458331			2.94868e-05	0.495812	0.678302	0.656634			Fit OK
K08070	4.3514e-11	0.00830314		4.15889e-06	0.343188	1.37709	1.31227			3.38961e-06	0.256113	1.15445	1.00791			5.10276e-06	0.459867	1.64267	1.70855			Fit OK
K06023	0	0.768889		8.92412e-05	0.341659	0.918933	0.968998			8.07646e-05	0.274136	0.752305	0.843772			9.86076e-05	0.425815	1.12247	1.11281			Fit OK
K00130	7.01255e-10	4.93647e-07		2.73132e-06	0.341153	0.652379	0.391772			1.91878e-06	0.250122	0.431521	0.285738			3.88795e-06	0.465315	0.986275	0.537153			Fit OK
K01186	3.62109e-07	0.17345		3.04959e-05	0.340659	0.775847	0.848247			2.70174e-05	0.232685	0.611041	0.673097			3.44221e-05	0.498737	0.985103	1.06897			Fit OK
K02618	6.74485e-08	0.847293		1.911e-07	0.340616	1.02404	1.10909			1.20343e-07	0.236866	0.689515	0.710449			3.0346e-07	0.489811	1.52085	1.73142			Fit OK
K07074	1.96732e-13	0.846406		2.28486e-06	0.340494	0.886009	0.901864			1.66545e-06	0.260374	0.606251	0.632812			3.13465e-06	0.445268	1.29486	1.28531			Fit OK
K09927	2.00247e-06	0.00244909		9.4717e-07	0.340306	0.852477	0.481636			4.72133e-07	0.224643	0.390764	0.245362			1.90017e-06	0.515521	1.85974	0.945433			Fit OK
K02403	3.12347e-06	0.0150953		3.42535e-07	0.339606	0.839808	0.485964			1.74414e-07	0.22268	0.42581	0.2804			6.72711e-07	0.517928	1.65632	0.842228			Fit OK
K02420	1.57589e-08	0.00482634		2.27382e-06	0.338657	1.82374	1.60221			1.72916e-06	0.235959	1.30031	0.959891			2.99003e-06	0.486053	2.55786	2.67436			Fit OK
K01963	0	0.389087		5.79337e-05	0.338464	1.15709	1.13697			5.3067e-05	0.279401	0.96474	0.965129			6.32467e-05	0.410012	1.38779	1.3394			Fit OK
K07265	8.41562e-09	0.590371		1.14864e-06	0.338308	0.880141	0.666783			5.84857e-07	0.244708	0.387764	0.289262			2.25591e-06	0.467709	1.99773	1.53702			Fit OK
K04014	1.10634e-08	1.30544e-05		9.61341e-07	0.336582	0.532945	0.31068			5.94157e-07	0.240191	0.264153	0.191691			1.55544e-06	0.471657	1.07525	0.50353			Fit OK
K00639	8.96279e-10	0.20253		0.000111404	0.336132	0.821264	0.903875			0.000100382	0.241648	0.682915	0.776091			0.000123637	0.467558	0.987642	1.0527			Fit OK
K00034	1.27993e-09	0.380728		2.51991e-07	0.335498	0.779881	0.983132			1.81139e-07	0.242901	0.536273	0.640183			3.50556e-07	0.463394	1.13415	1.5098			Fit OK
K07019	2.22525e-11	0.00211341		1.76988e-06	0.335337	0.737454	0.479319			1.16135e-06	0.248675	0.468814	0.311166			2.69729e-06	0.452201	1.16003	0.738343			Fit OK
K12369	3.73726e-06	5.30074e-10		1.03408e-06	0.335069	0.83769	0.429808			5.94896e-07	0.217349	0.425057	0.26679			1.79749e-06	0.516548	1.65089	0.692435			Fit OK
K07799	7.12471e-10	0.0153875		2.49326e-06	0.334472	0.836962	0.563123			1.95135e-06	0.243063	0.593019	0.39816			3.18565e-06	0.460258	1.18125	0.796431			Fit OK
K10670,ko:K10671,ko:K10672	0	0.0736223		1.44183e-05	0.334447	1.10544	1.23435			1.30521e-05	0.286008	0.928702	1.05735			1.59275e-05	0.39109	1.31581	1.44098			Fit OK
K10536	3.85592e-12	0.0643179		1.77206e-05	0.334396	1.32043	1.32679			1.52281e-05	0.25149	1.02873	1.08527			2.06211e-05	0.444633	1.69484	1.62205			Fit OK
K03827	3.41497e-08	4.53705e-09		4.80924e-06	0.334364	0.619922	0.479693			3.93564e-06	0.233655	0.534424	0.351884			5.87677e-06	0.478478	0.719099	0.653925			Fit OK
K10543	1.97566e-06	0.971562		3.78459e-06	0.333887	0.948127	0.980205			2.09369e-06	0.215524	0.533559	0.550705			6.84107e-06	0.517255	1.68481	1.74468			Fit OK
K00758	0	0.854111		6.57192e-06	0.333228	0.942332	0.94767			5.72345e-06	0.262137	0.763049	0.807024			7.54618e-06	0.4236	1.16374	1.11283			Fit OK
K02275	0	0.000905504		1.63267e-06	0.332872	0.908507	1.15509			1.19512e-06	0.266804	0.638297	0.790527			2.23041e-06	0.4153	1.29311	1.68778			Fit OK
K00974	0	0.560344		3.45123e-05	0.332386	1.20419	1.14882			2.92561e-05	0.278193	0.90352	0.878765			4.07128e-05	0.397137	1.60493	1.50186			Fit OK
K13503	1.30355e-07	0.309999		2.3556e-07	0.33138	0.57553	0.894334			1.78824e-07	0.225863	0.302031	0.562055			3.10297e-07	0.486192	1.09669	1.42305			Fit OK
K06212	5.07626e-06	0.000315583		7.14628e-06	0.331041	1.99426	1.56584			4.4908e-06	0.208343	1.47229	1.09578			1.1372e-05	0.525997	2.70128	2.23755			Fit OK
K10804	7.68653e-07	0.000881211		4.48315e-07	0.330874	0.907592	0.415846			1.95361e-07	0.219522	0.374497	0.193486			1.02879e-06	0.498709	2.19955	0.893751			Fit OK
K09136	6.61693e-14	0.163264		3.79742e-06	0.330499	0.871259	0.618467			3.11307e-06	0.253287	0.642578	0.402541			4.63221e-06	0.431248	1.18132	0.950216			Fit OK
K09692	4.72853e-07	0.647157		7.13955e-06	0.330183	0.908491	0.898871			6.2003e-06	0.220168	0.713288	0.731924			8.22108e-06	0.49517	1.15711	1.1039			Fit OK
K07720	8.5255e-11	0.0124413		2.32193e-05	0.330162	1.62009	1.53544			1.96717e-05	0.240688	1.21085	1.20342			2.74067e-05	0.452897	2.16764	1.95907			Fit OK
K09116	0	0.783661		8.51266e-07	0.329939	0.905967	0.892489			6.67113e-07	0.262295	0.691188	0.673656			1.08626e-06	0.415028	1.18749	1.18241			Fit OK
K01726	0	0.0157568		1.04693e-06	0.329819	1.19939	1.36628			8.84984e-07	0.27815	0.977839	1.13788			1.2385e-06	0.391086	1.47113	1.64053			Fit OK
K03801	4.80837e-06	0.00634378		1.31126e-05	0.329814	0.633625	0.604201			1.00253e-05	0.209911	0.442892	0.458048			1.71507e-05	0.518206	0.906497	0.796989			Fit OK
K01155	0	0.458262		2.09319e-05	0.329716	1.19857	1.12874			1.72928e-05	0.264589	0.945327	0.931673			2.53369e-05	0.410874	1.51965	1.36749			Fit OK
K09939	2.0175e-06	0.00817666		1.04133e-06	0.329627	0.551157	0.586923			6.32744e-07	0.214101	0.386234	0.405946			1.71375e-06	0.507489	0.786503	0.848583			Fit OK
K04044	1.21902e-13	0.10723		4.32082e-06	0.329579	0.647039	0.81055			3.05237e-06	0.251907	0.436758	0.578189			6.1164e-06	0.431201	0.958561	1.13629			Fit OK
K01592	1.33372e-08	0.0017329		7.19486e-08	0.329024	1.24435	2.1434			4.07039e-08	0.232437	0.644351	1.10885			1.27177e-07	0.465748	2.40307	4.14319			Fit OK
K12071	1.04672e-10	0.595963		3.3106e-07	0.328648	0.746255	0.809278			2.45832e-07	0.240052	0.439645	0.557795			4.45837e-07	0.449944	1.2667	1.17414			Fit OK
K02421	1.37508e-09	0.00971741		3.97802e-06	0.326941	2.53208	2.09728			2.87791e-06	0.230765	1.48575	1.27429			5.49866e-06	0.463198	4.31527	3.45178			Fit OK
K00575	2.59659e-12	0.207316		8.91753e-06	0.326305	1.38552	1.29108			7.14561e-06	0.238767	1.00424	0.87698			1.11288e-05	0.445935	1.91157	1.90072			Fit OK
K02390	5.23747e-09	0.00112404		1.05504e-05	0.324845	1.96507	1.63055			8.63127e-06	0.230291	1.40523	1.05747			1.28962e-05	0.458222	2.74794	2.5142			Fit OK
K05595	4.97481e-06	0.0214325		3.51785e-05	0.324698	0.680579	0.673237			2.95532e-05	0.203791	0.507683	0.516427			4.18745e-05	0.517336	0.912357	0.877661			Fit OK
K11890	5.63341e-07	0.394258		2.74332e-07	0.324677	0.632492	0.781589			1.50044e-07	0.212789	0.2987	0.404111			5.01573e-07	0.495398	1.33929	1.51167			Fit OK
K03781	8.88178e-16	1.25429e-05		1.38393e-05	0.324562	0.701289	0.557218			1.2292e-05	0.253385	0.573879	0.437222			1.55813e-05	0.415732	0.856986	0.710147			Fit OK
K01775,ko:K01929	3.87348e-08	0.0209819		7.55709e-06	0.323221	0.91543	1.139			6.52463e-06	0.218809	0.671364	0.862955			8.75294e-06	0.477457	1.24822	1.50335			Fit OK
K04752	0	0.333052		8.12434e-07	0.323118	0.737021	0.762553			6.18308e-07	0.262885	0.518727	0.532919			1.06751e-06	0.397151	1.04718	1.09114			Fit OK
K06182	0	0.00023879		1.06482e-05	0.322452	1.67862	1.59542			9.25772e-06	0.252559	1.35603	1.22376			1.22476e-05	0.411688	2.07795	2.07995			Fit OK
K07081	0	0.467775		1.82597e-06	0.321989	1.02212	0.777424			1.56511e-06	0.261663	0.756327	0.500947			2.13032e-06	0.396224	1.38132	1.20649			Fit OK
K07505	5.98819e-10	0.387256		1.51595e-05	0.321844	0.792464	0.909791			1.24598e-05	0.228846	0.598276	0.774756			1.84442e-05	0.452634	1.04968	1.06836			Fit OK
K05524	1.94755e-10	0.060189		5.00696e-07	0.321802	0.607912	0.83111			3.18194e-07	0.234903	0.358421	0.514687			7.87874e-07	0.440848	1.03107	1.34206			Fit OK
K01962	0	0.179107		6.20032e-05	0.321254	1.2419	1.20218			5.565e-05	0.258735	1.01994	1.00291			6.90816e-05	0.398881	1.51216	1.44103			Fit OK
K00023	5.33252e-06	0.277958		4.14235e-07	0.320676	1.03569	1.20255			2.99797e-07	0.201805	0.72474	0.871482			5.72356e-07	0.509568	1.48006	1.65939			Fit OK
K06310	0	0.164776		5.00175e-06	0.318698	1.10883	1.38325			4.15039e-06	0.263023	0.894809	1.04074			6.02776e-06	0.386158	1.37403	1.83848			Fit OK
K08975	0	0.29793		1.18996e-07	0.318218	0.83775	1.1			7.59735e-08	0.256578	0.525818	0.650981			1.8638e-07	0.394666	1.33473	1.85873			Fit OK
K14126	3.42781e-07	0.787885		5.80635e-08	0.317847	1.28807	1.12748			4.37712e-08	0.212034	0.525883	0.844079			7.70226e-08	0.476465	3.15492	1.50603			Fit OK
K00124	0	0.60739		2.96166e-06	0.317669	1.07866	0.892579			2.5212e-06	0.252314	0.757033	0.519959			3.47907e-06	0.39995	1.53694	1.53223			Fit OK
K09992	7.3056e-12	0.00353663		9.43957e-07	0.317273	0.686991	0.540596			7.53854e-07	0.234688	0.462615	0.377136			1.182e-06	0.428919	1.02019	0.774904			Fit OK
K09166	3.44371e-08	0.00653401		4.64759e-07	0.317158	0.805073	0.634185			4.01035e-07	0.216637	0.604144	0.501632			5.3861e-07	0.46432	1.07283	0.801763			Fit OK
K06164	2.88658e-15	0.26924		2.59478e-06	0.316746	1.00854	0.788013			1.94207e-06	0.24351	0.72945	0.553821			3.46687e-06	0.412008	1.39442	1.12124			Fit OK
K07001	1.24492e-10	0.00170981		9.36997e-05	0.316607	0.710732	0.693228			7.76436e-05	0.227713	0.545308	0.584875			0.000113076	0.440202	0.926339	0.821654			Fit OK
K07112	0	0.905921		4.47376e-05	0.315173	1.01058	0.983488			3.98023e-05	0.257698	0.873456	0.874918			5.02849e-05	0.385468	1.16923	1.10553			Fit OK
K03451	1.42389e-11	5.63821e-05		2.39097e-05	0.314822	1.77163	1.83497			1.95409e-05	0.227749	1.3942	1.4446			2.92552e-05	0.435184	2.25124	2.33083			Fit OK
K06877	5.26246e-14	0.562026		1.09019e-05	0.314062	0.972393	0.75497			9.20607e-06	0.238296	0.710395	0.470527			1.29102e-05	0.413917	1.33102	1.21137			Fit OK
K00256	4.35931e-08	0.0585083		2.44739e-07	0.313301	0.779686	0.637416			1.46364e-07	0.2159	0.434646	0.388426			4.09234e-07	0.454644	1.39863	1.04602			Fit OK
K10670	0	0.698828		0.000117757	0.312554	1.05776	1.07721			0.000105115	0.272623	0.887766	0.934247			0.000131919	0.358333	1.26032	1.24206			Fit OK
K00281	4.34169e-07	0.00791042		5.85525e-05	0.311243	0.628325	0.62146			4.77436e-05	0.201878	0.448994	0.478621			7.18086e-05	0.479853	0.879281	0.806929			Fit OK
K02388	1.77636e-15	0.0365053		5.92723e-06	0.309962	1.51104	1.29561			4.66621e-06	0.237817	1.05942	0.821964			7.52902e-06	0.403994	2.15518	2.0422			Fit OK
K02000	1.4988e-14	7.60493e-06		1.86539e-05	0.309663	0.5652	0.450607			1.36299e-05	0.23693	0.384641	0.340353			2.55297e-05	0.404723	0.830518	0.596577			Fit OK
K07465	2.18316e-09	0.495234		1.43188e-07	0.309542	0.854733	1.07334			1.11424e-07	0.215938	0.612799	0.799352			1.84007e-07	0.443719	1.19218	1.44124			Fit OK
K14742	0	0.117888		1.00791e-05	0.309507	1.29871	1.26267			8.90277e-06	0.252699	1.0503	1.02861			1.14108e-05	0.379085	1.60586	1.54999			Fit OK
K07301	0	6.99559e-05		4.61753e-05	0.30923	1.46395	1.32026			4.16155e-05	0.239865	1.2525	1.09791			5.12347e-05	0.398653	1.71111	1.58763			Fit OK
K07287	2.03685e-07	0.00266695		8.10344e-07	0.308149	0.856858	0.488199			3.42724e-07	0.202932	0.352364	0.22305			1.916e-06	0.46792	2.08366	1.06854			Fit OK
K07404	6.29811e-09	0.723298		2.68523e-05	0.307633	0.883205	0.866203			2.08601e-05	0.210978	0.571684	0.588043			3.4566e-05	0.448567	1.36448	1.27594			Fit OK
K10038	0	0.715185		4.32922e-06	0.307419	0.883765	0.932721			3.55973e-06	0.265936	0.684266	0.776779			5.26505e-06	0.355372	1.14143	1.11997			Fit OK
K12137	0	0.333025		7.92595e-06	0.306602	0.953014	0.890795			6.97903e-06	0.252379	0.758697	0.748077			9.00135e-06	0.372474	1.1971	1.06074			Fit OK
K04564	2.58743e-11	9.62044e-06		1.6269e-05	0.306523	0.684593	0.674764			1.37006e-05	0.222193	0.574939	0.566543			1.93187e-05	0.42286	0.815161	0.803658			Fit OK
K15585	5.12923e-14	0.884781		1.25113e-06	0.306155	1.03386	0.928014			8.64119e-07	0.231496	0.627447	0.571855			1.81147e-06	0.404891	1.70351	1.506			Fit OK
K03228	0	0.356511		6.06576e-07	0.306038	0.991088	0.784771			5.12259e-07	0.256451	0.776394	0.522285			7.18258e-07	0.365213	1.26515	1.17918			Fit OK
K02558	5.72875e-13	1.45109e-06		8.57534e-06	0.304138	0.572038	0.553963			7.16804e-06	0.225265	0.478927	0.428719			1.02589e-05	0.410627	0.683251	0.715795			Fit OK
K06306	9.96669e-12	7.38795e-05		6.19375e-06	0.303248	0.500211	0.538213			5.18664e-06	0.222661	0.387017	0.389499			7.39641e-06	0.413	0.64651	0.743708			Fit OK
K01667	1.01727e-06	2.64327e-05		2.06952e-05	0.302583	0.542573	0.563992			1.76181e-05	0.189995	0.437976	0.428488			2.43097e-05	0.481888	0.67215	0.742347			Fit OK
K07275	8.2494e-12	0.271661		7.76252e-07	0.301729	0.793575	0.643645			4.31773e-07	0.21985	0.462531	0.364439			1.39557e-06	0.414102	1.36155	1.13676			Fit OK
K05885	3.44694e-06	0.654144		2.62069e-07	0.299915	1.19522	1.01254			1.77013e-07	0.185626	0.859832	0.743324			3.87993e-07	0.484572	1.66143	1.37926			Fit OK
K00190	1.79856e-13	0.00705057		4.18279e-07	0.299473	1.07452	1.80466			3.2516e-07	0.225039	0.750465	1.15335			5.38064e-07	0.398527	1.5385	2.82377			Fit OK
K09861	0	0.239212		3.84593e-05	0.298799	1.24692	1.04835			3.35533e-05	0.23742	0.959053	0.823924			4.40828e-05	0.376044	1.6212	1.33392			Fit OK
K02623	1.88738e-15	0.159661		1.73919e-07	0.298553	1.82132	1.75001			1.06045e-07	0.228096	1.0206	0.901002			2.85235e-07	0.390773	3.25023	3.39904			Fit OK
K10192	2.46201e-09	0.228153		2.64775e-06	0.29825	0.752695	0.862325			2.05029e-06	0.203789	0.535912	0.643797			3.41933e-06	0.436497	1.05717	1.15503			Fit OK
K07337	3.33067e-16	0.765703		1.38894e-06	0.298071	1.03354	0.858907			1.01943e-06	0.229246	0.730776	0.475542			1.89239e-06	0.38756	1.46174	1.55133			Fit OK
K02494	1.67272e-06	0.000153205		4.60292e-07	0.297359	0.750878	0.415143			2.05631e-07	0.188105	0.305877	0.205378			1.03034e-06	0.470069	1.84328	0.839156			Fit OK
K02417	0	0.196483		1.38326e-05	0.297089	1.31611	1.18668			1.04751e-05	0.235887	0.940468	0.744273			1.82661e-05	0.37417	1.8418	1.89207			Fit OK
K01422	1.31361e-09	0.433032		6.62395e-06	0.296831	0.951124	1.0908			5.19322e-06	0.203956	0.638482	0.750292			8.44883e-06	0.431999	1.41686	1.58585			Fit OK
K15497	3.37277e-07	0.362432		1.29936e-07	0.296299	0.952591	1.32248			1.08085e-07	0.194431	0.670281	0.774227			1.56203e-07	0.451539	1.3538	2.25896			Fit OK
K07307	7.74192e-12	0.0583507		1.47985e-06	0.296002	0.802298	0.524521			9.77534e-07	0.21397	0.538615	0.322999			2.24028e-06	0.409484	1.19507	0.851775			Fit OK
K03599	5.38374e-07	0.0304732		6.70584e-07	0.295862	0.918504	0.603624			4.05447e-07	0.187248	0.51322	0.327351			1.10911e-06	0.467478	1.64384	1.11306			Fit OK
K11312	0	0.515697		3.28281e-07	0.294433	0.735923	0.718627			2.22604e-07	0.225165	0.423915	0.432061			4.84126e-07	0.38501	1.27757	1.19526			Fit OK
K06283	0	0.302767		1.99841e-05	0.294064	1.1619	1.12361			1.79866e-05	0.236174	0.989361	0.951545			2.22034e-05	0.366144	1.36453	1.32679			Fit OK
K15669	1.66533e-15	0.414923		4.64177e-06	0.294041	0.847419	0.958759			3.52257e-06	0.222784	0.594423	0.723999			6.11657e-06	0.38809	1.20809	1.26964			Fit OK
K03775	4.69918e-09	0.0528003		1.42204e-05	0.292295	0.751581	0.771586			1.24898e-05	0.197336	0.580929	0.647051			1.61908e-05	0.432949	0.972363	0.920089			Fit OK
K13798	1.63156e-08	0.0713269		1.21469e-07	0.292247	1.65179	1.21297			8.86835e-08	0.196506	1.13654	0.919576			1.66375e-07	0.434634	2.40061	1.59997			Fit OK
K02419	0	0.00315611		1.09106e-05	0.29202	1.44519	1.20336			8.93404e-06	0.233317	1.14244	0.848537			1.33245e-05	0.365493	1.82819	1.70656			Fit OK
K07048	2.11828e-07	0.0115095		1.60141e-06	0.291021	0.909811	0.667218			9.05353e-07	0.189699	0.422151	0.457466			2.83262e-06	0.446462	1.9608	0.973142			Fit OK
K00359	0	0.873275		1.92876e-05	0.290878	0.984134	0.969289			1.74883e-05	0.226237	0.877708	0.874617			2.12722e-05	0.373989	1.10347	1.07421			Fit OK
K08297	7.14191e-11	7.695e-06		2.69012e-06	0.290863	0.600943	0.587581			1.84996e-06	0.209339	0.411412	0.481865			3.91184e-06	0.404136	0.877787	0.71649			Fit OK
K03837	1.65849e-10	0.693193		3.56119e-06	0.290148	1.1853	1.07662			2.95784e-06	0.204122	0.786292	0.652364			4.28762e-06	0.412428	1.7868	1.77679			Fit OK
K14761	0	0.818646		5.24528e-06	0.289809	0.937618	0.972198			4.73639e-06	0.233446	0.788092	0.833037			5.80885e-06	0.359782	1.11551	1.13461			Fit OK
K01962,ko:K01963	2.72005e-14	0.824005		4.42272e-05	0.288928	0.952266	0.947498			4.0231e-05	0.213686	0.785662	0.822168			4.86204e-05	0.390665	1.1542	1.09193			Fit OK
K07278	2.27331e-09	0.0457318		2.07757e-06	0.288237	0.870642	0.505977			1.04024e-06	0.197292	0.411168	0.258121			4.14936e-06	0.421106	1.84357	0.991832			Fit OK
K06076	3.36827e-06	1.81071e-05		2.31393e-05	0.287741	0.528781	0.477852			1.72397e-05	0.173687	0.378887	0.35393			3.10579e-05	0.476689	0.737976	0.645164			Fit OK
K11473	0	0.551927		4.71659e-06	0.287534	1.16341	0.96413			4.08858e-06	0.229149	0.847384	0.64794			5.44108e-06	0.360794	1.5973	1.43462			Fit OK
K07323	0	0.263914		8.95837e-07	0.286564	0.92886	0.713671			7.84012e-07	0.229149	0.720464	0.500999			1.02361e-06	0.358363	1.19753	1.01662			Fit OK
K02063	1.33971e-12	0.0667709		1.77397e-06	0.286458	0.876872	0.668912			9.19497e-07	0.208151	0.450884	0.347999			3.42249e-06	0.394225	1.70533	1.28576			Fit OK
K01241	3.48817e-07	0.0388694		2.88988e-05	0.286342	0.737497	0.90693			2.6011e-05	0.178248	0.566574	0.744694			3.21073e-05	0.459985	0.959983	1.10451			Fit OK
K02315	0	0.011238		1.77355e-05	0.285931	1.30775	1.26876			1.6105e-05	0.218754	1.12476	1.07695			1.95312e-05	0.373739	1.52052	1.49474			Fit OK
K12510	0	0.915367		3.19393e-06	0.285226	1.02325	1.05786			2.23666e-06	0.219221	0.835744	0.819133			4.5609e-06	0.371104	1.25283	1.36617			Fit OK
K07717	4.52871e-12	0.954108		1.04917e-06	0.284734	0.944075	0.972607			8.53872e-07	0.204165	0.682385	0.647353			1.28913e-06	0.397099	1.30612	1.46128			Fit OK
K09181	3.6617e-07	0.00636081		2.37609e-05	0.284621	0.613078	0.586353			1.97111e-05	0.177984	0.466161	0.422206			2.86427e-05	0.455149	0.806297	0.814317			Fit OK
K04026	1.35265e-07	0.864747		4.32196e-06	0.283851	0.961944	1.04537			3.79412e-06	0.181186	0.741193	0.83033			4.92323e-06	0.44469	1.24844	1.31611			Fit OK
K03644	4.43174e-08	0.0205547		1.86213e-05	0.282658	0.676699	0.667793			1.54043e-05	0.183773	0.484613	0.523112			2.25102e-05	0.434751	0.944921	0.85249			Fit OK
K07497	4.02123e-13	0.269176		3.45799e-05	0.281805	1.09767	1.30108			2.37433e-05	0.203142	0.744269	0.89241			5.03622e-05	0.390927	1.61887	1.8969			Fit OK
K05713	4.72763e-08	0.27889		8.963e-08	0.281791	0.860512	0.781516			6.54693e-08	0.185841	0.70715	0.471023			1.22707e-07	0.427278	1.04713	1.29668			Fit OK
K07321	0	5.94827e-05		1.07663e-05	0.281264	1.91126	2.08389			8.73372e-06	0.218537	1.43898	1.57067			1.32718e-05	0.361997	2.53855	2.76481			Fit OK
K03229	5.44342e-13	0.249551		1.56636e-06	0.281138	0.970988	0.689023			1.29629e-06	0.205675	0.668049	0.430498			1.8927e-06	0.384289	1.4113	1.1028			Fit OK
K03457	0	0.831272		3.88522e-06	0.280442	0.837228	0.89516			2.76998e-06	0.21323	0.503117	0.573814			5.44949e-06	0.36884	1.39322	1.39647			Fit OK
K11261	0	0.705016		9.30197e-07	0.280416	1.05152	0.961873			8.37035e-07	0.214909	0.843983	0.849288			1.03373e-06	0.365892	1.31008	1.08938			Fit OK
K03474	1.27531e-09	0.0601772		2.94212e-05	0.278859	0.755069	0.905315			2.67088e-05	0.18735	0.567817	0.73051			3.2409e-05	0.415065	1.00407	1.12195			Fit OK
K00028	1.03506e-12	0.199011		5.63598e-07	0.277579	0.864163	1.02738			4.5187e-07	0.201091	0.635493	0.742113			7.0295e-07	0.383161	1.17512	1.42231			Fit OK
K07726	6.66134e-16	0.027961		7.62751e-06	0.276946	1.56253	1.2871			5.79321e-06	0.206028	1.17884	0.99786			1.00426e-05	0.372276	2.0711	1.66017			Fit OK
K01841	8.27197e-08	3.41597e-10		6.66278e-06	0.276746	0.917065	0.436489			4.61984e-06	0.178502	0.531347	0.33956			9.60911e-06	0.429062	1.58279	0.561086			Fit OK
K05814	2.13163e-14	0.359196		2.03858e-06	0.275743	0.800288	0.738692			1.41858e-06	0.203211	0.595147	0.502609			2.92955e-06	0.374163	1.07614	1.08567			Fit OK
K06405	0	0.643471		2.60049e-05	0.275688	1.10722	1.09014			2.34952e-05	0.209821	0.91239	0.935065			2.87826e-05	0.362232	1.34366	1.27094			Fit OK
K02410	0	0.0307945		1.74856e-05	0.274695	1.29709	0.982735			1.3301e-05	0.220057	0.968621	0.605832			2.29868e-05	0.342898	1.73696	1.59412			Fit OK
K09702	5.90982e-10	0.946582		1.68891e-05	0.273274	1.03881	1.01637			1.30892e-05	0.186766	0.836933	0.775119			2.17921e-05	0.399852	1.28938	1.33272			Fit OK
K01227	9.38987e-08	0.466345		2.07646e-07	0.272863	1.2166	1.31776			1.47464e-07	0.177919	0.860819	0.90045			2.92388e-07	0.418471	1.71941	1.92846			Fit OK
K02482	4.66294e-15	0.0843064		2.39011e-06	0.272513	0.748218	0.567843			2.05446e-06	0.20004	0.547398	0.360482			2.7806e-06	0.371243	1.02271	0.894486			Fit OK
K00076	0	0.722682		1.1509e-05	0.271456	1.10392	1.07324			9.82027e-06	0.217793	0.893171	0.895331			1.34881e-05	0.338342	1.36441	1.28649			Fit OK
K02299	1.4472e-06	0.00570928		3.79697e-07	0.271183	0.82006	0.483521			1.54765e-07	0.163797	0.301385	0.234866			9.31544e-07	0.44897	2.23136	0.995429			Fit OK
K00113	6.66269e-07	0.000178861		1.14152e-05	0.271179	0.643295	0.571822			9.15045e-06	0.163832	0.537629	0.403613			1.42404e-05	0.448862	0.769728	0.810135			Fit OK
K06179	0	0.211049		2.6662e-05	0.270017	1.21975	1.13742			2.40946e-05	0.21383	1.01012	0.96105			2.95029e-05	0.340968	1.47287	1.34617			Fit OK
K00002	2.47951e-09	2.63177e-05		5.5844e-07	0.269099	0.477136	0.471124			3.54616e-07	0.17958	0.360237	0.287338			8.79417e-07	0.403242	0.631969	0.772464			Fit OK
K06195	8.59458e-11	0.218225		3.77363e-07	0.268974	0.809508	0.63728			2.21038e-07	0.186622	0.400395	0.34284			6.44244e-07	0.387666	1.63664	1.18459			Fit OK
K00170	0	0.20363		2.52386e-05	0.268826	0.997154	0.769777			2.18988e-05	0.215072	0.842218	0.593678			2.90876e-05	0.336014	1.18059	0.998113			Fit OK
K01573	7.7101e-08	0.00545594		2.69133e-06	0.268298	0.570276	0.529048			1.82857e-06	0.171303	0.339365	0.372815			3.96115e-06	0.420215	0.958304	0.750752			Fit OK
K14392	0	0.151499		1.31918e-05	0.268223	1.11128	0.963104			1.01631e-05	0.217847	0.850093	0.714067			1.71229e-05	0.330248	1.45272	1.29899			Fit OK
K05367	4.12922e-11	7.70507e-08		1.2495e-05	0.268125	0.555962	0.429592			9.81339e-06	0.187534	0.458047	0.3251			1.59093e-05	0.383348	0.674807	0.56767			Fit OK
K09793	7.58831e-07	2.38882e-09		1.12113e-06	0.267753	0.388836	0.252591			7.52522e-07	0.165083	0.234947	0.174011			1.67029e-06	0.434275	0.643522	0.366656			Fit OK
K03660	1.86517e-14	0.00402619		1.90068e-05	0.267446	1.47825	1.37361			1.71616e-05	0.194941	1.20306	1.09452			2.10504e-05	0.366918	1.81638	1.72388			Fit OK
K12141	0	0.162543		4.38296e-06	0.267425	0.948872	0.644334			3.57914e-06	0.208031	0.649566	0.385617			5.36729e-06	0.343777	1.38609	1.07663			Fit OK
K05593	1.46324e-06	0.00707345		3.17865e-05	0.267009	0.910481	0.770552			2.77363e-05	0.160159	0.668001	0.636166			3.64281e-05	0.445143	1.24098	0.933326			Fit OK
K09961	5.37859e-12	0.0103829		9.04841e-07	0.266008	0.788598	0.582898			5.97646e-07	0.186477	0.464201	0.394335			1.36994e-06	0.379456	1.33969	0.861629			Fit OK
K00247	1.38575e-08	0.2335		3.63257e-07	0.265636	0.825466	0.671521			2.17292e-07	0.173201	0.339149	0.376727			6.07274e-07	0.407404	2.00913	1.197			Fit OK
K07699	4.35874e-13	0.88982		7.33312e-05	0.26538	0.976143	0.961947			6.50965e-05	0.190011	0.796213	0.820077			8.26075e-05	0.370645	1.19673	1.12836			Fit OK
K00335	0	0.154713		0.000161545	0.263548	0.829129	0.845193			0.000140508	0.204881	0.706601	0.715391			0.00018573	0.339014	0.972903	0.998546			Fit OK
K03412	0	0.0493382		1.22394e-05	0.263467	1.45278	1.24192			1.00271e-05	0.207355	1.06169	0.850211			1.49397e-05	0.334763	1.98792	1.81411			Fit OK
K07798	1.57428e-07	1.11022e-16		5.34073e-06	0.263368	0.426212	0.243665			3.91447e-06	0.166901	0.319006	0.178321			7.28664e-06	0.415591	0.569445	0.332955			Fit OK
K08321	1.59289e-08	0.000130112		6.09904e-06	0.263345	0.574031	0.507345			4.72496e-06	0.170829	0.415309	0.384795			7.87272e-06	0.405966	0.793415	0.668923			Fit OK
K01476	1.61831e-07	4.68347e-09		7.16538e-06	0.263038	0.469133	0.341509			5.37515e-06	0.166111	0.340195	0.25674			9.55185e-06	0.416523	0.646941	0.454268			Fit OK
K02533	0	0.120092		1.76574e-06	0.262904	0.793779	0.521554			1.24468e-06	0.196074	0.508765	0.299619			2.50495e-06	0.352513	1.23846	0.907883			Fit OK
K00294	5.00644e-10	0.0340584		1.57237e-05	0.261597	0.574571	0.605289			1.17047e-05	0.176699	0.399469	0.43115			2.11226e-05	0.387287	0.826426	0.84976			Fit OK
K10941	0	0.253273		1.23027e-06	0.261383	0.80042	0.909032			1.03613e-06	0.198792	0.620653	0.724996			1.46079e-06	0.343681	1.03226	1.13978			Fit OK
K06894	6.93147e-09	6.71398e-08		2.33237e-05	0.261079	0.552104	0.347685			1.63632e-05	0.172426	0.428248	0.250311			3.32451e-05	0.395313	0.71178	0.48294			Fit OK
K04755	3.41142e-07	0.159955		2.76576e-07	0.260745	0.674617	0.483819			1.16267e-07	0.160306	0.275788	0.212012			6.57922e-07	0.424113	1.65021	1.10409			Fit OK
K03385	0	0.143095		1.07273e-05	0.260576	0.863394	0.641573			9.30579e-06	0.216695	0.666337	0.428882			1.23659e-05	0.313342	1.11873	0.959741			Fit OK
K04801	3.65268e-07	3.69127e-05		9.42387e-08	0.260481	3.47431	3.53545			6.69226e-08	0.157842	1.73873	2.16603			1.32705e-07	0.429862	6.94233	5.77065			Fit OK
K15724	2.20131e-11	0.149913		6.11115e-07	0.260315	0.626938	0.89013			4.22039e-07	0.18002	0.377133	0.59236			8.84898e-07	0.376423	1.04221	1.33758			Fit OK
K00334	0	0.157669		4.0028e-05	0.259385	0.8345	0.920165			3.56295e-05	0.199945	0.714883	0.802764			4.49696e-05	0.336495	0.974131	1.05474			Fit OK
K00860	1.13653e-07	0.000848829		2.83114e-05	0.259193	0.758138	0.92127			2.50975e-05	0.158553	0.582447	0.742331			3.19368e-05	0.423711	0.986827	1.14334			Fit OK
K08299	6.89072e-11	0.000305371		1.44678e-06	0.25813	0.834542	0.636902			8.30191e-07	0.177647	0.489311	0.457776			2.5213e-06	0.375074	1.42335	0.88612			Fit OK
K06392	0	0.821132		1.76263e-05	0.257936	0.942975	0.959436			1.58304e-05	0.204561	0.807064	0.842712			1.9626e-05	0.325237	1.10177	1.09233			Fit OK
K00155	2.09987e-10	0.766632		2.43709e-07	0.257923	1.13107	0.995149			1.61373e-07	0.173987	0.757734	0.657153			3.68055e-07	0.382351	1.68835	1.50699			Fit OK
K03607	1.0299e-08	0.0540603		5.3934e-07	0.257621	1.19895	0.709061			2.49155e-07	0.168297	0.529886	0.305069			1.1675e-06	0.394354	2.71281	1.64804			Fit OK
K05685	0	0.767848		1.15175e-05	0.25737	1.00712	1.08132			8.7996e-06	0.223228	0.722874	0.794641			1.5075e-05	0.296734	1.40314	1.47143			Fit OK
K15584	4.44089e-16	0.200655		3.84819e-06	0.256764	0.958631	0.701299			2.87072e-06	0.189479	0.627436	0.47854			5.15848e-06	0.347942	1.46465	1.02775			Fit OK
K08990	6.90341e-07	0.000235443		7.75038e-07	0.255943	0.771953	0.357643			3.54121e-07	0.154297	0.339638	0.175458			1.69627e-06	0.42455	1.75455	0.728998			Fit OK
K14475	4.22995e-14	0.00446402		1.19069e-07	0.25526	2.1824	2.06504			7.78191e-08	0.184421	1.37993	1.30609			1.82184e-07	0.353308	3.45152	3.26501			Fit OK
K09147	1.1254e-09	0.484013		4.03104e-07	0.254956	1.18352	1.09963			3.14198e-07	0.169796	0.931894	0.847375			5.17165e-07	0.382828	1.50308	1.42697			Fit OK
K00248	2.22045e-15	0.578181		9.55787e-05	0.253615	0.952893	1.02137			8.39243e-05	0.184102	0.813387	0.886425			0.000108852	0.349375	1.11633	1.17686			Fit OK
K03219	8.88178e-16	0.171486		7.67913e-07	0.252738	0.871491	0.630445			6.72882e-07	0.185652	0.665223	0.415897			8.76366e-07	0.344065	1.14172	0.955673			Fit OK
K09794	2.77556e-15	0.340255		7.70997e-07	0.2527	1.29564	1.11098			6.36332e-07	0.186072	0.917902	0.678424			9.3416e-07	0.343187	1.82882	1.81931			Fit OK
K03830	4.44089e-16	0.431899		6.47941e-06	0.252254	0.847514	0.90403			5.31346e-06	0.185938	0.631276	0.710646			7.9012e-06	0.342222	1.13782	1.15004			Fit OK
K06390	7.56062e-14	1.66251e-06		1.10472e-05	0.252116	1.85782	1.84695			9.95386e-06	0.178128	1.51434	1.45952			1.22606e-05	0.356835	2.27921	2.33723			Fit OK
K09935	1.85528e-07	0.248208		6.73226e-06	0.251917	0.789955	0.879244			5.63365e-06	0.15317	0.62786	0.709241			8.04511e-06	0.414323	0.993899	1.09			Fit OK
K03287	4.75094e-09	0.00017537		4.28977e-05	0.251785	0.59703	0.574866			3.34127e-05	0.162972	0.408551	0.460467			5.50753e-05	0.388996	0.872459	0.717685			Fit OK
K02852	6.96311e-08	7.82533e-11		4.90858e-06	0.25092	0.378735	0.317926			3.75075e-06	0.158132	0.295186	0.21944			6.42381e-06	0.398154	0.485931	0.460612			Fit OK
K06411	0	0.98658		8.24564e-06	0.249977	1.01963	1.0114			7.5556e-06	0.198102	0.83257	0.852705			8.99869e-06	0.315435	1.24872	1.19963			Fit OK
K07003	0	0.0404464		5.06556e-05	0.249553	1.39755	1.25515			4.47533e-05	0.193828	1.12209	0.984413			5.73363e-05	0.3213	1.74062	1.60034			Fit OK
K07266	6.69917e-09	0.445856		3.02329e-06	0.248833	0.9684	0.652921			2.17304e-06	0.161648	0.571625	0.31801			4.20621e-06	0.38304	1.64058	1.34054			Fit OK
K07737	1.88738e-14	0.0389476		2.01601e-05	0.248804	0.778828	0.761392			1.77766e-05	0.178332	0.592027	0.634195			2.28633e-05	0.347123	1.02457	0.914102			Fit OK
K13015	2.04636e-12	0.0193273		9.82336e-08	0.248644	0.673648	0.906875			7.11095e-08	0.174264	0.499133	0.680819			1.35704e-07	0.354771	0.90918	1.20799			Fit OK
K03826	3.33067e-16	5.6617e-08		3.09837e-06	0.248282	3.00286	2.56434			2.48061e-06	0.180159	2.13626	1.77989			3.86997e-06	0.342163	4.22101	3.69451			Fit OK
K02614	2.27537e-06	1.4547e-08		6.85695e-06	0.247205	0.501521	0.455229			4.97146e-06	0.141601	0.317819	0.366887			9.45753e-06	0.431568	0.791404	0.564841			Fit OK
K05020	9.80516e-09	0.914643		1.23275e-06	0.246927	1.05645	1.01307			9.80255e-07	0.152295	0.804974	0.766705			1.55027e-06	0.400363	1.38648	1.3386			Fit OK
K14261	0	0.259798		7.11837e-06	0.246655	1.12221	0.776717			6.14473e-06	0.197624	0.814569	0.460153			8.24629e-06	0.307852	1.54604	1.31107			Fit OK
K06012	0	7.33294e-06		1.38096e-05	0.246641	1.59741	1.56526			1.24148e-05	0.18892	1.34946	1.3016			1.5361e-05	0.321999	1.89092	1.88234			Fit OK
K05805	1.94241e-10	0.138988		9.47864e-07	0.245636	0.693027	0.583462			5.80715e-07	0.164257	0.415141	0.352224			1.54714e-06	0.367333	1.15692	0.966511			Fit OK
K09688	2.00882e-10	0.391522		1.28968e-06	0.245438	0.946837	0.59419			6.49607e-07	0.16783	0.42621	0.199776			2.56042e-06	0.358935	2.10342	1.76728			Fit OK
K03406	0	7.57576e-05		4.1556e-05	0.243962	2.37471	2.03432			3.38455e-05	0.183387	1.67582	1.42411			5.10232e-05	0.324545	3.36507	2.906			Fit OK
K03608	0	0.00189253		4.81568e-06	0.243479	1.33359	1.13238			3.76229e-06	0.179746	1.01191	0.770872			6.164e-06	0.329809	1.75752	1.66341			Fit OK
K00169	0	0.0256946		3.4135e-05	0.242867	0.933148	0.72161			2.93175e-05	0.190819	0.77207	0.58656			3.9744e-05	0.309111	1.12783	0.887753			Fit OK
K01082	2.65411e-08	0.150544		2.20095e-05	0.242667	0.738173	0.819721			1.97668e-05	0.148732	0.568155	0.680308			2.45066e-05	0.395928	0.959069	0.987702			Fit OK
K00008	1.77081e-13	0.161256		1.96423e-05	0.242154	0.806676	1.10357			1.70834e-05	0.169921	0.608828	0.787192			2.25844e-05	0.345093	1.06882	1.54709			Fit OK
K07712	0	0.0117113		5.50087e-06	0.241969	0.695868	0.685291			4.49408e-06	0.193299	0.54538	0.541093			6.7332e-06	0.302892	0.887881	0.867916			Fit OK
K06204	0	0.591054		5.45172e-06	0.241914	0.837116	0.853112			4.34417e-06	0.192775	0.616772	0.574493			6.84165e-06	0.303578	1.13618	1.26686			Fit OK
K00809	1.5743e-13	0.548992		1.26338e-06	0.241168	0.785693	0.647465			6.75466e-07	0.168132	0.482237	0.316269			2.36302e-06	0.345932	1.2801	1.32549			Fit OK
K03735	3.65317e-09	0.169192		1.50758e-05	0.241051	0.902903	0.859796			1.38175e-05	0.15282	0.691798	0.718941			1.64486e-05	0.380222	1.17843	1.02825			Fit OK
K01623	8.58849e-08	1.30971e-07		3.33859e-05	0.240853	0.532741	0.412991			2.40198e-05	0.146933	0.38264	0.312068			4.64041e-05	0.394806	0.741725	0.546552			Fit OK
K08304	4.996e-15	0.0624538		3.65121e-06	0.240137	0.90675	0.557763			2.82732e-06	0.172701	0.640946	0.354172			4.71517e-06	0.333905	1.28279	0.878387			Fit OK
K06284	9.20137e-09	0.011555		3.63455e-06	0.239513	0.851757	0.737369			2.81977e-06	0.152891	0.660076	0.602818			4.68476e-06	0.37521	1.0991	0.901953			Fit OK
K07236	9.03899e-09	0.00141177		5.69947e-07	0.237848	0.773764	0.605063			4.59686e-07	0.150875	0.52331	0.465018			7.06656e-07	0.374956	1.14409	0.787282			Fit OK
K02422	1.23235e-13	0.00851158		3.32552e-06	0.237183	1.64458	1.33746			2.5082e-06	0.167753	1.08963	0.775388			4.40916e-06	0.335348	2.48217	2.30697			Fit OK
K14448	8.39773e-13	0.031337		1.83021e-07	0.236111	1.20668	1.56968			1.16707e-07	0.163207	0.701766	0.960771			2.87014e-07	0.34158	2.07488	2.5645			Fit OK
K02416	0	0.00119672		1.30305e-05	0.23595	1.44034	1.11854			1.05988e-05	0.191469	1.06387	0.697749			1.60202e-05	0.290764	1.95004	1.7931			Fit OK
K01058	3.41787e-08	2.22045e-16		5.2504e-06	0.235721	0.448194	0.273114			4.07648e-06	0.147354	0.358078	0.201328			6.76237e-06	0.377083	0.56099	0.370496			Fit OK
K09862	2.24233e-10	0.0899094		3.59968e-07	0.235678	0.557965	0.758032			2.26069e-07	0.157102	0.318652	0.465781			5.73175e-07	0.353555	0.977004	1.23365			Fit OK
K10003	6.86858e-06	0.149019		4.81178e-07	0.235216	0.842132	0.482797			1.74671e-07	0.127826	0.272457	0.171701			1.32554e-06	0.432824	2.60293	1.35755			Fit OK
K09925	3.99499e-11	0.391479		7.2379e-07	0.234441	0.884353	1.04377			5.53615e-07	0.157305	0.65841	0.760249			9.46274e-07	0.349402	1.18783	1.43302			Fit OK
K06407	2.64233e-14	0.52822		1.59979e-05	0.233766	1.14238	1.0551			1.45494e-05	0.164247	0.939519	0.876611			1.75906e-05	0.332709	1.38904	1.26993			Fit OK
K01816	1.6704e-08	6.32827e-15		6.04229e-06	0.233764	0.433432	0.297826			4.42515e-06	0.147573	0.34211	0.225566			8.25039e-06	0.370297	0.549131	0.393235			Fit OK
K07306	1.54876e-13	0.0604902		3.65316e-06	0.233417	0.7667	0.632835			2.35435e-06	0.163119	0.512589	0.411751			5.66848e-06	0.33401	1.14678	0.972627			Fit OK
K01031	9.60516e-11	0.78391		3.57834e-07	0.232449	0.994518	0.90274			2.45776e-07	0.153018	0.684144	0.687572			5.20982e-07	0.353112	1.4457	1.18524			Fit OK
K00224	3.6269e-10	0.146597		1.1734e-06	0.232117	0.807089	1.02456			8.00301e-07	0.146076	0.423554	0.559384			1.72044e-06	0.368837	1.53792	1.87657			Fit OK
K05788	0	0.023931		9.09818e-07	0.230839	0.879517	0.502821			7.81049e-07	0.171084	0.697254	0.321423			1.05982e-06	0.311464	1.10942	0.786595			Fit OK
K05824	1.10242e-10	0.04339		3.27308e-07	0.230302	0.616634	0.694687			2.0224e-07	0.151306	0.428411	0.44179			5.29719e-07	0.350542	0.887552	1.09235			Fit OK
K03089	0	0.149188		4.85121e-06	0.230107	0.8031	0.570942			3.9264e-06	0.171512	0.587168	0.346888			5.99385e-06	0.308721	1.09844	0.939713			Fit OK
K00903	3.71672e-08	6.57544e-05		1.22235e-06	0.229918	0.696483	0.333976			5.12118e-07	0.140101	0.248268	0.15353			2.91756e-06	0.377317	1.95389	0.726506			Fit OK
K03222	0	0.0216429		4.95824e-07	0.229858	0.651556	0.788098			4.29525e-07	0.184149	0.495812	0.605607			5.72355e-07	0.286913	0.856224	1.02558			Fit OK
K12371	1.8914e-09	0.0470975		1.11024e-06	0.229756	0.818454	0.593647			6.1781e-07	0.14684	0.392005	0.312508			1.99517e-06	0.359493	1.70882	1.12771			Fit OK
K06385	0	0.0150116		1.03889e-05	0.228624	1.56923	1.45908			8.80922e-06	0.16814	1.20766	1.11655			1.22518e-05	0.310865	2.03906	1.90669			Fit OK
K06406	4.44089e-16	0.612872		5.23664e-05	0.228017	1.07033	1.00541			4.75661e-05	0.163404	0.903631	0.871918			5.76513e-05	0.318178	1.26777	1.15935			Fit OK
K04800	0	0.35851		2.96781e-07	0.22772	1.1929	1.31886			2.48863e-07	0.163926	0.834328	0.93169			3.53927e-07	0.316342	1.70558	1.86694			Fit OK
K02858	9.4369e-15	0.323175		3.31792e-06	0.227645	0.842502	0.625982			2.77985e-06	0.15982	0.622383	0.364173			3.96015e-06	0.324253	1.14047	1.07601			Fit OK
K13497	0	0.436474		3.19658e-06	0.227459	1.2555	0.982529			2.65639e-06	0.17201	0.868532	0.571755			3.84662e-06	0.300783	1.81489	1.68842			Fit OK
K02197	0	0.0830275		2.13807e-06	0.227032	0.806349	0.660226			1.86151e-06	0.182046	0.603565	0.467774			2.45572e-06	0.283134	1.07726	0.931856			Fit OK
K03641	0	0.505864		7.04471e-06	0.226666	0.996006	0.787639			6.18151e-06	0.175616	0.757341	0.514428			8.02845e-06	0.292557	1.30988	1.20595			Fit OK
K01266	0	0.0942855		8.23561e-06	0.226278	1.01749	1.18421			6.83967e-06	0.192107	0.794765	0.953208			9.91646e-06	0.266527	1.30264	1.47119			Fit OK
K06412	0	0.41037		3.73548e-05	0.223565	1.0997	1.1256			3.3417e-05	0.172864	0.962603	0.953077			4.17567e-05	0.289137	1.25633	1.32935			Fit OK
K06379	0	0.260221		2.25687e-05	0.223438	1.08665	0.924133			1.98993e-05	0.162703	0.895022	0.75294			2.55961e-05	0.306844	1.3193	1.13425			Fit OK
K04088	0	0.0518566		1.22786e-05	0.222788	0.839383	0.780229			1.09046e-05	0.163299	0.67796	0.656288			1.38259e-05	0.303949	1.03924	0.927576			Fit OK
K08320	7.44741e-06	3.17315e-06		2.63762e-07	0.221681	0.694107	0.333817			8.42761e-08	0.118132	0.194667	0.118165			8.25504e-07	0.415994	2.47492	0.943039			Fit OK
K01183	5.98213e-10	0.000104259		9.00644e-06	0.221576	0.708147	0.540993			6.35786e-06	0.14224	0.430678	0.402405			1.27584e-05	0.345164	1.16438	0.72731			Fit OK
K06398	3.33067e-16	0.235166		0.000102982	0.220866	1.04252	0.936636			9.18452e-05	0.15809	0.859657	0.79694			0.000115469	0.308569	1.26427	1.10082			Fit OK
K03841	0	0.413556		7.00766e-06	0.220777	0.856081	0.702864			5.667e-06	0.172702	0.650038	0.436231			8.66547e-06	0.282235	1.12743	1.13247			Fit OK
K01463	0	0.248557		7.95779e-06	0.220148	1.14127	1.28578			5.59166e-06	0.183864	0.767639	0.876482			1.13252e-05	0.263593	1.69676	1.8862			Fit OK
K09689	0	0.569669		1.56603e-06	0.219952	0.973596	0.716897			1.06451e-06	0.168486	0.538817	0.311811			2.30382e-06	0.287138	1.7592	1.64825			Fit OK
K05773	2.29816e-14	0.594254		1.38069e-06	0.219789	0.878153	0.772788			1.13115e-06	0.153001	0.619447	0.50283			1.68526e-06	0.315733	1.2449	1.18768			Fit OK
K09888	0	0.1518		8.73583e-06	0.218684	1.00911	0.800827			8.17717e-06	0.158011	0.819039	0.644823			9.33265e-06	0.302653	1.24329	0.994573			Fit OK
K00112	2.07513e-09	0.000133318		1.37275e-06	0.2185	0.646484	0.33008			6.89529e-07	0.137749	0.305436	0.179621			2.73296e-06	0.346589	1.36834	0.606572			Fit OK
K05781	0	0.109383		3.6538e-06	0.218014	1.22336	0.848289			2.92316e-06	0.168262	0.916808	0.637981			4.56707e-06	0.282478	1.63242	1.12792			Fit OK
K03562	1.66533e-14	0.222535		3.99809e-06	0.217732	0.94043	0.725338			3.22499e-06	0.152808	0.663286	0.443659			4.95652e-06	0.31024	1.33337	1.18586			Fit OK
K11743	5.87935e-09	0.231428		5.64386e-07	0.21683	0.977494	0.65775			3.69164e-07	0.133772	0.566288	0.374853			8.62846e-07	0.351459	1.68729	1.15414			Fit OK
K03411	0	0.086103		4.26833e-06	0.216192	1.38667	1.10911			3.29542e-06	0.171173	0.977846	0.710229			5.52848e-06	0.273052	1.96642	1.73201			Fit OK
K07062	0	3.59996e-05		4.66025e-06	0.216009	1.19933	0.864789			4.23752e-06	0.17059	0.894786	0.651692			5.12515e-06	0.27352	1.60753	1.14757			Fit OK
K08305	4.19664e-14	0.0200003		2.26983e-06	0.21537	0.940459	0.569181			1.60886e-06	0.149537	0.610398	0.365877			3.20234e-06	0.310186	1.449	0.885454			Fit OK
K06879	2.2165e-07	0.0103116		8.43382e-07	0.214697	0.663509	0.300937			4.05142e-07	0.122937	0.284729	0.133015			1.75566e-06	0.374948	1.54619	0.68085			Fit OK
K04769	0	0.562157		4.38404e-05	0.214647	1.12561	1.06801			3.86162e-05	0.15742	0.933078	0.911629			4.97714e-05	0.292677	1.35788	1.25121			Fit OK
K09889	2.92243e-10	0.0509881		7.67647e-07	0.214583	0.791282	0.503675			3.66943e-07	0.136726	0.352567	0.236023			1.60592e-06	0.336775	1.77591	1.07485			Fit OK
K06399	7.77156e-14	0.12328		2.99455e-05	0.214083	1.30751	1.19942			2.62079e-05	0.147132	1.04219	0.989574			3.4216e-05	0.311499	1.64036	1.45377			Fit OK
K06334	0	0.284752		6.88665e-05	0.213803	0.906865	0.870262			6.14262e-05	0.152703	0.746437	0.746009			7.72079e-05	0.29935	1.10177	1.01521			Fit OK
K06896	8.18456e-13	1.34949e-09		2.72465e-05	0.21326	0.583736	0.490476			2.08407e-05	0.144908	0.388844	0.405972			3.56213e-05	0.313854	0.87631	0.59257			Fit OK
K09973	2.98432e-10	0.0348767		1.18917e-06	0.213238	0.870586	0.511835			6.72864e-07	0.134953	0.654223	0.303817			2.10164e-06	0.336934	1.1585	0.862279			Fit OK
K10545	7.08169e-11	0.014072		2.28061e-06	0.213072	0.794149	0.509218			1.14422e-06	0.139205	0.370072	0.271119			4.54561e-06	0.326137	1.70419	0.956416			Fit OK
K03098	4.11312e-07	1.02643e-11		1.71821e-06	0.212643	0.55113	0.20301			1.12042e-06	0.121835	0.383235	0.126831			2.63493e-06	0.371132	0.79258	0.324946			Fit OK
K14998	0	0.680337		2.02628e-07	0.211982	0.742791	0.846578			1.59721e-07	0.15269	0.379883	0.583246			2.57062e-07	0.294298	1.45239	1.2288			Fit OK
K12340	6.3949e-09	1.50483e-07		3.49057e-05	0.211919	0.542852	0.46317			2.51924e-05	0.129042	0.352839	0.366406			4.83641e-05	0.348024	0.835192	0.585489			Fit OK
K00060	0	0.990257		1.13597e-05	0.210705	0.989166	0.99898			9.84613e-06	0.178743	0.817718	0.844677			1.31059e-05	0.248383	1.19656	1.18147			Fit OK
K02389	1.52504e-11	7.78008e-06		1.48369e-06	0.210431	4.25751	3.52273			1.06245e-06	0.13899	2.48551	2.01848			2.07194e-06	0.318593	7.29285	6.148			Fit OK
K12503	0	0.680651		4.66221e-07	0.209955	1.18348	1.15008			3.43313e-07	0.1519	0.793145	0.672241			6.3313e-07	0.290198	1.76592	1.96757			Fit OK
K09941	2.8328e-08	0.0879112		1.20539e-07	0.209766	0.853093	0.639074			8.3021e-08	0.12577	0.623982	0.447947			1.75012e-07	0.349857	1.16633	0.91175			Fit OK
K03503	4.70837e-09	0.00082592		2.59473e-05	0.209664	0.889283	1.25185			1.93437e-05	0.126326	0.610028	0.910642			3.48053e-05	0.347981	1.29637	1.7209			Fit OK
K07543	1.11022e-16	0.578295		7.29653e-08	0.209647	0.892664	1.2589			5.34827e-08	0.149471	0.522256	0.787555			9.9545e-08	0.29405	1.52578	2.01235			Fit OK
K05299	1.13551e-09	0.430264		3.3323e-07	0.209203	0.885084	0.720514			2.60885e-07	0.128743	0.622043	0.460414			4.25636e-07	0.339947	1.25936	1.12755			Fit OK
K07397	2.09514e-06	2.18142e-11		1.09265e-06	0.208217	0.427253	0.152037			6.29289e-07	0.111952	0.281398	0.0927678			1.89719e-06	0.387257	0.648706	0.249175			Fit OK
K01308	0	0.145924		1.63403e-06	0.20721	0.784296	0.755832			1.25985e-06	0.158483	0.570606	0.598686			2.11934e-06	0.270917	1.07801	0.954228			Fit OK
K01134	5.75281e-09	0.127262		6.36334e-08	0.20625	1.83743	1.40075			3.91754e-08	0.122777	1.04389	0.784241			1.03361e-07	0.346475	3.2342	2.50192			Fit OK
K13694	1.91809e-08	0.0004989		3.41268e-06	0.205594	0.639258	0.494773			2.49138e-06	0.121464	0.404973	0.360512			4.67468e-06	0.347995	1.00908	0.679036			Fit OK
K08282	2.01216e-09	0.347409		1.11401e-05	0.205486	0.985753	0.68453			9.16755e-06	0.124269	0.698016	0.401216			1.3537e-05	0.339784	1.3921	1.1679			Fit OK
K01095	0	0.270469		6.10776e-06	0.205243	0.782227	0.823263			5.08759e-06	0.150523	0.600524	0.617968			7.3325e-06	0.279854	1.01891	1.09676			Fit OK
K11908	4.54051e-08	7.82161e-07		7.32663e-08	0.204854	1.64492	3.28845			4.7758e-08	0.118769	0.777261	1.94297			1.12399e-07	0.353332	3.48114	5.56565			Fit OK
K08679	4.07776e-08	0.254896		3.69646e-07	0.20445	0.754819	0.845191			2.30102e-07	0.120698	0.497537	0.532694			5.93814e-07	0.346316	1.14514	1.34101			Fit OK
K02401	0	0.000316115		1.05166e-05	0.203317	1.37682	1.01665			8.56691e-06	0.163544	1.00767	0.66276			1.29099e-05	0.252763	1.88121	1.55949			Fit OK
K00172	3.33067e-16	0.068486		2.14664e-05	0.202496	0.961674	0.69303			1.76213e-05	0.143759	0.777772	0.522295			2.61505e-05	0.285232	1.18906	0.919579			Fit OK
K05780	0	0.00222835		2.10053e-06	0.202382	1.0877	0.580319			1.61956e-06	0.153569	0.721024	0.421746			2.72433e-06	0.26671	1.64085	0.798512			Fit OK
K07660	5.624e-10	0.0955533		6.00497e-07	0.201711	0.925903	0.675356			2.72931e-07	0.126292	0.404662	0.31415			1.3212e-06	0.322167	2.11855	1.45187			Fit OK
K06397	0	0.00166869		7.12107e-06	0.201498	1.7307	1.57522			5.87958e-06	0.142491	1.32449	1.21404			8.6247e-06	0.284942	2.26148	2.04384			Fit OK
K05772	1.11022e-16	0.782982		3.39314e-06	0.201384	1.11887	1.00652			2.88458e-06	0.141873	0.838034	0.699397			3.99135e-06	0.285858	1.49383	1.44852			Fit OK
K02679	1.85222e-11	0.000437484		3.03659e-07	0.200887	0.762559	0.363587			1.89066e-07	0.130298	0.382759	0.210443			4.87705e-07	0.309716	1.51922	0.628177			Fit OK
K09775	0	0.121886		1.01312e-05	0.20069	1.01779	1.08612			8.87238e-06	0.144958	0.823171	0.923183			1.15687e-05	0.277849	1.25843	1.27781			Fit OK
K04045	0	1.72229e-12		5.36983e-06	0.200231	1.11993	0.64494			4.27271e-06	0.150792	0.619348	0.491995			6.74866e-06	0.265878	2.0251	0.845432			Fit OK
K00934	3.2613e-06	0.204572		7.35783e-08	0.199927	2.7738	1.01465			3.47419e-08	0.103648	0.754926	0.314858			1.55828e-07	0.38564	10.1917	3.26979			Fit OK
K11529	8.95501e-10	0.796598		2.78574e-07	0.198862	0.807936	0.869046			1.96213e-07	0.122959	0.424894	0.594981			3.95508e-07	0.32162	1.53629	1.26935			Fit OK
K06891	0	7.23301e-08		4.28163e-06	0.198716	0.719856	0.610871			3.37883e-06	0.150447	0.533262	0.52141			5.42567e-06	0.262472	0.971739	0.71568			Fit OK
K07309	1.20201e-07	0.113281		2.48559e-06	0.198477	0.571368	0.547288			1.0153e-06	0.110894	0.304809	0.236133			6.08508e-06	0.35523	1.07104	1.26846			Fit OK
K01249	1.29361e-11	0.405906		6.37475e-07	0.198362	1.07599	0.91463			5.07381e-07	0.129631	0.761384	0.715721			8.00926e-07	0.303532	1.5206	1.16882			Fit OK
K07129	5.06262e-14	0.0842709		3.8448e-07	0.198142	1.40588	1.7812			2.99004e-07	0.132784	1.02767	1.09158			4.9439e-07	0.295672	1.92328	2.9065			Fit OK
K00263	0	0.000809071		5.64332e-07	0.197265	0.958612	0.7053			3.69542e-07	0.141226	0.452218	0.346066			8.61799e-07	0.27554	2.03207	1.43744			Fit OK
K03226	3.33067e-16	0.328721		2.37649e-06	0.197013	0.909302	0.663774			1.97473e-06	0.13701	0.65311	0.413679			2.85999e-06	0.283294	1.26599	1.06507			Fit OK
K14084	8.69225e-11	0.000842542		2.05353e-07	0.196474	1.55476	0.56872			7.62952e-08	0.119324	0.778298	0.193271			5.52717e-07	0.323504	3.10584	1.67352			Fit OK
K15396	1.47672e-08	1.70544e-11		6.80281e-07	0.196387	0.68874	0.308158			3.0966e-07	0.116173	0.245214	0.168646			1.49449e-06	0.331987	1.93448	0.563083			Fit OK
K03413	0	0.000118774		1.09703e-05	0.196154	1.53633	1.14597			8.31207e-06	0.14997	1.11415	0.700847			1.44785e-05	0.256559	2.11848	1.8738			Fit OK
K08722	1.08674e-10	0.0519998		9.51669e-06	0.196109	1.2764	0.989606			7.89087e-06	0.122951	0.916753	0.710441			1.14775e-05	0.312797	1.77713	1.37847			Fit OK
K09706	2.31148e-13	0.0069414		1.99099e-07	0.195525	0.662942	0.526824			1.43778e-07	0.130035	0.406282	0.378245			2.75705e-07	0.293998	1.08174	0.733766			Fit OK
K06441	0	0.560601		3.17922e-07	0.195504	1.2346	1.04635			2.34103e-07	0.156885	0.850063	0.697354			4.31752e-07	0.243631	1.7931	1.57			Fit OK
K04087	0	0.543245		9.10455e-06	0.19546	0.915297	0.880557			7.89282e-06	0.13765	0.712575	0.709483			1.05023e-05	0.27755	1.17569	1.09288			Fit OK
K10194	4.61187e-13	0.552449		5.4595e-06	0.19546	0.833503	0.900838			4.09379e-06	0.1292	0.583722	0.64623			7.28082e-06	0.2957	1.19017	1.25576			Fit OK
K07217	2.90489e-08	0.00388516		7.54153e-06	0.194819	0.624035	0.560628			5.15722e-06	0.113212	0.451149	0.402553			1.10282e-05	0.335251	0.863174	0.780778			Fit OK
K00578	2.18397e-09	0.0370071		9.9671e-08	0.19412	1.04685	1.59539			5.8623e-08	0.115163	0.497795	0.84132			1.69461e-07	0.327212	2.20151	3.02531			Fit OK
K12343	5.58626e-08	0.202763		9.5883e-06	0.194058	0.648977	0.785757			6.74263e-06	0.112246	0.418615	0.573672			1.3635e-05	0.3355	1.00611	1.07625			Fit OK
K00697	3.33115e-09	5.80411e-11		2.58181e-05	0.193136	0.519803	0.367743			1.842e-05	0.116814	0.307595	0.288005			3.61877e-05	0.319324	0.878411	0.469558			Fit OK
K11528	3.31369e-09	0.242095		9.89078e-07	0.191777	1.24051	1.16095			8.55669e-07	0.114551	0.849882	0.989436			1.14329e-06	0.321064	1.81069	1.3622			Fit OK
K09974	2.54693e-07	0.0344787		1.10847e-06	0.191583	0.883793	0.507186			6.41894e-07	0.106772	0.464335	0.263426			1.91419e-06	0.343759	1.68217	0.976507			Fit OK
K02395	0	0.190203		2.3059e-06	0.190611	0.862583	0.692862			1.56125e-06	0.147106	0.59722	0.463394			3.40571e-06	0.246984	1.24586	1.03596			Fit OK
K06968	7.32925e-12	0.033631		1.47825e-06	0.189686	0.829282	0.523481			1.02466e-06	0.121691	0.494618	0.33096			2.13264e-06	0.295671	1.39038	0.827992			Fit OK
K02556	0	6.99455e-05		7.09995e-06	0.189304	1.81239	1.4725			5.76128e-06	0.148715	1.26098	0.918151			8.74967e-06	0.240972	2.60492	2.36153			Fit OK
K08970	0	0.00199276		1.18556e-06	0.188703	0.861008	0.574446			7.10686e-07	0.133422	0.4771	0.352549			1.97772e-06	0.26689	1.55384	0.936009			Fit OK
K04754	0	0.0136493		1.84355e-06	0.187319	0.964543	0.729844			1.25872e-06	0.151031	0.647185	0.484934			2.70013e-06	0.232327	1.43752	1.09844			Fit OK
K06408	4.88498e-15	0.106093		2.95445e-05	0.187256	1.27636	1.12505			2.47434e-05	0.126932	0.991249	0.880728			3.52771e-05	0.276248	1.64348	1.43715			Fit OK
K04835	0	0.258263		4.50465e-05	0.186563	1.02936	1.12365			3.95138e-05	0.153254	0.846102	0.972487			5.13539e-05	0.227111	1.25232	1.29831			Fit OK
K00185	4.15443e-11	0.176009		4.41195e-06	0.186391	1.04025	0.695937			3.65105e-06	0.116504	0.7536	0.416282			5.33143e-06	0.2982	1.43593	1.16346			Fit OK
K13002	0	0.00580154		6.47375e-06	0.185844	0.674656	0.654598			4.64735e-06	0.138511	0.412354	0.502366			9.01791e-06	0.249353	1.10381	0.85296			Fit OK
K01449	2.29816e-13	0.00427414		1.33722e-05	0.18581	0.843305	0.703399			1.1295e-05	0.123066	0.703013	0.58738			1.58314e-05	0.280544	1.01159	0.842335			Fit OK
K05591	1.11022e-16	0.0416314		1.57835e-06	0.18497	0.833503	0.693244			1.08863e-06	0.127733	0.547249	0.498083			2.28835e-06	0.267855	1.26949	0.964876			Fit OK
K00662	2.22552e-08	0.122758		7.61803e-06	0.184224	1.88989	1.53088			4.61174e-06	0.101884	0.93898	0.792868			1.2584e-05	0.333107	3.8038	2.95586			Fit OK
K01303	0	0.629095		4.99849e-06	0.184019	1.1071	1.18251			3.55944e-06	0.143359	0.717465	0.80408			7.01933e-06	0.236212	1.70834	1.73903			Fit OK
K01596	7.13551e-12	0.000681129		2.00512e-05	0.183548	0.625105	0.555235			1.51255e-05	0.116145	0.45615	0.424893			2.65808e-05	0.290069	0.856639	0.725562			Fit OK
K02427	0	0.26301		2.8498e-06	0.183271	0.923517	0.667			2.42943e-06	0.126914	0.697662	0.435138			3.34291e-06	0.264652	1.22249	1.02241			Fit OK
K11004	8.80138e-08	7.25888e-11		2.86037e-06	0.18294	0.623016	0.260382			1.43241e-06	0.100403	0.261398	0.140047			5.71184e-06	0.333327	1.4849	0.484113			Fit OK
K03487	0	0.0459691		1.21156e-06	0.182445	0.928804	0.804981			9.08249e-07	0.1306	0.547566	0.573827			1.61615e-06	0.254871	1.57548	1.12925			Fit OK
K07151	1.11022e-16	0.488456		6.09159e-06	0.181593	1.03764	0.784155			4.94498e-06	0.125007	0.731952	0.449311			7.50408e-06	0.263791	1.47099	1.36854			Fit OK
K11600	1.11022e-16	0.969506		1.65895e-07	0.180798	0.997842	0.968946			1.20581e-07	0.124029	0.623265	0.672544			2.28237e-07	0.263551	1.59753	1.39598			Fit OK
K06382	2.99171e-10	1.67977e-07		5.95353e-06	0.180643	3.19156	2.76861			4.89116e-06	0.109266	2.21353	1.84559			7.24666e-06	0.298646	4.60174	4.15326			Fit OK
K00676	0	0.445699		8.81814e-07	0.180418	0.815092	0.794742			6.7674e-07	0.129963	0.587561	0.579693			1.14903e-06	0.250461	1.13073	1.08957			Fit OK
K01029	0	0.230363		4.85163e-06	0.179652	0.826311	0.874749			4.29226e-06	0.141321	0.687516	0.714305			5.4839e-06	0.228379	0.993125	1.07123			Fit OK
K03389	3.88578e-15	0.68276		1.56237e-05	0.179606	1.05081	1.07028			1.32668e-05	0.117469	0.918992	0.935039			1.83993e-05	0.274613	1.20153	1.22507			Fit OK
K03716	1.41114e-06	0.136394		6.91049e-06	0.178956	1.13499	0.700633			5.2533e-06	0.093872	0.842687	0.497209			9.09046e-06	0.341158	1.52867	0.987285			Fit OK
K07185	1.50645e-11	0.0189382		3.62306e-06	0.178948	0.738168	0.663155			2.72889e-06	0.112815	0.468681	0.51438			4.81021e-06	0.283849	1.16261	0.854961			Fit OK
K03796	7.89711e-08	0.00332607		9.70981e-07	0.178882	0.901216	0.381668			3.91384e-07	0.0993233	0.337636	0.150215			2.4089e-06	0.322168	2.40552	0.969744			Fit OK
K04765	1.04472e-13	0.154522		2.9961e-06	0.178239	0.895595	0.582265			2.3999e-06	0.117238	0.635453	0.359237			3.74041e-06	0.270981	1.26223	0.943755			Fit OK
K00638	1.11022e-16	5.92188e-10		2.86861e-05	0.177628	0.743472	0.62001			2.48173e-05	0.121839	0.601434	0.548322			3.31579e-05	0.258963	0.919053	0.701071			Fit OK
K13853	0	0.738182		1.83718e-06	0.177187	1.07343	1.0133			1.45595e-06	0.137499	0.913163	0.821318			2.31823e-06	0.228331	1.26182	1.25016			Fit OK
K01139	0	0.495374		8.75186e-06	0.176775	1.18448	1.27427			6.13972e-06	0.131207	0.734862	0.825037			1.24753e-05	0.238169	1.90919	1.96812			Fit OK
K11202	5.71155e-06	0.0441519		6.95639e-07	0.176243	0.747504	0.428861			2.97456e-07	0.0839208	0.289689	0.181568			1.62684e-06	0.370129	1.92884	1.01296			Fit OK
K08676	3.01998e-10	2.16539e-08		4.13851e-05	0.175402	0.538246	0.449756			3.01834e-05	0.105168	0.334438	0.356677			5.67442e-05	0.292542	0.866256	0.567127			Fit OK
K10824	2.66454e-15	0.141447		8.50061e-07	0.175011	1.09155	0.724126			4.37572e-07	0.116015	0.4969	0.344424			1.65139e-06	0.264009	2.39782	1.52242			Fit OK
K09459	9.75753e-12	3.16868e-07		2.79024e-06	0.174451	1.08199	0.438143			1.90118e-06	0.108901	0.627762	0.327383			4.09506e-06	0.279457	1.86488	0.586374			Fit OK
K04020	2.97222e-07	0.00728965		5.17296e-07	0.173434	0.527956	0.247734			2.62364e-07	0.0910741	0.2343	0.0955138			1.01994e-06	0.330275	1.18966	0.642546			Fit OK
K01590	1.21845e-06	0.386651		2.67192e-06	0.173304	1.28515	1.44703			1.46425e-06	0.0825953	0.661028	0.807339			4.87562e-06	0.363631	2.49854	2.59356			Fit OK
K06163	0	0.135693		4.9065e-06	0.172976	1.09567	0.739068			4.17522e-06	0.120588	0.836217	0.547227			5.76585e-06	0.248123	1.43562	0.998164			Fit OK
K09983	0	0.95391		1.2122e-07	0.172675	1.05412	0.957093			8.28121e-08	0.121272	0.630204	0.570467			1.77442e-07	0.245866	1.76318	1.60575			Fit OK
K02380	1.33227e-15	0.409822		2.03504e-06	0.172397	0.79032	0.76682			1.39383e-06	0.115622	0.50748	0.534211			2.97121e-06	0.257051	1.2308	1.10071			Fit OK
K00556	4.27995e-10	0.151551		3.51678e-06	0.17223	0.841098	0.545405			2.92541e-06	0.101328	0.622614	0.315231			4.2277e-06	0.292744	1.13625	0.943646			Fit OK
K09779	0	0.174075		4.62533e-06	0.171249	1.19109	1.09043			4.0313e-06	0.127237	1.00885	0.902099			5.3069e-06	0.230484	1.40626	1.31808			Fit OK
K06295	3.33067e-16	0.00313147		1.83121e-06	0.170779	1.12044	0.641234			1.32453e-06	0.116409	0.797585	0.433096			2.53171e-06	0.250545	1.57399	0.949399			Fit OK
K06933	2.05618e-08	0.170778		2.13361e-07	0.170523	0.900194	0.544732			1.62767e-07	0.0945798	0.536043	0.301667			2.79682e-07	0.307444	1.51172	0.983644			Fit OK
K02853	3.37292e-06	6.99622e-07		2.53442e-06	0.170369	0.561439	0.0941423			1.3607e-06	0.0814726	0.386458	0.0387968			4.72058e-06	0.356263	0.815648	0.228441			Fit OK
K01286	4.65992e-08	2.20203e-06		5.5874e-06	0.16974	3.32291	2.81878			4.62261e-06	0.0905631	2.15942	1.71622			6.75355e-06	0.318138	5.11329	4.62964			Fit OK
K11179	4.49163e-11	0.136806		3.33978e-06	0.168911	0.979164	0.616231			2.72449e-06	0.102592	0.70638	0.365956			4.09403e-06	0.278101	1.35729	1.03767			Fit OK
K13821	6.41709e-14	4.00841e-05		2.34191e-05	0.168398	0.694584	0.588345			1.5406e-05	0.110086	0.480842	0.479997			3.56001e-05	0.257597	1.00334	0.721151			Fit OK
K01846	0	0.136204		3.6661e-05	0.168367	1.01374	1.1462			3.08074e-05	0.136585	0.805935	0.957297			4.36269e-05	0.207544	1.27512	1.37239			Fit OK
K09946	2.70228e-13	0.000114695		3.7498e-07	0.168184	0.8651	0.367752			1.86043e-07	0.109025	0.375364	0.180419			7.55794e-07	0.259444	1.99379	0.749598			Fit OK
K06384	9.4268e-10	1.16129e-13		6.45472e-07	0.166842	5.41377	4.23005			5.01668e-07	0.0963588	3.66541	2.60754			8.30499e-07	0.288882	7.99608	6.86215			Fit OK
K03230	2.85105e-13	0.457378		6.38906e-06	0.166812	0.931896	0.701068			5.29394e-06	0.105796	0.66983	0.407805			7.71072e-06	0.26302	1.29649	1.20522			Fit OK
K03738	0	0.702902		1.53976e-05	0.16673	1.00527	0.924977			1.39889e-05	0.119587	0.840603	0.771106			1.69481e-05	0.23246	1.2022	1.10955			Fit OK
K09251	2.32234e-07	3.90714e-07		3.07748e-06	0.166259	0.718347	0.381984			1.82343e-06	0.0881688	0.417588	0.252545			5.19399e-06	0.313511	1.23572	0.577768			Fit OK
K06421	3.70429e-07	0.0142241		1.23628e-06	0.165647	0.664824	0.561377			8.37342e-07	0.0859039	0.440238	0.39126			1.82527e-06	0.319414	1.00398	0.805459			Fit OK
K03567	1.5839e-10	0.00857309		1.13131e-06	0.165125	0.796404	0.445361			8.51683e-07	0.0992904	0.53395	0.28275			1.50273e-06	0.274611	1.18786	0.701492			Fit OK
K00493	5.78315e-13	0.659413		2.61107e-07	0.162788	1.22142	1.35572			2.00622e-07	0.103219	0.755906	0.745888			3.39826e-07	0.256733	1.97361	2.46413			Fit OK
K06396	1.4506e-07	3.32512e-13		8.82665e-07	0.162547	4.28402	3.61011			7.16967e-07	0.0850145	3.04996	2.33428			1.08666e-06	0.310789	6.01741	5.58328			Fit OK
K02169	0	2.72227e-13		8.27351e-06	0.16225	0.893119	0.456335			5.90715e-06	0.112538	0.507511	0.365361			1.15878e-05	0.233923	1.57171	0.569961			Fit OK
K02472	8.92286e-13	3.29802e-06		1.65376e-05	0.162221	0.51837	0.452882			1.23759e-05	0.102387	0.415537	0.295323			2.20989e-05	0.257022	0.646651	0.694501			Fit OK
K12950	1.86706e-12	0.876704		1.22393e-07	0.161853	0.937735	1.05711			9.29837e-08	0.100994	0.703671	0.748013			1.61103e-07	0.259388	1.24966	1.49393			Fit OK
K13019	4.08451e-13	0.131165		1.9484e-06	0.161831	0.948035	0.803192			1.3248e-06	0.103089	0.586975	0.601416			2.86554e-06	0.254044	1.53119	1.07266			Fit OK
K09126	0	0.523884		6.27233e-06	0.161173	1.02595	0.948419			4.88769e-06	0.119547	0.739795	0.743455			8.04923e-06	0.217293	1.42278	1.20989			Fit OK
[truncated: 2,609 more rows]

## Sheet: sig diet functions
KEGG L4	Annotation	p value	Week	Interaction	(Intercept)	DietMPMC	Week12	Week16	DietMPMC:Week12	DietMPMC:Week16	(Intercept)LowerCI	DietMPMCLowerCI	Week12LowerCI	Week16LowerCI	DietMPMC:Week12LowerCI	DietMPMC:Week16LowerCI	(Intercept)UpperCI	DietMPMCUpperCI	Week12UpperCI	Week16UpperCI	DietMPMC:Week12UpperCI	DietMPMC:Week16UpperCI	fitMessages	OR	L3_Rollup
K10811	thiamine pyridinylase [EC:2.5.1.2]	0	0.184659		7.75616e-08	585.381	1.87053	1.41422			1.19392e-08	93.1085	0.979936	0.75458			5.03872e-07	3680.34	3.57053	2.65049			Fit OK	585.381
K00844	hexokinase [EC:2.7.1.1]	0	0.141303		3.06538e-07	430.943	1.83021	1.36745			5.04257e-08	73.4086	1.01229	0.696163			1.86345e-06	2529.83	3.30898	2.68602			Fit OK	430.943	ko00010 Glycolysis / Gluconeogenesisko00051 Fructose and mannose metabolismko00052 Galactose metabolismko00500 Starch and sucrose metabolismko00520 Amino sugar and nucleotide sugar metabolismko00521 Streptomycin biosynthesisko00524 Butirosin and neomycin biosynthesisko04910 Insulin signaling pathwayko04930 Type II diabetes mellitusko04973 Carbohydrate digestion and absorption
K13818	molybdopterin-guanine dinucleotide biosynthesis protein	0	0.0710418		7.67442e-08	337.627	1.88991	1.43953			2.09839e-08	95.7772	1.12768	0.750144			2.80676e-07	1190.18	3.16735	2.76246			Fit OK	337.627
K03483	mannitol operon transcriptional antiterminator	0	0.146458		3.47341e-07	286.324	1.90535	1.41938			1.33738e-07	118.128	1.0244	0.752958			9.02109e-07	694.003	3.54387	2.67563			Fit OK	286.324
K07590	large subunit ribosomal protein L7A	0	0.17285		9.91184e-08	205.293	1.72776	1.40357			5.59592e-08	126.555	0.99869	0.811446			1.75564e-07	333.018	2.98907	2.42778			Fit OK	205.293	ko03010 Ribosome
K13929	malonate decarboxylase alpha subunit [EC:2.3.1.187]	0	0.323053		3.16045e-08	197.204	0.839003	1.19249			2.40965e-08	148.139	0.663182	0.83553			4.14518e-08	262.52	1.06144	1.70197			Fit OK	197.204
K05346	deoxyribonucleoside regulator	0	0.211809		3.17515e-07	188.883	1.69818	1.24504			1.56979e-07	100.713	0.962157	0.669343			6.42224e-07	354.242	2.99725	2.31589			Fit OK	188.883
K03481	RpiR family transcriptional regulator, glv operon transcriptional regulator	0	0.11183		2.49877e-07	185.101	1.90792	1.41368			1.19642e-07	97.7671	1.05397	0.737634			5.21877e-07	350.447	3.45377	2.70931			Fit OK	185.101
K01906	6-carboxyhexanoate--CoA ligase [EC:6.2.1.14]	0	0.10551		2.52319e-08	157.327	0.795794	1.09341			1.86267e-08	114.602	0.636733	0.827429			3.41793e-08	215.981	0.99459	1.44489			Fit OK	157.327	ko00780 Biotin metabolism
K11533	fatty acid synthase, bacteria type [EC:2.3.1.-]	6.2205e-10	0.108663		1.18149e-06	148.228	2.02864	1.68909			4.33278e-08	5.70824	0.778339	0.662524			3.22177e-05	3849.09	5.28737	4.3063			Fit OK	148.228
K07272	rhamnosyltransferase [EC:2.4.1.-]	0	0.469452		1.65035e-07	144.895	0.88442	0.840885			8.29146e-08	80.4176	0.63832	0.281706			3.28487e-07	261.07	1.2254	2.51002			Fit OK	144.895
K13527	proteasome-associated ATPase	8.36442e-13	0.0923714		1.98597e-07	127.553	2.02511	1.68543			2.42731e-08	16.6866	0.82221	0.685618			1.62488e-06	975.017	4.98786	4.14322			Fit OK	127.553	ko03050 Proteasome
K03535	MFS transporter, ACS family, glucarate transporter	0	0.161632		5.90035e-07	127.094	1.84013	1.38164			3.21768e-07	77.5824	1.00484	0.740165			1.08196e-06	208.203	3.36976	2.57906			Fit OK	127.094
K10037	glutamine transport system permease protein	0	0.110355		2.61188e-07	124.01	1.90899	1.43331			1.31389e-07	69.1553	1.06153	0.758061			5.19213e-07	222.376	3.43303	2.71003			Fit OK	124.01	ko02010 ABC transporters
K05351	D-xylulose reductase [EC:1.1.1.9]	2.82285e-12	1.83939e-10		9.14544e-08	123.821	3.49911	2.76623			1.08406e-08	14.3368	2.43211	2.02731			7.71532e-07	1069.39	5.03422	3.77448			Fit OK	123.821	ko00040 Pentose and glucuronate interconversions
K13571	proteasome accessory factor A [EC:6.3.2.-]	3.06422e-14	0.124372		4.43011e-07	119.713	1.95109	1.61589			7.0623e-08	20.675	0.782449	0.653041			2.77897e-06	693.167	4.8652	3.99837			Fit OK	119.713
K02587	nitrogenase molybdenum-cofactor synthesis protein NifE	0	0.214134		5.68527e-07	118.069	1.66735	1.27098			3.12395e-07	74.924	0.913151	0.622898			1.03466e-06	186.059	3.04446	2.59335			Fit OK	118.069	ko00910 Nitrogen metabolism
K01826	5-carboxymethyl-2-hydroxymuconate isomerase [EC:5.3.3.10]	1.39588e-12	0.0359283		1.2857e-07	117.683	2.23749	1.85714			1.62389e-08	15.9558	0.907976	0.776001			1.01795e-06	867.982	5.51375	4.44452			Fit OK	117.683	ko00350 Tyrosine metabolismko00362 Benzoate degradation
K09009	hypothetical protein	0	0.076843		6.86235e-08	117.653	2.07307	1.64893			1.56697e-08	29.7225	0.834463	0.6857			3.00529e-07	465.712	5.15018	3.96523			Fit OK	117.653
K03727	ATP-dependent RNA helicase HelY [EC:3.6.4.-]	0	0.0945237		3.63267e-07	99.5319	1.96778	1.64524			9.81141e-08	28.9539	0.868386	0.735472			1.345e-06	342.151	4.45904	3.68037			Fit OK	99.5319
K06350	antagonist of KipI	0	0.729706		1.14653e-07	96.9591	1.08059	1.18607			9.01876e-08	79.733	0.796133	0.762606			1.45756e-07	117.907	1.46669	1.84466			Fit OK	96.9591
K07503	hypothetical protein	4.44089e-16	0.162727		1.74287e-07	96.29	1.80387	1.51078			3.70622e-08	22.7578	0.715965	0.604418			8.19595e-07	407.411	4.54482	3.77631			Fit OK	96.29
K03319	divalent anion:Na+ symporter, DASS family	0	0.679806		1.01174e-06	93.6846	0.797465	0.923714			4.21573e-07	56.2724	0.254212	0.295816			2.42809e-06	155.97	2.50166	2.88439			Fit OK	93.6846
K03638	molybdenum cofactor biosynthesis protein B	0	0.159622		2.49278e-07	93.0355	1.82747	1.40478			1.51595e-07	64.8754	1.01078	0.741198			4.09907e-07	133.419	3.30403	2.66247			Fit OK	93.0355
K00366	ferredoxin-nitrite reductase [EC:1.7.7.1]	0	0.24512		9.32388e-07	91.3404	1.61925	1.27793			5.85689e-07	64.0018	0.938277	0.691774			1.48432e-06	130.357	2.79446	2.36076			Fit OK	91.3404	ko00910 Nitrogen metabolism
K08369	MFS transporter, putative metabolite:H+ symporter	0	0.239527		1.12033e-06	90.9579	1.71938	1.36989			5.5953e-07	51.1566	0.88304	0.69274			2.24322e-06	161.726	3.34783	2.70896			Fit OK	90.9579
K11102	proton glutamate symport protein	0	0.219793		9.34639e-07	89.4149	1.7096	1.2547			4.58859e-07	47.9337	0.952803	0.687719			1.90375e-06	166.793	3.0675	2.28911			Fit OK	89.4149
K05337	ferredoxin	0	0.185318		1.707e-07	88.0334	1.73364	1.36052			1.0999e-07	64.8859	0.984108	0.806415			2.64921e-07	119.438	3.05403	2.29536			Fit OK	88.0334
K10036	glutamine transport system substrate-binding protein	0	0.167225		1.81638e-06	86.0597	1.70423	1.35244			1.19181e-06	63.1876	1.00242	0.757187			2.76825e-06	117.211	2.89737	2.41565			Fit OK	86.0597	ko02010 ABC transporters
K06191	glutaredoxin-like protein NrdH	0	0.0931962		1.64386e-07	84.4263	1.94852	1.60542			4.64883e-08	25.2969	0.907758	0.806935			5.81282e-07	281.765	4.18255	3.19402			Fit OK	84.4263
K11719	lipopolysaccharide export system protein LptC	0	0.135993		2.60336e-07	83.768	1.85228	1.34334			1.43027e-07	51.1992	1.03789	0.725925			4.73864e-07	137.054	3.3057	2.48587			Fit OK	83.768
K09774	lipopolysaccharide export system protein LptA	0	0.1805		3.50127e-07	82.3491	1.80148	1.34287			2.05618e-07	54.7839	0.989828	0.715933			5.96197e-07	123.784	3.2787	2.51883			Fit OK	82.3491
K09800	hypothetical protein	0	0.188503		2.50812e-06	81.8972	1.70584	1.33546			1.53414e-06	56.1313	0.975874	0.722569			4.10044e-06	119.49	2.98182	2.46823			Fit OK	81.8972
K07768	two-component system, OmpR family, sensor histidine kinase SenX3 [EC:2.7.13.3]	0	0.0713341		3.5911e-07	81.5125	2.02436	1.63675			9.32643e-08	23.8696	0.811932	0.655297			1.38274e-06	278.357	5.04724	4.08817			Fit OK	81.5125	ko02020 Two-component system
K00851	gluconokinase [EC:2.7.1.12]	0	0.319918		1.10034e-06	80.6034	1.60349	1.21448			5.90968e-07	46.4009	0.876994	0.695554			2.04875e-06	140.017	2.93182	2.12056			Fit OK	80.6034	ko00030 Pentose phosphate pathway
K11929	outer membrane pore protein E	0	0.201191		3.55986e-07	80.0943	1.82543	1.34075			1.44388e-07	35.4304	0.96594	0.730474			8.77674e-07	181.062	3.44968	2.4609			Fit OK	80.0943
K06075	MarR family transcriptional regulator, transcriptional regulator for hemolysin	0	0.257447		1.84613e-07	79.3218	1.69825	1.26313			1.00711e-07	48.6616	0.900483	0.716197			3.38415e-07	129.3	3.20279	2.22772			Fit OK	79.3218
K00832	aromatic-amino-acid transaminase [EC:2.6.1.57]	0	0.148307		1.85508e-06	78.2305	1.78212	1.35588			1.17446e-06	55.5094	1.02395	0.7612			2.93014e-06	110.252	3.10165	2.41514			Fit OK	78.2305	ko00270 Cysteine and methionine metabolismko00350 Tyrosine metabolismko00360 Phenylalanine metabolismko00400 Phenylalanine, tyrosine and tryptophan biosynthesisko00401 Novobiocin biosynthesisko00950 Isoquinoline alkaloid biosynthesisko00960 Tropane, piperidine and pyridine alkaloid biosynthesis
K07393	putative glutathione S-transferase	0	0.76865		5.62959e-07	78.1487	0.927654	1.03417			2.25868e-07	39.9452	0.375177	0.381649			1.40313e-06	152.89	2.2937	2.80235			Fit OK	78.1487
K01436	amidohydrolase [EC:3.5.1.-]	0	0.168905		2.0989e-06	74.9236	1.67844	1.31865			1.32229e-06	52.7144	0.981435	0.715393			3.33161e-06	106.49	2.87044	2.43062			Fit OK	74.9236
K06883	_	0	0.80079		1.9276e-07	71.743	1.0656	1.17867			1.4479e-07	57.4209	0.752604	0.719739			2.56622e-07	89.6374	1.50878	1.93024			Fit OK	71.743
K13829	shikimate kinase / 3-dehydroquinate synthase [EC:2.7.1.71 4.2.3.4]	0	0.0971324		3.26576e-07	71.3324	2.01716	1.66311			1.12815e-07	27.9873	0.839555	0.71194			9.45365e-07	181.808	4.84655	3.88504			Fit OK	71.3324	ko00400 Phenylalanine, tyrosine and tryptophan biosynthesis
K09137	hypothetical protein	0	0.504547		8.53761e-08	70.8807	1.14418	1.28995			5.64233e-08	48.6963	0.827663	0.800211			1.29186e-07	103.172	1.58173	2.07943			Fit OK	70.8807
K00886	polyphosphate glucokinase [EC:2.7.1.63]	0	0.06627		1.80218e-07	70.5997	1.91629	1.52398			6.30234e-08	28.2134	0.80639	0.623593			5.15338e-07	176.665	4.55386	3.72441			Fit OK	70.5997	ko00010 Glycolysis / Gluconeogenesisko00520 Amino sugar and nucleotide sugar metabolism
K07243	high-affinity iron transporter	0	0.099916		6.53018e-07	65.1984	2.0267	1.6887			2.18418e-07	25.9927	0.789151	0.680311			1.95237e-06	163.54	5.20496	4.19176			Fit OK	65.1984
K01295	glutamate carboxypeptidase [EC:3.4.17.11]	0	0.610361		6.18017e-07	64.8302	1.0887	1.22039			4.85376e-07	51.628	0.798478	0.805224			7.86905e-07	81.4083	1.48441	1.84962			Fit OK	64.8302
K03756	putrescine:ornithine antiporter	0	0.186311		1.26657e-06	62.8665	1.62192	1.37209			8.85863e-07	49.144	0.98381	0.847935			1.8109e-06	80.4207	2.67393	2.22026			Fit OK	62.8665
K02841	heptosyltransferase I [EC:2.4.-.-]	0	0.17724		6.94328e-07	61.6622	1.85723	1.40528			4.25098e-07	43.7017	0.987277	0.761059			1.13407e-06	87.0041	3.49375	2.59483			Fit OK	61.6622	ko00540 Lipopolysaccharide biosynthesis
K05311	central glycolytic genes regulator	0	0.348135		1.01614e-06	60.2753	1.53793	1.22825			6.49931e-07	43.4327	0.875372	0.685081			1.58868e-06	83.6492	2.70196	2.20206			Fit OK	60.2753
K01501	nitrilase [EC:3.5.5.1]	0	0.210985		6.2689e-07	59.7183	1.77019	1.36189			3.70725e-07	40.2346	0.954729	0.699614			1.06006e-06	88.6372	3.28218	2.65109			Fit OK	59.7183	ko00380 Tryptophan metabolismko00460 Cyanoamino acid metabolismko00627 Aminobenzoate degradationko00643 Styrene degradationko00910 Nitrogen metabolism
K00752	hyaluronan synthase [EC:2.4.1.212]	0	0.0662921		1.24201e-07	59.3022	2.02698	1.73846			7.67553e-08	40.8903	1.07001	1.04968			2.00975e-07	86.0045	3.83985	2.8792			Fit OK	59.3022
K11263	acetyl-/propionyl-CoA carboxylase, biotin carboxylase, biotin carboxyl carrier protein [EC:6.3.4.14]	0	0.0825023		1.01437e-06	58.5352	1.99017	1.6661			3.87563e-07	26.3001	0.818733	0.687645			2.65492e-06	130.28	4.8377	4.03683			Fit OK	58.5352	ko00061 Fatty acid biosynthesis
K08161	MFS transporter, DHA1 family, multidrug resistance protein	0	0.601926		1.23409e-06	57.6741	1.34787	1.05161			7.28406e-07	39.3962	0.684346	0.571348			2.09083e-06	84.4319	2.65473	1.93558			Fit OK	57.6741
K02798	PTS system, mannitol-specific IIA component [EC:2.7.1.69]	0	0.134067		3.84319e-07	56.9073	1.87643	1.37062			2.25662e-07	37.5037	1.04421	0.7709			6.54525e-07	86.3499	3.37192	2.43688			Fit OK	56.9073	ko00051 Fructose and mannose metabolismko02060 Phosphotransferase system (PTS)
K13927	holo-ACP synthase / triphosphoribosyl-dephospho-CoA synthase [EC:2.7.7.61 2.7.8.25]	0	0.916806		2.62982e-07	56.1587	0.943833	0.969148			1.69028e-07	39.4414	0.699432	0.497494			4.09162e-07	79.9617	1.27363	1.88796			Fit OK	56.1587	ko02020 Two-component system
K06952	_	0	0.21486		5.0254e-07	55.4336	1.71846	1.34508			2.72359e-07	32.6234	0.958476	0.748129			9.27254e-07	94.1929	3.08105	2.41836			Fit OK	55.4336
K08296	phosphohistidine phosphatase [EC:3.1.3.-]	0	0.165569		4.19461e-07	55.1305	1.74726	1.29945			2.50662e-07	36.9423	1.00319	0.687298			7.01932e-07	82.2734	3.04322	2.45683			Fit OK	55.1305
K02507	protein transport protein HofQ	0	0.167161		1.22181e-06	52.667	1.7398	1.32852			7.6231e-07	36.6665	0.997621	0.724105			1.9583e-06	75.6498	3.03413	2.43744			Fit OK	52.667
K07250	4-aminobutyrate aminotransferase / (S)-3-amino-2-methylpropionate transaminase [EC:2.6.1.19 2.6.1.22]	0	0.170906		1.15066e-06	52.5473	1.83338	1.33706			7.19578e-07	38.108	0.993802	0.698623			1.83998e-06	72.4577	3.38224	2.55892			Fit OK	52.5473	ko00250 Alanine, aspartate and glutamate metabolismko00280 Valine, leucine and isoleucine degradationko00410 beta-Alanine metabolismko00640 Propanoate metabolismko00650 Butanoate metabolism
K01354	oligopeptidase B [EC:3.4.21.83]	0	0.0712977		8.80252e-07	51.5814	2.00647	1.62922			3.48077e-07	23.0952	0.879092	0.728567			2.22607e-06	115.204	4.57965	3.64325			Fit OK	51.5814	ko05142 Chagas disease (American trypanosomiasis)ko05143 African trypanosomiasis
K05796	electron transport protein HydN	0	0.378535		4.75191e-07	50.2273	1.4183	1.1654			3.18882e-07	34.4012	0.902998	0.606338			7.0812e-07	73.334	2.22767	2.23992			Fit OK	50.2273
K07177	PDZ domain-containing protein	0	0.409911		4.39457e-07	49.7735	1.4989	1.25877			1.95144e-07	22.2711	0.802525	0.759369			9.89642e-07	111.238	2.79956	2.0866			Fit OK	49.7735
K00358	_	0	0.0369785		1.82975e-07	49.2514	2.11455	1.78324			8.5083e-08	24.815	1.0288	0.9116			3.93497e-07	97.7516	4.34616	3.48833			Fit OK	49.2514
K02532	MFS transporter, OHS family, lactose permease	0	0.43334		8.64819e-07	48.7909	1.53782	1.37679			3.5511e-07	23.2757	0.664702	0.616457			2.10614e-06	102.276	3.55781	3.07492			Fit OK	48.7909
K09824	hypothetical protein	0	0.304507		1.28827e-06	48.5644	1.56391	1.26249			8.26448e-07	36.1432	0.878363	0.660928			2.00817e-06	65.2545	2.78453	2.41157			Fit OK	48.5644
K10805	acyl-CoA thioesterase II [EC:3.1.2.-]	0	0.0596387		4.12622e-07	47.5288	2.04721	1.67863			1.65084e-07	21.6535	0.894332	0.740527			1.03134e-06	104.324	4.68625	3.80511			Fit OK	47.5288	ko01040 Biosynthesis of unsaturated fatty acids
K07776	two-component system, OmpR family, response regulator RegX3	0	0.113239		3.43398e-07	46.9012	1.96348	1.58169			1.48798e-07	24.1904	0.804319	0.685077			7.92499e-07	90.9336	4.7932	3.65179			Fit OK	46.9012	ko02020 Two-component system
K01048	lysophospholipase [EC:3.1.1.5]	0	0.0408514		5.02167e-07	45.9077	2.05242	1.62107			1.88349e-07	19.8631	0.876437	0.712773			1.33885e-06	106.102	4.80633	3.68684			Fit OK	45.9077	ko00564 Glycerophospholipid metabolism
K00371	nitrate reductase 1, beta subunit [EC:1.7.99.4]	0	0.773016		4.58907e-07	45.7924	0.862162	0.971481			1.35276e-07	21.6103	0.202932	0.23856			1.55678e-06	97.0348	3.66292	3.95614			Fit OK	45.7924	ko00910 Nitrogen metabolismko02020 Two-component system
K11733	lysine-specific permease	0	0.24044		1.31017e-06	45.0836	1.746	1.30979			7.8197e-07	30.1305	0.93662	0.689872			2.19516e-06	67.4575	3.25479	2.48677			Fit OK	45.0836
K07231	putative iron-regulated protein	0	0.0328111		4.01093e-08	43.7077	0.777365	1.09082			3.03749e-08	32.9749	0.651182	0.809093			5.29634e-08	57.9339	0.927999	1.47065			Fit OK	43.7077
K10243	cellobiose transport system ATP-binding protein	0	0.0296282		6.32629e-07	43.4107	1.987	1.57942			2.85507e-07	22.7201	0.895213	0.705238			1.40178e-06	82.9439	4.41032	3.53721			Fit OK	43.4107	ko02010 ABC transporters
K06999	_	0	0.0739797		5.40437e-07	42.5548	1.96288	1.55904			2.29169e-07	20.5674	0.867489	0.698254			1.27449e-06	88.0476	4.44142	3.48098			Fit OK	42.5548
K06605	myo-inositol catabolism protein IolH	0	0.344055		1.54944e-07	42.5441	0.819887	1.03477			6.06929e-08	31.0725	0.210467	0.288573			3.95561e-07	58.2509	3.19392	3.71052			Fit OK	42.5441
K09118	hypothetical protein	0	0.0762777		1.17889e-06	42.0089	1.97968	1.63392			5.24664e-07	21.4959	0.890895	0.730781			2.6489e-06	82.0971	4.3991	3.6532			Fit OK	42.0089
K02067	putative ABC transport system substrate-binding protein	0	0.229006		1.62038e-06	40.9642	1.58679	1.25466			1.14076e-06	31.8914	0.95906	0.736274			2.30166e-06	52.618	2.62537	2.13802			Fit OK	40.9642
K00574	cyclopropane-fatty-acyl-phospholipid synthase [EC:2.1.1.79]	0	0.59169		2.26758e-06	40.5612	1.36066	1.14721			1.3906e-06	28.3831	0.753165	0.63597			3.69761e-06	57.9644	2.45815	2.06943			Fit OK	40.5612
K07459	putative ATP-dependent endonuclease of the OLD family	0	0.306122		2.31644e-06	39.8277	1.52215	1.22249			1.59511e-06	29.8025	0.91635	0.719487			3.36396e-06	53.2251	2.52846	2.07716			Fit OK	39.8277
K06317	inhibitor of the pro-sigma K processing machinery	0	0.275417		1.77605e-07	38.2652	1.49205	1.2373			1.15774e-07	26.5718	0.941317	0.752139			2.72457e-07	55.1044	2.36501	2.03542			Fit OK	38.2652
K07141	_	0	0.126508		8.3521e-07	38.0961	1.76795	1.35389			5.69862e-07	29.0909	1.05828	0.738324			1.22411e-06	49.8889	2.95353	2.48266			Fit OK	38.0961
K04767	acetoin utilization protein AcuB	0	0.826014		6.67117e-07	37.4161	0.954729	1.03857			3.51436e-07	24.9116	0.446151	0.456585			1.26636e-06	56.1973	2.04305	2.36238			Fit OK	37.4161
K04744	LPS-assembly protein	0	0.17975		1.99784e-06	36.911	1.78659	1.35367			1.27081e-06	27.2897	0.987549	0.73462			3.14081e-06	49.9245	3.23216	2.49437			Fit OK	36.911
K13888	macrolide-specific efflux protein MacA	0	0.317684		1.79051e-06	36.8011	1.59954	1.2848			1.05337e-06	26.5533	0.832875	0.615096			3.04349e-06	51.004	3.07192	2.68368			Fit OK	36.8011
K00772	5'-methylthioadenosine phosphorylase [EC:2.4.2.28]	0	0.22777		1.11323e-06	34.6873	1.55125	1.27866			7.84081e-07	26.8073	0.960647	0.75189			1.58055e-06	44.8836	2.50496	2.17449			Fit OK	34.6873	ko00270 Cysteine and methionine metabolism
K01902	succinyl-CoA synthetase alpha subunit [EC:6.2.1.5]	0	0.77267		1.16446e-06	33.9489	1.25957	1.20389			5.68843e-07	20.1995	0.570711	0.55796			2.38371e-06	57.0573	2.77988	2.59759			Fit OK	33.9489	ko00020 Citrate cycle (TCA cycle)ko00640 Propanoate metabolismko00660 C5-Branched dibasic acid metabolismko00720 Carbon fixation pathways in prokaryotes
K08969	aminotransferase [EC:2.6.1.-]	0	0.344538		3.23943e-07	33.4356	0.650361	0.611716			1.66566e-07	19.1415	0.375861	0.22558			6.30016e-07	58.4042	1.12534	1.65882			Fit OK	33.4356	ko00270 Cysteine and methionine metabolism
K02077	zinc/manganese transport system substrate-binding protein	0	0.301235		1.41586e-06	33.4294	1.58668	1.34099			8.02625e-07	18.937	0.863923	0.811277			2.49764e-06	59.013	2.91408	2.21657			Fit OK	33.4294
K02304	precorrin-2 dehydrogenase / sirohydrochlorin ferrochelatase [EC:1.3.1.76 4.99.1.4]	0	0.273521		7.92371e-07	31.4857	1.6503	1.26906			5.22212e-07	23.4238	0.92097	0.681192			1.20229e-06	42.3224	2.95721	2.36425			Fit OK	31.4857	ko00860 Porphyrin and chlorophyll metabolism
K03803	sigma-E factor negative regulatory protein RseC	0	0.163064		2.44727e-06	31.3574	1.8089	1.38441			1.52554e-06	21.7128	1.01476	0.781576			3.92591e-06	45.2858	3.22453	2.45221			Fit OK	31.3574
K02588	nitrogenase iron protein NifH [EC:1.18.6.1]	0	0.284248		3.30495e-06	31.284	1.5648	1.3084			2.06201e-06	23.624	0.877044	0.671044			5.29711e-06	41.4276	2.79188	2.55111			Fit OK	31.284	ko00625 Chloroalkane and chloroalkene degradationko00910 Nitrogen metabolism
K05786	chloramphenicol-sensitive protein RarD	0	0.201787		1.7322e-06	30.7399	1.70216	1.31411			1.09346e-06	23.0012	0.942779	0.680383			2.74405e-06	41.0823	3.07321	2.5381			Fit OK	30.7399
K12982	heptosyltransferase I [EC:2.4.-.-]	0	0.390967		7.8513e-08	30.6764	0.757199	0.893604			4.4079e-08	22.212	0.327856	0.392879			1.39846e-07	42.3662	1.74879	2.0325			Fit OK	30.6764
K00997	holo-[acyl-carrier protein] synthase [EC:2.7.8.7]	0	0.194179		1.45096e-06	30.3832	1.69225	1.33997			9.28225e-07	21.2678	0.954523	0.75068			2.26807e-06	43.4055	3.00015	2.39185			Fit OK	30.3832	ko00770 Pantothenate and CoA biosynthesis
K03293	amino acid transporter, AAT family	0	0.482896		1.06029e-05	30.3687	1.41242	1.15636			6.20068e-06	18.8512	0.791027	0.688059			1.81304e-05	48.923	2.52194	1.94338			Fit OK	30.3687
K01238	_	0	0.0534817		1.40767e-06	30.3557	2.05796	1.77641			7.19619e-07	17.8951	0.943894	0.842791			2.75358e-06	51.4927	4.48692	3.74428			Fit OK	30.3557
K07006	_	0	0.0904528		3.73844e-07	29.5676	1.85372	1.54537			2.12024e-07	16.6222	1.03407	0.926473			6.59167e-07	52.5949	3.32305	2.57771			Fit OK	29.5676
K12554	alanine adding enzyme [EC:2.3.2.-]	0	0.525791		2.17524e-07	29.4336	1.32529	0.70276			9.46384e-08	15.5416	0.502127	0.197063			4.99974e-07	55.7433	3.49789	2.50617			Fit OK	29.4336	ko00550 Peptidoglycan biosynthesis
K13288	oligoribonuclease [EC:3.1.-.-]	0	0.174139		5.86572e-07	27.9567	1.67557	1.32969			2.57228e-07	15.2772	0.62107	0.512598			1.3376e-06	51.1596	4.5205	3.44924			Fit OK	27.9567	ko03008 Ribosome biogenesis in eukaryotes
K01814,ko:K01817	_	0	0.237734		1.42798e-07	27.6074	1.74906	1.40392			6.59988e-08	14.9322	0.728513	0.574463			3.08963e-07	51.042	4.19924	3.431			Fit OK	27.6074	#N/A
K01903	succinyl-CoA synthetase beta subunit [EC:6.2.1.5]	0	0.144599		1.23831e-06	27.3413	1.45707	1.27437			7.13583e-07	16.4154	0.912404	0.846561			2.14889e-06	45.5394	2.32688	1.91837			Fit OK	27.3413	ko00020 Citrate cycle (TCA cycle)ko00640 Propanoate metabolismko00660 C5-Branched dibasic acid metabolismko00720 Carbon fixation pathways in prokaryotes
K03148	adenylyltransferase [EC:2.7.7.-]	0	0.0979538		2.25881e-06	27.0703	1.84933	1.51476			1.39883e-06	18.785	1.03439	0.81422			3.6475e-06	39.0098	3.30632	2.81803			Fit OK	27.0703	ko00730 Thiamine metabolismko04122 Sulfur relay system
K06910	_	0	0.097507		7.80206e-07	26.2225	1.68054	1.3359			4.59973e-07	15.6715	0.947258	0.806961			1.32338e-06	43.877	2.98147	2.21154			Fit OK	26.2225
K00313	electron transfer flavoprotein-quinone oxidoreductase [EC:1.5.5.-]	0	0.155311		2.50593e-06	25.7348	1.72577	1.27798			1.52692e-06	17.2395	1.02918	0.730053			4.11266e-06	38.4164	2.89386	2.23714			Fit OK	25.7348
K01210	glucan 1,3-beta-glucosidase [EC:3.2.1.58]	0	0.000666204		5.56857e-07	24.6073	2.73063	2.22003			3.19276e-07	14.7411	1.40685	1.30851			9.71228e-07	41.0772	5.30001	3.76653			Fit OK	24.6073	ko00500 Starch and sucrose metabolism
K13940	dihydroneopterin aldolase / 2-amino-4-hydroxy-6-hydroxymethyldihydropteridine diphosphokinase [EC:4.1.2.25 2.7.6.3]	0	0.081954		1.20318e-06	24.5587	1.93702	1.61418			6.26934e-07	14.8648	0.889307	0.741253			2.30909e-06	40.5744	4.21906	3.5151			Fit OK	24.5587	ko00790 Folate biosynthesis
K03471	ribonuclease HIII [EC:3.1.26.4]	0	0.600158		1.84341e-07	24.202	1.19166	1.17115			1.36778e-07	17.9386	0.792743	0.814649			2.48445e-07	32.6521	1.79133	1.68367			Fit OK	24.202	ko03030 DNA replication
K00990	[protein-PII] uridylyltransferase [EC:2.7.7.59]	0	0.0561971		1.77001e-06	24.1924	1.94278	1.59549			8.67618e-07	13.7723	0.896204	0.736073			3.61095e-06	42.4963	4.21153	3.45833			Fit OK	24.1924	ko02020 Two-component system
K06608	DeoR family transcriptional regulator, myo-inositol catabolism operon repressor	0	0.956832		2.65394e-07	24.0356	1.10128	1.12141			1.03878e-07	13.6396	0.352432	0.410463			6.78051e-07	42.3553	3.4413	3.06378			Fit OK	24.0356
K08972	putative membrane protein	0	0.0385964		1.94926e-07	23.9562	2.17054	1.736			1.16944e-07	15.7039	1.22952	1.10249			3.24908e-07	36.545	3.83178	2.73354			Fit OK	23.9562
K07284	sortase A	0	0.0856408		3.1341e-06	23.8481	1.94962	1.66745			1.61243e-06	13.8766	0.917545	0.817616			6.09177e-06	40.985	4.1426	3.40059			Fit OK	23.8481
K02456	general secretion pathway protein G	0	0.161087		5.71187e-07	23.8363	1.77179	1.36			3.61556e-07	16.7883	1.01079	0.750442			9.02362e-07	33.8432	3.10574	2.46468			Fit OK	23.8363	ko03070 Bacterial secretion system
K05838	putative thioredoxin	0	0.0728727		8.9222e-07	23.81	1.98436	1.6269			4.56289e-07	14.1348	0.898045	0.743908			1.74463e-06	40.1078	4.38473	3.55796			Fit OK	23.81
K02598	nitrite transporter NirC	0	0.233678		1.29498e-06	23.7876	1.71204	1.32655			8.05717e-07	16.5604	0.942999	0.721146			2.08133e-06	34.1689	3.10827	2.44021			Fit OK	23.7876
K03449	MFS transporter, CP family, cyanate transporter	0	0.270773		1.19619e-06	23.3246	1.54335	1.35211			7.28332e-07	13.8994	0.887685	0.817432			1.96459e-06	39.1412	2.68331	2.23654			Fit OK	23.3246
K03598	sigma-E factor negative regulatory protein RseB	6.66134e-16	0.0645242		3.10344e-07	23.0516	1.97352	1.55611			1.3455e-07	10.6278	0.973859	0.85423			7.15821e-07	49.9983	3.99934	2.83471			Fit OK	23.0516
K00370	nitrate reductase 1, alpha subunit [EC:1.7.99.4]	0	0.74762		1.39726e-06	22.8665	0.815801	0.923489			5.07686e-07	13.2811	0.210963	0.254147			3.84554e-06	39.37	3.15473	3.35567			Fit OK	22.8665	ko00910 Nitrogen metabolismko02020 Two-component system
K03316	monovalent cation:H+ antiporter, CPA1 family	0	0.334754		2.93209e-06	22.4096	1.44801	1.19948			1.68393e-06	12.9271	0.817789	0.743241			5.10542e-06	38.8479	2.56389	1.93579			Fit OK	22.4096
K03855	ferredoxin like protein	0	0.0562448		6.95964e-07	21.9068	1.92056	1.46076			4.76086e-07	16.6661	1.16681	0.876646			1.01739e-06	28.7956	3.16123	2.43407			Fit OK	21.9068
K05794	tellurite resistance protein TerC	0	0.048524		7.24238e-07	21.4538	1.99032	1.63974			4.01121e-07	12.7538	1.033	0.886622			1.30764e-06	36.0884	3.83482	3.03256			Fit OK	21.4538
K07552	MFS transporter, DHA1 family, bicyclomycin/chloramphenicol resistance protein	0	0.294094		2.9576e-06	21.4258	1.60488	1.28974			1.96256e-06	16.3018	0.899536	0.708915			4.45713e-06	28.1604	2.86329	2.34643			Fit OK	21.4258
K09144	hypothetical protein	4.77396e-15	0.107101		3.13412e-08	21.2456	1.57207	0.489288			1.29822e-08	8.53627	0.602374	0.0760066			7.56629e-08	52.8775	4.10279	3.14976			Fit OK	21.2456
K08159	MFS transporter, DHA1 family, L-arabinose/isopropyl-beta-D-thiogalactopyranoside export protein	0	0.120031		2.70294e-06	21.1694	1.84166	1.4487			1.82219e-06	15.8989	1.06087	0.873141			4.00939e-06	28.187	3.19711	2.40367			Fit OK	21.1694
K03272	D-beta-D-heptose 7-phosphate kinase / D-beta-D-heptose 1-phosphate adenosyltransferase [EC:2.7.1.- 2.7.7.-]	0	0.325857		4.57614e-06	21.1458	1.4931	1.2635			3.02587e-06	16.1767	0.873821	0.685303			6.92066e-06	27.6413	2.55126	2.32954			Fit OK	21.1458	ko00540 Lipopolysaccharide biosynthesis
K01739	cystathionine gamma-synthase [EC:2.5.1.48]	0	0.651868		2.65914e-06	20.81	1.30523	1.26212			1.52303e-06	14.1697	0.661768	0.613242			4.64274e-06	30.562	2.57436	2.59758			Fit OK	20.81	ko00270 Cysteine and methionine metabolismko00450 Selenocompound metabolismko00920 Sulfur metabolism
K02379	FdhD protein	0	0.114735		1.49158e-06	20.7295	1.7296	1.34458			1.0346e-06	15.6535	1.07299	0.783854			2.1504e-06	27.4516	2.788	2.3064			Fit OK	20.7295
K15792	_	0	0.889033		5.12386e-07	20.6063	0.873691	0.939112			2.52104e-07	14.9746	0.307317	0.362442			1.04139e-06	28.3559	2.48387	2.43331			Fit OK	20.6063	#N/A
K09963	hypothetical protein	0	0.431774		3.19749e-06	20.1946	1.45197	1.17229			2.18961e-06	15.7247	0.838329	0.712429			4.6693e-06	25.935	2.51478	1.92897			Fit OK	20.1946
K07220	hypothetical protein	0	0.261021		4.25062e-06	20.1874	1.5964	1.25079			2.81087e-06	14.8149	0.94231	0.701572			6.42783e-06	27.5081	2.70451	2.22994			Fit OK	20.1874
K02237	competence protein ComEA	0	0.287046		2.07619e-06	20.1643	1.59825	1.30048			1.42334e-06	14.7533	0.922026	0.789438			3.02848e-06	27.5599	2.77042	2.14234			Fit OK	20.1643
K13049	carboxypeptidase PM20D1 [EC:3.4.17.-]	0	0.95102		6.44171e-07	20.0792	0.969781	1.04687			5.09474e-07	15.9297	0.723038	0.686172			8.1448e-07	25.3095	1.30073	1.59717			Fit OK	20.0792
K07120	_	0	0.868769		5.90044e-07	19.9325	0.926703	0.957878			3.64721e-07	13.3428	0.674954	0.53826			9.54571e-07	29.7766	1.27235	1.70462			Fit OK	19.9325
K06199	CrcB protein	0	0.0887698		4.8048e-06	19.7865	1.71859	1.43725			3.33553e-06	14.1628	1.06418	0.894994			6.92127e-06	27.6433	2.77543	2.30806			Fit OK	19.7865
K03273	D-glycero-D-manno-heptose 1,7-bisphosphate phosphatase [EC:3.1.3.-]	0	0.425629		1.74587e-06	19.6423	1.45694	1.2481			1.16596e-06	15.2193	0.828062	0.690633			2.61421e-06	25.3507	2.56344	2.25556			Fit OK	19.6423	ko00540 Lipopolysaccharide biosynthesis
K06351	inhibitor of KinA	0	0.944878		4.93601e-07	19.5522	0.957058	0.98235			3.72278e-07	16.2607	0.732534	0.56024			6.54463e-07	23.5098	1.2504	1.72249			Fit OK	19.5522
K07403	membrane-bound serine protease (ClpP class)	0	0.211809		2.94199e-06	19.4785	1.66598	1.23448			1.94226e-06	13.7787	0.980487	0.715659			4.45631e-06	27.5359	2.83072	2.12943			Fit OK	19.4785
K10563	formamidopyrimidine-DNA glycosylase [EC:3.2.2.23 4.2.99.18]	0	0.600617		2.48399e-06	19.1616	1.34924	1.07658			1.6867e-06	14.1909	0.763375	0.646571			3.65815e-06	25.8734	2.38473	1.79258			Fit OK	19.1616	ko03410 Base excision repair
K02454	general secretion pathway protein E	0	0.314967		2.83348e-06	19.1284	1.51932	1.23314			1.86143e-06	13.6325	0.893915	0.688224			4.31314e-06	26.8399	2.58228	2.20951			Fit OK	19.1284	ko03070 Bacterial secretion system
K01581	ornithine decarboxylase [EC:4.1.1.17]	0	0.388581		9.88393e-06	18.7807	1.36752	1.1872			7.33356e-06	15.0925	0.901064	0.795174			1.33212e-05	23.3702	2.07544	1.7725			Fit OK	18.7807	ko00330 Arginine and proline metabolismko00480 Glutathione metabolism
K00982	glutamate-ammonia-ligase adenylyltransferase [EC:2.7.7.42]	0	0.111974		2.70786e-06	17.7375	1.78094	1.47007			1.51737e-06	10.614	0.889325	0.739481			4.83239e-06	29.642	3.56647	2.92245			Fit OK	17.7375
K00104	glycolate oxidase [EC:1.1.3.15]	0	0.181867		1.99907e-05	17.5027	1.68713	1.32999			1.36401e-05	13.4045	0.993871	0.75124			2.92982e-05	22.8539	2.86395	2.35462			Fit OK	17.5027	ko00630 Glyoxylate and dicarboxylate metabolism
K06934	_	0	0.166426		2.19129e-06	17.4416	1.76031	1.35797			1.3898e-06	12.0182	1.02075	0.811456			3.45501e-06	25.3125	3.03571	2.27256			Fit OK	17.4416
K08177	MFS transporter, OFA family, oxalate/formate antiporter	0	0.352411		4.75717e-06	17.0868	1.42401	1.13832			3.25698e-06	13.1334	0.860511	0.645562			6.94835e-06	22.2304	2.35653	2.0072			Fit OK	17.0868
K08316	ribosomal RNA small subunit methyltransferase D [EC:2.1.1.171]	0	0.04162		6.52402e-07	16.4493	2.1636	1.81819			3.49651e-07	9.93986	1.00557	0.892361			1.2173e-06	27.2217	4.6552	3.70455			Fit OK	16.4493
K08139	MFS transporter, SP family, sugar:H+ symporter	3.60115e-11	0.126326		2.11139e-08	16.3982	1.07751	0.706193			8.04479e-09	6.49657	0.417564	0.488285			5.54143e-08	41.3911	2.7805	1.02135			Fit OK	16.3982	ko04113 Meiosis - yeast
K07150	_	0	0.220471		5.77591e-06	16.3149	1.57414	1.25513			3.99869e-06	12.7272	0.958089	0.703456			8.34301e-06	20.9138	2.58632	2.23946			Fit OK	16.3149
K01297	muramoyltetrapeptide carboxypeptidase [EC:3.4.17.13]	0	0.115199		5.26011e-06	15.7916	1.80837	1.39822			3.60527e-06	12.0702	1.06486	0.802784			7.67454e-06	20.6603	3.07103	2.4353			Fit OK	15.7916
K03578	ATP-dependent helicase HrpA [EC:3.6.4.13]	0	0.0909087		4.40003e-06	15.701	1.84467	1.5499			2.56996e-06	9.58205	0.958235	0.830642			7.53328e-06	25.7273	3.55111	2.89196			Fit OK	15.701
K02798,ko:K02799,ko:K02800	_	0	0.0965628		4.54735e-06	15.6025	1.83328	1.38558			3.09774e-06	11.8222	1.09551	0.826493			6.67533e-06	20.5916	3.06791	2.32287			Fit OK	15.6025	#N/A
K03399	precorrin-6Y C5,15-methyltransferase [EC:2.1.1.132]	0	0.385021		7.77933e-07	15.4724	0.748052	0.901029			4.18912e-07	11.1092	0.302556	0.385962			1.44465e-06	21.5492	1.84952	2.10345			Fit OK	15.4724	ko00860 Porphyrin and chlorophyll metabolism
K12506	2-C-methyl-D-erythritol 4-phosphate cytidylyltransferase / 2-C-methyl-D-erythritol 2,4-cyclodiphosphate synthase [EC:2.7.7.60 4.6.1.12]	0	0.27903		3.78798e-06	15.4031	1.56993	1.24656			2.66256e-06	11.7604	0.928419	0.728047			5.38912e-06	20.174	2.6547	2.13437			Fit OK	15.4031
K01664	para-aminobenzoate synthetase component II [EC:2.6.1.85]	0	0.0317639		9.8667e-07	14.9303	2.07263	1.70926			4.66214e-07	8.55747	0.906356	0.746421			2.08813e-06	26.049	4.73961	3.91411			Fit OK	14.9303	ko00790 Folate biosynthesis
K04653	hydrogenase expression/formation protein HypC	0	0.372891		1.14943e-06	14.8285	1.36795	1.10212			6.82325e-07	9.65435	0.852119	0.621449			1.93631e-06	22.7757	2.19603	1.95459			Fit OK	14.8285
K09807	hypothetical protein	0	0.179946		2.81273e-06	14.6756	1.70108	1.35427			1.87574e-06	10.3514	0.993071	0.851362			4.21778e-06	20.8061	2.91387	2.15425			Fit OK	14.6756
K03286	OmpA-OmpF porin, OOP family	0	0.700445		6.42348e-06	14.5356	1.2255	1.10837			4.15516e-06	10.1884	0.760903	0.585383			9.93008e-06	20.7375	1.97376	2.09858			Fit OK	14.5356
K01247	DNA-3-methyladenine glycosylase II [EC:3.2.2.21]	0	0.613291		1.51072e-06	14.5081	0.954479	1.11233			7.88785e-07	10.6743	0.382434	0.458604			2.89341e-06	19.7189	2.38219	2.6979			Fit OK	14.5081	ko03410 Base excision repair
K01524	exopolyphosphatase / guanosine-5'-triphosphate,3'-diphosphate pyrophosphatase [EC:3.6.1.11 3.6.1.40]	0	0.308609		1.91524e-05	14.4401	1.50939	1.25553			1.34006e-05	10.9003	0.908665	0.735823			2.73729e-05	19.1294	2.50725	2.14229			Fit OK	14.4401	ko00230 Purine metabolism
K02575	MFS transporter, NNP family, nitrate/nitrite transporter	0	0.750352		1.75835e-06	14.3552	0.853488	0.955968			6.81989e-07	8.79628	0.2404	0.280534			4.53352e-06	23.4273	3.03012	3.25763			Fit OK	14.3552
K02068	putative ABC transport system ATP-binding protein	0	0.10362		1.00378e-06	14.1691	1.83424	1.53306			6.22869e-07	8.70691	1.04882	0.960755			1.61762e-06	23.0579	3.20783	2.44626			Fit OK	14.1691
K11921	LysR family transcriptional regulator	0	0.656175		3.80769e-07	13.6048	0.944777	0.887231			2.91143e-07	10.7136	0.835493	0.601066			4.97986e-07	17.2762	1.06835	1.30964			Fit OK	13.6048
K08309	soluble lytic murein transglycosylase [EC:3.2.1.-]	0	0.229916		2.72718e-06	13.5928	1.51054	1.2709			1.90514e-06	10.0073	0.973105	0.822478			3.90391e-06	18.4631	2.34478	1.96381			Fit OK	13.5928
K03295	cation efflux system protein, CDF family	0	0.448238		1.96866e-06	13.4189	1.34469	1.13944			1.3286e-06	8.72558	0.790329	0.749218			2.91708e-06	20.6367	2.2879	1.73291			Fit OK	13.4189
K01777	proline racemase [EC:5.1.1.4]	0	0.11176		4.45282e-06	13.3353	1.81899	1.39435			2.92061e-06	9.91608	1.0695	0.780351			6.78885e-06	17.9335	3.09374	2.49145			Fit OK	13.3353	ko00330 Arginine and proline metabolism
K02783	PTS system, glucitol/sorbitol-specific IIC component	5.4623e-14	0.383172		3.99261e-07	13.2084	1.62925	0.791318			1.55679e-07	7.03328	0.419264	0.319717			1.02396e-06	24.8053	6.33122	1.95856			Fit OK	13.2084	ko00051 Fructose and mannose metabolismko02060 Phosphotransferase system (PTS)
K00324	NAD(P) transhydrogenase subunit alpha [EC:1.6.1.2]	0	0.074923		1.85363e-06	13.1768	1.85261	1.55706			1.11172e-06	8.12443	0.99075	0.853114			3.09066e-06	21.3711	3.46422	2.84187			Fit OK	13.1768	ko00760 Nicotinate and nicotinamide metabolism
K00442	coenzyme F420 hydrogenase delta subunit	0	1.42878e-07		2.55919e-08	13.0721	0.41548	0.678764			1.35409e-08	7.86063	0.188061	0.223552			4.8368e-08	21.7388	0.917914	2.06091			Fit OK	13.0721	ko00680 Methane metabolism
K12955	cation-transporting ATPase I [EC:3.6.3.-]	0	0.865563		4.32891e-08	13.0656	0.749513	0.754263			1.86462e-08	8.89968	0.208462	0.226334			1.005e-07	19.1815	2.69484	2.5136			Fit OK	13.0656
K01697	cystathionine beta-synthase [EC:4.2.1.22]	0	0.12655		1.93934e-06	12.9854	1.56401	1.29947			1.21814e-06	8.45242	0.854688	0.702761			3.08753e-06	19.9494	2.86201	2.40285			Fit OK	12.9854	ko00260 Glycine, serine and threonine metabolismko00270 Cysteine and methionine metabolism
K00325	NAD(P) transhydrogenase subunit beta [EC:1.6.1.2]	0	0.062165		1.59265e-06	12.9666	1.91968	1.58448			9.32734e-07	7.8847	1.01339	0.860895			2.71945e-06	21.3238	3.63647	2.91623			Fit OK	12.9666	ko00760 Nicotinate and nicotinamide metabolism
K07010	putative glutamine amidotransferase	0	0.578494		2.6402e-06	12.8314	0.7722	0.882557			1.97244e-06	10.2588	0.484902	0.57361			3.53402e-06	16.0491	1.22972	1.3579			Fit OK	12.8314
K10806	acyl-CoA thioesterase YciA [EC:3.1.2.-]	0	0.905819		3.55061e-07	12.8244	0.938289	0.960495			2.50537e-07	9.48894	0.727154	0.577186			5.03192e-07	17.3322	1.21073	1.59836			Fit OK	12.8244	ko01040 Biosynthesis of unsaturated fatty acids
K05396	D-cysteine desulfhydrase [EC:4.4.1.15]	0	0.195612		3.18589e-06	12.8167	1.48894	1.23045			2.43253e-06	9.57244	0.978096	0.750339			4.17256e-06	17.1604	2.2666	2.01778			Fit OK	12.8167	ko00270 Cysteine and methionine metabolism
K02619	4-amino-4-deoxychorismate lyase [EC:4.1.3.38]	0	0.0783411		4.03602e-06	12.7815	1.68108	1.36109			2.79024e-06	8.97906	1.05525	0.835097			5.83802e-06	18.1943	2.67806	2.21839			Fit OK	12.7815	ko00790 Folate biosynthesis
K00872	homoserine kinase [EC:2.7.1.39]	0	0.175029		6.18363e-06	12.6711	1.62041	1.37859			4.33091e-06	9.44164	0.992898	0.840168			8.82894e-06	17.0053	2.64452	2.26205			Fit OK	12.6711	ko00260 Glycine, serine and threonine metabolism
K09788	hypothetical protein	0	0.167712		8.14797e-07	12.5667	1.29958	1.38564			5.75951e-07	9.00583	0.925518	0.984539			1.15269e-06	17.5355	1.82482	1.95014			Fit OK	12.5667
K03928	carboxylesterase [EC:3.1.1.1]	0	0.513897		4.93074e-07	12.5551	0.702083	0.837766			3.47775e-07	9.64127	0.388171	0.478833			6.99079e-07	16.3497	1.26985	1.46575			Fit OK	12.5551
K02489	two-component system, cell cycle sensor kinase and response regulator [EC:2.7.13.3]	0	0.152518		9.6546e-09	12.4612	1.29577	1.68116			6.25145e-09	8.72791	0.850956	1.03365			1.49104e-08	17.7914	1.9731	2.73429			Fit OK	12.4612	ko02020 Two-component system
K01823	isopentenyl-diphosphate delta-isomerase [EC:5.3.3.2]	0	0.588661		1.15277e-06	12.3393	0.724328	0.748708			7.59381e-07	9.18432	0.375826	0.403355			1.74994e-06	16.578	1.39599	1.38975			Fit OK	12.3393	ko00900 Terpenoid backbone biosynthesis
K01589	5-(carboxyamino)imidazole ribonucleotide synthase [EC:6.3.4.18]	0	0.719496		2.61751e-06	12.1236	1.19314	1.0464			1.62324e-06	7.46243	0.737123	0.70668			4.22079e-06	19.6962	1.93126	1.54942			Fit OK	12.1236	ko00230 Purine metabolism
K12940	aminobenzoyl-glutamate utilization protein A	0	0.819703		1.31226e-06	12.1082	0.985581	1.11315			1.02589e-06	9.81798	0.756843	0.761297			1.67857e-06	14.9326	1.28345	1.62763			Fit OK	12.1082
K01255	leucyl aminopeptidase [EC:3.4.11.1]	0	0.13797		6.18547e-06	12.0387	1.78314	1.38804			4.25666e-06	9.25434	1.04343	0.811213			8.98826e-06	15.6607	3.04724	2.37504			Fit OK	12.0387	ko00480 Glutathione metabolism
K03484	LacI family transcriptional regulator, sucrose operon repressor	0	0.448126		3.24537e-06	12.0076	1.3808	1.21593			2.1072e-06	7.74466	0.838399	0.804548			4.9983e-06	18.617	2.2741	1.83767			Fit OK	12.0076
K01760	cystathionine beta-lyase [EC:4.4.1.8]	0	0.267618		2.91091e-06	11.9153	1.4678	1.24139			1.93823e-06	7.52419	0.927086	0.846331			4.37171e-06	18.8691	2.32388	1.82086			Fit OK	11.9153	ko00270 Cysteine and methionine metabolismko00450 Selenocompound metabolismko00910 Nitrogen metabolismko00920 Sulfur metabolism
K06016	N-carbamoyl-L-amino-acid hydrolase [EC:3.5.1.87]	0	0.553857		2.39395e-06	11.8345	0.898706	1.00927			1.52593e-06	9.4486	0.523329	0.484962			3.75573e-06	14.8229	1.54334	2.10044			Fit OK	11.8345
K00619	amino-acid N-acetyltransferase [EC:2.3.1.1]	0	0.828983		3.65429e-07	11.7446	0.915728	0.991369			1.57938e-07	7.79322	0.275825	0.345894			8.45514e-07	17.6993	3.04018	2.84137			Fit OK	11.7446	ko00330 Arginine and proline metabolism
K03785	3-dehydroquinate dehydratase I [EC:4.2.1.10]	0	0.114815		4.57571e-06	11.6238	1.67678	1.34809			3.21149e-06	8.99894	1.06523	0.815698			6.51946e-06	15.0144	2.63942	2.22797			Fit OK	11.6238	ko00400 Phenylalanine, tyrosine and tryptophan biosynthesis
K07714	two-component system, NtrC family, response regulator AtoC	0	0.170016		3.96243e-07	11.5415	1.83725	1.32314			2.10254e-07	6.93484	1.03024	0.850621			7.46758e-07	19.2082	3.27638	2.05814			Fit OK	11.5415	ko02020 Two-component system
K02019	molybdate transport system regulatory protein	0	0.200506		1.49353e-06	11.3849	1.56261	1.20309			1.09812e-06	8.91338	1.00261	0.740217			2.03133e-06	14.5417	2.43537	1.95541			Fit OK	11.3849
K08987	putative membrane protein	3.06422e-13	0.344939		2.73564e-07	11.139	0.502007	0.57187			1.37252e-07	5.63849	0.135743	0.214781			5.45253e-07	22.0053	1.85654	1.52265			Fit OK	11.139
K06019	pyrophosphatase PpaX [EC:3.6.1.1]	0	0.16731		3.09218e-07	10.9652	1.36105	1.4277			2.17563e-07	7.91	0.941893	0.988948			4.39487e-07	15.2005	1.96673	2.06112			Fit OK	10.9652	ko00190 Oxidative phosphorylation
K04074	cell division initiation protein	0	0.597175		3.93453e-06	10.9523	1.30083	1.03191			2.70746e-06	8.33422	0.755143	0.623054			5.71773e-06	14.3927	2.24086	1.70905			Fit OK	10.9523
K03048	DNA-directed RNA polymerase subunit delta	6.72866e-11	0.00852515		9.29789e-07	10.9379	0.321024	0.449211			4.55056e-07	5.53647	0.144847	0.203666			1.89978e-06	21.6091	0.711485	0.990792			Fit OK	10.9379	ko00230 Purine metabolismko00240 Pyrimidine metabolismko03020 RNA polymerase
K15580	_	0	0.210018		7.10463e-06	10.8846	1.57047	1.25364			5.26518e-06	8.4749	0.982667	0.834738			9.58673e-06	13.9795	2.50989	1.88276			Fit OK	10.8846
K03335	inosose dehydratase [EC:4.2.1.44]	0	0.989916		3.45055e-06	10.8826	1.05977	1.05783			1.69686e-06	8.20381	0.375428	0.429742			7.01665e-06	14.4362	2.99157	2.60391			Fit OK	10.8826	ko00562 Inositol phosphate metabolism
K06975	_	0	0.508182		2.19848e-06	10.8571	1.36392	1.12224			1.57367e-06	8.12459	0.844606	0.73945			3.07135e-06	14.5086	2.20254	1.70319			Fit OK	10.8571
K07725	putative transcriptional regulator	0	5.85123e-07		2.23341e-08	10.8096	0.824032	1.41741			1.42118e-08	7.1216	0.52375	1.23613			3.50984e-08	16.4075	1.29648	1.62527			Fit OK	10.8096
K00385	anaerobic sulfite reductase subunit C [EC:1.8.1.-]	0	0.414097		5.52718e-06	10.7654	1.36776	1.10988			4.00706e-06	8.27278	0.885521	0.684579			7.62398e-06	14.0092	2.11263	1.79939			Fit OK	10.7654
K01807	ribose 5-phosphate isomerase A [EC:5.3.1.6]	0	0.499431		2.35119e-06	10.7494	1.16831	0.982287			1.50262e-06	6.87025	0.666601	0.637169			3.67895e-06	16.8189	2.04762	1.51434			Fit OK	10.7494	ko00030 Pentose phosphate pathwayko00710 Carbon fixation in photosynthetic organisms
K02526	2-keto-3-deoxygluconate permease	0	0.245917		2.95351e-06	10.6681	1.57187	1.23433			2.12407e-06	8.46672	0.966532	0.792287			4.10682e-06	13.4418	2.55635	1.92299			Fit OK	10.6681
K07494	putative transposase	0	0.430805		5.25294e-08	10.5989	0.891983	1.1785			4.14329e-08	8.40998	0.740423	0.827926			6.65978e-08	13.3574	1.07457	1.67753			Fit OK	10.5989
K07457	endonuclease III related protein	1.11022e-16	0.424327		1.32482e-07	10.5816	1.44125	0.74779			6.85164e-08	6.04227	0.609133	0.259423			2.56166e-07	18.5312	3.4101	2.15552			Fit OK	10.5816
K09773	hypothetical protein	0	0.393885		6.28541e-06	10.5546	1.3856	1.21188			4.60759e-06	8.39504	0.895495	0.770832			8.57419e-06	13.2696	2.14395	1.9053			Fit OK	10.5546
K07088	_	0	0.137353		2.90376e-05	10.5376	1.75383	1.39372			1.92945e-05	7.68986	1.0392	0.821123			4.37008e-05	14.4399	2.95989	2.3656			Fit OK	10.5376
K03523	putative biotin biosynthesis protein BioY	0	0.258026		1.07538e-05	10.4479	1.48301	1.31395			7.40043e-06	7.68938	0.938932	0.757314			1.56267e-05	14.196	2.34235	2.27971			Fit OK	10.4479
K07570	general stress protein 13	1.77934e-11	0.002276		2.726e-07	10.4214	0.207094	0.394653			1.50622e-07	5.31568	0.0716718	0.142315			4.9336e-07	20.4311	0.59839	1.09441			Fit OK	10.4214
K06921	_	0	0.129249		1.82011e-05	10.3163	1.71414	1.30262			1.32974e-05	8.20594	1.06051	0.827323			2.49132e-05	12.9694	2.77065	2.05098			Fit OK	10.3163
K03652	DNA-3-methyladenine glycosylase [EC:3.2.2.21]	0	0.586107		2.92822e-06	10.2831	1.37291	1.15736			2.00656e-06	7.80419	0.774429	0.68898			4.2732e-06	13.5493	2.4339	1.94415			Fit OK	10.2831	ko03410 Base excision repair
K01207	beta-N-acetylhexosaminidase [EC:3.2.1.52]	0	0.118868		7.6389e-06	10.2527	1.58309	1.29586			5.64498e-06	7.67738	1.05591	0.849558			1.03371e-05	13.6918	2.37349	1.97663			Fit OK	10.2527	ko00520 Amino sugar and nucleotide sugar metabolism
K01419	ATP-dependent HslUV protease, peptidase subunit HslV [EC:3.4.25.-]	0	0.725045		4.34415e-06	10.1855	1.18772	1.07329			3.22029e-06	8.27364	0.764141	0.680711			5.86023e-06	12.5391	1.8461	1.69229			Fit OK	10.1855
K10188	lactose/L-arabinose transport system substrate-binding protein	0	0.951815		1.5367e-06	10.1783	0.9668	0.871238			9.62308e-07	6.61022	0.765862	0.353294			2.45396e-06	15.6722	1.22046	2.14851			Fit OK	10.1783	ko02010 ABC transporters
K07099	_	0	0.196417		3.85458e-06	10.0498	1.57764	1.30921			2.80785e-06	7.90015	0.988468	0.810084			5.29151e-06	12.7843	2.51799	2.11588			Fit OK	10.0498
K12733	peptidyl-prolyl cis-trans isomerase-like 1 [EC:5.2.1.8]	0	0.560755		4.1724e-07	10.0077	1.05173	1.25288			2.56668e-07	7.23203	0.528617	0.645448			6.78264e-07	13.8486	2.09251	2.43198			Fit OK	10.0077	ko03040 Spliceosome
K07078	_	0	0.79913		5.98682e-06	9.96561	1.18002	1.01077			4.03709e-06	7.16896	0.700544	0.632742			8.87819e-06	13.8532	1.98768	1.61464			Fit OK	9.96561
K03199	type IV secretion system protein VirB4	0	0.68036		1.31764e-06	9.92834	1.3008	1.17261			8.12488e-07	7.13262	0.704448	0.645352			2.13685e-06	13.8199	2.40199	2.13063			Fit OK	9.92834	ko03070 Bacterial secretion system
K02031,ko:K02032	_	0	0.0699052		6.42268e-06	9.92753	1.82256	1.55043			4.03755e-06	6.35269	0.999452	0.862801			1.02168e-05	15.514	3.32353	2.78609			Fit OK	9.92753	#N/A
K01494	dCTP deaminase [EC:3.5.4.13]	0	0.199975		5.12108e-06	9.82719	1.47226	1.25402			3.43331e-06	6.7088	0.985797	0.838202			7.63854e-06	14.3951	2.19877	1.87611			Fit OK	9.82719	ko00240 Pyrimidine metabolism
K00899	5-methylthioribose kinase [EC:2.7.1.100]	0	0.68452		1.52377e-06	9.77482	0.777071	0.902609			7.487e-07	6.64552	0.264831	0.330002			3.1012e-06	14.3777	2.28009	2.46878			Fit OK	9.77482	ko00270 Cysteine and methionine metabolism
K07402	xanthine dehydrogenase accessory factor	0	0.173299		9.49883e-06	9.65406	1.54179	1.22978			7.16875e-06	7.61819	1.01994	0.74871			1.25863e-05	12.234	2.33065	2.01994			Fit OK	9.65406
K09949	hypothetical protein	0	0.284399		6.56671e-06	9.63129	1.44444	1.24545			4.60237e-06	7.38422	0.929421	0.742399			9.36945e-06	12.5622	2.24485	2.08936			Fit OK	9.63129
K03453	bile acid:Na+ symporter, BASS family	0	0.152429		3.12523e-05	9.58005	1.47135	1.25086			2.43633e-05	7.73546	1.02481	0.857055			4.00894e-05	11.8645	2.11246	1.82562			Fit OK	9.58005
K11535	nucleoside transport protein	2.87451e-08	0.364224		5.78895e-07	9.52253	1.58869	0.799311			2.19371e-07	4.52145	0.46511	0.362313			1.52764e-06	20.0552	5.42652	1.76339			Fit OK	9.52253
K00005	glycerol dehydrogenase [EC:1.1.1.6]	0	0.167314		1.72127e-05	9.47405	1.57616	1.31116			1.27686e-05	7.51229	1.01517	0.860715			2.32034e-05	11.9481	2.44715	1.99735			Fit OK	9.47405	ko00561 Glycerolipid metabolism
K00135	succinate-semialdehyde dehydrogenase (NADP+) [EC:1.2.1.16]	0	0.317539		4.09943e-06	9.45646	0.73557	0.744612			3.12855e-06	7.59862	0.495886	0.467862			5.3716e-06	11.7685	1.0911	1.18507			Fit OK	9.45646	ko00250 Alanine, aspartate and glutamate metabolismko00350 Tyrosine metabolismko00650 Butanoate metabolism
K01632	fructose-6-phosphate phosphoketolase [EC:4.1.2.22]	0	0.24404		8.35068e-06	9.42486	1.42078	1.3293			5.00728e-06	5.90781	0.953508	0.920098			1.39265e-05	15.0357	2.11705	1.92048			Fit OK	9.42486	ko00710 Carbon fixation in photosynthetic organisms
K07442	tRNA (adenine-N1-)-methyltransferase catalytic subunit [EC:2.1.1.36]	0	0.0341435		1.75079e-06	9.34304	1.84279	1.50714			1.14433e-06	5.85584	1.05798	0.887043			2.67867e-06	14.9069	3.20978	2.56071			Fit OK	9.34304
K02763,ko:K02764,ko:K02765	_	0	0.433711		1.9979e-05	9.33642	1.41186	1.27802			1.32707e-05	7.24286	0.831757	0.709949			3.00785e-05	12.0351	2.39656	2.30063			Fit OK	9.33642	#N/A
K07461	putative endonuclease	0	0.591305		2.5171e-06	9.29985	1.28852	1.09193			1.76857e-06	7.6442	0.758533	0.659855			3.58243e-06	11.3141	2.18881	1.80692			Fit OK	9.29985
K07642	two-component system, OmpR family, sensor histidine kinase BaeS [EC:2.7.13.3]	0	0.485731		1.99476e-06	9.23007	0.848735	0.863463			1.51681e-06	7.52946	0.656276	0.523648			2.62332e-06	11.3148	1.09763	1.4238			Fit OK	9.23007	ko02020 Two-component system
K03750	molybdopterin biosynthesis protein MoeA	0	0.281752		6.11605e-06	9.2149	1.46575	1.16616			4.55628e-06	7.12488	0.955315	0.705161			8.20979e-06	11.918	2.24891	1.92852			Fit OK	9.2149
K14534	4-hydroxybutyryl-CoA dehydratase / vinylacetyl-CoA-Delta-isomerase [EC:4.2.1.120 5.3.3.3]	0	0.184253		1.08682e-05	9.14791	1.64339	1.26566			7.5623e-06	6.7214	1.01384	0.822911			1.56192e-05	12.4504	2.66385	1.94661			Fit OK	9.14791	ko00650 Butanoate metabolismko00720 Carbon fixation pathways in prokaryotes
K03708	transcriptional regulator CtsR	0	0.410673		4.00399e-06	9.11669	1.40983	1.1128			2.79815e-06	6.64362	0.882566	0.716402			5.72947e-06	12.5104	2.25209	1.72852			Fit OK	9.11669
K00033	6-phosphogluconate dehydrogenase [EC:1.1.1.44]	0	0.361712		1.43246e-05	9.02529	1.41916	1.14055			1.01028e-05	6.27069	0.906495	0.792373			2.03108e-05	12.9899	2.22175	1.64172			Fit OK	9.02529	ko00030 Pentose phosphate pathwayko00480 Glutathione metabolism
K09384	hypothetical protein	0	0.17678		3.8983e-06	9.02234	1.84986	1.54274			2.51135e-06	6.36616	0.999443	0.94269			6.05122e-06	12.7868	3.4239	2.52474			Fit OK	9.02234
K07270	glycosyl transferase, family 25	0	0.0674891		7.23511e-08	9.01885	2.8437	3.53637			3.11554e-08	6.27297	1.135	1.18025			1.68019e-07	12.9667	7.12478	10.596			Fit OK	9.01885
K02074	zinc/manganese transport system ATP-binding protein	0	0.527387		2.47036e-06	8.97397	1.37906	1.20282			1.74269e-06	6.08083	0.81268	0.804079			3.50186e-06	13.2436	2.34018	1.79931			Fit OK	8.97397
K00805	heptaprenyl diphosphate synthase [EC:2.5.1.30]	0	0.220181		8.55656e-06	8.93797	1.63183	1.28332			5.77113e-06	6.79371	0.966116	0.744375			1.26864e-05	11.759	2.75627	2.21248			Fit OK	8.93797	ko00900 Terpenoid backbone biosynthesis
K04656	hydrogenase maturation protein HypF	0	0.428511		1.82884e-05	8.88314	1.33759	1.08677			1.22044e-05	6.41315	0.84207	0.638433			2.74053e-05	12.3044	2.12471	1.84995			Fit OK	8.88314
K04794	peptidyl-tRNA hydrolase, PTH2 family [EC:3.1.1.29]	0	0.117712		2.30284e-07	8.84754	2.06845	2.12361			1.26159e-07	6.9327	0.87012	1.04428			4.20346e-07	11.2913	4.91711	4.3185			Fit OK	8.84754
K06895	L-lysine exporter family protein LysE/ArgO	0	0.0448211		4.57911e-06	8.81586	1.86628	1.46111			3.17757e-06	6.20311	1.15762	0.895334			6.59882e-06	12.5291	3.00876	2.3844			Fit OK	8.81586
K03604	LacI family transcriptional regulator, purine nucleotide synthesis repressor	0	0.0730482		6.07463e-06	8.7742	1.9694	1.47726			3.49327e-06	5.71466	1.10229	0.762681			1.05635e-05	13.4718	3.51862	2.86133			Fit OK	8.7742
K02119	V-type H+-transporting ATPase subunit C [EC:3.6.3.14]	0	0.907064		1.73976e-06	8.62114	0.998075	1.08355			1.38962e-06	6.98302	0.775972	0.742094			2.17814e-06	10.6435	1.28375	1.58211			Fit OK	8.62114	ko00190 Oxidative phosphorylationko00680 Methane metabolism
K10006	glutamate transport system permease protein	0	0.0908418		1.76647e-06	8.58528	1.65792	1.48156			1.13718e-06	5.65815	1.05482	0.960607			2.744e-06	13.0267	2.60586	2.28504			Fit OK	8.58528	ko02010 ABC transporters
K02238	competence protein ComEC	0	0.480143		1.95329e-05	8.53159	1.40853	1.1383			1.39846e-05	6.43097	0.848237	0.730622			2.72825e-05	11.3184	2.33892	1.77345			Fit OK	8.53159
K10005	glutamate transport system substrate-binding protein	0	0.0864622		2.22616e-06	8.51534	1.70107	1.49902			1.50321e-06	5.66733	1.04329	0.948841			3.29681e-06	12.7946	2.77358	2.36821			Fit OK	8.51534	ko02010 ABC transporters
K01761	methionine-gamma-lyase [EC:4.4.1.11]	0	0.203361		6.60291e-06	8.49402	1.6968	1.34937			4.51743e-06	6.23243	0.982591	0.797342			9.65114e-06	11.5763	2.93016	2.28357			Fit OK	8.49402	ko00270 Cysteine and methionine metabolismko00450 Selenocompound metabolism
K03488	beta-glucoside operon transcriptional antiterminator	1.11022e-16	0.0868586		2.44425e-06	8.4531	1.81091	1.53011			1.45966e-06	5.0376	1.00753	0.915099			4.09297e-06	14.1843	3.25488	2.55846			Fit OK	8.4531
K02471	putative ATP-binding cassette transporter	0	0.881931		3.41469e-06	8.41939	1.01295	1.09583			2.57431e-06	6.80051	0.716716	0.687781			4.52943e-06	10.4236	1.43163	1.74596			Fit OK	8.41939	ko02010 ABC transporters
K03196	type IV secretion system protein VirB11	0	0.252643		1.81766e-06	8.19845	1.64623	1.38465			1.15945e-06	6.07559	0.927325	0.742362			2.84952e-06	11.063	2.92245	2.58266			Fit OK	8.19845	ko03070 Bacterial secretion system
K03320	ammonium transporter, Amt family	0	0.0751859		2.22204e-05	8.1366	1.42396	1.14112			1.74629e-05	6.52758	1.04745	0.871875			2.82742e-05	10.1422	1.9358	1.49352			Fit OK	8.1366
K00878	hydroxyethylthiazole kinase [EC:2.7.1.50]	0	0.17955		1.56831e-05	8.11433	1.54456	1.27045			1.14949e-05	6.14646	1.01414	0.854593			2.13973e-05	10.7122	2.35239	1.88866			Fit OK	8.11433	ko00730 Thiamine metabolism
K07040	uncharacterized protein	0	0.169665		6.94221e-06	8.02036	1.62363	1.32869			4.70938e-06	5.75869	0.977666	0.798298			1.02337e-05	11.1703	2.6964	2.21147			Fit OK	8.02036
K02073	D-methionine transport system substrate-binding protein	0	0.186507		2.967e-05	7.99103	1.52353	1.27386			2.25029e-05	6.37145	1.0087	0.848808			3.91197e-05	10.0223	2.30112	1.91178			Fit OK	7.99103	ko02010 ABC transporters
K05919	superoxide reductase [EC:1.15.1.2]	0	0.0929942		1.01103e-05	7.93209	1.59278	1.28032			7.81972e-06	6.55649	1.0869	0.905339			1.30719e-05	9.59629	2.33412	1.81062			Fit OK	7.93209
K03404	magnesium chelatase subunit D [EC:6.6.1.1]	0	0.236626		7.58953e-07	7.91902	0.900025	1.22887			6.28883e-07	6.38539	0.757632	0.962736			9.15925e-07	9.821	1.06918	1.56856			Fit OK	7.91902	ko00860 Porphyrin and chlorophyll metabolism
K01779	aspartate racemase [EC:5.1.1.13]	0	0.79835		3.138e-06	7.88963	0.976118	0.897233			2.14016e-06	5.8606	0.53454	0.540552			4.60107e-06	10.6211	1.78248	1.48927			Fit OK	7.88963	ko00250 Alanine, aspartate and glutamate metabolism
K03780	L(+)-tartrate dehydratase beta subunit [EC:4.2.1.32]	0	0.487474		2.37505e-06	7.86852	1.06727	1.21915			1.37425e-06	5.60465	0.537316	0.58735			4.10468e-06	11.0468	2.1199	2.53058			Fit OK	7.86852	ko00630 Glyoxylate and dicarboxylate metabolism
K02477	two-component system, LytT family, response regulator	0	0.0874654		6.30879e-06	7.80746	1.82011	1.4554			4.41137e-06	6.15169	1.09629	0.888262			9.02233e-06	9.90889	3.02185	2.38466			Fit OK	7.80746
K02782,ko:K02783	_	2.5091e-14	0.40202		1.00148e-06	7.71728	1.54442	0.821877			4.53815e-07	4.78989	0.428273	0.344157			2.21007e-06	12.4338	5.56944	1.96271			Fit OK	7.71728	#N/A
K04654	hydrogenase expression/formation protein HypD	0	0.545281		1.2406e-05	7.70012	1.23587	1.05395			8.06815e-06	5.43058	0.778524	0.621355			1.9076e-05	10.9182	1.96188	1.78774			Fit OK	7.70012
K02653	type IV pilus assembly protein PilC	0	0.0938162		5.36566e-06	7.67988	1.95714	1.56907			3.14492e-06	5.14113	1.06352	0.794446			9.15456e-06	11.4723	3.60163	3.09901			Fit OK	7.67988
K00859	dephospho-CoA kinase [EC:2.7.1.24]	0	0.185659		6.26299e-06	7.67297	1.65252	1.32246			4.15811e-06	5.33861	0.999555	0.835474			9.43338e-06	11.0281	2.73205	2.09332			Fit OK	7.67297	ko00770 Pantothenate and CoA biosynthesis
K10794	D-proline reductase (dithiol) PrdB [EC:1.21.4.1]	0	0.093372		6.06293e-06	7.64635	1.7696	1.3676			4.20319e-06	5.70416	1.09864	0.835759			8.74554e-06	10.2498	2.85033	2.2379			Fit OK	7.64635	ko00330 Arginine and proline metabolism
K07571	S1 RNA binding domain protein	0	0.514591		7.00168e-06	7.60626	1.29465	1.09765			5.21979e-06	6.06573	0.844905	0.707878			9.39187e-06	9.53806	1.98379	1.70203			Fit OK	7.60626
K10007	glutamate transport system permease protein	0	0.253749		3.78103e-06	7.59119	1.51081	1.36736			2.47137e-06	4.99254	0.913771	0.825892			5.78473e-06	11.5424	2.49794	2.26381			Fit OK	7.59119	ko02010 ABC transporters
K15270	_	0	0.204144		5.87959e-06	7.58095	1.59251	1.28832			4.12693e-06	5.78252	0.984969	0.7722			8.37659e-06	9.93871	2.57481	2.14941			Fit OK	7.58095	#N/A
K09000	hypothetical protein	0	0.00414403		6.46691e-08	7.57103	1.222	1.85387			4.81733e-08	5.91041	1.04078	1.33627			8.68137e-08	9.69824	1.43476	2.57196			Fit OK	7.57103
K07783	MFS transporter, OPA family, sugar phosphate sensor protein UhpC	0	0.0495748		1.12591e-05	7.56861	1.64655	1.21143			8.84498e-06	6.32184	1.14711	0.89734			1.43321e-05	9.06127	2.36346	1.63545			Fit OK	7.56861	ko02020 Two-component system
K02517	lipid A biosynthesis lauroyl acyltransferase [EC:2.3.1.-]	0	0.336921		1.88991e-05	7.53077	1.40037	1.18872			1.3969e-05	5.91151	0.917394	0.750465			2.55691e-05	9.59358	2.13763	1.88292			Fit OK	7.53077	ko00540 Lipopolysaccharide biosynthesis
K02075	zinc/manganese transport system permease protein	0	0.295274		3.1243e-06	7.41897	1.22181	1.03349			2.36403e-06	5.67755	0.819206	0.755116			4.12906e-06	9.69452	1.82226	1.41448			Fit OK	7.41897
K03436	DeoR family transcriptional regulator, fructose operon transcriptional repressor	0	0.111096		6.07372e-06	7.40069	1.89218	1.4259			3.70791e-06	5.07927	1.06389	0.788719			9.94902e-06	10.7831	3.36531	2.57783			Fit OK	7.40069
K01919	glutamate--cysteine ligase [EC:6.3.2.2]	0	0.629005		5.34509e-06	7.33776	1.22784	1.06682			3.84092e-06	5.13576	0.753821	0.733335			7.43832e-06	10.4839	1.99993	1.55195			Fit OK	7.33776	ko00480 Glutathione metabolism
K10026	queuosine biosynthesis protein QueE	0	0.0643211		5.03104e-06	7.30005	1.78154	1.41619			3.41312e-06	5.36026	1.12064	0.859157			7.4159e-06	9.94182	2.83221	2.33436			Fit OK	7.30005
K06864	_	0	0.211538		7.56918e-06	7.29189	1.53299	1.33655			5.60664e-06	5.92673	0.972584	0.864343			1.02187e-05	8.97151	2.4163	2.06672			Fit OK	7.29189
K03799	heat shock protein HtpX [EC:3.4.24.-]	0	0.359996		1.27615e-05	7.27793	1.40374	1.18102			9.60642e-06	5.52353	0.904372	0.794782			1.69528e-05	9.58956	2.17885	1.75495			Fit OK	7.27793
K07341	death on curing protein	0	0.539948		1.01954e-06	7.25864	0.894773	0.917308			8.32346e-07	6.0214	0.746542	0.601887			1.24884e-06	8.7501	1.07244	1.39803			Fit OK	7.25864
K03311	branched-chain amino acid:cation transporter, LIVCS family	0	0.497592		3.90817e-05	7.20689	1.36852	1.17591			2.86863e-05	5.7138	0.845112	0.746831			5.32442e-05	9.09016	2.21609	1.85151			Fit OK	7.20689
K03189	urease accessory protein	0	0.39568		5.10509e-06	7.16433	1.03943	1.217			2.64394e-06	5.46033	0.402118	0.525349			9.85722e-06	9.4001	2.68683	2.81926			Fit OK	7.16433
K02044	phosphonate transport system substrate-binding protein	0	0.260474		1.05616e-05	7.09026	1.66671	1.31512			6.75897e-06	5.16847	0.930937	0.767007			1.65037e-05	9.72663	2.98399	2.25491			Fit OK	7.09026	ko02010 ABC transporters
K07322	regulator of cell morphogenesis and NO signaling	0	0.985859		1.50649e-05	7.0784	1.00886	0.974905			9.0621e-06	4.90664	0.520122	0.499053			2.50441e-05	10.2114	1.95684	1.90449			Fit OK	7.0784
K01999	branched-chain amino acid transport system substrate-binding protein	0	0.34766		3.02002e-05	7.04328	1.35855	1.21456			2.17062e-05	5.31125	0.872322	0.756757			4.20181e-05	9.34014	2.1158	1.94931			Fit OK	7.04328	ko02010 ABC transporters
K00471	gamma-butyrobetaine dioxygenase [EC:1.14.11.1]	0	0.0107507		2.31672e-08	7.03132	0.870521	0.655342			1.5254e-08	5.04932	0.41728	0.467164			3.51855e-08	9.79131	1.81606	0.91932			Fit OK	7.03132	ko00310 Lysine degradation
K02499	tetrapyrrole methylase family protein / MazG family protein	0	0.385296		8.51144e-06	6.97365	1.40182	1.1891			6.23152e-06	5.34607	0.902058	0.761478			1.16255e-05	9.09673	2.17845	1.85685			Fit OK	6.97365
K07455	recombination protein RecT	0	0.651889		4.5118e-06	6.95239	1.1709	1.2161			3.45726e-06	5.96031	0.803086	0.815869			5.888e-06	8.10961	1.70719	1.81268			Fit OK	6.95239
K06381	stage II sporulation protein D	0	0.0913116		9.70059e-06	6.8719	1.8328	1.44991			5.89972e-06	4.65264	1.06579	0.786972			1.59502e-05	10.1497	3.15179	2.67129			Fit OK	6.8719
K07474	phage terminase small subunit	0	0.119715		3.09949e-06	6.84828	1.6935	1.4731			2.14124e-06	5.05622	1.03639	0.885725			4.48659e-06	9.27549	2.76723	2.45001			Fit OK	6.84828
K05879	dihydroxyacetone kinase, C-terminal domain [EC:2.7.1.-]	0	0.401511		5.33173e-06	6.7941	1.40338	1.13104			4.08755e-06	5.37858	0.89863	0.755043			6.95463e-06	8.58216	2.19163	1.69429			Fit OK	6.7941	ko00561 Glycerolipid metabolism
K13788	phosphate acetyltransferase [EC:2.3.1.8]	0	0.0689636		4.34515e-06	6.77529	1.74377	1.42706			2.97843e-06	4.35728	1.0236	0.888365			6.33901e-06	10.5351	2.97063	2.29241			Fit OK	6.77529	ko00430 Taurine and hypotaurine metabolismko00620 Pyruvate metabolismko00640 Propanoate metabolismko00680 Methane metabolismko00720 Carbon fixation pathways in prokaryotes
K03571	rod shape-determining protein MreD	0	0.370566		4.24121e-06	6.74223	1.50648	1.19202			2.90809e-06	5.07903	0.876375	0.729521			6.18546e-06	8.95007	2.58961	1.94774			Fit OK	6.74223
K08223	MFS transporter, FSR family, fosmidomycin resistance protein	0	0.136845		1.55818e-05	6.71541	1.36722	1.08981			1.33207e-05	5.76172	1.03588	0.878023			1.82266e-05	7.82694	1.80454	1.35267			Fit OK	6.71541
K03187	urease accessory protein	6.50919e-07	0.361408		3.06841e-07	6.69079	0.490387	0.571372			9.60543e-08	2.87104	0.0968678	0.0838725			9.80189e-07	15.5925	2.48255	3.89241			Fit OK	6.69079
K07862	serine/threonine transporter	0	0.0939302		2.20353e-05	6.63871	1.55023	1.35943			1.5833e-05	5.167	1.01832	0.860437			3.06673e-05	8.52962	2.35998	2.14782			Fit OK	6.63871
K02502	ATP phosphoribosyltransferase regulatory subunit	0	0.148004		1.16362e-05	6.57269	1.61849	1.27256			7.9934e-06	4.80578	1.01158	0.750998			1.6939e-05	8.98923	2.58951	2.15635			Fit OK	6.57269	ko00340 Histidine metabolism
K02168	high-affinity choline transport protein	1.62026e-12	0.920223		1.29735e-06	6.54928	0.825826	0.865535			5.71234e-07	3.94408	0.284385	0.314974			2.94647e-06	10.8753	2.39812	2.37846			Fit OK	6.54928
K09698	nondiscriminating glutamyl-tRNA synthetase [EC:6.1.1.24]	0	0.558825		1.8133e-05	6.5285	1.27843	1.12694			1.38826e-05	5.34912	0.849065	0.783562			2.36849e-05	7.96792	1.92494	1.6208			Fit OK	6.5285	ko00970 Aminoacyl-tRNA biosynthesis
K02535	UDP-3-O-[3-hydroxymyristoyl] N-acetylglucosamine deacetylase [EC:3.5.1.-]	0	0.165053		6.67244e-06	6.49096	1.66566	1.34498			4.79547e-06	5.04245	1.02641	0.86479			9.28407e-06	8.35557	2.70305	2.09179			Fit OK	6.49096	ko00540 Lipopolysaccharide biosynthesis
K02012	iron(III) transport system substrate-binding protein	0	0.301394		1.29905e-05	6.48699	1.4232	1.22039			9.62642e-06	5.15716	0.935157	0.775912			1.75302e-05	8.15973	2.16594	1.9195			Fit OK	6.48699	ko02010 ABC transporters
K03303	lactate transporter, LctP family	0	0.209208		1.95246e-05	6.45919	1.49023	1.17739			1.49598e-05	5.24244	0.995097	0.833815			2.54822e-05	7.95834	2.23173	1.66255			Fit OK	6.45919
K03313	Na+:H+ antiporter, NhaA family	0	0.235531		1.89157e-05	6.42195	1.47311	1.22262			1.32753e-05	4.60768	0.98272	0.834955			2.69525e-05	8.95059	2.20822	1.79027			Fit OK	6.42195	ko00680 Methane metabolism
K05895	precorrin-6X reductase [EC:1.3.1.54]	0	0.271682		4.98045e-06	6.41995	1.69235	1.36037			2.95896e-06	4.35034	0.893508	0.70332			8.38299e-06	9.47415	3.20539	2.63123			Fit OK	6.41995	ko00860 Porphyrin and chlorophyll metabolism
K03743	_	0	0.136177		1.80346e-06	6.41925	1.52818	1.32302			1.27405e-06	4.17827	1.01054	0.879855			2.55284e-06	9.86218	2.31098	1.9894			Fit OK	6.41925
K15634	_	0	0.384473		2.19055e-05	6.40265	1.43056	1.23693			1.61603e-05	5.06728	0.892989	0.826978			2.96933e-05	8.08993	2.29174	1.85011			Fit OK	6.40265	#N/A
K00261	glutamate dehydrogenase (NAD(P)+) [EC:1.4.1.3]	0	0.19313		8.05761e-07	6.379	0.847618	1.08206			6.82829e-07	5.18462	0.71327	0.868796			9.50825e-07	7.84853	1.00727	1.34767			Fit OK	6.379	ko00250 Alanine, aspartate and glutamate metabolismko00330 Arginine and proline metabolismko00471 D-Glutamine and D-glutamate metabolismko00910 Nitrogen metabolismko04964 Proximal tubule bicarbonate reclamation
K00782	hypothetical protein	0	0.204651		9.34369e-06	6.32548	1.40017	1.10835			7.66675e-06	5.28082	1.0038	0.832675			1.13874e-05	7.5768	1.95305	1.4753			Fit OK	6.32548
K01007	pyruvate, water dikinase [EC:2.7.9.2]	0	0.30127		3.74964e-05	6.30636	1.32544	1.18318			2.99684e-05	5.15004	0.955186	0.857679			4.69154e-05	7.72231	1.83921	1.63222			Fit OK	6.30636	ko00620 Pyruvate metabolismko00680 Methane metabolismko00720 Carbon fixation pathways in prokaryotes
K08281	nicotinamidase/pyrazinamidase [EC:3.5.1.19 3.5.1.-]	1.11022e-16	0.0307162		2.59921e-06	6.30136	2.04321	1.76327			1.63227e-06	3.96812	1.11535	1.02294			4.13894e-06	10.0065	3.74293	3.03941			Fit OK	6.30136	ko00760 Nicotinate and nicotinamide metabolism
K01615	glutaconyl-CoA decarboxylase [EC:4.1.1.70]	0	0.531292		1.28624e-05	6.29952	0.942324	1.04206			1.10119e-05	5.66953	0.820544	0.773957			1.50237e-05	6.9995	1.08218	1.40303			Fit OK	6.29952	ko00362 Benzoate degradationko00650 Butanoate metabolism
K07496	putative transposase	0	0.837598		8.31964e-05	6.25999	1.18696	1.21312			5.02261e-05	4.88454	0.597388	0.613465			0.000137809	8.02276	2.35839	2.39893			Fit OK	6.25999
K02809,ko:K02810	_	0	0.520997		2.08693e-05	6.24137	1.28668	1.17227			1.50015e-05	4.84696	0.86721	0.77641			2.90323e-05	8.03694	1.90905	1.76996			Fit OK	6.24137	#N/A
K14048	urease subunit gamma/beta [EC:3.5.1.5]	0	0.460787		3.4079e-07	6.23303	0.912412	1.12509			1.37818e-07	4.56759	0.283057	0.322332			8.42692e-07	8.50572	2.94109	3.92707			Fit OK	6.23303	ko00230 Purine metabolismko00330 Arginine and proline metabolismko00791 Atrazine degradationko05120 Epithelial cell signaling in Helicobacter pylori infection
K00150	glyceraldehyde-3-phosphate dehydrogenase (NAD(P)) [EC:1.2.1.59]	0	0.318356		8.6109e-08	6.22138	0.819273	0.997674			7.12412e-08	5.05097	0.646874	0.791476			1.0408e-07	7.663	1.03762	1.25759			Fit OK	6.22138	ko00010 Glycolysis / Gluconeogenesisko00710 Carbon fixation in photosynthetic organisms
K03789	ribosomal-protein-alanine N-acetyltransferase [EC:2.3.1.128]	0	0.233617		4.46902e-06	6.2164	1.6365	1.31418			3.04197e-06	4.49589	0.949362	0.809069			6.56552e-06	8.59534	2.82099	2.13465			Fit OK	6.2164
K08300	ribonuclease E [EC:3.1.26.12]	0	0.076225		1.17013e-05	6.21535	1.63837	1.36937			8.25439e-06	4.06281	1.01536	0.884684			1.65876e-05	9.50833	2.64364	2.11959			Fit OK	6.21535	ko03018 RNA degradation
K01200	pullulanase [EC:3.2.1.41]	0	0.00281		2.11815e-05	6.21286	1.7272	1.4785			1.72829e-05	4.52402	1.27956	1.18251			2.59596e-05	8.53216	2.33144	1.84857			Fit OK	6.21286
K08659	dipeptidase [EC:3.4.-.-]	0	0.906486		2.40904e-05	6.18345	1.07	1.008			1.74148e-05	4.70259	0.638222	0.66121			3.3325e-05	8.13065	1.79388	1.53667			Fit OK	6.18345
K03294	basic amino acid/polyamine antiporter, APA family	0	0.401894		4.51704e-05	6.13146	1.39994	1.138			3.10517e-05	4.53473	0.84668	0.709997			6.57087e-05	8.29042	2.31472	1.82401			Fit OK	6.13146
K02435	aspartyl-tRNA(Asn)/glutamyl-tRNA (Gln) amidotransferase subunit C [EC:6.3.5.6 6.3.5.7]	0	0.231872		5.67046e-06	6.12218	1.50306	1.26221			4.0347e-06	4.45471	0.974715	0.842131			7.96939e-06	8.41381	2.31778	1.89185			Fit OK	6.12218	ko00970 Aminoacyl-tRNA biosynthesis
K05362	UDP-N-acetylmuramoyl-L-alanyl-D-glutamate-L-lysine ligase [EC:6.3.2.7]	0	0.297879		8.37928e-08	6.06643	0.784214	0.929116			6.93702e-08	5.2438	0.59639	0.653846			1.01214e-07	7.01812	1.03119	1.32028			Fit OK	6.06643	ko00550 Peptidoglycan biosynthesis
K12960	5-methylthioadenosine/S-adenosylhomocysteine deaminase [EC:3.5.4.- 3.5.4.28]	0	0.493817		1.43733e-05	6.06053	1.263	1.07428			1.13404e-05	4.78378	0.884056	0.731887			1.82174e-05	7.67805	1.80438	1.57686			Fit OK	6.06053
K01708	galactarate dehydratase [EC:4.2.1.42]	0	0.543054		4.97888e-06	6.05946	0.777657	0.941246			4.01625e-06	5.15756	0.515026	0.684763			6.17223e-06	7.11909	1.17421	1.2938			Fit OK	6.05946	ko00053 Ascorbate and aldarate metabolism
K02042	phosphonate transport system permease protein	0	0.158225		1.48184e-05	6.00564	1.75929	1.35188			9.69559e-06	4.35822	1.02107	0.805012			2.2648e-05	8.27579	3.03126	2.27024			Fit OK	6.00564	ko02010 ABC transporters
K00260	glutamate dehydrogenase [EC:1.4.1.2]	0	0.852602		7.59456e-06	5.99849	1.06324	1.14148			5.64181e-06	4.73386	0.821342	0.705037			1.02232e-05	7.60095	1.37638	1.84809			Fit OK	5.99849	ko00250 Alanine, aspartate and glutamate metabolismko00330 Arginine and proline metabolismko00910 Nitrogen metabolism
K00010	myo-inositol 2-dehydrogenase [EC:1.1.1.18]	0	0.961433		6.2398e-06	5.97752	1.03697	1.06289			3.49822e-06	4.64609	0.433383	0.510194			1.113e-05	7.69049	2.48121	2.21433			Fit OK	5.97752	ko00521 Streptomycin biosynthesisko00562 Inositol phosphate metabolism
K06965	protein pelota	0	0.358685		3.41938e-08	5.97074	1.4575	1.50245			2.19193e-08	4.80712	0.548887	0.853987			5.33418e-08	7.41601	3.8702	2.64331			Fit OK	5.97074	ko03015 mRNA surveillance pathway
K07484	transposase	0	0.175802		7.77794e-06	5.95538	1.51065	1.32017			5.4815e-06	4.27013	1.00683	0.923393			1.10365e-05	8.30573	2.26657	1.88745			Fit OK	5.95538
K07012	_	0	0.314105		2.4965e-05	5.93122	1.42168	1.24882			1.90755e-05	4.80578	0.925797	0.832817			3.26728e-05	7.32024	2.18317	1.87263			Fit OK	5.93122
K01216	licheninase [EC:3.2.1.73]	2.55615e-06	0.150427		1.05367e-07	5.92807	1.01399	1.50707			5.98817e-08	2.66777	0.5897	0.791426			1.85404e-07	13.1728	1.74356	2.86984			Fit OK	5.92807
K02549	O-succinylbenzoate synthase [EC:4.2.1.113]	0	0.033439		9.42466e-07	5.91579	0.742258	0.89775			7.25171e-07	4.67797	0.60932	0.673337			1.22487e-06	7.48114	0.904199	1.19696			Fit OK	5.91579	ko00130 Ubiquinone and other terpenoid-quinone biosynthesis
K02072	D-methionine transport system permease protein	0	0.41221		2.13753e-05	5.84319	1.34177	1.17168			1.66701e-05	4.67903	0.907035	0.80574			2.74086e-05	7.29699	1.98486	1.70383			Fit OK	5.84319	ko02010 ABC transporters
K07507	putative Mg2+ transporter-C (MgtC) family protein	0	0.461651		1.33861e-05	5.81094	1.2913	1.11189			1.01121e-05	4.66546	0.868565	0.733811			1.77201e-05	7.23767	1.91978	1.68476			Fit OK	5.81094
K10793	D-proline reductase (dithiol) PrdA [EC:1.21.4.1]	0	0.0617686		1.52065e-05	5.78146	1.76396	1.36709			1.09454e-05	4.38891	1.14716	0.869545			2.11264e-05	7.61583	2.71239	2.14933			Fit OK	5.78146	ko00330 Arginine and proline metabolism
K07055	_	4.43397e-10	0.134018		2.03271e-08	5.78027	1.17875	1.41948			1.23055e-08	3.462	0.73578	1.05008			3.35779e-08	9.65092	1.8884	1.91883			Fit OK	5.78027
K13954	alcohol dehydrogenase [EC:1.1.1.1]	0	0.753268		6.02794e-06	5.77359	0.875385	0.984254			3.17729e-06	4.25227	0.32995	0.400525			1.14362e-05	7.83918	2.32247	2.41872			Fit OK	5.77359	ko00010 Glycolysis / Gluconeogenesisko00071 Fatty acid metabolismko00350 Tyrosine metabolismko00625 Chloroalkane and chloroalkene degradationko00626 Naphthalene degradation
K01067	acetyl-CoA hydrolase [EC:3.1.2.1]	0	0.909316		1.89788e-06	5.70512	1.08925	0.995746			1.43726e-06	4.84682	0.617179	0.75316			2.50611e-06	6.7154	1.92241	1.31647			Fit OK	5.70512	ko00620 Pyruvate metabolism
K05343	maltose alpha-D-glucosyltransferase [EC:5.4.99.16]	0	0.0180206		1.56578e-05	5.68321	1.48318	1.33356			1.16346e-05	4.2782	1.17074	1.05667			2.10723e-05	7.54966	1.87899	1.68302			Fit OK	5.68321	ko00500 Starch and sucrose metabolism
K00823	4-aminobutyrate aminotransferase [EC:2.6.1.19]	0	0.171005		3.39219e-06	5.66084	0.591973	0.615343			2.39951e-06	4.2653	0.346669	0.384294			4.79553e-06	7.513	1.01086	0.985305			Fit OK	5.66084	ko00250 Alanine, aspartate and glutamate metabolismko00410 beta-Alanine metabolismko00640 Propanoate metabolismko00650 Butanoate metabolism
K06200	carbon starvation protein	0	0.136712		6.80969e-05	5.61083	1.49701	1.27017			5.11908e-05	4.40466	1.04165	0.872627			9.05865e-05	7.14729	2.15145	1.84883			Fit OK	5.61083
K07009	_	0	0.530826		5.12983e-06	5.58096	1.30706	1.18736			3.7078e-06	3.93548	0.849694	0.835396			7.09723e-06	7.91444	2.01063	1.6876			Fit OK	5.58096
K03602	exodeoxyribonuclease VII small subunit [EC:3.1.11.6]	0	0.153116		4.73283e-06	5.57722	1.47886	1.22567			3.60239e-06	4.26419	1.03168	0.899235			6.218e-06	7.29456	2.11987	1.67062			Fit OK	5.57722	ko03430 Mismatch repair
K09516	all-trans-retinol 13,14-reductase [EC:1.3.99.23]	4.39493e-12	0.13906		1.83058e-08	5.51321	1.96619	1.5166			8.38749e-09	3.43402	0.81405	0.623173			3.99528e-08	8.85129	4.749	3.69093			Fit OK	5.51321	ko00830 Retinol metabolism
K05364	peptidoglycan glycosyltransferase [EC:2.4.1.129]	0	0.0710148		8.66836e-06	5.50923	1.64052	1.45947			6.13461e-06	3.85229	1.08967	1.00299			1.22486e-05	7.87885	2.46984	2.12371			Fit OK	5.50923	ko00550 Peptidoglycan biosynthesis
K03823	phosphinothricin acetyltransferase [EC:2.3.1.183]	0	0.307677		8.76811e-06	5.50659	1.38489	1.20092			6.53888e-06	3.9579	0.928735	0.82066			1.17573e-05	7.66128	2.0651	1.75739			Fit OK	5.50659	ko00440 Phosphonate and phosphinate metabolism
K01679	fumarate hydratase, class II [EC:4.2.1.2]	0	0.668447		1.94206e-05	5.49062	1.20545	1.01528			1.47586e-05	4.28369	0.81184	0.721473			2.55551e-05	7.03761	1.7899	1.42873			Fit OK	5.49062	ko00020 Citrate cycle (TCA cycle)ko00720 Carbon fixation pathways in prokaryotesko05200 Pathways in cancerko05211 Renal cell carcinoma
K01428	urease subunit alpha [EC:3.5.1.5]	0	0.221988		1.05017e-05	5.4759	1.126	1.3088			6.29282e-06	4.35628	0.531643	0.699			1.75257e-05	6.88327	2.38482	2.45057			Fit OK	5.4759	ko00230 Purine metabolismko00330 Arginine and proline metabolismko00791 Atrazine degradationko05120 Epithelial cell signaling in Helicobacter pylori infection
K08590	carbon-nitrogen hydrolase family protein	0	0.464566		9.0753e-06	5.46033	1.34785	1.03621			6.60931e-06	4.08425	0.859179	0.707916			1.24614e-05	7.30006	2.11447	1.51676			Fit OK	5.46033
K01884	cysteinyl-tRNA synthetase, unknown class [EC:6.1.1.16]	1.42466e-06	0.604228		5.02418e-08	5.45232	1.14326	0.956162			2.71786e-08	2.73665	0.569168	0.401865			9.2876e-08	10.8628	2.29643	2.27501			Fit OK	5.45232	ko00970 Aminoacyl-tRNA biosynthesis
K13685	UDP-N-acetylglucosamine:undecaprenyl-P N-acetylglucosaminyl 1-P transferase [EC:2.7.8.-]	0	0.770702		1.78165e-05	5.43178	1.16152	1.04727			1.31448e-05	4.21851	0.794371	0.715545			2.41484e-05	6.99401	1.69836	1.53279			Fit OK	5.43178
K15868	_	2.14706e-08	0.0876145		6.67313e-08	5.42161	0.379524	0.628591			3.61428e-08	2.93604	0.124264	0.246358			1.23207e-07	10.0114	1.15913	1.60387			Fit OK	5.42161
K03639	molybdenum cofactor biosynthesis protein	0	0.456449		8.69032e-06	5.37788	1.27631	1.13729			6.89245e-06	4.03287	0.870021	0.757817			1.09572e-05	7.17147	1.87234	1.70678			Fit OK	5.37788	ko00790 Folate biosynthesisko04122 Sulfur relay system
K07183	response regulator NasT	0	0.137922		6.47241e-06	5.34455	1.74995	1.39138			4.13436e-06	3.75753	1.0153	0.768428			1.01327e-05	7.60185	3.01616	2.51935			Fit OK	5.34455
K02548	1,4-dihydroxy-2-naphthoate octaprenyltransferase [EC:2.5.1.74 2.5.1.-]	0	0.357173		1.61198e-05	5.31192	1.39227	1.132			1.23603e-05	3.95187	0.926637	0.793473			2.10228e-05	7.14003	2.09188	1.61495			Fit OK	5.31192	ko00130 Ubiquinone and other terpenoid-quinone biosynthesis
K03724	ATP-dependent helicase Lhr and Lhr-like helicase [EC:3.6.4.-]	2.22045e-16	0.487675		2.68113e-05	5.28796	1.28599	1.16744			1.85009e-05	3.56956	0.886591	0.830873			3.88546e-05	7.83361	1.86532	1.64035			Fit OK	5.28796
K00852	ribokinase [EC:2.7.1.15]	0	0.860102		1.18119e-05	5.28037	1.03195	0.976116			8.91277e-06	3.98254	0.667885	0.665846			1.56541e-05	7.00113	1.59447	1.43097			Fit OK	5.28037	ko00030 Pentose phosphate pathway
K03980	virulence factor	0	0.0726429		1.05393e-05	5.2626	1.65373	1.38094			7.36097e-06	3.5441	1.03192	0.865691			1.50899e-05	7.81438	2.65024	2.20286			Fit OK	5.2626	ko00550 Peptidoglycan biosynthesis
K03684	ribonuclease D [EC:3.1.13.5]	4.69857e-12	0.298001		5.18628e-06	5.25213	1.42318	1.27696			3.25414e-06	3.25774	0.936585	0.850788			8.26564e-06	8.4675	2.16259	1.9166			Fit OK	5.25213
K01487	guanine deaminase [EC:3.5.4.3]	0	0.417652		1.20182e-05	5.23678	1.30845	1.11872			9.5359e-06	3.8447	0.894831	0.749121			1.51466e-05	7.1329	1.91326	1.67066			Fit OK	5.23678	ko00230 Purine metabolism
K06889	_	0	0.650978		6.86518e-05	5.16457	1.20814	1.0524			5.1671e-05	4.01179	0.794961	0.696379			9.12129e-05	6.64861	1.83608	1.59043			Fit OK	5.16457
K03325	arsenite transporter, ACR3 family	0	0.560849		3.80159e-06	5.14677	1.1616	1.13772			3.05346e-06	4.29373	0.883786	0.800218			4.73301e-06	6.16929	1.52674	1.61758			Fit OK	5.14677
K02116	ATP synthase protein I	2.88658e-15	0.0566914		2.21549e-06	5.13596	2.19341	1.62595			1.30458e-06	3.4565	1.18269	0.881913			3.76243e-06	7.63145	4.06789	2.99771			Fit OK	5.13596
K06409	stage V sporulation protein B	0	0.11463		3.02301e-05	5.13196	1.66056	1.38452			2.11913e-05	3.92005	1.04966	0.836856			4.31241e-05	6.71855	2.62701	2.29059			Fit OK	5.13196
K07246	tartrate dehydrogenase/decarboxylase / D-malate dehydrogenase [EC:1.1.1.93 4.1.1.73 1.1.1.83]	0	0.948282		3.61602e-06	5.10378	1.00338	1.06643			2.64054e-06	3.71683	0.781342	0.721793			4.95187e-06	7.00827	1.28851	1.57561			Fit OK	5.10378	ko00630 Glyoxylate and dicarboxylate metabolismko00650 Butanoate metabolism
K01640	hydroxymethylglutaryl-CoA lyase [EC:4.1.3.4]	0	0.00318649		6.96397e-07	5.10208	1.37302	1.68136			5.68549e-07	4.1462	0.94236	1.26703			8.52993e-07	6.27834	2.0005	2.23119			Fit OK	5.10208	ko00072 Synthesis and degradation of ketone bodiesko00280 Valine, leucine and isoleucine degradationko00281 Geraniol degradationko00650 Butanoate metabolismko04146 Peroxisome
K03589	cell division protein FtsQ	0	0.172128		1.6894e-05	5.09342	1.428	1.14592			1.35388e-05	4.04418	1.01614	0.857726			2.10809e-05	6.41488	2.0068	1.53093			Fit OK	5.09342	ko04112 Cell cycle - Caulobacter
K03767	peptidyl-prolyl cis-trans isomerase A (cyclophilin A) [EC:5.2.1.8]	6.55032e-15	0.0213241		2.56829e-06	5.09308	1.74044	1.4322			1.92564e-06	3.29067	1.14809	1.00218			3.4254e-06	7.88274	2.63841	2.04672			Fit OK	5.09308
K03524	BirA family transcriptional regulator, biotin operon repressor / biotin-[acetyl-CoA-carboxylase] ligase [EC:6.3.4.15]	0	0.13309		1.87854e-05	5.05752	1.54981	1.27372			1.37582e-05	3.73958	1.03388	0.843841			2.56495e-05	6.83995	2.32321	1.92261			Fit OK	5.05752	ko00780 Biotin metabolism
K03074	preprotein translocase subunit SecF	0	0.282651		1.41169e-05	5.01977	1.40792	1.21238			1.07367e-05	4.00783	0.951864	0.794549			1.85612e-05	6.28721	2.08248	1.84992			Fit OK	5.01977	ko03060 Protein exportko03070 Bacterial secretion system
K02945,ko:K03527	_	0	0.245128		2.90646e-05	5.00352	1.4249	1.21279			2.30036e-05	4.01194	0.97514	0.852726			3.67227e-05	6.24017	2.08211	1.72488			Fit OK	5.00352	#N/A
K00768	nicotinate-nucleotide--dimethylbenzimidazole phosphoribosyltransferase [EC:2.4.2.21]	0	0.247988		2.51505e-05	5.00318	1.45719	1.16279			1.94509e-05	3.96578	0.982344	0.778232			3.25204e-05	6.31195	2.16156	1.73736			Fit OK	5.00318	ko00860 Porphyrin and chlorophyll metabolism
K15383	_	3.34474e-08	0.0312088		9.44284e-08	5.00097	0.554778	0.46211			5.48661e-08	2.82495	0.307573	0.275181			1.62518e-07	8.85317	1.00067	0.776018			Fit OK	5.00097	#N/A
K01523	phosphoribosyl-ATP pyrophosphohydrolase [EC:3.6.1.31]	1.77636e-15	0.285361		8.44716e-07	4.9978	1.40698	1.27248			6.32636e-07	3.31439	0.937663	0.91816			1.12789e-06	7.53623	2.11121	1.76352			Fit OK	4.9978	ko00340 Histidine metabolism
K03565	regulatory protein	0	0.21598		9.22589e-06	4.98043	1.50997	1.24863			6.71412e-06	3.66612	0.984426	0.855886			1.26773e-05	6.76594	2.31608	1.8216			Fit OK	4.98043
K07584	hypothetical protein	0	0.150871		2.16526e-06	4.93882	1.90118	1.58426			1.30977e-06	3.43757	1.0268	0.884435			3.57952e-06	7.09568	3.52016	2.83785			Fit OK	4.93882
K01658	anthranilate synthase component II [EC:4.1.3.27]	0	0.194315		1.31361e-05	4.92494	1.3966	1.112			1.05518e-05	3.95469	1.00721	0.825957			1.63533e-05	6.13323	1.93653	1.4971			Fit OK	4.92494	ko00400 Phenylalanine, tyrosine and tryptophan biosynthesis
K00432	glutathione peroxidase [EC:1.11.1.9]	0	0.134106		1.29605e-05	4.90525	1.34246	1.09634			1.06979e-05	4.1116	1.03955	0.928235			1.57016e-05	5.85211	1.73365	1.29489			Fit OK	4.90525	ko00480 Glutathione metabolismko00590 Arachidonic acid metabolism
K09815	zinc transport system substrate-binding protein	0	0.423151		1.43616e-05	4.89909	1.26637	1.07495			1.14363e-05	3.81434	0.928292	0.791693			1.80352e-05	6.29234	1.72758	1.45955			Fit OK	4.89909	ko02010 ABC transporters
K01607	4-carboxymuconolactone decarboxylase [EC:4.1.1.44]	0	0.476795		1.55111e-05	4.89564	1.22996	1.03894			1.26809e-05	4.12665	0.884502	0.778194			1.8973e-05	5.80793	1.71033	1.38704			Fit OK	4.89564	ko00362 Benzoate degradation
K01090	protein phosphatase [EC:3.1.3.16]	0	0.277011		2.07462e-05	4.88037	1.39274	1.2212			1.46867e-05	3.41141	0.965871	0.865126			2.93057e-05	6.98187	2.00826	1.72383			Fit OK	4.88037
K01633	dihydroneopterin aldolase [EC:4.1.2.25]	0	0.451242		4.12748e-06	4.88006	1.37104	1.04052			3.08181e-06	3.66763	0.873047	0.718897			5.52795e-06	6.49328	2.15308	1.50603			Fit OK	4.88006	ko00790 Folate biosynthesis
K15581	_	0	0.31101		1.3862e-05	4.87381	1.37285	1.19092			1.11214e-05	4.001	0.925975	0.869571			1.7278e-05	5.93704	2.03538	1.63102			Fit OK	4.87381	#N/A
K00681	gamma-glutamyltranspeptidase [EC:2.3.2.2]	0	0.325913		2.12359e-05	4.8711	1.29602	1.17577			1.73028e-05	3.76866	0.936183	0.784667			2.6063e-05	6.29604	1.79418	1.76181			Fit OK	4.8711	ko00430 Taurine and hypotaurine metabolismko00460 Cyanoamino acid metabolismko00480 Glutathione metabolismko00590 Arachidonic acid metabolism
K06142	outer membrane protein	0	0.167349		3.50701e-05	4.86391	1.3798	1.13946			2.92797e-05	4.05586	1.02377	0.850126			4.20056e-05	5.83294	1.85963	1.52726			Fit OK	4.86391
K02529	LacI family transcriptional regulator	0	0.132197		6.04469e-05	4.85779	1.3947	1.16702			5.11848e-05	3.84789	1.04413	0.948861			7.13852e-05	6.13273	1.86298	1.43535			Fit OK	4.85779
K10109	maltose/maltodextrin transport system permease protein	7.63167e-13	0.00014851		8.84199e-06	4.85391	2.59819	2.10044			5.99671e-06	3.03087	1.49333	1.43195			1.30373e-05	7.77348	4.52051	3.08101			Fit OK	4.85391
K10008	glutamate transport system ATP-binding protein [EC:3.6.3.-]	0	0.213422		6.40811e-06	4.84515	1.37883	1.30889			4.57157e-06	3.45638	0.954951	0.9717			8.98244e-06	6.79194	1.99085	1.7631			Fit OK	4.84515	ko02010 ABC transporters
K15524	_	3.69213e-07	5.26356e-06		1.7782e-06	4.83171	0.656043	1.01022			1.00817e-06	2.661	0.247562	0.461159			3.13636e-06	8.77318	1.73852	2.21302			Fit OK	4.83171	#N/A
K09936	hypothetical protein	1.63832e-11	0.00657968		3.47426e-06	4.81837	2.27088	1.92064			2.0603e-06	2.97765	1.21612	1.0555			5.85862e-06	7.797	4.24044	3.49489			Fit OK	4.81837
K00320	coenzyme F420-dependent N5,N10-methenyltetrahydromethanopterin reductase [EC:1.5.99.11]	1.43138e-07	0.546043		2.31916e-08	4.78853	1.38361	1.75783			9.87493e-09	2.76259	0.47868	0.613375			5.4466e-08	8.30016	3.99926	5.03764			Fit OK	4.78853	ko00680 Methane metabolism
K03073	preprotein translocase subunit SecE	0	0.0818717		8.83514e-06	4.72727	1.38673	1.15235			7.46389e-06	3.96981	1.07021	0.932857			1.04583e-05	5.62927	1.79688	1.42349			Fit OK	4.72727	ko03060 Protein exportko03070 Bacterial secretion system
K00077	2-dehydropantoate 2-reductase [EC:1.1.1.169]	0	0.243282		1.38864e-05	4.71349	1.45509	1.17327			9.76396e-06	3.47935	0.959924	0.770994			1.97494e-05	6.38538	2.20569	1.78544			Fit OK	4.71349	ko00770 Pantothenate and CoA biosynthesis
K02664	type IV pilus assembly protein PilO	1.21175e-10	0.0260032		1.3153e-07	4.69923	2.84797	3.32466			6.21274e-08	3.00468	1.34568	1.5386			2.78464e-07	7.34946	6.02739	7.18405			Fit OK	4.69923
K01091	phosphoglycolate phosphatase [EC:3.1.3.18]	0	0.0558949		3.44303e-05	4.68645	1.6608	1.32001			2.57108e-05	3.53829	1.13241	0.893159			4.61071e-05	6.20718	2.43575	1.95084			Fit OK	4.68645	ko00630 Glyoxylate and dicarboxylate metabolism
K03116	sec-independent protein translocase protein TatA	0	0.319208		5.40146e-06	4.67104	1.36551	1.09475			4.09269e-06	3.63757	0.951923	0.829049			7.12875e-06	5.99813	1.95878	1.44559			Fit OK	4.67104	ko03060 Protein exportko03070 Bacterial secretion system
K03336	3D-(3,5/4)-trihydroxycyclohexane-1,2-dione hydrolase [EC:3.7.1.-]	0	0.74982		7.36535e-06	4.66499	1.17749	0.996671			5.27548e-06	3.85482	0.653875	0.700796			1.02831e-05	5.64543	2.1204	1.41746			Fit OK	4.66499	ko00562 Inositol phosphate metabolism
K01611	S-adenosylmethionine decarboxylase [EC:4.1.1.50]	0	0.437582		2.2592e-05	4.65152	1.29281	1.13483			1.74359e-05	3.73312	0.893857	0.783268			2.92728e-05	5.79587	1.86982	1.64419			Fit OK	4.65152	ko00270 Cysteine and methionine metabolismko00330 Arginine and proline metabolism
K01026	propionate CoA-transferase [EC:2.8.3.1]	0	0.127651		8.49381e-07	4.64698	1.64715	1.48031			5.79541e-07	3.52557	1.06886	0.977568			1.24486e-06	6.1251	2.53831	2.24159			Fit OK	4.64698	ko00620 Pyruvate metabolismko00640 Propanoate metabolismko00643 Styrene degradation
K00943	dTMP kinase [EC:2.7.4.9]	0	0.27355		1.46882e-05	4.63579	1.43668	1.21797			1.11158e-05	3.49373	0.958331	0.812884			1.94088e-05	6.15119	2.15379	1.82492			Fit OK	4.63579	ko00240 Pyrimidine metabolism
K02440	glycerol uptake facilitator protein	0	0.329353		1.69065e-05	4.63112	1.37727	1.21143			1.33681e-05	3.57957	0.942113	0.897255			2.13813e-05	5.99156	2.01343	1.63562			Fit OK	4.63112
K13498	indole-3-glycerol phosphate synthase / phosphoribosylanthranilate isomerase [EC:4.1.1.48 5.3.1.24]	8.65567e-07	0.165055		4.33294e-07	4.58696	1.30858	0.686744			2.21011e-07	2.61062	0.563606	0.420892			8.49476e-07	8.05944	3.03825	1.12052			Fit OK	4.58696
K13529	AraC family transcriptional regulator, regulatory protein of adaptative response / DNA-3-methyladenine glycosylase II [EC:3.2.2.21]	0	0.066035		3.05509e-07	4.56757	2.02536	2.56799			1.74851e-07	3.45755	0.973451	1.24025			5.33799e-07	6.03396	4.21397	5.31713			Fit OK	4.56757	ko03410 Base excision repair
K00798	cob(I)alamin adenosyltransferase [EC:2.5.1.17]	0	0.222521		6.96441e-06	4.56664	1.44583	1.15687			5.37967e-06	3.62809	0.975094	0.780621			9.01598e-06	5.74799	2.1438	1.71445			Fit OK	4.56664	ko00860 Porphyrin and chlorophyll metabolism
K09958	hypothetical protein	3.77476e-15	0.270345		6.03403e-08	4.56367	0.700705	0.911319			3.5566e-08	3.1988	0.34101	0.444033			1.02372e-07	6.5109	1.43981	1.87036			Fit OK	4.56367
K01464	dihydropyrimidinase [EC:3.5.2.2]	0	0.445841		1.34391e-05	4.53698	1.3061	1.15792			1.07639e-05	3.39954	0.876179	0.768041			1.67792e-05	6.05499	1.94697	1.74572			Fit OK	4.53698	ko00240 Pyrimidine metabolismko00410 beta-Alanine metabolismko00770 Pantothenate and CoA biosynthesisko00983 Drug metabolism - other enzymes
K05951	NAD+---dinitrogen-reductase ADP-D-ribosyltransferase [EC:2.4.2.37]	7.95836e-10	0.578063		2.49339e-08	4.53548	1.04473	0.774456			1.43788e-08	2.78562	0.602315	0.299131			4.32371e-08	7.38455	1.8121	2.00508			Fit OK	4.53548
K03667	ATP-dependent HslUV protease ATP-binding subunit HslU	0	0.571546		2.20222e-05	4.5354	1.25283	1.0578			1.6794e-05	3.61738	0.82022	0.691648			2.8878e-05	5.6864	1.91362	1.6178			Fit OK	4.5354
K01421	putative membrane protein	1.19421e-10	0.0198917		5.60165e-05	4.51789	1.90821	1.61289			3.46857e-05	2.80908	1.1301	0.97233			9.04653e-05	7.26619	3.22207	2.67543			Fit OK	4.51789
K03800	lipoate-protein ligase A [EC:2.7.7.63]	0	0.21172		7.90591e-06	4.50345	1.34741	1.14575			6.2429e-06	3.15798	0.976705	0.878255			1.00119e-05	6.42217	1.85882	1.49471			Fit OK	4.50345	ko00785 Lipoic acid metabolism
K01934	5-formyltetrahydrofolate cyclo-ligase [EC:6.3.3.2]	0	0.298784		9.10311e-06	4.49894	1.44847	1.14859			6.33714e-06	3.24274	0.939646	0.732473			1.30763e-05	6.24179	2.23284	1.80111			Fit OK	4.49894	ko00670 One carbon pool by folate
K01201	glucosylceramidase [EC:3.2.1.45]	5.70655e-14	0.0688209		7.44373e-06	4.48495	1.39799	1.11479			5.49709e-06	3.03898	1.02481	0.870558			1.00797e-05	6.61893	1.90706	1.42755			Fit OK	4.48495	ko00511 Other glycan degradationko00600 Sphingolipid metabolismko04142 Lysosome
K13051	beta-aspartyl-peptidase (threonine type) [EC:3.4.19.5]	7.98434e-10	0.125384		6.06785e-06	4.47996	1.54558	1.25996			4.18917e-06	2.72213	1.00791	0.866125			8.78903e-06	7.37291	2.37008	1.83287			Fit OK	4.47996
K02492	glutamyl-tRNA reductase [EC:1.2.1.70]	0	0.230976		1.2496e-05	4.46878	1.58016	1.25279			8.22673e-06	3.22604	0.924952	0.702547			1.89807e-05	6.19026	2.69949	2.234			Fit OK	4.46878	ko00860 Porphyrin and chlorophyll metabolism
K02483	two-component system, OmpR family, response regulator	5.85361e-11	0.0919106		3.45228e-06	4.46273	1.69114	1.48253			2.24497e-06	2.82687	1.01543	0.907877			5.30885e-06	7.04522	2.81649	2.42092			Fit OK	4.46273
K02825	pyrimidine operon attenuation protein / uracil phosphoribosyltransferase [EC:2.4.2.9]	0	0.806244		1.31326e-05	4.4459	1.14581	1.00974			9.94783e-06	3.55997	0.747185	0.700005			1.7337e-05	5.5523	1.75709	1.45654			Fit OK	4.4459	ko00240 Pyrimidine metabolism
K03306	inorganic phosphate transporter, PiT family	0	0.55806		4.07545e-05	4.42746	1.243	1.0543			2.92579e-05	3.34891	0.83626	0.694037			5.67686e-05	5.85336	1.84756	1.60157			Fit OK	4.42746
K01848	methylmalonyl-CoA mutase, N-terminal domain [EC:5.4.99.2]	0	0.436794		6.91714e-06	4.42565	1.00674	1.19794			5.93805e-06	3.7023	0.821235	0.93351			8.05766e-06	5.29034	1.23415	1.53726			Fit OK	4.42565	ko00280 Valine, leucine and isoleucine degradationko00640 Propanoate metabolismko00720 Carbon fixation pathways in prokaryotes
K02624	IclR family transcriptional regulator, pca regulon regulatory protein	0	0.636959		1.22999e-07	4.39942	0.863282	0.932218			9.1624e-08	3.36452	0.652435	0.625736			1.65118e-07	5.75266	1.14227	1.38881			Fit OK	4.39942
K01910	[citrate (pro-3S)-lyase] ligase [EC:6.2.1.22]	0	0.699569		4.37606e-06	4.39707	0.944341	1.09334			3.79808e-06	3.69818	0.746215	0.842737			5.042e-06	5.22805	1.19507	1.41846			Fit OK	4.39707	ko02020 Two-component system
K06890	_	0	0.111111		8.12511e-06	4.39121	1.21055	1.02697			6.3662e-06	3.55301	0.843685	0.778731			1.037e-05	5.42715	1.73694	1.35435			Fit OK	4.39121
K13993	HSP20 family protein	0	0.310964		2.02135e-05	4.39117	1.43315	1.18598			1.55038e-05	3.44272	0.943973	0.864086			2.63539e-05	5.6009	2.17582	1.62778			Fit OK	4.39117	ko04141 Protein processing in endoplasmic reticulum
K09817	zinc transport system ATP-binding protein [EC:3.6.3.-]	0	0.575474		1.55626e-05	4.38818	1.19566	1.04358			1.22471e-05	3.46397	0.865473	0.719741			1.97756e-05	5.55897	1.65182	1.51312			Fit OK	4.38818	ko02010 ABC transporters
K04517	prephenate dehydrogenase [EC:1.3.1.12]	0	0.0427616		1.57184e-05	4.38698	1.71672	1.41467			1.1622e-05	3.22309	1.14972	0.941374			2.12587e-05	5.97116	2.56335	2.12591			Fit OK	4.38698	ko00400 Phenylalanine, tyrosine and tryptophan biosynthesisko00401 Novobiocin biosynthesis
K07106	N-acetylmuramic acid 6-phosphate etherase [EC:4.2.-.-]	0	0.689645		2.22882e-05	4.36753	1.13944	0.986933			1.72585e-05	3.47433	0.840873	0.733908			2.87838e-05	5.49037	1.54401	1.32719			Fit OK	4.36753	ko00520 Amino sugar and nucleotide sugar metabolism
K03719	Lrp/AsnC family transcriptional regulator, leucine-responsive regulatory protein	0	0.0973828		1.21858e-05	4.33864	1.58015	1.22816			9.30282e-06	3.15651	1.07372	0.830683			1.59623e-05	5.96349	2.32545	1.81583			Fit OK	4.33864
K02047	sulfate transport system permease protein	1.11022e-16	0.0326717		5.53725e-06	4.33849	2.21676	1.61531			3.34068e-06	3.05514	1.22491	0.833016			9.17814e-06	6.16093	4.01172	3.13227			Fit OK	4.33849	ko02010 ABC transporters
[truncated: 1,592 more rows]

## Sheet: sig time functions
ResponseType	p value		OR	Description	KEGG L3
K05351	1.83939e-10	123.821	123.821	D-xylulose reductase [EC:1.1.1.9]	ko00040 Pentose and glucuronate interconversions
K00158	2.2578e-07	34.6653	34.6653	pyruvate oxidase [EC:1.2.3.3]	ko00620 Pyruvate metabolism
[truncated: 360 more rows]

## Sheet: all genera
	p-Values			parameter estimates						Lower 95% Confidence Intervals						Upper 95% Confidence Intervals
[truncated: 580 more rows]

[truncated: 2 more sheets: all families, KEGG L4 to L3 conversion]
