# Supplementary material for: Deep Illumina-Based Shotgun Sequencing Reveals Dietary Effects on the Structure and Function of the Fecal Microbiome of Growing Kittens
Source: PLoS One. 2014 Jul 10;9(7):e101021. doi: 10.1371/journal.pone.0101021 (PMC4091873; doi:10.1371/journal.pone.0101021)
Supplement: Table S5 — KEGG functional unit counts and proportions of fecal samples from kittens fed a high-protein, low-carbohydrate or moderate-protein, moderate-carbohydrate diet. (XLSX) [file pone.0101021.s005.xlsx]

## Sheet: KEGG L1
Supplementary Table 5
level1	HPLC wk8 1	HPLC wk8 2	HPLC wk8 3	HPLC wk8 4	HPLC wk8 5	HPLC wk8 6	MPMC wk8 A	MPMC wk8 B	MPMC wk8 C	MPMC wk8 D	MPMC wk8 E	MPMC wk8 F	HPLC wk12 1	HPLC wk12 2	HPLC wk12 3	HPLC wk12 4	HPLC wk12 5	HPLC wk12 6	MPMC wk12 A	MPMC wk12 B	MPMC wk12 C	MPMC wk12 D	MPMC wk12 E	MPMC wk12 F	HPLC wk16 1	HPLC wk16 2	HPLC wk16 3	HPLC wk16 4	HPLC wk16 5	HPLC wk16 6	MPMC wk16 A	MPMC wk16 B	MPMC wk16 C	MPMC wk16 D	MPMC wk16 E	MPMC wk16 F	annotation
L1_1	5251550	7608136	6912682	6927340	7816096	5421892	7483894	12262050	7227544	5584654	15470710	7700928	5407114	6363378	5023588	7123150	6710328	6773672	5126340	11980526	9454094	9672664	15192712	14217434	4928428	9748098	5783960	9192146	6287526	8343602	8132148	10040148	10367944	8475732	13004702	9007728	Metabolism
L1_2	147794	207216	184718	186786	213702	148884	176608	249648	160032	129750	327076	185556	152596	171330	136246	191340	186250	181810	120752	269256	212308	216746	331800	307614	132970	260872	156284	245924	176590	222388	186218	224384	230692	184168	308562	205464	Organismal Systems
L1_3	1219524	1531642	1356508	1360844	1672402	1165446	1427452	2696142	1381352	1240648	3672478	1493988	1068692	1387416	1076868	1488714	1456644	1334134	1024808	2495276	2106202	1949952	3682152	3461048	962198	2045386	1210754	1826480	1333058	1665448	1777672	2069190	2401242	1958212	3078850	2158070	Environmental Information Processing
L1_4	292428	451788	394430	391794	436082	310184	338232	517308	321718	272734	632652	375888	336032	407706	330798	426066	463090	422786	245786	514226	397476	437178	617504	579050	287524	591014	345396	508752	441102	514006	353078	433070	433896	356878	607706	401032	Cellular Processes
L1_5	1964716	2678590	2409852	2473660	2875402	1986882	2798052	5308322	2753100	2150886	7101494	2735834	1972236	2300384	1846490	2536350	2494738	2413704	1907024	4831156	4127992	3757874	7033510	6565830	1691358	3481672	2029010	3132092	2328868	2976488	3519162	4055056	4529470	3751570	5476140	3735022	Unclassified
L1_6	183634	256546	236316	235254	261340	182634	236024	412932	229110	183020	503406	239988	178420	214898	165566	239586	229900	223576	159874	378942	314064	303240	517410	487616	163410	325836	190754	298636	214658	275100	272880	322600	341200	280374	414788	288744	Human Diseases
L1_7	3419438	5001872	4600298	4547652	5023080	3523044	4363608	7055922	4179468	3369176	8346972	4568502	3454238	4147236	3226938	4665822	4414562	4337694	3039292	6736840	5196006	5370740	8379556	7866586	3232634	6424256	3821890	5952912	4108572	5371594	4578172	5641982	5790250	4730254	7283584	5117358	Genetic Information Processing
	12479084	17735790	16094804	16123330	18298104	12738966	16823870	28502324	16252324	12930868	36054788	17300684	12569328	14992348	11806494	16671028	15955512	15687376	11623876	27206222	21808142	21708394	35754644	33485178	11398522	22877134	13538048	21156942	14890374	19368626	18819330	22786430	24094694	19737188	30174332	20913418

## Sheet: KEGG L1 prop
level1	HPLC wk8 1	HPLC wk8 2	HPLC wk8 3	HPLC wk8 4	HPLC wk8 5	HPLC wk8 6	MPMC wk8 A	MPMC wk8 B	MPMC wk8 C	MPMC wk8 D	MPMC wk8 E	MPMC wk8 F	HPLC wk12 1	HPLC wk12 2	HPLC wk12 3	HPLC wk12 4	HPLC wk12 5	HPLC wk12 6	MPMC wk12 A	MPMC wk12 B	MPMC wk12 C	MPMC wk12 D	MPMC wk12 E	MPMC wk12 F	HPLC wk16 1	HPLC wk16 2	HPLC wk16 3	HPLC wk16 4	HPLC wk16 5	HPLC wk16 6	MPMC wk16 A	MPMC wk16 B	MPMC wk16 C	MPMC wk16 D	MPMC wk16 E	MPMC wk16 F	annotation	HPLC wk8 mean	MPMC wk8 mean	HPLC wk12 mean	MPMC wk12 mean	HPLC wk16 mean	MPMC wk16 mean		HPLC mean	MPMC mean		overall mean
L1_1	0.420828	0.428971	0.429498	0.429647	0.427153	0.425615	0.444838	0.430212	0.444708	0.431885	0.429089	0.445123	0.430183	0.424442	0.425494	0.427277	0.420565	0.431791	0.441018	0.44036	0.433512	0.445573	0.424916	0.424589	0.432374	0.426107	0.427237	0.434474	0.422254	0.430779	0.432117	0.44062	0.4303	0.42943	0.430986	0.430715	Metabolism	0.426952	0.437643	0.426625	0.434995	0.428871	0.432361		0.427483	0.434999		0.431241
L1_2	0.0118433	0.0116835	0.0114769	0.0115848	0.0116789	0.0116873	0.0104975	0.00875886	0.00984671	0.0100341	0.00907164	0.0107254	0.0121403	0.0114278	0.0115399	0.0114774	0.0116731	0.0115896	0.0103883	0.00989685	0.00973526	0.00998443	0.00927991	0.00918657	0.0116655	0.0114032	0.0115441	0.0116238	0.0118593	0.0114819	0.00989504	0.00984726	0.00957439	0.00933102	0.010226	0.00982451	Organismal Systems	0.0116591	0.00982236	0.0116414	0.00974522	0.0115963	0.00978303		0.0116323	0.00978354		0.0107079
L1_3	0.0977254	0.0863588	0.0842824	0.0844022	0.0913976	0.0914867	0.0848468	0.0945938	0.0849941	0.0959447	0.101858	0.0863543	0.0850238	0.0925416	0.0912098	0.0892995	0.0912941	0.0850451	0.0881641	0.0917171	0.0965787	0.0898248	0.102984	0.103361	0.0844143	0.0894074	0.0894334	0.0863301	0.0895248	0.0859869	0.0944599	0.090808	0.0996585	0.0992143	0.102035	0.103191	Environmental Information Processing	0.0892755	0.091432	0.089069	0.0954382	0.0875162	0.0982278		0.0886202	0.0950327		0.0918264
L1_4	0.0234335	0.0254732	0.0245067	0.0242998	0.0238321	0.0243492	0.0201043	0.0181497	0.0197952	0.0210917	0.017547	0.0217268	0.0267343	0.0271943	0.0280183	0.0255573	0.0290238	0.0269507	0.0211449	0.018901	0.018226	0.0201387	0.0172706	0.0172927	0.0252247	0.0258343	0.025513	0.0240466	0.0296233	0.0265381	0.0187615	0.0190056	0.0180079	0.0180815	0.0201398	0.0191758	Cellular Processes	0.0243157	0.0197358	0.0272464	0.018829	0.02613	0.018862		0.0258974	0.0191423		0.0225198
L1_5	0.157441	0.151027	0.149729	0.153421	0.157142	0.155969	0.166314	0.186242	0.169397	0.166337	0.196964	0.158134	0.156909	0.153437	0.156396	0.152141	0.156356	0.153863	0.164061	0.177575	0.189287	0.173107	0.196716	0.196082	0.148384	0.15219	0.149875	0.148041	0.156401	0.153676	0.186997	0.177959	0.187986	0.190076	0.181483	0.178595	Unclassified	0.154121	0.173898	0.15485	0.182805	0.151428	0.183849		0.153466	0.180184		0.166825
L1_6	0.0147153	0.0144649	0.0146828	0.0145909	0.0142824	0.0143366	0.0140291	0.0144877	0.0140971	0.0141537	0.0139623	0.0138716	0.0141949	0.0143338	0.0140233	0.0143714	0.0144088	0.014252	0.0137539	0.0139285	0.0144012	0.0139688	0.0144711	0.0145621	0.0143361	0.0142429	0.0140902	0.0141153	0.0144159	0.0142034	0.0145	0.0141575	0.0141608	0.0142054	0.0137464	0.0138066	Human Diseases	0.0145121	0.0141002	0.014264	0.014181	0.0142339	0.0140961		0.0143367	0.0141258		0.0142312
L1_7	0.274014	0.282021	0.285825	0.282054	0.274514	0.276557	0.25937	0.247556	0.257161	0.260553	0.231508	0.264065	0.274815	0.276624	0.273319	0.279876	0.276679	0.276509	0.26147	0.247621	0.23826	0.247404	0.234363	0.234927	0.283601	0.280816	0.282307	0.281369	0.275921	0.277335	0.24327	0.247603	0.240312	0.239662	0.241383	0.244693	Genetic Information Processing	0.279164	0.253369	0.276304	0.244007	0.280225	0.24282		0.278564	0.246732		0.262648
	1	1	1	1	1	1	1	1	1	1	1	1	1	1	1	1	1	1	1	1	1	1	1	1	1	1	1	1	1	1	1	1	1	1	1	1

## Sheet: KEGG L2
level2	HPLC wk8 1	HPLC wk8 2	HPLC wk8 3	HPLC wk8 4	HPLC wk8 5	HPLC wk8 6	MPMC wk8 A	MPMC wk8 B	MPMC wk8 C	MPMC wk8 D	MPMC wk8 E	MPMC wk8 F	HPLC wk12 1	HPLC wk12 2	HPLC wk12 3	HPLC wk12 4	HPLC wk12 5	HPLC wk12 6	MPMC wk12 A	MPMC wk12 B	MPMC wk12 C	MPMC wk12 D	MPMC wk12 E	MPMC wk12 F	HPLC wk16 1	HPLC wk16 2	HPLC wk16 3	HPLC wk16 4	HPLC wk16 5	HPLC wk16 6	MPMC wk16 A	MPMC wk16 B	MPMC wk16 C	MPMC wk16 D	MPMC wk16 E	MPMC wk16 F	annotation
L2_01	1422346	2010982	1792078	1819706	2077682	1433104	1909800	3071718	1861780	1511328	3774706	2018492	1424970	1677750	1318470	1874418	1727068	1743748	1298806	3029712	2368120	2502032	3689318	3510694	1275672	2575890	1517964	2401494	1619878	2142052	2025184	2518878	2617646	2132000	3302852	2372828	Carbohydrate Metabolism
L2_02	291118	384870	347844	356248	399868	285388	341388	604294	352988	270480	763880	363442	306926	334140	279164	373420	365646	363504	246042	567302	476742	513128	797180	726044	246396	512350	305620	455156	340578	442992	386656	482466	499312	433872	702814	460594	Lipid Metabolism
L2_03	1795830	2586290	2331670	2353002	2721066	1875102	2590148	4033658	2431496	1914952	5096478	2690762	1790250	2192684	1716270	2420490	2304300	2263586	1748978	4051340	3129382	3252482	4967030	4671084	1669092	3294888	1954056	3075738	2129850	2797982	2708726	3349256	3467150	2798962	4302296	3037138	Amino Acid Metabolism
L2_04	569154	817650	743180	750678	857708	589972	901118	1636446	873580	642400	2293046	843858	615428	702100	571236	781828	772416	768906	612212	1541694	1327678	1225102	2303056	2109572	531522	1088652	631218	993830	726916	947864	1139506	1314496	1394202	1190992	1760304	1147370	Metabolism of Cofactors and Vitamins
L2_05	214286	282258	260572	259248	294954	204116	260626	445652	248670	213922	570420	269858	205900	242480	188908	277080	262414	249864	186428	420526	337060	333422	547874	521202	191418	371928	227316	352802	243336	310552	299960	345456	390234	311780	467968	338914	Xenobiotics Biodegradation and Metabolism
L2_06	116588	204290	182768	183976	174898	117390	246844	380338	259458	152104	468918	260782	132840	166302	120252	179340	155836	182266	159470	406096	314208	342322	464810	427362	127110	255566	143644	264164	146412	217014	231036	359392	330556	262926	418648	273928	Biosynthesis of Other Secondary Metabolites
L2_07	951076	1391242	1258448	1261272	1429468	992814	1308098	1993232	1237498	1002896	2443420	1396052	990620	1146946	913072	1304652	1211440	1240400	911418	2019124	1544440	1612022	2344234	2246400	905816	1749338	1049156	1666520	1145374	1526824	1370274	1679346	1725866	1364578	2119472	1526614	Energy Metabolism
L2_08	183368	291020	268568	263326	262750	186180	281402	450340	292138	196708	506116	301792	197342	245596	184660	267104	246696	262410	191360	447706	332632	354598	503416	471722	181662	379854	210530	350756	233076	317894	271816	386756	364192	290646	461254	315020	Metabolism of Terpenoids and Polyketides
L2_09	7578	16236	13668	15776	18406	12482	24934	41038	25392	12998	61676	22998	13604	9450	8998	12878	9342	16804	17238	44902	40864	40728	66470	56256	10248	16174	8640	20814	10752	19554	29258	39214	34950	32208	49748	24668	Digestive System
L2_10	262016	343310	313696	306774	365518	247822	341254	587888	323050	273378	767062	362854	233076	302412	235638	328012	328410	301042	234966	578938	470914	472030	753152	717402	215192	440822	259166	399978	305046	371318	385186	463592	541198	421440	661090	457986	Signal Transduction
L2_11	258030	389810	357702	364304	397756	271994	455770	818466	462304	313276	1039528	460164	283516	322816	257370	360308	341108	363804	309576	768622	618020	640836	1043406	941916	257344	494894	291288	492822	319570	444780	501788	668834	663640	563278	846930	544776	Metabolism of Other Amino Acids
L2_12	47928	72378	61538	72016	94090	62686	61994	70936	54894	44868	109266	70512	66530	48484	48102	63592	54370	66794	45874	86956	62934	75642	99038	89206	50508	78936	49064	90502	57690	81258	61400	77100	69420	54204	107126	60260	Transport and Catabolism
L2_13	382418	519050	469512	477170	558710	393230	511776	885272	493694	412418	1158276	531556	374482	442064	350156	497494	459978	460718	356190	853158	700286	674318	1178594	1091504	336216	686152	402800	616896	427148	567856	595338	708364	769366	636366	962060	687520	Metabolism
L2_14	1083534	1575110	1453340	1427072	1586690	1108886	1390366	2179556	1312028	1063218	2607186	1437234	1080760	1305732	1006628	1474014	1374476	1349704	974740	2126786	1613460	1672312	2560610	2398448	1044626	2009260	1225498	1921024	1278000	1680668	1452206	1762450	1814776	1464920	2244512	1615446	Nucleotide Metabolism
L2_15	278942	433088	389948	402118	448062	309004	468504	821896	476766	315192	1018338	472870	332886	325628	273986	385252	344414	401388	314508	768326	630562	681336	990642	920624	277696	524858	316480	534034	338500	487904	510532	662214	656402	539648	829644	533200	Glycan Biosynthesis and Metabolism
L2_16	26284	34424	30394	32674	34644	23318	24988	36394	23062	22104	45410	28234	23024	27210	20430	32548	31546	28640	16766	34248	27878	27360	39948	40756	22164	41956	24576	38328	29418	35562	25700	28982	33322	24478	37304	30056	Neurodegenerative Diseases
L2_17	91896	126368	115594	112742	137598	96676	110024	156288	99930	81700	219240	113800	93784	107044	87010	116674	117866	109622	76120	170100	140146	133044	230948	210256	82690	159310	95230	151796	108564	135162	125798	145116	144534	121394	198704	130974	Endocrine System
L2_18	529778	717232	656430	671736	798686	553174	771434	1577798	781194	588052	2085424	750336	553570	626218	514334	686326	703690	672654	537172	1376676	1195444	1046974	2143160	1963294	451882	951834	538122	841934	654598	829298	1008490	1179390	1301966	1108206	1622804	1062044	Poorly Characterized
L2_19	5472	4224	4010	4348	7966	5018	2896	6682	3166	2742	4308	3668	4734	3098	2590	4516	4016	3166	1416	3368	1484	1308	3210	3430	2550	4852	2910	3838	3710	4092	2354	2358	3408	2480	3024	3656	Excretory System
L2_20	368138	478500	434138	431674	496318	354104	391470	675904	378440	328434	813906	409508	341422	425914	325986	462482	460674	410320	271490	626300	517194	482504	869290	806022	303846	631448	373414	555240	420780	509270	450078	524606	560702	474622	711342	510156	Transcription
L2_21	66	66	140	40	90	124	44	528	42	64	246	76	50	182	20	264	596	564	62	196	476	776	94	64	204	142	384	276	932	620	200	380	92	258	354	102	Circulatory System
L2_22	618282	833706	738054	771346	886440	612190	920680	1754442	919204	692716	2305272	877738	636364	730400	593542	794084	796392	782582	618202	1584366	1368936	1270398	2278058	2127224	524770	1093780	630858	974036	747936	956226	1166818	1342358	1485866	1227764	1756740	1195504	Cellular Processes and Signaling
L2_23	434238	608602	545856	553408	631566	428288	594162	1090810	559008	457700	1552522	576204	407820	501702	388458	558446	534678	497750	395460	1016956	863326	766184	1433698	1383808	378490	749906	457230	699226	499186	623108	748516	824944	972272	779234	1134536	789954	Genetic Information Processing
L2_24	112340	159220	145680	145440	159790	111856	144230	243052	137670	110468	290768	149550	110020	134394	103694	149324	140738	139742	98138	229156	180152	189986	286180	276358	100784	203454	118950	186038	131282	171590	155184	189930	205282	161444	249532	174978	Infectious Diseases
L2_25	1286128	1888436	1738784	1716524	1955168	1377358	1679648	2815002	1619648	1290952	3421454	1720348	1303212	1549690	1223786	1762462	1679012	1642848	1175718	2638186	2050856	2094740	3406102	3164950	1229854	2427240	1446428	2270898	1553002	2042998	1806434	2207818	2265294	1881528	2893492	2005844	Replication and Repair
L2_26	1423736	2116526	1953678	1922872	2015794	1409148	1815214	2768134	1718406	1387202	3099982	1950124	1428544	1741256	1330256	1960502	1810840	1817688	1251788	2723864	2037300	2184936	3134626	2979024	1369362	2699374	1611630	2522512	1692564	2241642	1787742	2270378	2296450	1836832	2848888	2049708	Translation
L2_27	583452	880598	806402	800584	907876	628988	777544	1225212	746362	588172	1476012	817228	621808	720038	567462	811410	771862	778940	544384	1188924	911202	964650	1432674	1356526	560700	1120670	659534	1035066	728616	961686	811612	1004582	1018334	816858	1274498	874802	Folding, Sorting and Degradation
L2_28	128260	208400	175370	166724	173938	123960	121958	180416	113546	108776	198350	142944	144258	203748	164904	196764	249228	203296	90778	173386	135702	158470	205832	195486	124620	285202	157082	210522	234934	243354	121954	146184	146596	125108	230422	151856	Cell Motility
L2_29	389538	571546	531958	521302	617394	431730	605684	1083518	605090	436260	1360974	606640	427194	487942	387682	543004	525574	533708	417576	1004552	806292	807048	1345546	1242534	376210	748270	445746	706708	496902	655540	677896	858452	880846	735240	1123972	738028	Enzyme Families
L2_30	31998	44884	41344	43884	56452	38438	54004	90174	50160	35486	134874	49464	36588	32642	28396	40510	35912	42208	35100	89170	75096	78390	139150	116252	29682	54442	33338	55606	35624	51334	63552	78882	75424	67762	106358	70498	Signaling Molecules and Interaction
L2_31	23346	32658	31144	28252	33530	25146	31222	51730	29370	22856	59364	31322	23006	28394	21560	29942	30848	28076	20856	46244	37764	31520	60490	59220	21566	41002	24652	38692	28744	34700	36318	41486	39950	32976	46744	32984	Cancers
L2_32	46616	65078	59468	59600	72140	49604	63456	121032	63122	50004	154510	59452	44480	53998	41038	60280	56842	54666	42566	108568	98014	84070	177650	157514	41668	82652	49024	75192	52658	68114	84112	95300	98614	89206	122442	80308	Metabolic Diseases
L2_33	23762	33116	30184	28696	31930	23234	28178	36190	23856	19448	38948	28178	22984	28194	21474	29830	29434	27290	17920	38104	28524	27634	39834	39872	21844	41952	26914	39686	27368	33730	28340	32512	29964	23072	35772	27272	Immune System
L2_34	79854	111970	100462	98876	107362	75978	81016	120624	73454	70412	137574	87306	75846	97476	72818	105066	106704	96260	56536	117572	94148	88110	142686	136852	71926	149270	88860	130820	98906	117982	90062	97246	109078	84786	132570	96788	Environmental Adaptation
L2_35	131518	195958	180476	175366	192190	140316	175486	296190	172662	134154	358434	183472	141412	174616	132936	187806	181486	174496	123920	283658	219892	227806	345826	325290	128620	259228	157614	238090	168682	215852	189688	234570	242406	197176	301702	209810	Cell Growth and Death
L2_36	18	50	22	18	40	30	32	34	16	20	42	60	8	22	12	34	32	34	14	38	22	22	30	64	24	26	20	30	16	28	40	22	42	42	24	50	Cardiovascular Diseases
L2_37	935262	1154388	1011376	1019802	1263336	888082	1048136	2051498	1024310	942716	2814094	1093704	806958	1062594	820618	1131052	1102458	1000610	764086	1857764	1588822	1426200	2841420	2671874	723950	1564686	926772	1383834	1001350	1254746	1349918	1551962	1811870	1492872	2346038	1651572	Membrane Transport
L2_38	7528	9788	9224	8820	8790	5768	6642	11670	6960	6222	8472	8678	7318	8834	6946	9440	8548	8466	5070	9934	5808	8238	7358	7294	5882	12988	7728	10806	8238	10208	5448	7524	7580	5402	9938	8590	Immune System Diseases
L2_39	12	14	8	10	16	12	22	8	14	4	12	10	0	10	0	10	10	2	8	12	6	58	16	8	0	8	6	12	12	18	10	8	14	4	18	8	Cell Communication
L2_40	0	2	0	0	0	0	0	0	0	0	0	0	0	2	0	2	0	0	0	0	0	0	0	0	0	0	0	2	0	2	0	0	0	0	0	0	Sensory System
L2_41	0	0	0	0	0	0	0	0	0	0	0	0	0	0	0	0	0	0	0	0	2	0	0	0	0	0	0	0	0	0	0	0	0	0	0	0	Nervous System
	15141734	21593338	19584728	19627424	22276680	15492710	20542192	34414060	19854428	15716802	43258508	21191270	15303534	18210202	14328862	20272660	19336900	19088566	14168952	33032530	26351788	26492736	42872656	40163408	13893806	27803254	16469462	25805718	18046148	23553374	22705130	27682804	29068816	23786564	36423936	25291804

## Sheet: KEGG L2 prop
level2	HPLC wk8 1	HPLC wk8 2	HPLC wk8 3	HPLC wk8 4	HPLC wk8 5	HPLC wk8 6	MPMC wk8 A	MPMC wk8 B	MPMC wk8 C	MPMC wk8 D	MPMC wk8 E	MPMC wk8 F	HPLC wk12 1	HPLC wk12 2	HPLC wk12 3	HPLC wk12 4	HPLC wk12 5	HPLC wk12 6	MPMC wk12 A	MPMC wk12 B	MPMC wk12 C	MPMC wk12 D	MPMC wk12 E	MPMC wk12 F	HPLC wk16 1	HPLC wk16 2	HPLC wk16 3	HPLC wk16 4	HPLC wk16 5	HPLC wk16 6	MPMC wk16 A	MPMC wk16 B	MPMC wk16 C	MPMC wk16 D	MPMC wk16 E	MPMC wk16 F	annotation	HPLC wk8 mean	MPMC wk8 mean	HPLC wk12 mean	MPMC wk12 mean	HPLC wk16 mean	MPMC wk16 mean		HPLC mean	MPMC mean		overall mean
L2_01	0.0939355	0.0931297	0.0915038	0.0927124	0.0932671	0.0925018	0.0929696	0.0892576	0.0937715	0.09616	0.0872593	0.0952511	0.0931138	0.0921324	0.092015	0.0924604	0.0893146	0.0913504	0.0916656	0.091719	0.0898656	0.0944422	0.0860529	0.0874103	0.0918159	0.0926471	0.0921684	0.0930605	0.0897631	0.0909446	0.089195	0.0909907	0.09005	0.0896304	0.0906781	0.0938181	Carbohydrate Metabolism	0.0928417	0.0924449	0.0917311	0.0901926	0.0917333	0.090727		0.092102	0.0911215		0.0916118
L2_02	0.0192262	0.0178236	0.017761	0.0181505	0.0179501	0.0184208	0.0166189	0.0175595	0.0177788	0.0172096	0.0176585	0.0171506	0.0200559	0.0183491	0.0194826	0.0184199	0.0189092	0.019043	0.0173649	0.017174	0.0180914	0.0193686	0.0185941	0.0180773	0.0177342	0.0184277	0.0185568	0.0176378	0.0188726	0.018808	0.0170295	0.0174284	0.0171769	0.0182402	0.0192954	0.0182112	Lipid Metabolism	0.018222	0.0173293	0.0190433	0.0181117	0.0183395	0.0178969		0.0185349	0.0177793		0.0181571
L2_03	0.118601	0.119773	0.119056	0.119883	0.122149	0.121031	0.126089	0.11721	0.122466	0.121841	0.117814	0.126975	0.116983	0.12041	0.119777	0.119397	0.119166	0.118583	0.123437	0.122647	0.118754	0.122769	0.115855	0.116302	0.120132	0.118507	0.118647	0.119188	0.118022	0.118793	0.1193	0.120987	0.119274	0.11767	0.118117	0.120084	Amino Acid Metabolism	0.120082	0.122066	0.119053	0.119961	0.118882	0.119239		0.119339	0.120422		0.11988
L2_04	0.0375884	0.0378658	0.0379469	0.0382464	0.0385025	0.0380806	0.0438667	0.0475517	0.0439993	0.0408735	0.053008	0.039821	0.0402148	0.0385553	0.0398661	0.0385656	0.0399452	0.040281	0.043208	0.046672	0.0503828	0.0462429	0.0537185	0.0525247	0.038256	0.0391556	0.0383266	0.038512	0.040281	0.0402432	0.0501872	0.0474842	0.0479621	0.0500699	0.0483282	0.0453653	Metabolism of Cofactors and Vitamins	0.0380384	0.0448533	0.0395713	0.0487915	0.0391291	0.0482328		0.0389129	0.0472926		0.0431028
L2_05	0.014152	0.0130715	0.0133049	0.0132085	0.0132405	0.013175	0.0126874	0.0129497	0.0125247	0.013611	0.0131863	0.0127344	0.0134544	0.0133156	0.0131837	0.0136677	0.0135706	0.0130897	0.0131575	0.0127307	0.0127908	0.0125854	0.0127791	0.012977	0.0137772	0.0133771	0.0138023	0.0136715	0.0134841	0.013185	0.0132111	0.0124791	0.0134245	0.0131074	0.0128478	0.0134002	Xenobiotics Biodegradation and Metabolism	0.0133587	0.0129489	0.0133803	0.0128367	0.0135495	0.0130783		0.0134295	0.0129547		0.0131921
L2_06	0.00769978	0.00946079	0.00933217	0.00937342	0.00785117	0.00757711	0.0120164	0.0110518	0.013068	0.0096778	0.0108399	0.0123061	0.00868035	0.00913235	0.00839229	0.0088464	0.008059	0.00954844	0.0112549	0.0122938	0.0119236	0.0129214	0.0108416	0.0106406	0.00914868	0.00919195	0.00872184	0.0102366	0.0081132	0.00921371	0.0101755	0.0129825	0.0113715	0.0110536	0.0114938	0.0108307	Biosynthesis of Other Secondary Metabolites	0.00854907	0.0114933	0.00877647	0.011646	0.00910434	0.0113179		0.00880996	0.0114857		0.0101479
L2_07	0.0628116	0.0644292	0.0642566	0.0642607	0.0641688	0.0640827	0.0636786	0.0579191	0.0623286	0.0638104	0.0564841	0.0658786	0.0647315	0.0629837	0.0637226	0.0643552	0.0626491	0.0649813	0.064325	0.0611253	0.0586085	0.0608477	0.054679	0.0559315	0.0651957	0.0629185	0.0637031	0.0645795	0.0634692	0.064824	0.0603509	0.0606639	0.0593717	0.0573676	0.058189	0.06036	Energy Metabolism	0.0640016	0.0616833	0.0639039	0.0592528	0.064115	0.0593838		0.0640068	0.0601066		0.0620567
L2_08	0.0121101	0.0134773	0.0137131	0.0134162	0.0117948	0.0120173	0.0136987	0.0130859	0.014714	0.0125158	0.0116998	0.0142413	0.0128952	0.0134867	0.0128873	0.0131756	0.0127578	0.013747	0.0135056	0.0135535	0.0126227	0.0133847	0.0117421	0.0117451	0.013075	0.0136622	0.0127831	0.0135922	0.0129156	0.0134967	0.0119716	0.013971	0.0125286	0.0122189	0.0126635	0.0124554	Metabolism of Terpenoids and Polyketides	0.0127548	0.0133259	0.0131583	0.012759	0.0132541	0.0126348		0.0130557	0.0129066		0.0129812
L2_09	0.000500471	0.000751899	0.000697891	0.000803773	0.000826245	0.000805669	0.00121379	0.00119248	0.00127891	0.000827013	0.00142575	0.00108526	0.000888945	0.00051894	0.000627963	0.00063524	0.000483118	0.000880318	0.0012166	0.00135933	0.00155071	0.00153733	0.00155041	0.00140068	0.000737595	0.00058173	0.000524607	0.000806565	0.000595806	0.0008302	0.00128861	0.00141655	0.00120232	0.00135404	0.00136581	0.000975336	Digestive System	0.000730991	0.00117053	0.000672421	0.00143584	0.000679417	0.00126711		0.000694276	0.00129116		0.000992719
L2_10	0.0173042	0.0158989	0.0160174	0.0156299	0.0164081	0.015996	0.0166123	0.0170828	0.0162709	0.017394	0.017732	0.0171228	0.0152302	0.0166067	0.016445	0.01618	0.0169836	0.0157708	0.0165832	0.0175263	0.0178703	0.0178173	0.0175672	0.0178621	0.0154883	0.0158551	0.0157362	0.0154996	0.0169037	0.015765	0.0169647	0.0167466	0.0186178	0.0177176	0.0181499	0.0181081	Signal Transduction	0.0162091	0.0170358	0.0162027	0.0175377	0.0158746	0.0177174		0.0160955	0.0174303		0.0167629
L2_11	0.017041	0.0180523	0.0182643	0.018561	0.0178553	0.0175563	0.022187	0.0237829	0.0232847	0.0199326	0.0240306	0.0217148	0.0185262	0.0177272	0.0179616	0.0177731	0.0176403	0.0190587	0.0218489	0.0232686	0.0234527	0.0241891	0.0243373	0.0234521	0.0185222	0.0177999	0.0176866	0.0190974	0.0177085	0.0188839	0.0221002	0.0241606	0.02283	0.0236805	0.023252	0.0215396	Metabolism of Other Amino Acids	0.0178884	0.0224888	0.0181145	0.0234248	0.0182831	0.0229272		0.0180953	0.0229469		0.0205211
L2_12	0.00316529	0.00335187	0.00314214	0.00366915	0.0042237	0.00404616	0.00301789	0.00206125	0.00276482	0.00285478	0.00252588	0.00332741	0.00434736	0.00266246	0.003357	0.00313684	0.00281172	0.00349916	0.00323764	0.00263244	0.00238823	0.0028552	0.00231005	0.00222108	0.00363529	0.00283909	0.00297909	0.00350705	0.0031968	0.00344995	0.00270423	0.00278512	0.00238813	0.00227877	0.00294109	0.00238259	Transport and Catabolism	0.00359972	0.00275867	0.00330242	0.00260744	0.00326788	0.00257999		0.00339001	0.0026487		0.00301935
L2_13	0.0252559	0.0240375	0.0239734	0.0243114	0.0250805	0.0253816	0.0249134	0.0257241	0.0248657	0.0262406	0.0267757	0.0250837	0.0244703	0.0242756	0.0244371	0.0245401	0.0237876	0.0241358	0.0251388	0.0258278	0.0265745	0.0254529	0.0274906	0.0271766	0.024199	0.0246788	0.0244574	0.0239054	0.0236698	0.0241093	0.0262204	0.0255886	0.0264671	0.0267532	0.0264129	0.0271835	Metabolism	0.0246734	0.0256005	0.0242744	0.0262769	0.0241699	0.0264376		0.0243726	0.026105		0.0252388
L2_14	0.0715594	0.0729443	0.0742078	0.0727081	0.0712265	0.0715747	0.0676834	0.0633333	0.0660824	0.0676485	0.0602699	0.067822	0.0706216	0.0717033	0.0702518	0.0727095	0.0710805	0.0707075	0.0687941	0.0643846	0.0612277	0.0631234	0.0597259	0.0597172	0.0751865	0.0722671	0.0744103	0.0744418	0.0708184	0.0713557	0.0639594	0.0636659	0.0624303	0.061586	0.0616219	0.0638723	Nucleotide Metabolism	0.0723701	0.0654732	0.071179	0.0628288	0.07308	0.062856		0.0722097	0.0637194		0.0679645
L2_15	0.0184221	0.0200566	0.0199108	0.0204876	0.0201135	0.0199451	0.0228069	0.0238826	0.0240131	0.0200545	0.0235408	0.0223144	0.0217522	0.0178816	0.0191213	0.0190035	0.0178112	0.0210277	0.022197	0.0232597	0.0239286	0.0257178	0.0231066	0.022922	0.019987	0.0188776	0.0192162	0.0206944	0.0187575	0.0207148	0.0224853	0.0239215	0.022581	0.0226871	0.0227774	0.0210819	Glycan Biosynthesis and Metabolism	0.0198226	0.0227687	0.0194329	0.023522	0.0197079	0.022589		0.0196545	0.0229599		0.0213072
L2_16	0.00173586	0.0015942	0.00155192	0.00166471	0.00155517	0.00150509	0.00121642	0.00105753	0.00116155	0.00140639	0.00104974	0.00133234	0.00150449	0.00149422	0.00142579	0.00160551	0.00163139	0.00150037	0.00118329	0.0010368	0.00105792	0.00103274	0.000931783	0.00101475	0.00159524	0.00150903	0.00149222	0.00148525	0.00163015	0.00150985	0.0011319	0.00104693	0.00114631	0.00102907	0.00102416	0.00118837	Neurodegenerative Diseases	0.00160116	0.001204	0.00152696	0.00104288	0.00153696	0.00109446		0.00155503	0.00111378		0.0013344
L2_17	0.00606905	0.00585218	0.00590225	0.00574411	0.00617677	0.0062401	0.005356	0.0045414	0.00503313	0.00519826	0.00506814	0.00537014	0.00612826	0.00587824	0.00607236	0.00575524	0.00609539	0.00574281	0.00537231	0.00514947	0.00531827	0.0050219	0.00538684	0.00523501	0.00595157	0.0057299	0.00578222	0.00588226	0.00601591	0.00573854	0.00554051	0.0052421	0.00497213	0.00510347	0.00545531	0.00517852	Endocrine System	0.00599741	0.00509451	0.00594538	0.0052473	0.00585007	0.00524867		0.00593095	0.00519683		0.00556389
L2_18	0.0349879	0.0332154	0.0335174	0.0342244	0.035853	0.0357054	0.0375536	0.0458475	0.0393461	0.0374155	0.0482084	0.0354078	0.0361727	0.0343883	0.035895	0.0338548	0.036391	0.0352386	0.0379119	0.0416764	0.0453648	0.0395193	0.049989	0.0488827	0.032524	0.0342346	0.0326739	0.0326259	0.0362736	0.0352093	0.0444168	0.0426037	0.0447891	0.0465896	0.0445532	0.0419916	Poorly Characterized	0.0345839	0.0406298	0.0353234	0.0438907	0.0339235	0.0441573		0.0346103	0.0428926		0.0387515
L2_19	0.000361385	0.000195616	0.000204751	0.000221527	0.000357594	0.000323894	0.000140978	0.000194165	0.000159461	0.000174463	9.95873e-05	0.00017309	0.00030934	0.000170124	0.000180754	0.000222763	0.000207686	0.000165858	9.99368e-05	0.00010196	5.6315e-05	4.9372e-05	7.48729e-05	8.54011e-05	0.000183535	0.000174512	0.000176691	0.000148727	0.000205584	0.000173733	0.000103677	8.51792e-05	0.000117239	0.000104261	8.30223e-05	0.000144553	Excretory System	0.000277461	0.000156957	0.000209421	7.79763e-05	0.00017713	0.000106322		0.000221337	0.000113752		0.000167545
L2_20	0.0243128	0.0221596	0.0221672	0.0219934	0.0222797	0.0228562	0.0190569	0.0196403	0.0190607	0.020897	0.0188149	0.0193244	0.02231	0.0233888	0.0227503	0.0228131	0.0238236	0.0214956	0.0191609	0.0189601	0.0196265	0.0182127	0.0202761	0.0200686	0.0218692	0.0227113	0.0226731	0.0215162	0.0233169	0.021622	0.0198227	0.0189506	0.0192888	0.0199534	0.0195295	0.0201708	Transcription	0.0226281	0.0194657	0.0227636	0.0193841	0.0222848	0.0196193		0.0225588	0.0194897		0.0210243
L2_21	4.35881e-06	3.0565e-06	7.14843e-06	2.03796e-06	4.0401e-06	8.00376e-06	2.14193e-06	1.53426e-05	2.1154e-06	4.07208e-06	5.68674e-06	3.58638e-06	3.26722e-06	9.9944e-06	1.39578e-06	1.30225e-05	3.08219e-05	2.95465e-05	4.37576e-06	5.93354e-06	1.80633e-05	2.9291e-05	2.19254e-06	1.59349e-06	1.46828e-05	5.10732e-06	2.33159e-05	1.06953e-05	5.16454e-05	2.63232e-05	8.80858e-06	1.37269e-05	3.1649e-06	1.08465e-05	9.71888e-06	4.03293e-06	Circulatory System	4.77426e-06	5.49085e-06	1.46747e-05	1.02416e-05	2.19616e-05	8.38311e-06		1.38035e-05	8.03853e-06		1.0921e-05
L2_22	0.040833	0.0386094	0.0376852	0.0392994	0.0397923	0.0395147	0.044819	0.0509804	0.0462972	0.0440749	0.0532906	0.0414198	0.0415828	0.0401094	0.0414228	0.0391702	0.0411851	0.0409974	0.0436307	0.0479638	0.0519485	0.0479527	0.0531355	0.0529642	0.0377701	0.03934	0.0383047	0.037745	0.0414457	0.0405983	0.0513901	0.0484907	0.0511155	0.0516159	0.0482304	0.0472684	Cellular Processes and Signaling	0.039289	0.0468136	0.0407446	0.0495992	0.0392006	0.0496851		0.0397447	0.0486993		0.044222
L2_23	0.0286782	0.0281847	0.0278715	0.0281957	0.028351	0.0276445	0.028924	0.0316966	0.0281553	0.0291217	0.0358894	0.0271906	0.0266487	0.0275506	0.0271102	0.0275468	0.0276507	0.0260758	0.0279103	0.0307865	0.0327616	0.0289205	0.0334408	0.0344544	0.0272416	0.0269719	0.0277623	0.0270958	0.0276616	0.0264551	0.0329668	0.0297999	0.0334473	0.0327594	0.0311481	0.0312336	Genetic Information Processing	0.0281543	0.0301629	0.0270971	0.031379	0.0271981	0.0318925		0.0274832	0.0311448		0.029314
L2_24	0.00741923	0.00737357	0.00743845	0.00741004	0.00717297	0.00721991	0.00702116	0.00706258	0.00693397	0.00702866	0.00672164	0.00705715	0.00718919	0.00738015	0.00723672	0.00736578	0.00727821	0.00732072	0.00692627	0.00693728	0.00683642	0.00717125	0.00667512	0.00688084	0.00725388	0.00731763	0.00722246	0.00720918	0.00727479	0.00728516	0.00683475	0.00686094	0.00706193	0.00678719	0.00685077	0.00691837	Infectious Diseases	0.00733903	0.00697086	0.00729513	0.00690453	0.00726052	0.00688566		0.00729822	0.00692035		0.00710929
L2_25	0.0849393	0.0874546	0.0887826	0.0874554	0.0877675	0.0889036	0.0817658	0.081798	0.0815762	0.0821383	0.0790932	0.0811819	0.0851576	0.0851001	0.0854071	0.0869379	0.0868294	0.0860645	0.0829785	0.0798663	0.0778261	0.0790685	0.079447	0.0788018	0.0885181	0.0873006	0.0878248	0.0879998	0.0860573	0.0867391	0.0795606	0.0797541	0.0779287	0.0791005	0.0794393	0.0793081	Replication and Repair	0.0875505	0.0812589	0.0859161	0.0796647	0.0874066	0.0791819		0.0869577	0.0800352		0.0834964
L2_26	0.0940273	0.0980175	0.0997552	0.0979686	0.090489	0.0909556	0.0883652	0.0804361	0.0865503	0.0882624	0.0716618	0.0920249	0.0933473	0.0956198	0.0928375	0.0967067	0.0936469	0.0952239	0.0883473	0.08246	0.0773116	0.082473	0.0731148	0.0741726	0.0985592	0.0970884	0.0978557	0.0977501	0.0937909	0.0951729	0.0787374	0.082014	0.0790005	0.0772214	0.0782147	0.0810424	Translation	0.0952022	0.0845501	0.0945637	0.0796466	0.0967029	0.0793717		0.0954896	0.0811895		0.0883395
L2_27	0.0385327	0.040781	0.041175	0.0407891	0.0407545	0.040599	0.0378511	0.0356021	0.0375917	0.0374231	0.0341207	0.0385644	0.0406317	0.0395404	0.0396027	0.0400248	0.0399165	0.0408066	0.0384209	0.0359925	0.0345784	0.0364119	0.033417	0.0337752	0.0403561	0.0403072	0.0400459	0.0401099	0.0403752	0.0408301	0.0357458	0.036289	0.0350318	0.0343412	0.0349907	0.0345884	Folding, Sorting and Degradation	0.0404386	0.0368589	0.0400871	0.0354326	0.0403374	0.0351645		0.0402877	0.0358187		0.0380532
L2_28	0.00847063	0.00965112	0.00895443	0.00849444	0.00780808	0.00800118	0.00593695	0.00524251	0.00571893	0.006921	0.00458523	0.00674542	0.00942645	0.0111887	0.0115085	0.00970588	0.0128887	0.0106501	0.00640683	0.00524895	0.00514963	0.00598164	0.00480101	0.00486727	0.00896946	0.0102579	0.00953777	0.00815796	0.0130185	0.010332	0.00537121	0.00528068	0.00504307	0.00525961	0.00632611	0.00600416	Cell Motility	0.00856331	0.00585834	0.0108947	0.00540922	0.0100456	0.00554747		0.00983455	0.00560501		0.00771978
L2_29	0.0257261	0.0264686	0.0271619	0.0265599	0.0277148	0.0278667	0.0294849	0.0314847	0.0304763	0.0277576	0.0314614	0.0286269	0.0279147	0.026795	0.027056	0.026785	0.0271798	0.0279596	0.0294712	0.030411	0.0305972	0.030463	0.0313847	0.030937	0.0270775	0.026913	0.027065	0.0273857	0.0275351	0.0278321	0.0298565	0.0310103	0.0303021	0.0309099	0.0308581	0.0291805	Enzyme Families	0.0269163	0.029882	0.0272817	0.030544	0.0273014	0.0303529		0.0271665	0.0302596		0.0287131
L2_30	0.00211323	0.0020786	0.00211103	0.00223585	0.00253413	0.00248104	0.00262893	0.00262027	0.00252639	0.00225784	0.00311786	0.00233417	0.00239082	0.00179251	0.00198173	0.00199826	0.00185717	0.00221117	0.00247725	0.00269946	0.00284975	0.00295892	0.00324566	0.00289448	0.00213635	0.00195812	0.00202423	0.00215479	0.00197405	0.00217948	0.00279902	0.00284949	0.00259467	0.00284875	0.00292	0.00278739	Signaling Molecules and Interaction	0.00225898	0.00258091	0.00203861	0.00285425	0.00207117	0.00279989		0.00212292	0.00274502		0.00243397
L2_31	0.00154183	0.00151241	0.00159022	0.00143941	0.00150516	0.00162309	0.0015199	0.00150316	0.00147927	0.00145424	0.00137231	0.00147806	0.00150331	0.00155924	0.00150466	0.00147696	0.00159529	0.00147083	0.00147195	0.00139995	0.00143307	0.00118976	0.00141092	0.00147448	0.0015522	0.00147472	0.00149683	0.00149936	0.00159281	0.00147325	0.00159955	0.00149862	0.00137432	0.00138633	0.00128333	0.00130414	Cancers	0.00153535	0.00146782	0.00151838	0.00139669	0.00151486	0.00140772		0.00152287	0.00142408		0.00147347
L2_32	0.00307864	0.0030138	0.00303645	0.00303657	0.00323836	0.00320176	0.00308906	0.00351693	0.00317924	0.00318156	0.00357178	0.00280549	0.00290652	0.00296526	0.00286401	0.00297346	0.00293956	0.00286381	0.00300417	0.0032867	0.00371944	0.00317332	0.00414367	0.00392183	0.00299903	0.00297275	0.00297666	0.00291377	0.00291796	0.0028919	0.00370454	0.00344257	0.00339243	0.00375027	0.00336158	0.00317526	Metabolic Diseases	0.00310093	0.00322401	0.00291877	0.00354152	0.00294535	0.00347111		0.00298835	0.00341221		0.00320028
L2_33	0.00156931	0.00153362	0.0015412	0.00146204	0.00143334	0.00149967	0.00137171	0.00105161	0.00120155	0.0012374	0.000900355	0.0013297	0.00150188	0.00154825	0.00149865	0.00147144	0.00152217	0.00142965	0.00126474	0.00115353	0.00108243	0.00104308	0.000929124	0.000992744	0.00157221	0.00150889	0.00163418	0.00153788	0.00151656	0.00143207	0.00124818	0.00117445	0.0010308	0.000969959	0.000982101	0.00107829	Immune System	0.00150653	0.00118205	0.00149534	0.00107761	0.00153363	0.00108063		0.00151183	0.00111343		0.00131263
L2_34	0.00527377	0.0051854	0.00512961	0.00503765	0.00481948	0.00490411	0.00394388	0.00350508	0.00369963	0.00448005	0.00318028	0.0041199	0.00495611	0.00535282	0.00508191	0.00518265	0.00551815	0.00504281	0.00399013	0.00355928	0.00357274	0.00332582	0.00332814	0.00340738	0.00517684	0.0053688	0.00539544	0.00506942	0.00548073	0.00500913	0.00396659	0.00351287	0.00375241	0.00356445	0.00363964	0.00382685	Environmental Adaptation	0.00505834	0.00382147	0.00518908	0.00353058	0.00525006	0.00371047		0.00516582	0.00368751		0.00442666
L2_35	0.0086858	0.00907493	0.00921514	0.00893474	0.00862741	0.0090569	0.00854271	0.00860666	0.0086964	0.00853571	0.00828586	0.0086579	0.00924048	0.00958891	0.0092775	0.009264	0.00938548	0.00914139	0.00874588	0.00858723	0.00834448	0.00859881	0.00806635	0.00809916	0.00925736	0.00932366	0.00957008	0.00922625	0.00934726	0.00916438	0.00835441	0.00847349	0.00833904	0.00828939	0.00828307	0.00829557	Cell Growth and Death	0.00893249	0.00855421	0.00931629	0.00840699	0.00931483	0.00833916		0.00918787	0.00843345		0.00881066
L2_36	1.18877e-06	2.31553e-06	1.12332e-06	9.17084e-07	1.7956e-06	1.93639e-06	1.55777e-06	9.87968e-07	8.05866e-07	1.27252e-06	9.70907e-07	2.83135e-06	5.22755e-07	1.20811e-06	8.37471e-07	1.67714e-06	1.65487e-06	1.78117e-06	9.88076e-07	1.15038e-06	8.34858e-07	8.30416e-07	6.99747e-07	1.59349e-06	1.72739e-06	9.35142e-07	1.21437e-06	1.16253e-06	8.86616e-07	1.18879e-06	1.76172e-06	7.94717e-07	1.44485e-06	1.7657e-06	6.58907e-07	1.97693e-06	Cardiovascular Diseases	1.54612e-06	1.4044e-06	1.28025e-06	1.01616e-06	1.18581e-06	1.40047e-06		1.33739e-06	1.27368e-06		1.30553e-06
L2_37	0.0617672	0.0534604	0.0516411	0.051958	0.0567111	0.0573226	0.0510236	0.0596122	0.051591	0.0599814	0.065053	0.0516111	0.0527302	0.0583516	0.0572703	0.055792	0.0570132	0.0524193	0.0539268	0.0562404	0.0602928	0.0538336	0.0662758	0.0665251	0.052106	0.0562771	0.0562721	0.0536251	0.0554883	0.0532725	0.0594543	0.0560623	0.0623304	0.0627611	0.0644092	0.0653007	Membrane Transport	0.0554767	0.0564787	0.0555961	0.0595157	0.0545068	0.0617197		0.0551932	0.059238		0.0572156
L2_38	0.000497169	0.000453288	0.000470979	0.000449371	0.000394583	0.000372304	0.000323335	0.000339106	0.000350552	0.000395882	0.000195846	0.000409508	0.00047819	0.000485113	0.000484756	0.000465652	0.000442056	0.000443512	0.000357825	0.000300734	0.000220403	0.000310953	0.000171625	0.000181608	0.000423354	0.00046714	0.000469232	0.000418744	0.000456496	0.000433399	0.000239946	0.000271793	0.000260761	0.000227103	0.000272843	0.000339636	Immune System Diseases	0.000439616	0.000335705	0.000466546	0.000257191	0.000444728	0.00026868		0.000450297	0.000287192		0.000368744
L2_39	7.92512e-07	6.48348e-07	4.08482e-07	5.09491e-07	7.1824e-07	7.74558e-07	1.07097e-06	2.32463e-07	7.05132e-07	2.54505e-07	2.77402e-07	4.71892e-07	0	5.49143e-07	0	4.93275e-07	5.17146e-07	1.04775e-07	5.64615e-07	3.63278e-07	2.27689e-07	2.18928e-06	3.73198e-07	1.99186e-07	0	2.87736e-07	3.64311e-07	4.65013e-07	6.64962e-07	7.64222e-07	4.40429e-07	2.88988e-07	4.81616e-07	1.68162e-07	4.94181e-07	3.16308e-07	Cell Communication	6.41938e-07	5.0206e-07	2.7739e-07	6.52874e-07	4.24374e-07	3.64947e-07		4.47901e-07	5.06627e-07		4.77264e-07
L2_40	0	9.26212e-08	0	0	0	0	0	0	0	0	0	0	0	1.09829e-07	0	9.8655e-08	0	0	0	0	0	0	0	0	0	0	0	7.75022e-08	0	8.49135e-08	0	0	0	0	0	0	Sensory System	1.54369e-08	0	3.47473e-08	0	2.70693e-08	0		2.57511e-08	0		1.28756e-08
L2_41	0	0	0	0	0	0	0	0	0	0	0	0	0	0	0	0	0	0	0	0	7.58962e-08	0	0	0	0	0	0	0	0	0	0	0	0	0	0	0	Nervous System	0	0	0	1.26494e-08	0	0		0	4.21645e-09		2.10823e-09
	1	1	1	1	1	1	1	1	1	1	1	1	1	1	1	1	1	1	1	1	1	1	1	1	1	1	1	1	1	1	1	1	1	1	1	1

## Sheet: KEGG L3
level3	HPLC wk8 1	HPLC wk8 2	HPLC wk8 3	HPLC wk8 4	HPLC wk8 5	HPLC wk8 6	MPMC wk8 A	MPMC wk8 B	MPMC wk8 C	MPMC wk8 D	MPMC wk8 E	MPMC wk8 F	HPLC wk12 1	HPLC wk12 2	HPLC wk12 3	HPLC wk12 4	HPLC wk12 5	HPLC wk12 6	MPMC wk12 A	MPMC wk12 B	MPMC wk12 C	MPMC wk12 D	MPMC wk12 E	MPMC wk12 F	HPLC wk16 1	HPLC wk16 2	HPLC wk16 3	HPLC wk16 4	HPLC wk16 5	HPLC wk16 6	MPMC wk16 A	MPMC wk16 B	MPMC wk16 C	MPMC wk16 D	MPMC wk16 E	MPMC wk16 F	annotation
ko00010	281820	384356	352116	353466	415508	293820	311068	536240	311294	272340	615094	332992	274662	331024	256102	370014	360018	330418	221350	477522	390032	379328	614950	595342	243284	500178	290020	449840	331242	410590	353194	405080	436970	360718	532754	404540	Glycolysis / Gluconeogenesis
ko00071	59084	64964	61234	61918	79120	55240	51978	93556	52568	45686	131530	58438	50678	57802	46630	66174	68146	59202	39328	86136	73830	70180	133536	124398	43820	88844	50016	76144	60836	72738	59806	74286	84328	70292	118858	78956	Fatty acid metabolism
ko00350	57618	69170	66454	64020	82160	57688	78002	159456	81234	59562	205084	73832	52992	61524	50224	72586	76136	65428	52516	134904	121658	110000	215564	194670	48398	95230	57464	91110	67956	81022	97720	118014	129166	112392	165772	109252	Tyrosine metabolism
ko00830	2588	2676	3050	3386	3190	2294	4188	16764	7738	4462	17206	2934	2902	2876	3016	2860	3932	3296	3148	9388	11956	8464	22798	18920	1740	4370	2444	3214	3764	3984	9518	9034	9334	12040	11756	6778	Retinol metabolism
ko00625	41240	35028	35178	33722	54072	37488	28378	66672	30380	30174	93306	27934	30806	35878	29990	42432	48892	33238	21464	49142	49780	37918	87048	83174	24818	55512	33404	43290	41642	41774	43708	42624	57032	48652	70590	52388	Chloroalkane and chloroalkene degradation
ko00626	35910	29532	29940	29874	47228	32770	22124	47906	22648	22676	60434	22290	26906	28762	24518	35642	41580	27714	15446	34472	31774	26610	59028	55370	21530	44648	27690	37080	35500	34864	29344	29270	38274	33884	50672	37374	Naphthalene degradation
ko00980	2980	2784	3144	3492	3368	2390	4328	16836	7792	4568	17340	3082	2954	2980	3098	3010	4020	3400	3214	9538	12126	8516	22866	19074	1840	4500	2522	3342	3854	4116	9692	9174	9456	12128	11942	6864	Metabolism of xenobiotics by cytochrome P450
ko00982	3010	2846	3234	3572	3450	2448	4578	16904	7928	4674	17376	3230	2978	3028	3132	3080	4072	3484	3272	9686	12192	8590	22908	19198	1856	4638	2554	3462	3892	4218	9756	9302	9556	12210	12002	7046	Drug metabolism - cytochrome P450
ko00561	68464	78966	70794	71068	76946	56336	72794	157644	77368	60404	185580	68586	61038	74210	60874	78966	74848	70780	46052	126342	119138	103944	202860	184452	48428	114522	73696	96128	67360	87016	100590	108022	120472	109038	150000	105002	Glycerolipid metabolism
ko00930	1382	326	394	354	532	348	274	192	220	372	418	334	180	446	292	666	368	190	196	300	352	130	232	274	238	394	248	280	254	252	262	162	254	194	300	294	Caprolactam degradation
ko00260	179580	252588	225630	230032	267964	182610	260058	395140	238626	181344	569080	263704	177336	206418	165496	231024	221044	218500	173116	406558	321602	325246	529110	494738	160482	302754	180206	288950	205384	270860	277400	335422	349776	291794	459554	298440	Glycine, serine and threonine metabolism
ko00270	197284	293198	262476	270468	307568	214268	321180	555488	309500	234322	781052	323814	204608	260004	204294	278434	276234	265002	220904	535856	441134	418794	728862	686944	191344	383572	226308	353474	253528	325100	369652	451382	494850	395126	605294	415262	Cysteine and methionine metabolism
ko00300	147306	222704	199792	199216	216742	151482	228478	384764	223650	161516	477184	243904	150236	190114	148260	205410	192178	190716	155694	367294	285296	306972	455928	425936	142302	277106	165488	266156	177416	237014	235108	305312	312822	254978	399476	269312	Lysine biosynthesis
ko00650	159366	204784	184210	191954	217320	147520	188382	338754	189128	172972	426688	198388	144296	177398	134038	203100	179290	174014	135656	317166	258424	241964	456608	424990	137078	263020	155440	246170	167444	213966	222942	260690	291976	251316	357082	269666	Butanoate metabolism
ko00040	102280	176662	147038	150568	152924	101240	169178	256400	171484	130360	299900	186718	115894	138644	114224	144284	139410	156690	109228	271594	210532	224778	310342	278574	94438	227270	121010	191750	132448	186894	174052	235344	213814	180652	272658	195838	Pentose and glucuronate interconversions
ko00051	160006	228286	207886	204198	244724	167312	202162	299920	194056	161912	312956	212512	160248	183274	146116	208770	193284	200810	131326	295760	223298	260916	286400	286926	146850	290840	165718	276584	183232	245156	203636	244280	239846	185918	282926	215946	Fructose and mannose metabolism
ko00562	17728	27376	28310	26768	27728	17858	33836	49348	29494	20040	73248	29414	21172	22030	17436	27120	24040	26284	20774	54490	39430	55384	46172	52208	20696	35012	22490	39694	23200	32354	32726	38544	45252	30550	54328	35392	Inositol phosphate metabolism
ko00521	66284	126208	114772	113824	102732	69654	132510	204480	148010	84272	230644	142514	74734	103630	69610	107700	94694	107840	84846	209970	156216	161976	223286	207720	74216	158516	84300	154282	89576	128836	120538	189456	170270	133428	207654	141798	Streptomycin biosynthesis
ko00052	178950	244360	204176	213812	256128	177302	209316	368650	209700	164482	464796	223064	179902	202360	161990	225770	194880	197618	151042	351942	286364	321874	448348	427096	150274	306002	195798	286212	184026	246930	225498	291668	312784	251348	431760	295612	Galactose metabolism
ko00620	333520	436364	386346	403882	474420	325658	373114	574302	359350	319250	671894	416234	311446	379452	297838	427130	404762	378302	261540	556856	426614	426350	663800	648180	285054	566816	332726	506610	372494	467006	387132	465078	494318	397298	603538	455804	Pyruvate metabolism
ko00053	24190	33154	29102	30282	24208	17980	28386	41650	31636	29606	45264	36768	22274	26402	18764	30746	23758	25930	21098	50260	30152	35514	47218	47126	20160	41176	24794	37554	23622	30996	28714	37490	41632	30612	46136	45586	Ascorbate and aldarate metabolism
ko00500	233818	332068	298214	294122	333294	232318	336186	539184	333450	260056	721872	363160	236560	288544	216978	311596	281130	277838	241670	573938	451390	491038	725530	688112	211274	427264	258890	417202	258606	343798	358448	476106	493068	403208	671612	453492	Starch and sucrose metabolism
ko00520	301016	446596	409856	407710	463792	328424	413914	658102	413554	332854	754536	439698	312610	368982	282396	417288	374862	384666	276474	637252	484616	511622	749996	709510	290160	580802	342098	552304	354378	472744	432056	526742	542512	442394	665032	494160	Amino sugar and nucleotide sugar metabolism
ko00340	74920	109456	100120	98388	138106	94824	119954	183752	112862	89922	255390	123648	85900	90390	78484	99476	107308	103780	83484	189820	141742	133240	252146	225610	70404	139510	84678	130756	100184	128910	133118	160556	158272	134994	199174	142180	Histidine metabolism
ko00400	87566	141610	126094	127510	144646	101446	217434	382932	206830	133126	566602	204594	102532	122550	100954	133426	133214	136306	138158	389270	334214	314870	557404	506018	90946	184164	104384	174068	123832	164382	259012	326404	341644	283802	423474	264994	Phenylalanine, tyrosine and tryptophan biosynthesis
ko00630	87242	118828	101018	110392	131624	86384	140694	269558	137668	113000	393608	130404	89748	104822	84974	112200	107870	107228	93296	251314	227730	185296	414816	371586	74012	152930	83750	132932	104822	131114	200602	216218	235962	210738	288090	197760	Glyoxylate and dicarboxylate metabolism
ko00640	130442	172300	150124	166700	179604	122630	143278	208246	134478	127394	230148	156620	127396	151668	120988	171878	159132	156660	98748	209164	151702	170102	228154	224502	110734	224332	128402	195362	151840	192678	139676	166582	182122	144818	224014	174836	Propanoate metabolism
ko00680	237486	318534	285268	293490	349186	243000	269714	426398	258270	233144	527392	300884	228032	266796	213252	300794	280948	269234	189296	422300	315958	322852	509118	493072	200172	396378	239488	354500	263718	337358	291756	346674	376788	301500	476118	362914	Methane metabolism
ko00072	5270	7306	6278	6462	7290	4982	7098	21790	8862	9782	23178	7916	4216	7682	4624	6796	5274	4550	6392	14506	12366	7244	26958	27396	4958	8974	4566	7256	4766	5870	11662	11800	16752	14472	18178	14628	Synthesis and degradation of ketone bodies
ko00280	40900	62486	55040	60080	66280	43618	60018	95632	54842	50158	119474	58904	42664	48058	39330	53876	48264	52178	41344	90740	69690	64158	117470	111790	39370	73202	41144	66252	47116	64942	70066	72414	84016	67166	97702	69590	Valine, leucine and isoleucine degradation
ko00900	71062	116596	110324	103302	112068	78620	123010	209388	123430	82100	230478	129572	82284	96876	75582	108520	99782	108760	86342	200098	149296	174768	230606	215578	77942	150416	85476	146464	94724	133432	118548	167736	158738	129388	207418	135496	Terpenoid backbone biosynthesis
ko04976	10	12	10	12	22	16	10	12	12	22	30	16	4	12	2	16	20	16	4	20	4	6	6	10	26	20	6	26	32	20	20	12	14	8	6	14	Bile secretion
ko00020	161278	242036	214886	225272	228502	152192	249014	354376	234992	167306	421558	268594	171058	191840	151164	225138	192226	218520	171166	372980	270694	319074	380770	366778	162516	288234	177276	302462	189870	264722	232476	308044	295036	234226	362074	246264	Citrate cycle (TCA cycle)
ko00710	212820	323730	294894	289282	320206	228492	294676	443534	279576	223618	525082	311198	221548	262140	203408	298232	273314	279518	205914	442104	346952	349984	522892	501592	213824	410626	243022	396128	254730	344804	306616	379436	371680	300142	458716	327620	Carbon fixation in photosynthetic organisms
ko00720	211546	317696	284004	294360	315472	216142	319194	471074	297046	225986	556424	335576	225858	252432	200624	296680	265056	288906	218024	488520	360384	408816	533300	508356	209540	387936	233704	384110	257128	354444	309922	398474	401740	315458	496172	340588	Carbon fixation pathways in prokaryotes
ko02020	248102	326292	297416	290002	342084	233486	322242	550602	303918	259182	708272	345852	218206	289576	224606	311206	313588	284288	221180	543706	436598	442712	688994	659876	203944	419830	246734	379344	289468	350724	355840	430672	507562	390452	613010	431192	Two-component system
ko00480	32366	46190	43890	46122	48606	32800	67326	159960	75496	51746	211762	59994	35530	40606	33550	41882	43870	44240	46774	130206	115390	97876	231398	197454	29170	59526	33664	57614	42158	53890	94674	117140	121374	116584	156610	96564	Glutathione metabolism
ko04146	26316	41770	36550	39948	41498	27636	42610	57502	40006	28040	87500	49212	32192	30668	26744	35996	31292	37716	31488	68870	52154	61546	86298	78222	27252	46464	27650	50202	31800	46264	40102	61146	55572	45134	85346	46420	Peroxisome
ko00030	202966	288292	264624	259726	301948	213420	236962	414796	233206	214312	522796	243636	200074	249318	194062	267598	258912	242040	169890	379734	318544	290844	552680	511474	179894	383934	224960	333384	239530	303428	293102	326078	343888	301862	446768	323634	Pentose phosphate pathway
ko00140	2262	1784	1806	2396	4718	3272	1870	1690	1170	1352	956	1708	2956	1160	1276	1600	1528	2000	996	1754	1064	1786	418	426	1272	2144	1164	2644	1770	2348	1038	1496	738	556	1406	608	Steroid hormone biosynthesis
L3_041	6752	12032	10224	10938	10868	7608	11750	19094	12312	9444	25978	13368	6232	9240	6964	9094	8884	9832	7376	18120	18446	16286	22250	23682	5906	14094	7368	13042	8214	11404	13804	16190	17194	14236	18396	13824	Biosynthesis and biodegradation of secondary metabolites
ko00290	261872	361638	316518	322888	366838	244940	342380	518684	316570	261136	697700	366224	247892	314664	241848	347990	317692	306596	236218	546256	432486	438970	702170	659376	228024	474366	277418	423408	294040	379846	363310	454424	474974	387218	606530	430560	Valine, leucine and isoleucine biosynthesis
ko00770	94962	137256	119048	122284	140130	93314	160936	291128	156592	116834	417412	155784	95726	121476	95368	129832	121548	121232	106852	282222	243900	222450	433792	386528	85396	179342	101918	159522	114186	148826	201188	241190	249630	221054	321342	212732	Pantothenate and CoA biosynthesis
ko00360	30786	46356	40344	42828	48496	33946	55778	95598	53888	37360	134692	53084	35410	36564	32280	43162	39406	42378	36136	94150	84672	75788	136762	126576	29456	53670	31378	52974	37650	51760	70386	82450	85808	70956	102186	64474	Phenylalanine metabolism
ko00623	16456	35838	36388	31984	22604	14870	44076	57030	41390	19456	54762	46292	24232	21336	17398	30010	20302	37082	29996	63892	43230	68942	46780	44014	25658	38978	25316	55298	22808	43388	31336	52826	39902	31068	53308	28354	Toluene degradation
ko00622	31356	23656	23680	22834	40008	27652	14960	24170	12330	16196	28518	16114	21326	25814	20730	30856	37516	22578	9938	20032	15264	13896	32072	29458	17090	39196	23444	29806	30688	28258	15228	16464	20898	18108	33010	25348	Xylene degradation
ko00564	57656	77766	74088	71790	73026	52338	72748	148574	79264	58020	160324	76548	59048	70530	59398	77406	81230	78776	54152	124856	104846	106010	177674	158420	51614	109230	62136	93508	75932	96074	88460	106714	107352	96952	142078	100244	Glycerophospholipid metabolism
ko00061	57974	93826	89540	89060	85772	65180	83126	125812	80886	65944	191046	88614	76278	85428	71474	93826	99812	99574	60780	134252	110922	119300	186252	172968	61980	133824	75424	115918	93846	120062	87668	113724	118412	101362	174308	105146	Fatty acid biosynthesis
ko01040	9820	14492	13624	13518	13256	10222	11416	18194	11356	10564	27594	12912	11794	14214	11038	15444	15452	14162	9250	18522	16008	15368	28280	26170	9520	19232	11034	16878	14364	17288	13268	15702	17536	15244	23980	15366	Biosynthesis of unsaturated fatty acids
ko01004	69632	115150	106186	109356	110276	77952	122732	189642	121138	81088	270578	129290	91750	95962	82722	108438	109684	121544	85112	198464	162458	180926	265082	239382	75752	151264	83452	140724	105056	145470	123446	173596	165990	139350	239456	136048	Lipid biosynthesis proteins
ko00523	40402	85916	76198	76666	59662	41180	88548	125098	102708	54102	125660	101824	45302	71166	44802	69200	61622	71984	54792	136274	89996	95878	116656	110096	46802	107310	53262	100856	57568	83682	66346	125316	106850	76826	124872	89416	Polyketide sugar unit biosynthesis
ko00230	859172	1236622	1140286	1120206	1255648	877800	1069964	1662394	1000384	829122	2030796	1103940	849596	1023850	791234	1162630	1082564	1054168	751342	1629552	1241256	1260524	1981288	1862022	821428	1580772	964704	1503236	1005714	1313136	1130906	1347672	1401900	1131486	1728972	1246048	Purine metabolism
ko00362	43158	40956	37864	37920	57128	39020	37108	78946	36418	40888	103324	40218	31154	43758	32352	46346	51970	35480	27390	66788	53920	40604	110748	105374	28262	60776	34828	47798	43408	44240	48430	53246	71656	59284	86804	69396	Benzoate degradation
ko00550	122300	194904	184278	178930	190214	134546	217568	393602	223366	143492	464684	219274	138528	158256	128794	181962	172612	188108	149504	357130	287062	312032	457116	420242	128048	254348	148622	246974	162508	230084	228378	307684	299032	250366	383144	241498	Peptidoglycan biosynthesis
ko00740	15332	32778	32796	30766	24730	17114	46486	81586	48396	23884	100304	44856	25662	28580	21736	30728	31194	37846	30302	79292	63016	69590	96390	91070	21414	44042	21986	41090	30922	44660	48900	67828	64956	53216	79810	48780	Riboflavin metabolism
ko00983	99520	141286	127472	126342	140424	98190	117644	177630	109554	94876	204642	126880	98494	120970	91298	132658	126472	121166	82676	175682	129968	136058	199182	189212	94210	187802	115612	173914	116534	151108	121294	146512	153402	118406	181626	138776	Drug metabolism - other enzymes
ko00941	36	50	42	22	164	52	38	24	34	44	10	46	24	24	12	50	40	38	46	32	18	10	8	8	32	44	24	56	42	40	26	14	12	10	28	24	Flavonoid biosynthesis
L3_058	237768	350026	310414	320184	367640	255196	322458	510052	305824	271534	626692	353206	241810	294374	233960	334918	301394	305560	225642	500660	404002	381960	634280	604664	232960	458464	275078	419878	279450	377220	368306	418544	441470	356040	525138	403554	Energy metabolism
ko00750	37190	56074	50102	51740	58766	39626	62768	95814	57370	38764	141244	62418	39904	45640	37354	49924	49362	48972	41452	98764	79112	82482	126760	117408	34648	67714	37430	64106	46518	60492	64966	82022	86956	68114	111984	72382	Vitamin B6 metabolism
L3_060	20528	23094	21190	23192	28240	19134	22082	45638	20256	18740	59118	16734	18818	18274	15914	23036	20736	19184	13544	38622	32924	26928	64836	56302	15288	29394	19056	25806	19618	25118	33984	31004	35932	32846	42910	32628	Amino acid metabolism
ko00591	5616	6960	6430	5976	8874	5876	4138	6044	3930	5246	8392	5120	5294	5642	4340	6622	5456	5402	3426	4950	3244	3424	3130	4810	4486	8800	5178	7772	5178	6918	4306	3848	5270	3292	5326	5276	Linoleic acid metabolism
ko00363	5978	7112	6616	6128	9126	6066	4238	6142	3982	5408	8570	5262	5414	5862	4438	6938	5620	5610	3506	5104	3366	3482	3248	4990	4656	9070	5376	7994	5334	7130	4436	3952	5436	3388	5460	5402	Bisphenol degradation
ko00232	8	2	8	6	18	22	6	10	0	8	16	6	0	0	0	2	12	2	6	4	4	2	12	2	2	6	6	4	2	6	14	6	8	4	28	10	Caffeine metabolism
L3_064	103222	119190	112216	108672	138918	101926	95488	185910	94458	85542	279288	97218	94478	108794	84674	116474	119982	105474	75890	174314	149520	147876	282140	255202	72826	164742	92140	133486	109074	130954	116418	142400	171126	144262	243132	159222	Others
ko00440	4920	5818	4184	5856	10774	7060	4888	9064	4640	4950	12410	4412	5134	6080	3926	5450	5304	5282	3078	7450	5856	4452	15426	9886	3402	6856	3482	6452	5064	6282	8406	6804	5788	7388	9278	5070	Phosphonate and phosphinate metabolism
ko00903	4642	3548	3290	3550	4310	2964	1510	2168	1184	2158	2234	2472	3302	4612	4244	4874	5320	4140	1344	1936	1756	1474	1862	2266	2510	6814	3982	4034	4908	5080	1890	1386	2014	1374	2978	3096	Limonene and pinene degradation
ko00627	8820	10878	10026	10486	12054	8464	15878	39280	16134	13066	62920	12790	8844	7810	6494	9872	8702	9022	12412	35460	34414	24436	68568	60420	7358	11556	8328	15118	8202	11990	28000	28350	37194	33144	46892	27164	Aminobenzoate degradation
ko00624	6726	11124	10594	9626	12076	7830	7310	12882	7134	7290	15476	7554	7750	9308	7524	10100	10348	9782	5984	10950	8132	8552	16460	14712	7596	15172	9356	15108	9698	12686	7424	8918	9656	8730	15046	11148	Polycyclic aromatic hydrocarbon degradation
ko00310	25836	34228	31334	31062	34992	24994	23930	34282	22446	26468	43868	31146	22618	31648	23178	30278	32016	28810	19388	35478	25790	26190	36906	41860	22576	40948	24464	39104	29132	36112	25666	27036	31780	23800	37418	34182	Lysine degradation
ko00330	256470	384832	341154	344418	417272	285104	420470	655430	396644	308692	812580	436268	261654	326652	259568	351782	342020	336278	274994	662784	512420	534152	806226	748914	247926	486174	284724	461166	314930	416574	446198	545412	569666	448310	664592	486890	Arginine and proline metabolism
ko00380	30540	37084	32938	35240	36948	24600	31384	56916	30890	29966	72250	34936	24340	32714	24742	35440	32084	29634	24456	51752	44140	36310	78892	75716	24042	47220	26874	41068	29266	36772	40322	42964	50998	41956	61646	44384	Tryptophan metabolism
ko00410	22714	34698	30758	34214	34514	23018	45874	83738	46224	30650	107222	42290	27684	30198	26558	30940	35652	36424	28700	76344	63972	57270	118776	95940	22470	47248	24872	41144	33814	43542	56054	68572	65620	60318	76660	52848	beta-Alanine metabolism
ko00621	31360	23650	23682	22870	39932	27584	14936	24670	12436	16238	28344	16080	21316	25820	20726	30840	37494	22560	9958	20022	15272	13910	32072	29442	17074	39170	23436	29790	30674	28230	15204	16464	20918	18218	32996	25348	Dioxin degradation
ko05010	23648	32006	28338	30006	31414	20950	24078	35858	22370	20904	44390	26892	21002	25806	19072	30226	29750	26562	16180	33722	27432	26770	39668	40536	20970	40052	23516	36920	27452	32946	24382	28412	33072	24130	36432	29636	Alzheimer's disease
ko00250	368118	559772	512004	508792	597106	411130	588686	844506	558442	409778	925862	621322	376748	468146	355812	516444	481122	496424	386358	872524	639996	747434	908106	862004	364456	708468	419744	691920	447770	611170	537776	723164	697586	545198	852450	625308	Alanine, aspartate and glutamate metabolism
ko00643	1430	2486	2100	1978	2766	2520	4912	10028	4516	4812	17546	3500	1144	2698	1934	2128	2190	1932	3190	9222	8282	4744	18936	17182	1974	3810	1942	2790	1694	2392	7980	7914	10038	9038	10096	8704	Styrene degradation
ko00281	4760	4468	4120	4948	5982	3782	3096	2998	2184	2538	4510	3528	4176	2514	2666	3888	2818	3450	2244	3720	1604	1584	3284	3154	3194	4016	2730	5428	3346	4366	2854	2378	2882	2282	3110	2836	Geraniol degradation
ko00633	18540	18064	14922	19204	21438	15648	9498	9746	6818	10936	16282	12404	14460	17296	13902	23664	20038	14042	7094	12808	10196	12094	13366	15006	11732	22392	14080	16042	18862	18156	11444	8710	13872	8884	18430	14918	Nitrotoluene degradation
ko00240	662990	967164	885486	883088	969482	676512	841982	1307036	789636	641356	1535052	874150	666384	795282	615792	902938	839260	824100	590916	1277028	960454	1012064	1504110	1410802	638638	1228058	746182	1170922	783738	1024628	860116	1049730	1077108	866008	1336518	964876	Pyrimidine metabolism
L3_080	7060	9272	9222	8684	9142	6168	12318	23866	11464	8440	26176	10962	6848	8206	6242	9288	9254	9152	7438	20022	15920	17030	23768	24034	5790	13532	7566	11174	8930	10914	13592	16036	19294	14178	19208	14292	Lipid metabolism
ko00401	18576	33460	30368	29348	29578	21548	52056	99112	52454	31924	138388	46484	23628	26796	22320	31138	28830	32614	34148	95082	88386	79052	152072	134696	23196	41246	24402	45206	27568	39176	68204	84446	86142	74374	107912	63614	Novobiocin biosynthesis
ko00100	46	102	84	122	88	70	78	32	60	82	60	150	30	56	50	68	86	92	52	94	48	66	62	62	62	162	74	146	72	114	80	44	94	48	80	186	Steroid biosynthesis
ko00860	93776	122500	114270	110200	133302	95948	124332	267326	126182	105016	409704	108102	104612	122864	101698	128450	147164	129550	85698	231700	231862	175352	421130	393172	78524	192848	105392	150872	134214	158410	209882	206658	228908	206118	277402	181788	Porphyrin and chlorophyll metabolism
ko01053	5540	1414	1396	1856	2890	2038	942	650	720	1370	814	938	1162	1596	1120	2404	822	1052	498	796	1122	560	396	390	644	1580	900	1192	890	1262	1002	670	390	292	552	396	Biosynthesis of siderophore group nonribosomal peptides
ko00364	532	102	122	136	150	68	84	80	36	144	86	108	36	182	62	270	82	78	60	80	174	54	48	90	78	106	62	112	64	112	68	62	98	54	76	106	Fluorobenzoate degradation
ko00361	630	370	374	356	282	202	178	280	128	302	242	224	130	302	152	454	302	322	126	222	270	158	136	244	178	338	214	318	344	400	202	176	236	180	234	236	Chlorocyclohexane and chlorobenzene degradation
ko00351	30	176	178	122	30	24	14	112	8	42	18	14	48	32	42	102	128	138	6	20	16	18	6	14	54	124	78	86	182	178	34	26	12	12	32	22	1,1,1-Trichloro-2,2-bis(4-chlorophenyl)ethane (DDT) degradation
ko00592	1154	350	448	566	798	588	160	108	142	290	162	374	342	342	264	514	298	224	120	120	204	70	94	110	154	216	120	178	270	218	224	86	96	84	116	98	alpha-Linolenic acid metabolism
ko03320	31284	42942	39050	40880	48836	33470	35048	48288	33002	26134	73700	40646	31822	32560	27210	37664	37368	37766	24968	54264	44594	45668	78702	67280	27938	52242	30560	51950	34146	46758	37006	47692	46044	39280	70354	40158	PPAR signaling pathway
ko00190	221232	330868	308612	299782	329296	225600	283806	379456	261878	214912	421200	323438	237604	261572	214088	308536	281406	307656	203884	408278	274426	328708	372322	366804	223380	415464	258542	411292	273304	374332	256508	333682	322700	241852	407570	302194	Oxidative phosphorylation
L3_091	130254	158178	141290	147428	187338	132996	190778	385102	189476	139758	551894	174818	123710	147844	118610	157938	165106	150860	127054	353384	305794	280070	581814	519130	97110	216810	119318	188822	150942	186692	238878	298462	337026	291338	450658	282998	Function unknown
ko00430	27958	43800	39562	40474	45888	31280	48932	83548	50998	33400	95426	50002	30234	34406	27030	38930	36090	40172	32246	77168	59850	61544	108272	92240	27660	54302	29582	50452	34200	48296	51196	70612	62814	58300	82394	54466	Taurine and hypotaurine metabolism
ko00910	172450	251250	228252	227086	286488	198382	286436	461186	276898	213212	587408	290570	178780	215690	168514	233654	229118	230070	193892	465590	373528	383330	578068	540100	159244	320798	188164	309394	210000	282698	313944	388034	401544	321260	491778	347910	Nitrogen metabolism
ko00471	25152	42416	40064	38286	41090	29722	46352	83146	47044	30562	93134	49024	30606	33380	26924	38558	35850	39400	31996	75852	55718	61334	92642	85230	27344	52646	31836	53576	33612	48660	46286	64620	64044	51524	78216	52326	D-Glutamine and D-glutamate metabolism
ko04964	5472	4224	4010	4348	7966	5018	2896	6682	3166	2742	4306	3668	4734	3098	2590	4516	4014	3166	1416	3368	1484	1308	3208	3430	2550	4852	2908	3838	3706	4090	2352	2356	3406	2480	3024	3654	Proximal tubule bicarbonate reclamation
ko00472	226	492	558	474	436	284	430	168	142	494	88	166	242	444	340	426	572	300	328	428	158	436	154	178	298	606	324	416	458	390	246	100	184	156	408	392	D-Arginine and D-ornithine metabolism
ko00311	1328	1328	988	1620	3262	2438	1186	2288	906	1066	4242	1034	1868	874	918	1036	994	942	532	1692	1710	830	3278	3204	780	1534	624	1258	1096	1078	1746	1734	1740	1546	1636	1770	Penicillin and cephalosporin biosynthesis
ko00950	12198	25480	23572	22910	20590	15078	41126	75642	41324	24796	98012	36304	17236	19012	15470	23504	19796	24712	26290	72242	65532	60896	107442	97304	18152	30952	18454	35978	19296	29624	51124	64284	64394	54536	76964	46254	Isoquinoline alkaloid biosynthesis
ko00960	18724	32834	29924	29000	28582	20738	49218	90468	49538	30182	121370	45166	22484	25604	20802	30154	26514	31100	32032	87246	79080	73004	132168	118228	22256	38902	23086	43520	25544	37452	61456	77250	77744	66212	95154	57798	Tropane, piperidine and pyridine alkaloid biosynthesis
ko00760	71122	105376	95650	95468	107648	73442	113156	195680	108016	78008	252574	106458	74818	88292	70604	97784	93848	94982	77440	183982	155702	150186	266378	245978	69172	138328	81998	130294	89232	118000	133656	160266	161846	137828	217206	136836	Nicotinate and nicotinamide metabolism
ko00908	6342	11602	10592	10626	10584	7170	12224	18682	12198	7266	19816	12610	8928	8936	7558	10868	9162	11086	8024	17924	12874	14858	20300	18314	7570	14314	8522	14442	8992	13152	11806	15638	13354	10968	18238	10600	Zeatin biosynthesis
ko00790	23704	33510	29320	32456	37512	24466	51360	121468	54062	33830	194926	41222	28810	25462	22496	30468	29238	31964	36840	110266	106500	84244	218838	185768	22610	43024	24848	45318	29592	40130	84390	97534	108258	99846	147512	80962	Folate biosynthesis
ko00670	128644	182514	166608	166900	197560	135932	169322	250972	154646	125350	314850	172522	131038	147772	117754	169468	162712	160910	117048	259318	188742	201628	299086	283654	121820	230806	140726	222440	149554	200692	172690	209014	219636	171388	270412	192820	One carbon pool by folate
L3_104	8932	10678	10720	10258	9806	7098	21202	51164	21858	14680	68540	15542	9190	9292	8438	10250	11870	12490	12920	44694	35312	26796	76726	63806	6618	16744	8496	13714	11506	14948	30462	37140	44328	39348	49158	32276	Metabolism of cofactors and vitamins
ko03000	125142	130438	120124	115864	142538	104358	123398	302440	134458	108950	404386	114084	101366	134020	104286	139244	148510	116138	87800	242588	233948	184764	459134	404798	83314	184510	109558	151664	132354	145824	189330	209658	237846	223142	320410	207266	Transcription factors
ko00920	41408	63894	56132	59818	63268	44448	69096	139450	70620	53620	221130	64834	51096	57562	47900	65368	62220	59552	50048	125076	116884	97256	202212	193918	42852	80196	47044	75068	58834	73478	98338	108502	132280	105020	155652	101600	Sulfur metabolism
ko00450	85464	125174	115786	116244	129666	90648	128728	249808	128050	95784	364476	126922	93016	107942	87728	121496	120494	116170	93152	231426	199702	178478	357674	327170	86214	163766	98504	158698	110940	145538	171450	201570	219740	182410	275684	177168	Selenocompound metabolism
ko04260	66	66	140	40	90	124	44	528	42	64	246	76	50	182	20	264	596	564	62	196	474	776	94	64	204	142	384	276	932	620	200	380	92	258	354	102	Cardiac muscle contraction
ko05012	70	110	160	56	118	146	70	554	54	82	278	128	56	200	30	288	618	586	74	230	496	792	120	118	218	160	398	292	934	638	234	398	128	292	372	144	Parkinson's disease
ko05016	1476	1276	1218	1568	2200	1506	542	926	404	786	704	712	1358	898	720	1332	1586	1738	340	494	796	1160	318	232	878	1250	1126	1222	2092	2082	1074	726	292	520	814	376	Huntington's disease
L3_111	258226	352018	311638	327452	360232	247420	447890	908000	459238	310120	1200906	412424	270404	304356	249880	331854	329072	341482	295356	798382	696464	654772	1158870	1077022	220796	456258	265188	424564	312774	414000	570746	670636	745780	619962	882510	578828	Other ion-coupled transporters
L3_112	13190	10450	10032	10850	16906	12470	17632	36012	16660	10620	53246	12388	12408	13764	11190	12912	15346	13172	9330	29820	30244	22670	56574	48492	6588	17818	7354	12462	14902	15854	23966	29130	30356	27270	39542	20794	Inorganic ion transport and metabolism
ko00590	2184	3814	4238	3522	2728	1934	10678	23836	11374	5638	30890	7104	2210	3202	2118	3984	3194	4432	5772	20068	16554	12874	37706	27412	2232	5482	2404	5070	2980	5132	15128	19976	16796	17742	19314	12762	Arachidonic acid metabolism
L3_114	61604	75568	69140	72572	97610	67398	96200	213248	98290	77262	351422	83344	60110	63200	54184	73140	75630	70208	66654	187592	178004	138574	328400	300434	46880	98244	54496	86422	71102	87062	152202	161878	191310	163484	230144	148050	Protein folding and associated processing
ko00130	12650	20488	19726	20078	25308	16890	30166	50416	29398	15314	54490	26512	13964	12736	10778	18018	14516	20494	18392	46952	36790	43996	52670	45770	13188	21484	11942	25790	15366	24772	28184	38634	32544	29260	46932	25038	Ubiquinone and other terpenoid-quinone biosynthesis
ko05145	10	48	20	16	32	22	28	32	12	18	40	56	6	18	12	26	28	24	14	36	22	18	30	58	18	18	16	22	14	20	34	18	38	36	22	42	Toxoplasmosis
ko05143	342	68	110	106	42	54	1612	4140	1504	482	15236	1420	52	146	98	218	66	74	1590	6150	6344	6084	15930	13418	58	162	52	716	60	80	2566	5352	6586	6084	13506	5644	African trypanosomiasis
L3_118	399524	559054	515140	524308	611348	420178	580656	1192696	591718	448294	1533530	575518	429860	478374	395724	528388	538584	521794	410118	1023292	889650	766904	1561346	1444164	354772	735024	418804	653112	503656	642606	769612	880928	964940	816868	1172146	779046	General function prediction only
ko00965	6	2	2	6	12	8	6	6	2	4	2	8	4	4	6	6	16	4	2	2	2	0	6	6	8	26	12	10	12	12	2	6	6	2	8	6	Betalain biosynthesis
ko04916	0	0	2	2	4	2	2	2	0	2	2	2	2	2	6	0	10	2	0	2	0	0	4	0	2	10	6	4	6	4	0	2	2	0	0	0	Melanogenesis
ko04978	60	50	84	42	54	44	22	32	18	34	44	36	20	38	26	58	44	38	22	42	24	164	42	58	30	50	90	38	28	60	18	32	32	30	36	186	Mineral absorption
ko00906	922	436	294	458	696	344	340	128	138	250	116	422	312	236	286	538	608	360	106	190	86	68	114	170	456	668	416	668	470	548	122	132	164	100	140	154	Carotenoid biosynthesis
ko00945	68	60	64	38	80	54	42	52	22	60	66	48	18	28	16	24	40	70	32	70	48	14	44	88	42	60	68	74	42	58	68	34	70	58	56	38	Stilbenoid, diarylheptanoid and gingerol biosynthesis
ko03400	935436	1371994	1263812	1255828	1422978	992526	1229756	2058558	1182118	944012	2538690	1261356	945490	1129476	888232	1284546	1216176	1194158	858790	1937088	1511236	1529250	2517562	2346358	895794	1784398	1055428	1653570	1126984	1484224	1335354	1624124	1685640	1389054	2137354	1481432	DNA repair and recombination proteins
ko00642	1014	560	562	704	554	404	402	1020	370	458	440	366	368	710	500	926	578	572	202	496	440	536	202	258	408	634	582	626	578	720	400	294	248	340	504	314	Ethylbenzene degradation
L3_126	130774	201590	185970	182592	195406	137212	195064	339858	189136	142396	430656	191226	142704	164948	134918	192044	182320	182484	133770	319606	259602	253434	446138	405588	129858	262110	153212	238798	172886	226566	224936	269342	273190	234850	346612	229780	Translation proteins
ko03032	405052	579882	528696	522496	605292	434316	493466	811980	468164	389680	992742	514292	399212	487168	383052	546694	517828	492660	354924	780820	598636	630464	999654	914512	376374	738544	453338	694974	474078	616610	522576	636328	660584	551168	870790	612256	DNA replication proteins
ko03036	261352	397698	364400	365042	409866	287828	368326	623310	359706	273384	710004	368972	275898	318376	259090	364680	352554	352208	253346	569742	437370	461650	712050	655456	256026	496094	293694	468958	329726	435274	381626	475442	471850	398342	602242	414644	Chromosome
ko03009	207996	333474	309770	302832	306916	216120	325732	553466	327866	231136	661030	338078	232388	274642	219316	303392	288796	303360	224124	518160	408478	428374	673156	620862	214104	429034	248362	395914	273976	371082	342742	446566	433922	365674	564316	369142	Ribosome Biogenesis
ko04122	34352	42634	39416	38964	44810	32282	33278	69932	35112	32608	83344	33154	31358	41438	32176	44202	43606	38136	24228	55280	47594	39696	89310	80792	26498	61578	36234	45906	40190	47864	48058	50336	50664	49112	65584	47950	Sulfur relay system
L3_131	124354	152212	144316	139340	156958	104426	148700	337748	150488	127350	504656	149200	99846	127548	95294	138058	133068	117138	110068	294772	274352	224704	436450	442514	97104	182622	117846	182406	124268	147846	225920	239174	325070	241976	355260	241874	Replication, recombination and repair proteins
L3_132	62498	93638	86200	89742	99332	65958	120072	193974	117678	78552	215566	113990	69342	70514	57558	82074	74054	86494	73776	185200	148610	159228	217992	204718	58186	110130	61934	109170	72568	104666	123158	159738	158498	125652	179692	126310	Membrane and intracellular structural molecules
ko02030	19734	40976	30736	30006	25106	17674	19618	24952	18472	18824	16124	26938	27684	44092	35034	37090	53788	42672	16038	24982	18252	26490	22430	22262	21384	56132	28460	33584	53534	47824	17264	22516	19838	16354	39214	24844	Bacterial chemotaxis
ko02035	30618	71452	49976	50258	42356	25812	29108	49124	29278	24386	50072	38108	53000	87938	76664	67488	121290	91464	23360	40536	38894	51146	53264	48492	36260	110918	50162	51764	120754	104212	32460	38970	34136	33918	75902	29156	Bacterial motility proteins
ko00940	27612	41322	34852	37570	37272	22420	59880	73638	57274	32642	94080	68900	30488	31742	24672	36844	26810	37486	39180	97854	66732	99320	85200	79880	27882	49746	32504	61074	24362	44252	39238	82668	71098	52524	100104	64308	Phenylpropanoid biosynthesis
ko01007	663756	956858	868616	872546	936728	654206	847038	1292636	792988	648260	1504720	897482	653574	794210	611976	899650	821226	816972	590550	1284270	971652	1025872	1541912	1449504	624942	1215840	732070	1148356	761486	1010520	868818	1068222	1085034	882536	1352668	967332	Amino acid related enzymes
ko00460	62624	90580	81028	82296	89726	59072	110100	152740	105208	70372	187250	117722	64022	71636	55542	82560	70040	81164	70876	172586	120452	160954	174610	159438	59930	112336	70148	120986	64718	98384	90146	145268	132978	104758	176110	119362	Cyanoamino acid metabolism
ko00970	587682	843188	769690	770600	822274	575512	710220	1069696	664398	555352	1218222	766198	569470	699028	534924	793050	729952	717704	499950	1066476	788676	850540	1237774	1177792	549398	1079588	646238	1002340	674696	887942	706558	884376	895780	723892	1120124	815424	Aminoacyl-tRNA biosynthesis
ko01051	29816	41140	36684	36364	41254	29058	39706	69388	37314	30846	96446	37114	28854	34034	26738	38834	35058	34328	28134	68726	59942	50360	103388	96170	26544	55164	32344	48322	32674	42268	52352	58940	63282	52446	78034	54146	Biosynthesis of ansamycins
ko00780	13450	18982	15674	18784	21776	13960	26244	63440	24580	19482	110974	18546	18190	13262	13582	18452	16872	18686	17654	52502	50210	35044	96262	87018	12518	22020	13386	20494	17606	23082	48024	44862	60284	47812	66080	41600	Biotin metabolism
ko00600	53680	78846	57412	69468	82422	56806	67610	93862	70252	43976	117260	80070	65864	58466	51226	67718	52756	63550	49654	110154	84464	135076	110752	107506	45530	87954	62892	87250	52370	76760	53354	88436	85420	65878	138790	89078	Sphingolipid metabolism
ko00540	25880	53806	54382	50330	42144	26488	91732	191346	97472	51840	264670	81044	36592	32398	25290	42338	34150	56608	55548	173548	160518	139340	267004	246184	32306	60992	31792	70064	37564	67246	126804	156532	156260	132950	171846	102648	Lipopolysaccharide biosynthesis
ko01005	47502	83034	81618	77676	66768	45192	117162	241462	124204	74526	320934	111556	56202	56502	43048	69188	58890	80412	72440	216342	192734	167470	320314	296086	51158	97590	51948	106056	60980	96320	154270	192250	194226	164270	211370	137300	Lipopolysaccharide biosynthesis proteins
ko01002	338876	514270	481014	471038	555770	390628	545366	973012	547052	389672	1197074	543728	388194	436934	347120	487816	470852	484804	377226	896556	712586	720162	1178728	1089124	341694	675598	405194	642652	445350	595622	605610	767188	779722	649092	986184	653524	Peptidases
ko04090	7968	18160	16092	17426	19742	13416	24728	36466	24456	12890	52860	24008	14680	10480	10138	14380	11304	19192	16400	39950	28808	32420	52660	39916	11556	19142	10194	23196	12660	22470	23752	36392	28502	25906	41324	22220	Cellular antigens
L3_146	50800	64068	57042	55184	65648	50080	39490	76318	35724	47762	115826	43706	57242	79504	68742	74778	100124	69290	33382	73180	64758	52112	129364	123998	45084	115262	66464	70546	87944	85612	65582	58770	78602	66296	93408	81350	Sporulation
ko04910	43012	54230	48708	47020	61218	42548	49312	72350	43556	37338	106898	47268	41936	49490	40866	53178	53712	46418	33686	80382	67792	61190	113288	104450	35164	69984	42152	64394	49488	57350	61806	65950	70210	59864	94044	66282	Insulin signaling pathway
ko01003	40520	62800	61720	60450	62562	43500	77218	160780	85512	51614	171576	74696	44918	46626	37760	54194	51126	57928	49756	123358	106120	100018	166528	157194	39192	74958	40124	74052	49256	70360	88276	110568	107038	92568	122930	82832	Glycosyltransferases
ko00510	3460	7572	7252	6792	5966	4060	9356	15120	9402	4830	15880	9562	5240	5274	4682	6294	6478	7430	6160	14162	11468	12280	16068	15478	4818	8438	4098	8710	6130	8654	9380	12246	11176	9054	13212	6924	N-Glycan biosynthesis
ko00601	0	0	0	0	0	0	0	0	2	0	0	0	0	0	0	0	0	0	0	0	0	0	0	0	0	0	2	0	0	0	0	0	0	0	0	0	Glycosphingolipid biosynthesis - lacto and neolacto series
ko05219	742	628	540	606	508	488	196	110	150	174	60	380	338	664	362	526	590	470	236	218	172	122	156	172	368	816	448	624	470	624	164	162	200	136	256	350	Bladder cancer
ko02042	20896	23780	21292	23726	31606	22390	25730	42382	21092	17824	65968	22736	19270	19950	16256	23586	21786	20388	15836	41196	37218	39358	66914	60322	15770	31602	20404	27718	20218	25362	31820	34974	38138	32688	50788	40856	Bacterial toxins
ko03013	9322	13260	11816	11578	11860	9324	8692	17344	9348	8966	15098	9852	10500	12838	11276	13348	12980	11438	7168	12144	9684	8464	17122	15490	8146	18986	11240	13710	11896	14532	10886	10516	10060	9632	14796	12026	RNA transport
ko00730	74208	103926	95768	96638	104130	74558	111904	204160	106610	80576	280504	104008	78260	93060	76426	105050	101756	100096	77166	188106	161992	152768	272290	257526	70012	144552	88662	129856	95590	123618	138612	158758	173510	145636	210374	148146	Thiamine metabolism
ko01006	21100	35792	34286	32920	35554	24588	44366	84604	46358	27226	99944	42042	26450	27086	22920	32736	29568	35040	28648	75782	63558	64094	106850	94416	23392	45388	25250	44834	29152	42228	51376	66914	61200	54854	80236	46892	Prenyltransferases
ko00565	1180	446	478	636	1218	738	472	202	202	784	272	404	872	504	1084	890	590	268	198	322	150	370	218	360	1060	580	930	512	594	338	1172	298	160	168	176	796	Ether lipid metabolism
ko00473	11680	24938	24516	23616	22386	14934	37588	65616	40494	20398	67414	39214	16702	20012	15314	22480	20396	27020	24014	58700	44354	55958	59434	58378	16474	31598	16872	33398	19704	31800	31448	51996	44750	36632	54498	33188	D-Alanine metabolism
ko00524	4788	8904	7842	8814	8858	5548	14404	31806	17252	8696	38452	11788	6514	6580	5596	7374	7222	9240	8916	26914	27836	23882	45770	39206	5242	11104	5650	10902	7078	10976	22116	24486	21568	22768	26374	15530	Butirosin and neomycin biosynthesis
ko04973	1748	806	444	1024	1390	912	5986	20548	7024	4030	34128	2118	918	1122	632	1446	562	458	3990	16796	21826	12644	43044	35818	252	812	244	784	572	474	16638	15286	17128	18788	21020	11032	Carbohydrate digestion and absorption
ko04930	11570	19086	18364	17808	19562	13772	27540	67462	30258	20038	95588	20168	12732	15180	11958	17030	17102	17760	17692	56062	58962	42626	114608	97162	12148	25024	14056	23568	15730	21774	48490	51764	51248	52442	63610	38718	Type II diabetes mellitus
ko04622	3544	2556	1466	2448	1460	1118	1976	464	242	650	212	1146	1752	2196	1628	2372	1312	1168	222	2448	706	1156	732	1100	1432	3260	3446	3264	1242	1692	1188	908	1494	712	1262	2190	RIG-I-like receptor signaling pathway
ko04626	79854	111970	100462	98876	107362	75978	81016	120624	73454	70412	137574	87306	75846	97476	72818	105066	106704	96260	56536	117572	94148	88110	142686	136852	71926	149270	88860	130820	98906	117982	90062	97246	109078	84786	132570	96788	Plant-pathogen interaction
L3_163	72406	103798	91934	90770	104310	74204	95162	188860	94108	82706	242002	90100	68958	89866	67934	96742	95374	87596	69492	166192	147868	124948	265320	241452	65158	132342	78280	120016	87156	109674	131434	142280	157588	138154	193558	133704	Signal transduction mechanisms
ko04070	5962	7964	7236	7944	10006	6716	9116	17810	9602	6746	24200	8866	7038	6608	5552	7884	7458	8096	6644	15708	13516	13264	25634	22444	5214	10380	6198	9558	7006	9952	11290	14332	14168	12898	20612	12532	Phosphatidylinositol signaling system
ko01001	50662	57274	50942	50262	61622	41102	60314	110506	58034	46584	163896	62912	38996	51008	40562	55182	54716	48904	40348	107990	93704	86886	166808	153410	34510	72668	40552	64048	51552	59916	72286	91258	101118	86146	137784	84502	Protein kinases
ko03018	210326	330956	297870	299564	322590	220936	286532	424074	272370	208736	511828	307936	224390	262340	205152	297336	277886	293268	201184	431026	317986	364926	480520	459032	206432	415110	237738	385910	263092	359380	275034	360744	361412	279666	451524	312836	RNA degradation
L3_167	9114	12926	12228	11464	11106	7984	10986	19582	11818	8802	17630	12436	8522	11428	9048	12034	11280	11240	7956	17868	12968	15500	18710	17784	8272	16684	10330	15228	10236	13916	11018	14212	14788	12350	17850	14174	Transcription related proteins
L3_168	22090	29258	26846	25870	33000	23824	46472	74004	43358	24204	111992	46712	21966	25904	19412	28014	23940	27994	28516	85032	64172	82690	104216	95908	17802	39818	22420	39432	22204	34132	39118	67480	67054	53814	95918	60796	Carbohydrate metabolism
ko05152	78260	108602	96754	98410	114266	79502	86084	125872	77546	71490	147160	94648	74098	92392	70270	101712	97218	91924	60010	126436	92004	98074	143886	140872	68592	139822	81336	125576	89116	113456	84548	102204	112860	84748	132722	101834	Tuberculosis
ko04666	0	0	2	2	0	0	2	0	0	0	2	2	0	2	0	2	0	4	6	6	0	2	0	2	0	8	0	2	8	2	2	2	8	0	4	4	Fc gamma R-mediated phagocytosis
ko04920	12690	20026	17550	20090	22114	13820	22980	28260	21372	10076	49556	26470	16166	11232	10758	15808	12746	18430	15576	36804	27986	35482	47604	40304	12714	20038	11316	24246	13590	22596	17808	33260	28114	22172	48120	22052	Adipocytokine signaling pathway
ko04144	0	0	2	0	0	0	2	0	0	0	2	2	0	2	0	2	0	4	4	4	0	2	0	2	0	8	0	2	8	2	2	2	8	0	4	4	Endocytosis
ko04912	0	0	2	0	0	0	2	0	0	0	2	2	0	2	0	2	0	4	4	4	0	2	0	2	0	8	0	2	8	2	2	2	8	0	4	4	GnRH signaling pathway
L3_175	4298	2144	2484	2850	2084	1640	4408	16246	6480	3646	19274	3228	1108	1624	1340	2282	1612	1144	2398	8986	9646	5626	18980	16858	1376	1808	998	1482	1424	1558	8134	7934	9802	10018	10748	6796	Nucleotide metabolism
ko00563	0	0	0	0	0	0	0	0	0	2	0	0	0	0	0	2	0	2	0	0	0	0	0	0	0	0	0	2	0	2	0	2	0	0	0	0	Glycosylphosphatidylinositol(GPI)-anchor biosynthesis
ko00531	18106	27386	23240	28580	47548	31126	20914	11330	14466	15622	15968	22136	31054	15412	19278	24470	20526	27188	13774	17140	8106	12556	5890	5714	21748	29798	19128	37862	23298	32358	17054	13870	12632	6452	15256	13742	Glycosaminoglycan degradation
ko04142	21612	30588	24958	32050	52584	35048	19330	13374	14818	16822	21758	21214	34334	17794	21346	27578	23074	29060	14362	18046	10758	14054	12732	10972	23256	32440	21412	40276	25872	34966	21294	15916	13828	9064	21756	13822	Lysosome
ko03430	213300	315834	288412	295184	335180	232782	303132	566442	302170	233830	704022	302956	228952	270990	222040	303290	296484	285848	213102	501304	408796	395726	726556	658444	202948	426574	246642	371370	274814	354490	358310	424706	438856	378812	567958	380720	Mismatch repair
ko03410	88440	131126	124420	121630	145980	100382	128606	235492	126356	102368	288422	131502	89968	107880	85818	122434	116952	118424	90880	207522	164600	160248	274540	263040	88726	172176	101392	162462	108892	147346	149862	176112	184814	150960	227324	157546	Base excision repair
L3_181	75716	124886	95604	108804	124230	78242	112256	130136	80758	74396	179176	108312	66978	97558	65276	102354	91232	81464	55348	150510	101028	95482	144798	159116	70688	133120	87942	129564	83660	103064	99590	103292	124128	92250	133412	115118	Restriction enzyme
ko03440	234750	349850	318170	325082	356882	249936	341414	601458	330824	251808	752862	335854	245262	291854	234606	327696	314092	311260	232516	552848	442064	441218	773004	695820	224560	459274	269554	418108	291168	386578	384162	472370	478292	409088	615822	408142	Homologous recombination
ko04210	782	1792	1294	1680	2052	1490	1236	1322	1014	680	556	1474	1692	748	926	1246	964	1394	754	1390	608	1228	352	386	1000	1522	964	1698	1162	1764	842	1200	410	430	826	458	Apoptosis
ko00511	71116	98886	78012	93578	133784	89558	73724	78920	68610	56532	115210	82392	94496	68354	66154	85196	70736	86288	57844	107466	81058	122804	114266	104562	66848	104134	73240	118680	74556	104864	70692	88346	86004	64012	146296	86310	Other glycan degradation
ko00944	922	862	504	490	982	594	380	296	354	1384	854	944	1752	2150	2196	1386	3848	2694	266	626	562	266	540	1068	554	3478	1134	1384	3188	2856	700	608	658	552	414	1308	Flavone and flavonol biosynthesis
ko00513	240	680	582	648	308	272	194	170	166	74	54	364	316	364	410	820	760	594	132	38	20	48	28	64	388	578	158	168	680	852	86	58	42	46	68	38	Various types of N-glycan biosynthesis
ko04141	21800	33402	31274	29124	35026	24908	30582	48688	28350	22350	55708	29190	24122	27544	21504	29820	30386	28474	20936	44670	39702	32824	62010	58244	21986	41572	25062	39520	28562	35328	38022	40148	38992	32698	47462	30280	Protein processing in endoplasmic reticulum
ko04974	5778	15380	13130	14698	16952	11510	18922	20464	18338	8912	27486	20840	12662	8278	8344	11370	8734	16298	13228	28050	19010	27920	23384	20382	9952	15292	8306	19978	10150	19000	12582	23884	17782	13388	28686	13436	Protein digestion and absorption
ko03110	293352	415858	377122	379740	461578	320454	344750	536722	325300	284820	644908	369056	301050	351016	273884	390872	374682	359124	245514	515922	393248	398012	620566	598190	268790	532880	320378	490908	350124	446000	369622	429444	457058	360218	558856	402206	Chaperones and folding catalysts
ko04614	12	48	70	32	20	20	112	86	114	26	22	114	16	40	24	28	26	64	48	124	54	100	34	32	22	74	22	44	38	48	14	106	26	44	68	52	Renin-angiotensin system
ko05410	8	2	2	2	8	8	4	2	4	2	6	4	2	4	0	8	4	10	0	2	0	4	2	6	6	8	4	10	4	10	6	4	4	6	6	8	Hypertrophic cardiomyopathy (HCM)
ko05142	342	38	94	94	42	54	1612	4138	1504	468	15228	1424	28	122	72	184	60	68	1584	6148	6334	6086	15930	13406	52	96	38	696	44	58	2564	5346	6574	6088	13494	5646	Chagas disease (American trypanosomiasis)
ko04080	0	4	2	2	0	0	0	0	0	0	0	0	0	0	0	0	0	0	0	0	0	0	0	2	0	0	0	0	0	0	0	4	0	0	0	0	Neuroactive ligand-receptor interaction
ko04972	6	8	2	2	4	0	2	6	0	0	4	4	0	0	2	4	6	2	2	2	0	2	2	6	4	0	2	4	10	0	0	4	2	2	0	0	Pancreatic secretion
ko04516	12	10	8	10	16	12	22	8	14	4	12	10	0	6	0	6	10	2	8	12	4	58	16	8	0	8	6	8	12	14	10	8	14	4	18	8	CAM ligands
ko04610	2	0	2	0	0	0	0	2	0	0	2	0	0	2	0	2	2	2	0	2	0	0	0	0	0	4	4	4	2	2	0	2	4	2	2	0	Complement and coagulation cascades
ko05150	1442	1000	2122	2024	1284	1010	1152	17118	5482	2326	1352	242	338	524	338	632	824	578	500	1432	1086	782	1090	1882	560	1278	828	950	654	794	1418	1224	1120	3794	922	1134	Staphylococcus aureus infection
ko04961	6	4	0	0	4	0	2	6	0	0	4	4	0	0	2	4	6	2	2	2	0	2	2	4	4	0	4	4	12	0	0	0	2	2	0	0	Endocrine and other factor-regulated calcium reabsorption
ko04112	130632	193980	179028	173490	189934	138710	174022	294704	171446	133344	357686	181784	139636	173754	131930	186380	180364	172934	123060	281956	219114	226320	345352	324754	127528	257506	156548	236196	167394	213930	188732	233176	241846	196636	300644	209224	Cell cycle - Caulobacter
ko02044	197170	271762	246442	236518	262918	186150	227434	392140	221984	180202	463486	240156	180992	238450	183510	257992	254670	242114	159910	356264	299310	279248	489920	460946	168324	339860	196286	304558	236118	298572	260756	307940	311168	266804	404978	265886	Secretion system
ko04640	2	34	62	26	6	8	106	80	110	20	14	110	12	32	22	22	22	54	44	120	54	96	32	22	16	52	14	28	26	32	6	102	20	36	54	44	Hematopoietic cell lineage
ko00791	2020	2222	2392	1896	1638	1116	4998	7494	2420	3332	19286	1916	1812	2268	1372	2928	1890	2524	1766	8226	7128	7792	5490	10884	1578	4344	2228	4196	1866	3210	8734	6070	11672	5044	10366	7092	Atrazine degradation
ko05120	20632	33946	32606	30190	29972	21688	35704	55800	32162	24048	88878	33194	25126	28018	23076	32490	30252	32216	23630	60094	50078	52040	78926	78856	22702	44838	26794	41956	29156	39178	43984	51366	56014	42162	68260	44710	Epithelial cell signaling in Helicobacter pylori infection
ko00120	2890	4162	2734	3660	6554	4326	1616	7716	2286	2336	5800	2056	5642	4786	4436	3928	5722	4720	2176	3122	2522	2422	5982	5188	1876	6046	2458	3450	5376	5588	2250	2298	4088	3424	6284	5112	Primary bile acid biosynthesis
ko00121	2880	4128	2718	3638	6522	4320	1602	7714	2276	2330	5794	2036	5632	4766	4422	3910	5706	4710	2164	3116	2516	2414	5974	5176	1858	6008	2444	3430	5362	5562	2234	2290	4072	3418	6278	5104	Secondary bile acid biosynthesis
ko00312	796	550	454	726	984	858	758	1952	746	694	3612	792	738	454	388	496	486	362	362	1366	1396	668	2890	2618	338	680	302	544	476	406	1254	1380	1408	1304	1344	1442	beta-Lactam resistance
ko05146	568	394	452	576	1046	846	210	82	192	192	46	432	470	206	184	268	414	232	150	90	50	114	48	76	188	326	182	160	342	270	174	56	48	58	160	52	Amoebiasis
ko05340	7524	9784	9214	8816	8790	5768	6602	11668	6934	6210	8468	8670	7314	8826	6944	9434	8542	8466	5062	9926	5804	8230	7356	7286	5882	12988	7726	10802	8238	10200	5438	7522	7570	5390	9866	8576	Primary immunodeficiency
ko04970	6	4	0	0	4	0	2	6	0	0	4	4	0	0	2	4	6	2	2	2	0	2	2	4	4	0	2	4	10	0	0	0	2	2	0	0	Salivary secretion
ko04971	6	4	0	0	4	0	2	6	0	0	4	4	0	0	2	4	6	2	2	2	0	2	2	4	4	0	2	4	10	0	0	0	2	2	0	0	Gastric acid secretion
ko04960	6	4	0	0	4	0	2	6	0	0	4	4	0	0	2	4	6	2	2	2	0	2	2	4	4	0	2	4	10	0	0	0	2	2	0	0	Aldosterone-regulated sodium reabsorption
L3_212	64252	87792	73630	77524	92724	63986	71290	128306	69030	69618	183162	77384	61574	78310	61156	83276	81632	75000	52314	125390	104088	89442	172814	171286	53726	116004	68064	98876	73284	93648	94240	99628	129258	97788	147762	112340	Other transporters
ko00660	43618	57346	51944	48420	61986	41964	69736	131534	66972	53956	206832	67520	40698	54248	40978	58592	54984	49354	47438	130596	117046	99662	204350	189800	34924	79142	46068	67132	49566	61504	91716	108152	124698	105030	157100	106488	C5-Branched dibasic acid metabolism
ko04940	35046	45992	41104	41792	52578	35832	35916	53570	32864	29966	58922	39284	31748	38818	29080	43250	39740	36906	24874	52506	39052	41444	63042	60352	29520	57628	34968	51624	36928	46340	35622	43536	47366	36764	58832	41590	Type I diabetes mellitus
ko00901	6	2	0	4	8	6	4	6	2	2	0	6	2	2	0	6	6	2	2	2	2	0	2	6	6	16	6	6	4	10	2	4	4	2	6	6	Indole alkaloid biosynthesis
ko05200	22508	31996	30534	27590	32956	24604	31008	51618	29202	22664	59296	30864	22606	27706	21170	29378	30230	27576	20600	46024	37590	31398	60330	59048	21154	40154	24168	38022	28246	34046	36124	41322	39750	32836	46464	32634	Pathways in cancer
ko05211	2520	1486	1898	1558	2688	2654	4884	15944	5680	3886	20522	3934	1616	1732	1404	1968	2178	1516	2948	10458	9790	5192	21236	20320	756	1512	778	1622	2200	2050	8954	9804	11276	10472	11984	7946	Renal cell carcinoma
ko01055	16028	33952	30608	29412	25214	16842	32938	44518	38714	20398	49012	34168	17920	27264	16950	26774	23218	25890	21160	51100	32712	34190	46384	42494	18024	41238	20242	39124	21658	30412	25532	44212	40218	29094	49180	34388	Biosynthesis of vancomycin group antibiotics
ko04011	1792	2338	2436	2326	3088	1996	2064	4324	2006	2170	6958	1518	1904	1678	1558	2344	1896	2012	1604	4006	4118	2472	7294	7066	1776	3040	2142	2942	1918	2520	4372	3594	4320	3602	4870	3268	MAPK signaling pathway - yeast
ko04113	102	182	154	186	202	108	222	154	194	118	182	210	84	112	80	168	150	158	102	308	168	256	120	144	86	196	98	194	116	150	112	190	142	106	226	118	Meiosis - yeast
ko00253	18992	24008	23878	23392	22578	19070	8508	9210	7896	13464	7022	11404	21016	24754	20704	26556	30316	25498	6988	9262	5632	7914	5154	8022	14700	37918	21766	26710	27932	31732	8998	6272	7770	7370	12512	12720	Tetracycline biosynthesis
ko03420	199656	292782	272546	271004	323960	223684	272306	450758	260354	210802	550774	278734	199684	244486	193220	277632	269362	262120	190522	424206	318874	338418	532868	503852	193696	390884	231262	362070	247360	329742	285914	353362	363476	296276	459048	321328	Nucleotide excision repair
ko03450	88	138	104	126	232	174	116	170	112	148	194	150	24	86	70	136	194	142	74	188	118	130	116	180	102	214	110	174	128	184	136	172	210	148	162	218	Non-homologous end-joining
ko03030	174628	255492	229204	238896	277074	189726	244396	447758	234714	188700	581122	239064	181860	216306	175656	243306	231154	221846	171374	403710	329340	318214	594100	535124	164424	336148	199314	299500	215012	277290	289932	338590	359448	310462	469692	312102	DNA replication
ko02000	742350	888666	769358	788040	1008446	707304	826186	1668464	806880	767038	2368570	858330	629416	828722	640638	878156	852690	762750	608010	1511566	1298820	1153564	2370736	2228798	558470	1231982	733882	1084170	769844	961414	1097212	1253334	1510784	1234982	1954342	1394156	Transporters
L3_226	42630	46146	40052	51396	70906	43948	65672	125560	66670	43552	166426	58382	45358	31432	28904	40662	34452	43334	40592	112048	101836	90342	170756	151700	27276	50340	25796	50486	36920	51010	90624	101368	98490	86836	116706	67816	Pores ion channels
ko02010	379980	424036	385518	368890	503390	362016	427388	882376	413608	396812	1328400	412780	313392	410590	317420	436906	434492	374402	305272	807036	712974	579604	1361060	1268320	272512	601684	360140	517524	389544	473334	622118	671610	821572	691928	1038032	738368	ABC transporters
ko00196	12	36	32	36	26	20	44	48	66	20	26	106	14	20	20	22	18	28	20	72	14	22	8	30	28	38	22	28	22	26	24	30	28	26	24	28	Photosynthesis - antenna proteins
ko00194	66236	101432	85232	87428	92450	61864	92058	148654	86842	71690	180838	100212	66612	87726	67848	94368	87912	89914	63774	146488	109786	112910	179746	169180	60390	134826	78672	115260	82764	108002	94968	118458	132102	102130	156952	120664	Photosynthesis proteins
ko00195	66056	101344	85138	87332	92204	61774	91478	146264	86078	71320	177850	99916	66246	87312	67300	94050	87102	89340	63422	144750	107740	111812	175474	165404	60286	134150	78394	115050	81972	107336	93214	116866	130322	100516	154878	119602	Photosynthesis
ko03012	226328	334900	307494	305810	323956	223394	287156	417568	268270	219180	458860	307638	224758	269930	207902	311004	284878	291832	196246	419352	309078	338030	449378	432252	220172	430444	259474	407576	267582	359916	275182	347778	356180	272408	417578	314074	Translation factors
ko02040	13682	40810	29474	28654	19182	11904	15318	21198	15664	10046	7260	22124	28286	48304	40544	36572	64936	51320	11480	16636	13632	28900	6224	6182	20388	59770	27710	28546	66470	58086	10246	16562	9768	10008	32620	7504	Flagellar assembly
ko03020	242898	347916	313880	315652	353642	249672	267848	372934	243790	219306	408236	295230	239998	291758	221636	323104	312040	294070	183538	383204	282884	297380	409546	400404	220430	446782	263648	403342	288292	363258	260428	314592	322064	250964	390130	302358	RNA polymerase
ko05111	8962	15042	13342	13838	13048	8666	19338	39918	20654	11648	38012	19462	9902	12552	9486	13196	11914	14618	12196	34860	30144	32812	46224	41184	8610	16856	9674	16538	11880	17698	22442	29638	28590	24542	33860	21518	Vibrio cholerae pathogenic cycle
ko04040	3122	2930	3948	2716	5088	2620	3524	11318	4598	4768	16034	2710	2638	2206	2000	2536	2808	2624	2854	8008	9064	6554	19560	16002	2354	3688	2734	4684	2726	3484	7970	7502	8770	9162	14226	7414	Ion channels
ko03070	146844	223426	206150	196078	216386	155404	188556	287932	178372	144764	335512	205304	146830	183362	140502	203234	193726	194678	131334	284980	223032	224984	343416	329170	141958	273080	161520	261098	178544	242036	195966	241488	237406	195420	300472	207714	Bacterial secretion system
ko02022	77458	85992	74668	76706	86100	57434	73468	126752	70022	63712	168880	81970	60422	79900	64758	84982	87126	75132	51244	122332	105978	98446	174496	164618	51750	110940	63180	94584	82328	92028	85470	101774	115188	96954	150924	101452	Two-component system
ko02060	31468	37420	37130	33176	47460	32254	44322	110154	41174	34572	81486	29150	21700	38238	24038	37338	37858	34322	24794	70506	52498	66898	81860	77276	23268	59412	33762	50730	33376	42548	47116	52192	64646	50708	72866	66778	Phosphotransferase system (PTS)
ko03010	392906	592424	555302	532826	551976	385322	483676	710244	448700	372996	747166	528652	392226	485150	357236	540194	494572	493906	324522	707874	521444	559560	757306	732656	377858	741896	446570	703400	464832	608892	452874	581302	600630	465290	732342	539160	Ribosome
ko03011	392906	592424	555302	532826	551976	385322	483676	710244	448700	372996	747166	528652	392226	485150	357236	540194	494572	493906	324522	707874	521444	559560	757306	732656	377858	741896	446570	703400	464832	608892	452874	581302	600630	465290	732342	539160	Ribosome
ko04121	192	168	162	160	100	56	120	124	98	110	296	104	110	122	112	208	82	186	48	164	144	80	178	220	148	176	80	180	126	254	114	136	118	74	146	128	Ubiquitin system
ko04150	0	2	0	2	8	0	0	0	4	2	4	0	0	0	0	4	0	0	0	0	6	0	6	0	4	4	0	2	4	0	0	2	0	0	2	2	mTOR signaling pathway
ko03060	116234	190432	180166	172116	181462	126294	185750	292650	178816	125006	327012	190236	132032	149270	119730	171506	163470	172104	124234	284292	217584	236074	327912	309032	121892	238662	139642	226524	156046	211550	186380	241904	232804	187728	284840	188768	Protein export
ko03022	74	108	86	124	96	60	46	48	40	72	60	62	46	96	58	104	80	78	58	78	38	86	52	100	80	108	162	138	96	106	50	58	70	76	90	214	Basal transcription factors
ko05162	2	0	0	2	2	0	0	0	0	4	0	0	0	0	0	0	0	0	4	0	0	0	0	0	2	2	0	0	2	0	0	0	2	0	2	4	Measles
ko05160	2	0	0	2	2	0	0	0	0	4	0	0	0	0	0	0	0	0	4	0	0	0	0	0	2	2	0	0	2	0	0	0	2	0	2	4	Hepatitis C
ko03008	2984	6152	5804	5778	6428	4268	9540	18552	10318	5292	27644	9400	4108	4620	3812	5324	5056	6392	6198	17424	15130	16820	27032	23506	3916	7702	4204	8030	4936	7836	10268	15728	15184	13410	21722	11994	Ribosome biogenesis in eukaryotes
ko03015	6	12	8	6	6	16	24	6	10	44	58	22	2	6	6	8	6	14	8	38	36	10	30	104	4	12	14	26	8	26	60	44	32	42	42	20	mRNA surveillance pathway
ko03050	20	26	34	36	38	24	878	2398	838	198	8780	746	18	18	12	28	28	26	868	3484	3540	3252	9186	7594	26	56	36	390	34	46	1466	3048	3862	3522	7810	3188	Proteasome
ko03051	19996	30502	28670	26082	30300	21972	28758	43042	26036	19330	65892	29092	21012	25978	19770	27426	28076	26088	20388	45728	38408	35954	66668	61650	20420	38696	23422	37476	26096	32044	31566	40910	39914	32654	57808	34188	Proteasome
ko04812	86566	124094	114506	106446	121182	88900	85576	121106	78378	73332	137758	95262	81070	101748	77872	114686	114232	101662	60130	121040	88206	100244	134750	129494	80676	154482	94624	145066	101702	127162	79660	97796	100258	81506	135008	103738	Cytoskeleton proteins
L3_253	43826	66104	59502	58948	63174	44958	55028	75262	50922	41756	78138	60838	43106	53356	40326	61104	56700	57264	36774	76270	53726	61402	72134	72016	41776	81644	48472	76460	52860	70434	49556	64362	60634	47720	73320	55958	Cell motility and secretion
ko00785	3148	3308	2524	3618	5706	3618	2390	4352	2578	2226	9230	2220	3402	1862	2130	2608	2258	2646	1836	4262	3696	3514	8810	7104	1726	2702	1786	2982	2366	3488	3862	3566	3864	4102	7960	3388	Lipoic acid metabolism
ko05014	1372	1324	1058	1200	1212	1056	472	220	378	540	638	826	742	766	710	1362	888	954	338	324	200	246	122	174	576	874	364	516	840	1212	528	278	140	172	470	244	Amyotrophic lateral sclerosis (ALS)
ko04621	20214	30524	28652	26220	30464	22108	26094	35644	23504	18778	38718	26920	21220	25960	19824	27430	28098	26062	17648	35528	27764	26380	39070	38748	20396	38628	23450	36386	26090	32000	27144	31498	28438	22322	34450	25034	NOD-like receptor signaling pathway
ko04612	19972	30456	28612	26016	30232	21928	26092	35636	23494	18752	38718	26864	20984	25952	19754	27382	28020	26036	17636	35518	27764	26128	39038	38646	20380	38614	23370	36372	26034	31978	27130	31492	28426	22310	34438	24636	Antigen processing and presentation
ko04914	19972	30456	28612	26016	30232	21928	26092	35636	23494	18752	38718	26864	20984	25952	19754	27382	28020	26036	17636	35518	27764	26128	39038	38646	20380	38614	23370	36372	26034	31978	27130	31492	28426	22310	34438	24636	Progesterone-mediated oocyte maturation
ko05215	20068	30490	28682	26072	30298	21982	26110	35638	23512	18770	38726	26942	21046	25976	19782	27420	28048	26066	17656	35520	27766	26128	39042	38646	20424	38646	23406	36418	26062	32008	27160	31494	28426	22314	34462	24636	Prostate cancer
ko04310	2	4	0	0	2	0	2	4	8	8	20	4	0	2	0	0	4	0	0	6	8	6	28	24	0	6	2	6	0	0	6	6	2	18	14	10	Wnt signaling pathway
ko04330	2	4	0	0	2	0	2	4	8	8	20	4	0	2	0	0	4	0	0	6	8	6	28	24	0	6	2	6	0	0	6	6	2	18	14	10	Notch signaling pathway
ko05220	2	4	0	0	2	0	2	4	8	8	20	4	0	2	0	0	4	0	0	6	8	6	28	24	0	6	2	6	0	0	6	6	2	18	14	10	Chronic myeloid leukemia
ko05020	132	24	40	28	32	26	6	24	24	26	8	12	16	42	30	58	32	4	4	26	32	6	12	10	24	42	16	18	20	22	16	18	16	16	22	14	Prion diseases
ko04030	0	0	2	4	0	0	0	0	0	0	0	0	0	0	2	2	4	2	2	4	2	0	0	2	2	2	0	0	8	4	0	2	0	2	2	0	G protein-coupled receptors
ko04370	4	2	4	2	2	0	2	0	0	0	0	0	0	2	0	2	0	0	2	6	6	6	0	0	0	2	2	2	0	0	0	2	0	0	0	0	VEGF signaling pathway
ko04020	4	6	8	4	8	6	16	14	6	12	36	14	4	4	0	4	6	12	8	22	20	12	6	18	8	4	0	20	12	8	16	26	18	4	14	10	Calcium signaling pathway
ko04110	2	4	0	8	2	6	6	8	8	12	10	4	0	2	0	12	6	10	4	4	2	2	2	6	6	4	4	2	10	6	2	4	8	4	6	8	Cell cycle
ko00943	0	0	0	0	0	0	0	0	2	0	2	2	0	0	0	0	2	0	0	0	0	0	2	0	0	2	0	0	2	0	0	0	2	0	0	0	Isoflavonoid biosynthesis
ko01056	2	12	10	14	16	14	4	14	2	2	8	2	6	8	4	18	6	8	2	14	8	0	10	6	4	4	8	8	6	10	6	10	8	8	2	6	Biosynthesis of type II polyketide backbone
ko01057	0	0	10	4	10	12	10	6	6	10	14	2	0	8	4	4	6	2	14	8	8	4	22	44	6	8	4	6	8	12	18	22	14	14	14	10	Biosynthesis of type II polyketide products
ko04145	0	20	28	18	8	2	52	60	70	6	6	84	4	20	12	16	4	14	20	36	22	40	8	10	0	24	2	22	10	26	2	36	12	6	20	14	Phagosome
ko04810	0	2	0	0	0	0	0	0	0	0	0	0	0	2	0	2	0	0	0	0	2	0	0	0	0	0	0	2	0	2	0	0	0	0	0	0	Regulation of actin cytoskeleton
ko04510	12	12	8	10	16	12	22	8	14	4	12	10	0	8	0	8	10	2	8	12	6	58	16	8	0	8	6	10	12	16	10	8	14	4	18	8	Focal adhesion
ko04520	0	2	0	0	0	0	0	0	0	0	0	0	0	2	0	2	0	0	0	0	0	0	0	0	0	0	0	2	0	2	0	0	0	0	0	0	Adherens junction
ko04530	0	2	0	0	0	0	0	0	0	0	0	0	0	2	0	2	0	0	0	0	0	0	0	0	0	0	0	2	0	2	0	0	0	0	0	0	Tight junction
ko04670	0	2	0	0	0	0	0	0	0	0	0	0	0	2	0	2	0	0	0	0	0	0	0	0	0	0	0	2	0	2	0	0	0	0	0	0	Leukocyte transendothelial migration
ko04745	0	2	0	0	0	0	0	0	0	0	0	0	0	2	0	2	0	0	0	0	0	0	0	0	0	0	0	2	0	2	0	0	0	0	0	0	Phototransduction - fly
ko05412	0	2	0	0	0	0	0	0	0	0	0	0	0	2	0	2	0	0	0	0	0	0	0	0	0	0	0	2	0	2	0	0	0	0	0	0	Arrhythmogenic right ventricular cardiomyopathy (ARVC)
ko05414	0	2	0	0	0	0	0	0	0	0	0	0	0	2	0	2	0	0	0	0	0	0	0	0	0	0	0	2	0	2	0	0	0	0	0	0	Dilated cardiomyopathy (DCM)
ko05416	10	50	20	16	32	22	28	32	12	18	36	56	6	20	12	28	28	24	14	36	22	18	28	58	18	18	16	22	12	20	34	18	38	36	18	42	Viral myocarditis
ko05110	178	42	50	38	48	24	74	66	78	30	14	108	10	52	22	40	16	34	32	52	64	52	24	26	26	54	30	52	32	50	14	54	32	14	42	38	Vibrio cholerae infection
ko05130	2	6	0	0	10	4	4	4	0	0	0	6	2	10	8	4	6	6	0	2	0	0	2	8	4	2	0	16	12	4	4	0	0	0	2	0	Pathogenic Escherichia coli infection
ko05131	28	18	6	12	14	14	2	12	10	4	18	10	8	8	2	16	8	6	6	8	2	8	12	14	8	22	10	14	10	14	8	8	16	10	24	16	Shigellosis
ko05100	1944	122	242	260	70	54	54	52	52	248	56	38	20	500	216	760	28	48	30	44	376	16	48	34	40	104	48	72	32	58	28	34	32	38	52	40	Bacterial invasion of epithelial cells
ko00199	0	2	2	2	2	0	4	0	4	4	4	0	4	0	0	6	6	0	2	6	2	0	10	0	6	4	0	8	0	2	0	6	6	2	4	2	Cytochrome P450
ko04962	0	0	0	0	0	0	0	0	0	0	2	0	0	0	0	0	2	0	0	0	0	0	2	0	0	0	0	0	2	2	2	2	2	0	0	2	Vasopressin-regulated water reabsorption
L3_289	4594	4824	4154	5008	7892	5090	7022	20396	7838	5392	47168	5980	5208	4462	4702	5092	6092	5384	5482	15882	19566	13850	32624	34508	3022	7440	4368	6194	6006	6578	15992	15120	24454	16736	26972	15176	Cell division
L3_290	4852	3348	2864	3102	4006	3202	1110	1386	996	2128	2716	1850	2088	3566	2442	4114	2678	2762	1306	1642	1628	1278	1432	1820	2346	4842	3656	4180	2702	3776	1208	1126	1910	1154	2460	2588	Electron transfer carriers
ko04512	12	10	8	10	16	12	22	8	14	4	12	10	0	6	0	6	10	2	8	12	4	58	16	8	0	8	6	8	12	14	10	8	14	4	18	8	ECM-receptor interaction
ko05222	14	50	24	16	34	22	30	34	20	18	36	62	6	20	12	28	28	24	16	42	28	72	28	58	18	22	18	22	12	18	34	20	46	36	28	42	Small cell lung cancer
ko03041	24	38	48	34	44	14	178	482	152	106	1224	132	12	40	8	30	46	36	96	432	324	274	560	720	24	48	46	98	44	84	270	300	722	440	716	318	Spliceosome
ko04114	0	0	0	0	0	0	0	0	0	0	0	0	0	0	0	0	0	0	0	0	2	0	0	0	0	0	0	0	0	0	0	0	0	0	0	0	Oocyte meiosis
ko04270	0	0	0	0	0	0	0	0	0	0	0	0	0	0	0	0	0	0	0	0	2	0	0	0	0	0	0	0	0	0	0	0	0	0	0	0	Vascular smooth muscle contraction
ko04720	0	0	0	0	0	0	0	0	0	0	0	0	0	0	0	0	0	0	0	0	2	0	0	0	0	0	0	0	0	0	0	0	0	0	0	0	Long-term potentiation
L3_297	1008	1520	1006	1370	1310	874	312	368	340	510	116	696	676	1270	708	1476	868	804	398	360	148	354	178	212	812	1700	1282	1082	820	974	312	200	296	196	810	640	Germination
ko00603	26864	42156	32140	40376	52322	35232	36716	43786	33798	22470	48392	40644	37596	25444	25716	36908	23576	34786	23800	47240	30560	47672	29376	30040	27654	46226	33650	54184	26322	42092	26040	36996	35428	23644	45174	32090	Glycosphingolipid biosynthesis - globo series
ko00062	0	0	0	0	0	0	0	0	0	0	0	0	0	0	0	0	0	0	0	2	0	0	0	0	0	0	0	0	0	0	0	0	0	0	0	0	Fatty acid elongation in mitochondria
L3_300	4444	4776	4794	5158	5268	3662	6554	9536	6202	3682	10200	6272	3692	3376	2950	4954	3454	5104	4130	9316	7716	7616	10600	9420	3338	4682	3082	5690	3762	6262	6370	8682	6952	5948	8710	5090	Glycan biosynthesis and metabolism
ko04115	10	48	20	18	32	24	28	34	12	18	36	56	6	18	12	26	30	24	14	36	22	18	28	58	18	18	16	20	12	20	34	18	38	36	18	44	p53 signaling pathway
ko05210	10	48	20	16	32	22	28	32	12	18	36	56	6	18	12	26	28	24	14	36	22	18	28	58	18	18	16	20	12	18	34	18	38	36	18	42	Colorectal cancer
ko00909	4	2	0	6	14	14	4	16	6	4	8	54	2	2	6	4	10	8	196	8	4	4	10	10	0	8	2	10	14	8	0	10	4	6	8	0	Sesquiterpenoid biosynthesis
ko00522	14	34	38	28	30	40	22	4	0	14	2	26	20	22	12	20	20	18	10	10	2	4	4	8	16	20	16	38	24	28	6	18	4	4	12	18	Biosynthesis of 12-, 14- and 16-membered macrolides
ko05322	4	4	10	4	0	0	40	2	26	12	4	8	4	8	2	6	6	0	8	8	4	8	2	8	0	0	2	4	0	8	10	2	10	12	72	14	Systemic lupus erythematosus
ko05140	4	2	4	0	2	0	2	0	0	0	0	0	0	2	0	2	0	0	0	4	6	6	0	0	0	2	2	2	0	0	0	2	0	0	0	0	Leishmaniasis
ko00604	13536	21010	18358	22300	37102	24276	13434	8024	10672	10876	8786	15070	22962	10256	13336	18494	13326	19208	10842	11674	5206	7820	3554	2330	17400	20466	14402	29806	16184	23140	12408	9342	7888	4292	10608	6012	Glycosphingolipid biosynthesis - ganglio series
ko00902	0	0	0	0	0	0	0	2	0	0	0	0	0	0	0	0	0	0	0	0	0	0	0	0	0	0	0	0	0	0	0	2	0	0	0	0	Monoterpenoid biosynthesis
ko00331	0	0	0	2	0	0	2	0	0	0	0	2	0	2	0	0	0	0	0	0	0	0	0	0	0	0	0	0	0	2	0	0	0	0	0	0	Clavulanic acid biosynthesis
ko03040	22	38	48	34	44	14	178	482	152	106	1222	132	12	40	8	30	46	36	96	432	322	274	560	720	24	48	46	98	44	84	270	300	722	440	716	318	Spliceosome
ko00532	0	0	0	2	4	0	0	0	0	0	0	0	0	0	0	0	2	0	0	0	0	0	0	0	0	0	0	0	0	0	0	0	0	0	0	0	Glycosaminoglycan biosynthesis - chondroitin sulfate
	20356362	29054452	26358450	26427782	30002508	20859356	27481226	46037800	26560876	21128098	57686570	28377048	20551144	24537404	19297842	27331854	26056978	25649102	18984354	44101596	35169960	35293044	57439324	53718428	18712134	37466662	22175090	34725746	24317998	31655954	30377686	36969764	38805212	31827336	48693428	33863746

## Sheet: KEGG L3 prop
level3	HPLC wk8 1	HPLC wk8 2	HPLC wk8 3	HPLC wk8 4	HPLC wk8 5	HPLC wk8 6	MPMC wk8 A	MPMC wk8 B	MPMC wk8 C	MPMC wk8 D	MPMC wk8 E	MPMC wk8 F	HPLC wk12 1	HPLC wk12 2	HPLC wk12 3	HPLC wk12 4	HPLC wk12 5	HPLC wk12 6	MPMC wk12 A	MPMC wk12 B	MPMC wk12 C	MPMC wk12 D	MPMC wk12 E	MPMC wk12 F	HPLC wk16 1	HPLC wk16 2	HPLC wk16 3	HPLC wk16 4	HPLC wk16 5	HPLC wk16 6	MPMC wk16 A	MPMC wk16 B	MPMC wk16 C	MPMC wk16 D	MPMC wk16 E	MPMC wk16 F	annotation	HPLC wk8 mean	MPMC wk8 mean	HPLC wk12 mean	MPMC wk12 mean	HPLC wk16 mean	MPMC wk16 mean		HPLC mean	MPMC mean	FC- RAW	FC	overall mean
ko00010	0.0138443	0.0132288	0.0133588	0.0133748	0.0138491	0.0140858	0.0113193	0.0116478	0.01172	0.0128899	0.0106627	0.0117346	0.0133648	0.0134906	0.013271	0.0135378	0.0138166	0.0128822	0.0116596	0.0108278	0.0110899	0.010748	0.0107061	0.0110826	0.0130014	0.0133499	0.0130786	0.0129541	0.0136213	0.0129704	0.0116268	0.0109571	0.0112606	0.0113336	0.010941	0.0119461	Glycolysis / Gluconeogenesis	0.0136236	0.0116624	0.0133938	0.011019	0.0131626	0.0113442		0.0133934	0.0113419	0.846827	-1.18088	0.0123676
ko00071	0.00290248	0.00223594	0.00232313	0.00234291	0.00263711	0.00264821	0.0018914	0.00203216	0.00197915	0.00216233	0.00228008	0.00205934	0.00246595	0.00235567	0.00241633	0.00242113	0.00261527	0.00230815	0.0020716	0.00195313	0.00209923	0.00198849	0.00232482	0.00231574	0.0023418	0.00237128	0.0022555	0.00219272	0.00250169	0.00229777	0.00196875	0.00200937	0.00217311	0.00220854	0.00244095	0.00233158	Fatty acid metabolism	0.00251496	0.00206741	0.00243042	0.0021255	0.00232679	0.00218872		0.00242406	0.00212721	0.877541	-1.13955	0.00227563
ko00350	0.00283047	0.0023807	0.00252116	0.00242245	0.00273844	0.00276557	0.00283837	0.00346359	0.00305841	0.00281909	0.00355514	0.00260182	0.00257854	0.00250736	0.00260257	0.00265573	0.0029219	0.00255089	0.00276628	0.00305894	0.00345915	0.00311676	0.0037529	0.0036239	0.00258645	0.00254173	0.00259138	0.0026237	0.00279447	0.00255946	0.00321683	0.00319218	0.00332857	0.0035313	0.0034044	0.00322622	Tyrosine metabolism	0.0026098	0.00305607	0.00263617	0.00329632	0.0026162	0.00331659		0.00262072	0.00322299	1.22981	1.22981	0.00292186
ko00830	0.000127135	9.21029e-05	0.000115712	0.000128123	0.000106324	0.000109975	0.000152395	0.000364136	0.000291331	0.000211188	0.000298267	0.000103393	0.000141209	0.000117209	0.000156287	0.00010464	0.0001509	0.000128504	0.000165821	0.000212872	0.000339949	0.000239821	0.000396906	0.000352207	9.29878e-05	0.000116637	0.000110214	9.25538e-05	0.000154782	0.000125853	0.000313322	0.000244362	0.000240535	0.000378291	0.000241429	0.000200155	Retinol metabolism	0.000113229	0.000236785	0.000133125	0.000284596	0.000115505	0.000269682		0.000120619	0.000263688	2.18612	2.18612	0.000192154
ko00625	0.0020259	0.0012056	0.0013346	0.00127601	0.00180225	0.00179718	0.00103263	0.0014482	0.00114379	0.00142815	0.00161746	0.000984387	0.00149899	0.00146218	0.00155406	0.00155247	0.00187635	0.00129587	0.00113062	0.00111429	0.00141541	0.00107438	0.00151548	0.00154833	0.00132631	0.00148164	0.00150637	0.00124663	0.00171239	0.00131963	0.00143882	0.00115294	0.0014697	0.00152862	0.00144968	0.00154702	Chloroalkane and chloroalkene degradation	0.00157359	0.00127577	0.00153999	0.00129975	0.00143216	0.00143113		0.00151525	0.00133555	0.881409	-1.13455	0.0014254
ko00626	0.00176407	0.00101644	0.00113588	0.0011304	0.00157414	0.001571	0.000805059	0.00104058	0.000852683	0.00107326	0.00104763	0.000785494	0.00130922	0.00117217	0.0012705	0.00130405	0.00159573	0.00108051	0.000813617	0.00078165	0.000903441	0.000753973	0.00102766	0.00103074	0.00115059	0.00119167	0.0012487	0.0010678	0.00145982	0.00110134	0.000965972	0.000791728	0.000986311	0.00106462	0.00104063	0.00110366	Naphthalene degradation	0.00136532	0.000934117	0.0012887	0.000885181	0.00120332	0.000992154		0.00128578	0.000937151	0.728858	-1.37201	0.00111146
ko00980	0.000146392	9.58201e-05	0.000119279	0.000132134	0.000112257	0.000114577	0.000157489	0.000365699	0.000293364	0.000216205	0.00030059	0.000108609	0.000143739	0.000121447	0.000160536	0.000110128	0.000154277	0.000132558	0.000169297	0.000216273	0.000344783	0.000241294	0.00039809	0.000355074	9.83319e-05	0.000120107	0.000113731	9.62398e-05	0.000158483	0.000130023	0.00031905	0.000248149	0.000243679	0.000381056	0.000245249	0.000202695	Metabolism of xenobiotics by cytochrome P450	0.000120076	0.000240326	0.000137114	0.000287468	0.000119486	0.000273313		0.000125559	0.000267036	2.12678	2.12678	0.000196297
ko00982	0.000147865	9.7954e-05	0.000122693	0.000135161	0.00011499	0.000117357	0.000166586	0.000367177	0.000298484	0.000221222	0.000301214	0.000113824	0.000144907	0.000123403	0.000162298	0.000112689	0.000156273	0.000135833	0.000172352	0.000219629	0.000346659	0.000243391	0.000398821	0.000357382	9.9187e-05	0.00012379	0.000115174	9.96955e-05	0.000160046	0.000133245	0.000321157	0.000251611	0.000246256	0.000383632	0.000246481	0.000208069	Drug metabolism - cytochrome P450	0.00012267	0.000244751	0.000139234	0.000289706	0.000121856	0.000276201		0.00012792	0.000270219	2.11241	2.11241	0.00019907
ko00561	0.00336327	0.00271786	0.00268582	0.00268914	0.00256465	0.00270075	0.00264886	0.00342423	0.00291286	0.00285894	0.00321704	0.00241695	0.00297005	0.00302436	0.00315445	0.00288916	0.00287247	0.00275955	0.00242579	0.00286479	0.00338749	0.00294517	0.00353173	0.00343368	0.00258805	0.00305664	0.00332337	0.00276821	0.00276996	0.0027488	0.00331131	0.0029219	0.00310453	0.00342592	0.0030805	0.00310072	Glycerolipid metabolism	0.00278692	0.00291315	0.00294501	0.00309811	0.00287584	0.00315748		0.00286925	0.00305625	1.06517	1.06517	0.00296275
ko00930	6.78903e-05	1.12203e-05	1.49478e-05	1.3395e-05	1.77319e-05	1.66832e-05	9.97044e-06	4.17049e-06	8.28286e-06	1.76069e-05	7.24605e-06	1.17701e-05	8.75864e-06	1.81763e-05	1.51312e-05	2.43672e-05	1.41229e-05	7.40767e-06	1.03243e-05	6.80247e-06	1.00085e-05	3.68345e-06	4.03904e-06	5.10067e-06	1.2719e-05	1.0516e-05	1.11837e-05	8.06318e-06	1.04449e-05	7.96059e-06	8.62475e-06	4.38196e-06	6.54551e-06	6.09539e-06	6.161e-06	8.68185e-06	Caprolactam degradation	2.36447e-05	9.84113e-06	1.46607e-05	6.65974e-06	1.01479e-05	6.74841e-06		1.61511e-05	7.74976e-06	0.479829	-2.08408	1.19504e-05
ko00260	0.00882181	0.00869361	0.00856006	0.00870417	0.00893139	0.00875435	0.00946311	0.00858295	0.00898412	0.00858307	0.00986503	0.00929286	0.00862901	0.00841238	0.00857588	0.00845256	0.0084831	0.00851882	0.00911888	0.00921867	0.00914422	0.00921558	0.00921163	0.00920984	0.00857636	0.00808062	0.00812651	0.00832092	0.00844576	0.00855637	0.0091317	0.00907287	0.00901363	0.00916803	0.0094377	0.00881296	Glycine, serine and threonine metabolism	0.00874423	0.00912852	0.00851196	0.00918647	0.00835109	0.00910615		0.00853576	0.00914038	1.07083	1.07083	0.00883807
ko00270	0.00969152	0.0100913	0.00995795	0.0102342	0.0102514	0.010272	0.0116873	0.0120659	0.0116525	0.0110905	0.0135396	0.0114111	0.00995604	0.0105962	0.0105864	0.0101872	0.0106012	0.0103318	0.0116361	0.0121505	0.0125429	0.0118662	0.0126893	0.0127879	0.0102257	0.0102377	0.0102055	0.010179	0.0104255	0.0102698	0.0121685	0.0122095	0.0127522	0.0124147	0.0124307	0.0122627	Cysteine and methionine metabolism	0.0100831	0.0119078	0.0103765	0.0122788	0.0102572	0.012373		0.0102389	0.0121866	1.19022	1.19022	0.0112127
ko00300	0.00723636	0.00766506	0.00757981	0.00753813	0.00722413	0.00726207	0.00831397	0.00835757	0.00842028	0.00764461	0.00827201	0.00859512	0.00731035	0.00774793	0.00768272	0.00751541	0.0073753	0.00743558	0.00820117	0.00832836	0.00811192	0.0086978	0.00793756	0.00792905	0.0076048	0.00739607	0.00746279	0.00766451	0.00729567	0.00748719	0.0077395	0.00825842	0.00806134	0.00801129	0.0082039	0.00795281	Lysine biosynthesis	0.00741759	0.00826726	0.00751121	0.00820098	0.00748517	0.00803788		0.00747133	0.0081687	1.09334	1.09334	0.00782001
ko00650	0.00782881	0.00704828	0.00698865	0.00726334	0.00724339	0.00707213	0.00685493	0.00735817	0.00712055	0.00818682	0.00739666	0.00699114	0.00702131	0.0072297	0.00694575	0.00743089	0.00688069	0.00678441	0.00714567	0.00719171	0.00734786	0.00685586	0.0079494	0.00791144	0.00732562	0.00702011	0.00700967	0.00708898	0.0068856	0.00675911	0.00733901	0.00705144	0.00752414	0.00789623	0.00733327	0.00796327	Butanoate metabolism	0.00724077	0.00731805	0.00704879	0.00740032	0.00701485	0.00751789		0.00710147	0.00741209	1.04374	1.04374	0.00725678
ko00040	0.00502447	0.00608038	0.0055784	0.00569734	0.00509704	0.00485346	0.00615613	0.00556934	0.00645626	0.00616998	0.00519878	0.0065799	0.0056393	0.00565031	0.005919	0.00527897	0.0053502	0.00610899	0.00575358	0.00615837	0.00598613	0.0063689	0.00540295	0.00518582	0.00504689	0.00606593	0.00545702	0.00552184	0.0054465	0.00590391	0.0057296	0.00636585	0.00550993	0.005676	0.00559948	0.00578312	Pentose and glucuronate interconversions	0.00538851	0.00602173	0.00565779	0.00580929	0.00557368	0.00577733		0.00554	0.00586945	1.05947	1.05947	0.00570472
ko00051	0.00786025	0.00785718	0.00788688	0.00772664	0.00815678	0.00802096	0.00735637	0.00651465	0.00730608	0.00766335	0.00542511	0.00748887	0.00779752	0.00746917	0.00757162	0.00763834	0.00741774	0.00782912	0.00691759	0.00670633	0.00634911	0.00739284	0.00498613	0.0053413	0.00784785	0.00776263	0.00747316	0.00796481	0.00753483	0.00774439	0.00670347	0.00660756	0.00618077	0.00584146	0.00581035	0.00637691	Fructose and mannose metabolism	0.00791811	0.00695907	0.00762059	0.00628222	0.00772128	0.00625342		0.00775333	0.00649824	0.838122	-1.19314	0.00712578
ko00562	0.000870883	0.000942231	0.00107404	0.00101287	0.000924189	0.000856115	0.00123124	0.0010719	0.00111043	0.0009485	0.00126976	0.00103654	0.00103021	0.000897813	0.000903521	0.000992249	0.000922594	0.00102475	0.00109427	0.00123556	0.00112113	0.00156926	0.00080384	0.000971882	0.00110602	0.000934484	0.0010142	0.00114307	0.000954026	0.00102205	0.0010773	0.00104258	0.00116613	0.000959867	0.00111572	0.00104513	Inositol phosphate metabolism	0.000946722	0.0011114	0.000961857	0.00113266	0.00102898	0.00106779		0.000979185	0.00110395	1.12741	1.12741	0.00104157
ko00521	0.00325618	0.00434384	0.00435428	0.00430698	0.00342411	0.00333922	0.00482184	0.00444157	0.00557248	0.00398862	0.00399823	0.00502216	0.00363649	0.00422335	0.00360714	0.00394046	0.00363411	0.00420444	0.00446926	0.00476105	0.00444175	0.00458946	0.00388734	0.00386683	0.0039662	0.00423085	0.00380156	0.00444287	0.00368353	0.00406988	0.00396798	0.00512462	0.00438781	0.00419225	0.00426452	0.00418731	Streptomycin biosynthesis	0.00383744	0.00464082	0.00387433	0.00433595	0.00403248	0.00435408		0.00391475	0.00444361	1.1351	1.1351	0.00417918
ko00052	0.00879086	0.00841042	0.00774613	0.00809043	0.00853689	0.00849988	0.00761669	0.00800755	0.00789507	0.00778499	0.00805727	0.00786072	0.00875387	0.008247	0.0083942	0.00826033	0.00747899	0.00770468	0.00795613	0.00798026	0.00814229	0.00912004	0.00780559	0.00795064	0.00803083	0.00816731	0.00882964	0.00824207	0.00756748	0.00780043	0.00742315	0.00788937	0.00806036	0.00789724	0.0088669	0.00872945	Galactose metabolism	0.00834577	0.00787038	0.00813984	0.00815916	0.00810629	0.00814441		0.0081973	0.00805798	0.983004	-1.01729	0.00812764
ko00620	0.0163841	0.0150188	0.0146574	0.0152825	0.0158127	0.0156121	0.0135771	0.0124746	0.0135293	0.0151102	0.0116473	0.014668	0.0151547	0.0154642	0.0154337	0.0156276	0.0155337	0.0147491	0.0137766	0.0126267	0.0121301	0.0120803	0.0115565	0.0120663	0.0152336	0.0151285	0.0150045	0.0145889	0.0153176	0.0147525	0.012744	0.01258	0.0127384	0.0124829	0.0123947	0.0134599	Pyruvate metabolism	0.0154613	0.0135011	0.0153272	0.0123727	0.0150043	0.0127333		0.0152642	0.012869	0.843084	-1.18612	0.0140666
ko00053	0.00118833	0.0011411	0.00110409	0.00114584	0.000806866	0.000861963	0.00103292	0.000904691	0.00119108	0.00140126	0.000784654	0.0012957	0.00108383	0.00107599	0.000972337	0.00112491	0.000911771	0.00101095	0.00111134	0.00113964	0.000857323	0.00100626	0.00082205	0.000877278	0.00107738	0.001099	0.0011181	0.00108145	0.000971379	0.000979152	0.000945233	0.00101407	0.00107285	0.000961815	0.000947479	0.00134616	Ascorbate and aldarate metabolism	0.00104136	0.00110172	0.00102997	0.000968981	0.00105441	0.00104793		0.00104191	0.00103954	0.997726	-1.00228	0.00104073
ko00500	0.0114862	0.0114292	0.0113138	0.0111293	0.0111089	0.0111374	0.0122333	0.0117118	0.0125542	0.0123085	0.0125137	0.0127977	0.0115108	0.0117594	0.0112436	0.0114005	0.010789	0.0108323	0.01273	0.013014	0.0128345	0.0139132	0.0126312	0.0128096	0.0112907	0.0114038	0.0116748	0.0120142	0.0106343	0.0108605	0.0117997	0.0128783	0.0127062	0.0126686	0.0137927	0.0133917	Starch and sucrose metabolism	0.0112674	0.0123532	0.0112559	0.0129888	0.0113131	0.0128729		0.0112788	0.0127383	1.1294	1.1294	0.0120085
ko00520	0.0147873	0.015371	0.0155493	0.0154273	0.0154584	0.0157447	0.0150617	0.0142948	0.01557	0.0157541	0.0130799	0.0154948	0.0152113	0.0150375	0.0146336	0.0152675	0.0143862	0.0149973	0.0145633	0.0144496	0.0137793	0.0144964	0.0130572	0.0132079	0.0155065	0.0155018	0.0154271	0.0159047	0.0145727	0.0149338	0.0142228	0.0142479	0.0139804	0.0138998	0.0136575	0.0145926	Amino sugar and nucleotide sugar metabolism	0.0153897	0.0148759	0.0149222	0.0139256	0.0153078	0.0141002		0.0152066	0.0143006	0.940421	-1.06335	0.0147536
ko00340	0.00368042	0.00376727	0.0037984	0.0037229	0.00460315	0.00454587	0.00436494	0.00399133	0.00424918	0.00425604	0.0044272	0.00435732	0.00417982	0.00368376	0.00406698	0.00363956	0.00411821	0.00404615	0.00439752	0.00430415	0.0040302	0.00377525	0.00438978	0.00419986	0.00376248	0.00372358	0.00381861	0.00376539	0.00411975	0.00407222	0.0043821	0.0043429	0.00407863	0.00424145	0.00409037	0.00419859	Histidine metabolism	0.00401967	0.00427434	0.00395575	0.00418279	0.003877	0.00422234		0.00395081	0.00422649	1.06978	1.06978	0.00408865
ko00400	0.00430165	0.00487395	0.00478382	0.00482485	0.00482113	0.00486333	0.00791209	0.00831777	0.00778702	0.0063009	0.00982208	0.00720984	0.00498911	0.00499442	0.00523136	0.0048817	0.00511241	0.00531426	0.00727747	0.00882666	0.00950283	0.00892159	0.00970422	0.00941982	0.00486027	0.00491541	0.00470726	0.00501265	0.0050922	0.00519277	0.00852639	0.00882894	0.00880408	0.00891693	0.00869674	0.0078253	Phenylalanine, tyrosine and tryptophan biosynthesis	0.00474479	0.00789162	0.00508721	0.0089421	0.00496343	0.00859973		0.00493181	0.00847781	1.71901	1.71901	0.00670481
ko00630	0.00428574	0.00408984	0.00383247	0.00417712	0.0043871	0.00414126	0.00511964	0.00585515	0.00518311	0.00534833	0.00682322	0.0045954	0.00436706	0.00427193	0.00440329	0.0041051	0.00413977	0.00418058	0.00491436	0.00569852	0.00647513	0.00525021	0.00722181	0.00691729	0.00395529	0.00408176	0.00377676	0.00382805	0.00431047	0.00414184	0.0066036	0.00584851	0.00608068	0.00662129	0.0059164	0.00583987	Glyoxylate and dicarboxylate metabolism	0.00415225	0.00548747	0.00424462	0.00607956	0.0040157	0.00615173		0.00413752	0.00590625	1.42748	1.42748	0.00502189
ko00640	0.00640792	0.00593024	0.00569548	0.00630776	0.0059863	0.0058789	0.00521367	0.00452337	0.00506301	0.0060296	0.00398963	0.00551925	0.00619897	0.00618109	0.00626951	0.00628856	0.00610708	0.00610782	0.00520155	0.00474278	0.0043134	0.0048197	0.00397209	0.00417924	0.00591776	0.00598751	0.00579037	0.00562585	0.00624394	0.00608663	0.00459798	0.0045059	0.00469324	0.00455011	0.0046005	0.00516293	Propanoate metabolism	0.00603443	0.00505642	0.00619217	0.00453812	0.00594201	0.00468511		0.00605621	0.00475988	0.785952	-1.27234	0.00540804
ko00680	0.0116664	0.0109633	0.0108226	0.0111054	0.0116386	0.0116494	0.00981448	0.00926191	0.0097237	0.0110348	0.00914237	0.0106031	0.0110958	0.010873	0.0110506	0.0110053	0.0107821	0.0104968	0.00997116	0.00957562	0.00898375	0.00914775	0.00886358	0.00917882	0.0106974	0.0105795	0.0107999	0.0102086	0.0108446	0.010657	0.00960429	0.00937723	0.00970973	0.00947299	0.00977787	0.0107169	Methane metabolism	0.0113076	0.00993005	0.0108839	0.00928678	0.0106312	0.0097765		0.0109409	0.00966444	0.883331	-1.13208	0.0103027
ko00072	0.000258887	0.000251459	0.000238178	0.000244515	0.00024298	0.000238838	0.000258285	0.000473307	0.000333649	0.000462985	0.000401792	0.000278958	0.000205147	0.000313073	0.000239612	0.000248648	0.000202403	0.000177394	0.000336698	0.000328922	0.000351607	0.000205253	0.00046933	0.000509993	0.000264962	0.00023952	0.000205907	0.000208952	0.000195987	0.000185431	0.0003839	0.00031918	0.000431695	0.000454703	0.000373315	0.000431966	Synthesis and degradation of ketone bodies	0.000245809	0.000368163	0.000231046	0.000366967	0.000216793	0.000399127		0.000231216	0.000378085	1.6352	1.6352	0.000304651
ko00280	0.0020092	0.00215065	0.00208813	0.00227337	0.00220915	0.00209105	0.00218396	0.00207725	0.00206477	0.002374	0.00207109	0.00207576	0.00207599	0.00195856	0.00203805	0.00197118	0.00185225	0.0020343	0.00217779	0.00205752	0.00198152	0.00181787	0.00204511	0.00208104	0.00210398	0.00195379	0.00185542	0.00190786	0.0019375	0.00205149	0.0023065	0.00195874	0.00216507	0.00211032	0.00200647	0.002055	Valine, leucine and isoleucine degradation	0.00213693	0.00214114	0.00198839	0.00202681	0.00196834	0.00210035		0.00203122	0.00208943	1.02866	1.02866	0.00206033
ko00900	0.0034909	0.00401302	0.00418553	0.00390884	0.00373529	0.00376905	0.00447615	0.00454818	0.00464706	0.00388582	0.00399535	0.00456608	0.00400386	0.00394809	0.0039166	0.00397046	0.00382938	0.0042403	0.00454806	0.00453721	0.00424499	0.00495191	0.00401478	0.00401311	0.00416532	0.00401466	0.0038546	0.00421774	0.00389522	0.00421507	0.00390247	0.00453711	0.00409064	0.00406531	0.00425967	0.00400121	Terpenoid backbone biosynthesis	0.00385044	0.00435311	0.00398478	0.00438501	0.00406043	0.00414274		0.00396522	0.00429362	1.08282	1.08282	0.00412942
ko04976	4.91247e-07	4.13018e-07	3.79385e-07	4.54068e-07	7.33272e-07	7.67042e-07	3.63885e-07	2.60655e-07	4.51792e-07	1.04127e-06	5.20052e-07	5.63836e-07	1.94636e-07	4.89049e-07	1.03639e-07	5.85398e-07	7.67549e-07	6.23804e-07	2.107e-07	4.53498e-07	1.13733e-07	1.70005e-07	1.04458e-07	1.86156e-07	1.38947e-06	5.33808e-07	2.70574e-07	7.48724e-07	1.3159e-06	6.31793e-07	6.58378e-07	3.2459e-07	3.60776e-07	2.51356e-07	1.2322e-07	4.13421e-07	Bile secretion	5.39672e-07	5.33581e-07	4.60679e-07	2.06425e-07	8.15045e-07	3.5529e-07		6.05132e-07	3.65099e-07	0.603338	-1.65745	4.85115e-07
ko00020	0.00792273	0.00833043	0.00815245	0.00852406	0.0076161	0.0072961	0.00906124	0.0076975	0.0088473	0.00791865	0.00730773	0.00946518	0.00832353	0.00781827	0.00783321	0.0082372	0.00737714	0.0085196	0.00901616	0.00845729	0.00769674	0.00904071	0.00662908	0.00682779	0.00868506	0.00769308	0.00799438	0.00871002	0.0078078	0.00836247	0.00765285	0.00833232	0.007603	0.00735927	0.00743579	0.0072722	Citrate cycle (TCA cycle)	0.00797365	0.00838293	0.00801816	0.00794463	0.0082088	0.00760924		0.00806687	0.00797893	0.989099	-1.01102	0.0080229
ko00710	0.0104547	0.0111422	0.0111878	0.0109461	0.0106726	0.0109539	0.0107228	0.00963413	0.0105259	0.0105839	0.00910233	0.0109665	0.0107803	0.0106833	0.0105405	0.0109115	0.0104891	0.0108978	0.0108465	0.0100247	0.00986501	0.00991651	0.00910338	0.00933743	0.011427	0.0109598	0.0109592	0.0114073	0.010475	0.0108922	0.0100935	0.0102634	0.00957809	0.00943032	0.00942049	0.00967465	Carbon fixation in photosynthetic organisms	0.0108929	0.0102559	0.0107171	0.00984892	0.0110201	0.00974341		0.0108767	0.00994942	0.914747	-1.0932	0.0104131
ko00720	0.0103921	0.0109345	0.0107747	0.0111383	0.0105149	0.0103619	0.011615	0.0102323	0.0111836	0.010696	0.00964564	0.0118256	0.01099	0.0102876	0.0103962	0.0108547	0.0101722	0.0112638	0.0114844	0.0110772	0.0102469	0.0115835	0.00928458	0.00946334	0.0111981	0.0103542	0.010539	0.0110612	0.0105736	0.0111968	0.0102023	0.0107784	0.0103527	0.00991154	0.0101897	0.0100576	Carbon fixation pathways in prokaryotes	0.0106861	0.0108664	0.0106608	0.0105233	0.0108205	0.0102487		0.0107224	0.0105461	0.983558	-1.01672	0.0106343
ko02020	0.0121879	0.0112304	0.0112835	0.0109734	0.0114018	0.0111933	0.0117259	0.0119598	0.0114423	0.0122672	0.0122779	0.0121877	0.0106177	0.0118014	0.0116389	0.0113862	0.0120347	0.0110837	0.0116506	0.0123285	0.0124139	0.0125439	0.0119952	0.012284	0.010899	0.0112054	0.0111266	0.010924	0.0119034	0.0110792	0.0117139	0.0116493	0.0130797	0.0122678	0.0125892	0.0127331	Two-component system	0.0113784	0.0119768	0.0114271	0.0122027	0.0111896	0.0123388		0.0113317	0.0121728	1.07422	1.07422	0.0117522
ko00480	0.00158997	0.00158977	0.00166512	0.00174521	0.00162006	0.00157244	0.00244989	0.00347454	0.00284238	0.00244916	0.00367091	0.00211417	0.00172886	0.00165486	0.00173854	0.00153235	0.00168362	0.00172482	0.00246382	0.00295241	0.00328092	0.00277324	0.00402856	0.00367572	0.00155888	0.00158877	0.0015181	0.00165911	0.00173361	0.00170237	0.00311656	0.00316854	0.00312778	0.00366301	0.00321625	0.00285155	Glutathione metabolism	0.00163043	0.00283351	0.00167717	0.00319578	0.00162681	0.00319061		0.0016448	0.0030733	1.86849	1.86849	0.00235905
ko04146	0.00129277	0.00143765	0.00138665	0.00151159	0.00138315	0.00132487	0.00155051	0.00124902	0.0015062	0.00132714	0.00151682	0.00173422	0.00156643	0.00124985	0.00138585	0.001317	0.00120091	0.00147046	0.00165863	0.00156162	0.00148291	0.00174386	0.00150242	0.00145615	0.00145638	0.00124014	0.00124689	0.00144567	0.00130767	0.00146146	0.00132011	0.00165395	0.00143208	0.00141809	0.00175272	0.00137079	Peroxisome	0.00138945	0.00148065	0.00136508	0.0015676	0.0013597	0.00149129		0.00137141	0.00151318	1.10337	1.10337	0.0014423
ko00030	0.00997064	0.00992247	0.0100394	0.00982776	0.0100641	0.0102314	0.00862269	0.0090099	0.00878006	0.0101435	0.0090627	0.00858567	0.00973542	0.0101607	0.0100562	0.0097907	0.00993638	0.00943659	0.00894895	0.00861044	0.00905728	0.00824083	0.00962198	0.00952139	0.00961376	0.0102474	0.0101447	0.00960048	0.00984991	0.00958518	0.0096486	0.00882013	0.0088619	0.00948436	0.00917512	0.00955695	Pentose phosphate pathway	0.0100093	0.00903408	0.00985266	0.00900014	0.00984023	0.00925784		0.00990073	0.00909735	0.918857	-1.08831	0.00949904
ko00140	0.00011112	6.14019e-05	6.85169e-05	9.06622e-05	0.000157254	0.00015686	6.80465e-05	3.6709e-05	4.40498e-05	6.39906e-05	1.65723e-05	6.01895e-05	0.000143836	4.72748e-05	6.61214e-05	5.85398e-05	5.86407e-05	7.79754e-05	5.24643e-05	3.97718e-05	3.02531e-05	5.06049e-05	7.27724e-06	7.93024e-06	6.79773e-05	5.72242e-05	5.24913e-05	7.61395e-05	7.27856e-05	7.41725e-05	3.41698e-05	4.04655e-05	1.90181e-05	1.74693e-05	2.88745e-05	1.79543e-05	Steroid hormone biosynthesis	0.000107636	4.82596e-05	7.53981e-05	3.13836e-05	6.67984e-05	2.63252e-05		8.32774e-05	3.53228e-05	0.424158	-2.35761	5.93001e-05
L3_041	0.00033169	0.000414119	0.000387883	0.000413883	0.000362236	0.000364728	0.000427565	0.000414746	0.000463539	0.000446988	0.00045033	0.000471085	0.000303243	0.000376568	0.000360869	0.000332725	0.000340945	0.000383327	0.00038853	0.000410869	0.000524482	0.000461451	0.000387365	0.000440854	0.000315624	0.000376174	0.000332265	0.000375571	0.000337775	0.000360248	0.000454412	0.000437925	0.000443085	0.000447288	0.000377792	0.000408224	Biosynthesis and biodegradation of secondary metabolites	0.00037909	0.000445709	0.000349613	0.000435592	0.00034961	0.000428121		0.000359438	0.000436474	1.21433	1.21433	0.000397956
ko00290	0.0128644	0.0124469	0.0120082	0.0122177	0.0122269	0.0117425	0.0124587	0.0112665	0.0119187	0.0123597	0.0120947	0.0129056	0.0120622	0.0128239	0.0125324	0.012732	0.0121922	0.0119535	0.0124428	0.0123863	0.012297	0.0124379	0.0122246	0.0122747	0.0121859	0.012661	0.0125103	0.0121929	0.0120915	0.0119992	0.0119598	0.0122918	0.01224	0.0121662	0.0124561	0.0127145	Valine, leucine and isoleucine biosynthesis	0.0122511	0.0121673	0.0123827	0.0123439	0.0122735	0.0123047		0.0123024	0.012272	0.997524	-1.00248	0.0122872
ko00770	0.00466498	0.0047241	0.0045165	0.0046271	0.00467061	0.00447348	0.00585622	0.00632367	0.00589559	0.00552979	0.00723586	0.00548979	0.00465794	0.00495065	0.0049419	0.00475021	0.0046647	0.00472656	0.00562842	0.00639936	0.0069349	0.00630294	0.00755218	0.00719545	0.00456367	0.00478671	0.00459606	0.00459377	0.00469553	0.00470136	0.00662289	0.00652398	0.0064329	0.00694541	0.00659929	0.006282	Pantothenate and CoA biosynthesis	0.0046128	0.00605515	0.00478199	0.00666887	0.00465618	0.00656774		0.00468366	0.00643059	1.37299	1.37299	0.00555712
ko00360	0.00151235	0.00159549	0.00153059	0.00162057	0.0016164	0.00162738	0.00202968	0.00207651	0.00202885	0.00176826	0.00233489	0.00187067	0.00172302	0.00149013	0.00167273	0.00157918	0.0015123	0.00165222	0.00190346	0.00213484	0.00240751	0.00214739	0.00238098	0.00235629	0.00157417	0.00143247	0.00141501	0.0015255	0.00154824	0.00163508	0.00231703	0.0022302	0.00221125	0.0022294	0.00209856	0.00190392	Phenylalanine metabolism	0.0015838	0.00201814	0.00160493	0.00222175	0.00152174	0.00216506		0.00157016	0.00213498	1.35973	1.35973	0.00185257
ko00623	0.000808396	0.00123348	0.00138051	0.00121024	0.000753404	0.00071287	0.00160386	0.00123876	0.00155831	0.000920859	0.000949302	0.00163132	0.00117911	0.00086953	0.000901552	0.00109799	0.000779139	0.00144574	0.00158004	0.00144875	0.00122917	0.00195342	0.000814425	0.000819346	0.0013712	0.00104034	0.00114164	0.00159242	0.000937906	0.00137061	0.00103155	0.0014289	0.00102826	0.000976142	0.00109477	0.000837297	Toluene degradation	0.00101648	0.00131707	0.00104551	0.00130752	0.00124235	0.00106615		0.00110145	0.00123025	1.11694	1.11694	0.00116585
ko00622	0.00154035	0.000814195	0.000898384	0.000864015	0.00133349	0.00132564	0.000544372	0.000525003	0.000464217	0.000766562	0.000494361	0.000567853	0.0010377	0.00105203	0.00107421	0.00112894	0.00143977	0.000880265	0.000523484	0.000454224	0.000434007	0.000393732	0.000558363	0.000548378	0.000913311	0.00104616	0.00105722	0.000858326	0.00126195	0.00089266	0.000501289	0.000445337	0.000538536	0.000568945	0.000677915	0.000748529	Xylene degradation	0.00112935	0.000560395	0.00110215	0.000485365	0.00100494	0.000580092		0.00107881	0.00054195	0.502359	-1.99061	0.000810381
ko00564	0.00283233	0.00267656	0.00281079	0.00271646	0.002434	0.00250909	0.00264719	0.00322722	0.00298424	0.00274611	0.00277923	0.00269753	0.00287322	0.00287439	0.00307796	0.00283208	0.0031174	0.0030713	0.00285245	0.0028311	0.00298112	0.00300371	0.00309325	0.00294908	0.00275832	0.00291539	0.00280206	0.00269276	0.00312246	0.00303494	0.00291201	0.00288652	0.00276643	0.00304619	0.00291781	0.00296022	Glycerophospholipid metabolism	0.0026632	0.00284692	0.00297439	0.00295179	0.00288766	0.00291486		0.00284175	0.00290452	1.02209	1.02209	0.00287314
ko00061	0.00284795	0.00322932	0.00339701	0.00336994	0.00285883	0.00312474	0.00302483	0.0027328	0.00304531	0.00312115	0.00331179	0.00312273	0.00371162	0.00348154	0.00370373	0.00343284	0.00383053	0.00388216	0.00320158	0.00304415	0.00315388	0.00338027	0.00324259	0.0032199	0.00331229	0.00357182	0.00340129	0.0033381	0.00385912	0.00379271	0.00288593	0.00307614	0.00305145	0.00318475	0.0035797	0.00310497	Fatty acid biosynthesis	0.00313796	0.00305977	0.00367374	0.00320706	0.00354589	0.00314716		0.00345253	0.003138	0.908897	-1.10023	0.00329526
ko01040	0.000482404	0.000498788	0.000516874	0.000511507	0.00044183	0.000490044	0.000415411	0.000395197	0.000427546	0.000499998	0.000478344	0.000455016	0.000573885	0.000579279	0.000571981	0.000565055	0.000593008	0.000552144	0.000487243	0.000419985	0.000455161	0.00043544	0.000492346	0.00048717	0.000508761	0.00051331	0.000497585	0.000486037	0.000590674	0.000546122	0.000436768	0.000424725	0.000451898	0.000478959	0.000492469	0.00045376	Biosynthesis of unsaturated fatty acids	0.000490241	0.000445252	0.000572559	0.000462891	0.000523748	0.00045643		0.000528849	0.000454857	0.860089	-1.16267	0.000491853
ko01004	0.00342065	0.00396325	0.00402854	0.00413792	0.00367556	0.00373703	0.00446603	0.00411927	0.00456077	0.00383792	0.00469049	0.00455615	0.00446447	0.00391085	0.00428659	0.00396746	0.00420939	0.00473872	0.00448327	0.00450015	0.00461923	0.00512639	0.00461499	0.00445624	0.00404828	0.0040373	0.00376332	0.00405244	0.00432009	0.00459534	0.00406371	0.00469562	0.00427752	0.00437831	0.00491762	0.00401751	Lipid biosynthesis proteins	0.00382716	0.00437177	0.00426291	0.00463338	0.00413613	0.00439172		0.0040754	0.00446562	1.09575	1.09575	0.00427051
ko00523	0.00198474	0.00295707	0.00289084	0.00290096	0.00198857	0.00197417	0.00322213	0.00271729	0.00386689	0.00256067	0.00217832	0.00358825	0.00220435	0.00290031	0.00232161	0.00253184	0.00236489	0.00280649	0.00288617	0.00309	0.00255889	0.00271663	0.00203094	0.0020495	0.00250116	0.00286415	0.00240188	0.00290436	0.0023673	0.00264348	0.00218404	0.00338969	0.0027535	0.00241384	0.00256445	0.00264046	Polyketide sugar unit biosynthesis	0.00244939	0.00302226	0.00252158	0.00255535	0.00261372	0.00265766		0.00252823	0.00274509	1.08578	1.08578	0.00263666
ko00230	0.0422066	0.0425622	0.0432607	0.0423874	0.0418514	0.0420818	0.0389344	0.0361093	0.0376638	0.0392426	0.035204	0.0389026	0.0413406	0.0417261	0.0410012	0.0425375	0.041546	0.0410996	0.0395769	0.03695	0.0352931	0.0357159	0.0344936	0.0346626	0.0438981	0.0421914	0.0435039	0.0432888	0.0413568	0.0414815	0.0372282	0.0364534	0.0361266	0.0355508	0.0355073	0.0367959	Purine metabolism	0.0423917	0.0376761	0.0415418	0.0361153	0.0426201	0.036277		0.0421845	0.0366895	0.869738	-1.14977	0.039437
ko00362	0.00212012	0.00140963	0.0014365	0.00143485	0.00190411	0.00187062	0.0013503	0.00171481	0.00137111	0.00193524	0.00179113	0.00141727	0.00151593	0.00178332	0.00167646	0.00169568	0.00199448	0.00138328	0.00144277	0.00151441	0.00153313	0.00115048	0.00192809	0.0019616	0.00151036	0.00162214	0.00157059	0.00137644	0.00178502	0.00139753	0.00159426	0.00144026	0.00184656	0.00186268	0.00178266	0.00204927	Benzoate degradation	0.00169597	0.00159664	0.00167486	0.00158841	0.00154368	0.00176261		0.00163817	0.00164922	1.00675	1.00675	0.0016437
ko00550	0.00600795	0.00670823	0.00699123	0.00677053	0.00633994	0.00645015	0.00791697	0.00854954	0.00840959	0.00679152	0.00805532	0.00772716	0.00674065	0.00644958	0.00667401	0.00665751	0.00662441	0.0073339	0.00787512	0.00809789	0.00816214	0.00884118	0.00795824	0.00782305	0.00684305	0.00678865	0.00670221	0.00711213	0.00668262	0.00726827	0.00751795	0.00832258	0.00770598	0.00786638	0.0078685	0.00713146	Peptidoglycan biosynthesis	0.00654467	0.00790835	0.00674668	0.00812627	0.00689949	0.00773548		0.00673028	0.00792336	1.17727	1.17727	0.00732682
ko00740	0.00075318	0.00112816	0.00124423	0.00116415	0.000824264	0.000820447	0.00169155	0.00177215	0.00182208	0.00113044	0.00173878	0.00158071	0.00124869	0.00116475	0.00112634	0.00112426	0.00119715	0.00147553	0.00159616	0.00179794	0.00179176	0.00197178	0.00167812	0.00169532	0.00114439	0.0011755	0.000991473	0.00118327	0.00127157	0.00141079	0.00160973	0.00183469	0.0016739	0.00167202	0.00163903	0.00144048	Riboflavin metabolism	0.000989072	0.00162262	0.00122279	0.00175518	0.00119617	0.00164498		0.00113601	0.00167426	1.47381	1.47381	0.00140513
ko00983	0.00488889	0.0048628	0.0048361	0.00478065	0.00468041	0.00470724	0.00428089	0.00385835	0.00412464	0.00449051	0.00354748	0.00447122	0.00479263	0.00493002	0.004731	0.0048536	0.00485367	0.00472399	0.00435495	0.00398357	0.00369543	0.00385509	0.00346769	0.00352229	0.0050347	0.00501251	0.0052136	0.00500821	0.00479209	0.00477345	0.00399287	0.00396302	0.00395313	0.00372026	0.00372999	0.00409807	Drug metabolism - other enzymes	0.00479268	0.00412885	0.00481415	0.00381317	0.00497243	0.00390956		0.00485975	0.00395053	0.812907	-1.23015	0.00440514
ko00941	1.76849e-06	1.72091e-06	1.59342e-06	8.32457e-07	5.46621e-06	2.49289e-06	1.38276e-06	5.21311e-07	1.28008e-06	2.08253e-06	1.73351e-07	1.62103e-06	1.16782e-06	9.78099e-07	6.21831e-07	1.82937e-06	1.5351e-06	1.48153e-06	2.42305e-06	7.25597e-07	5.118e-07	2.83342e-07	1.39277e-07	1.48925e-07	1.71012e-06	1.17438e-06	1.0823e-06	1.61264e-06	1.72712e-06	1.26359e-06	8.55891e-07	3.78688e-07	3.09237e-07	3.14195e-07	5.75026e-07	7.08723e-07	Flavonoid biosynthesis	2.31239e-06	1.17684e-06	1.26896e-06	7.05332e-07	1.42836e-06	5.23627e-07		1.6699e-06	8.01934e-07	0.480228	-2.08234	1.23592e-06
L3_058	0.0116803	0.0120472	0.0117766	0.0121154	0.0122536	0.0122341	0.0117338	0.011079	0.0115141	0.0128518	0.0108637	0.0124469	0.0117663	0.0119969	0.0121236	0.0122538	0.0115667	0.0119131	0.0118857	0.0113524	0.0114871	0.0108225	0.0110426	0.0112562	0.0124497	0.0122366	0.0124048	0.0120913	0.0114915	0.0119162	0.0121242	0.0113213	0.0113766	0.0111866	0.0107846	0.011917	Energy metabolism	0.0120179	0.0117482	0.0119367	0.0113078	0.0120983	0.0114517		0.0120177	0.0115026	0.957138	-1.04478	0.0117601
ko00750	0.00182695	0.00192996	0.00190079	0.00195779	0.0019587	0.00189968	0.00228403	0.0020812	0.00215994	0.00183471	0.00244847	0.00219959	0.00194169	0.00186002	0.00193566	0.00182659	0.00189439	0.00190931	0.00218348	0.00223947	0.00224942	0.00233706	0.00220685	0.00218562	0.00185163	0.00180731	0.00168793	0.00184607	0.0019129	0.00191092	0.00213861	0.00221862	0.00224083	0.00214011	0.00229978	0.00213745	Vitamin B6 metabolism	0.00191231	0.00216799	0.00189461	0.00223365	0.00183613	0.0021959		0.00188102	0.00219918	1.16915	1.16915	0.0020401
L3_060	0.00100843	0.000794852	0.000803917	0.000877561	0.000941255	0.000917286	0.00080353	0.000991316	0.000762625	0.000886971	0.00102481	0.000589702	0.000915667	0.000744741	0.000824652	0.000842826	0.000795795	0.00074794	0.00071343	0.000875751	0.00093614	0.000762983	0.00112877	0.00104809	0.00081701	0.000784537	0.000859343	0.000743137	0.000806728	0.000793468	0.00111872	0.000838631	0.000925958	0.00103201	0.000881228	0.000963508	Amino acid metabolism	0.000890551	0.00084316	0.000811937	0.000910862	0.000800704	0.000960008		0.000834397	0.000904676	1.08423	1.08423	0.000869537
ko00591	0.000275884	0.00023955	0.000243945	0.000226126	0.000295775	0.000281696	0.000150576	0.000131283	0.000147962	0.000248295	0.000145476	0.000180428	0.000257601	0.000229935	0.000224896	0.000242281	0.000209387	0.000210612	0.000180464	0.000112241	9.22378e-05	9.70163e-05	5.44923e-05	8.9541e-05	0.000239737	0.000234875	0.000233505	0.000223811	0.000212929	0.000218537	0.000141749	0.000104085	0.000135806	0.000103433	0.000109378	0.000155801	Linoleic acid metabolism	0.000260496	0.000167337	0.000229119	0.000104332	0.000227232	0.000125042		0.000238949	0.000132237	0.55341	-1.80698	0.000185593
ko00363	0.000293667	0.000244782	0.000251001	0.000231877	0.000304175	0.000290805	0.000154214	0.000133412	0.00014992	0.000255962	0.000148561	0.000185432	0.00026344	0.000238901	0.000229974	0.000253843	0.000215681	0.000218721	0.000184678	0.000115733	9.57067e-05	9.86597e-05	5.65466e-05	9.28918e-05	0.000248823	0.000242082	0.000242434	0.000230204	0.000219344	0.000225234	0.000146028	0.000106898	0.000140084	0.000106449	0.00011213	0.000159522	Bisphenol degradation	0.000269384	0.00017125	0.00023676	0.000107369	0.000234687	0.000128519		0.000246944	0.000135713	0.54957	-1.81961	0.000191328
ko00232	3.92998e-07	6.88363e-08	3.03508e-07	2.27034e-07	5.9995e-07	1.05468e-06	2.18331e-07	2.17213e-07	0	3.78643e-07	2.77361e-07	2.11438e-07	0	0	0	7.31747e-08	4.60529e-07	7.79754e-08	3.1605e-07	9.06997e-08	1.13733e-07	5.66684e-08	2.08916e-07	3.72312e-08	1.06883e-07	1.60142e-07	2.70574e-07	1.15188e-07	8.22436e-08	1.89538e-07	4.60865e-07	1.62295e-07	2.06158e-07	1.25678e-07	5.75026e-07	2.95301e-07	Caffeine metabolism	4.41168e-07	2.17164e-07	1.01947e-07	1.37216e-07	1.54095e-07	3.0422e-07		2.32403e-07	2.19534e-07	0.944625	-1.05862	2.25968e-07
L3_064	0.00507075	0.0041023	0.00425731	0.00411204	0.00463021	0.00488634	0.00347466	0.0040382	0.00355628	0.00404873	0.00484147	0.00342594	0.00459721	0.0044338	0.00438774	0.00426147	0.0046046	0.00411219	0.0039975	0.00395256	0.00425136	0.00418995	0.00491197	0.00475073	0.00389191	0.00439703	0.00415511	0.00384401	0.00448532	0.00413679	0.00383235	0.0038518	0.00440987	0.00453264	0.00499312	0.00470184	Others	0.00450982	0.00389755	0.0043995	0.00434234	0.0041517	0.00438694		0.00435367	0.00420894	0.966756	-1.03439	0.00428131
ko00440	0.000241693	0.000200245	0.000158735	0.000221585	0.000359103	0.000338457	0.000177867	0.000196882	0.000174693	0.000234285	0.000215128	0.000155478	0.000249816	0.000247785	0.000203442	0.000199401	0.000203554	0.000205933	0.000162134	0.000168928	0.000166506	0.000126144	0.000268562	0.000184034	0.000181807	0.000182989	0.000157023	0.000185799	0.000208241	0.000198446	0.000276716	0.000184042	0.000149155	0.000232128	0.000190539	0.000149718	Phosphonate and phosphinate metabolism	0.000253303	0.000192389	0.000218322	0.000179384	0.000185718	0.00019705		0.000219114	0.000189608	0.865337	-1.15562	0.000204361
ko00903	0.000228037	0.000122116	0.000124818	0.000134328	0.000143655	0.000142095	5.49466e-05	4.70917e-05	4.45768e-05	0.000102139	3.87265e-05	8.71127e-05	0.000160672	0.000187958	0.000219921	0.000178327	0.000204168	0.000161409	7.07951e-05	4.38986e-05	4.9929e-05	4.17646e-05	3.24168e-05	4.21829e-05	0.000134138	0.000181868	0.000179571	0.000116167	0.000201826	0.000160475	6.22167e-05	3.74901e-05	5.19002e-05	4.31704e-05	6.11582e-05	9.14252e-05	Limonene and pinene degradation	0.000149175	6.24322e-05	0.000185409	4.68312e-05	0.000162341	5.78935e-05		0.000165642	5.5719e-05	0.336383	-2.9728	0.00011068
ko00627	0.00043328	0.0003744	0.000380371	0.000396779	0.000401766	0.000405765	0.000577776	0.000853212	0.000607435	0.000618418	0.00109072	0.000450716	0.000430341	0.00031829	0.000336514	0.00036119	0.00033396	0.000351747	0.000653802	0.000804053	0.000978506	0.000692374	0.00119375	0.00112475	0.000393221	0.000308434	0.000375557	0.000435354	0.000337281	0.00037876	0.000921729	0.000766843	0.000958479	0.00104137	0.000963005	0.000802156	Aminobenzoate degradation	0.000398727	0.000699713	0.00035534	0.000907872	0.000371434	0.00090893		0.000375167	0.000838839	2.23591	2.23591	0.000607003
ko00624	0.000330413	0.000382867	0.00040192	0.000364238	0.0004025	0.000375371	0.000266	0.000279814	0.000268591	0.000345038	0.000268277	0.000266201	0.000377108	0.000379339	0.000389888	0.000369532	0.00039713	0.000381378	0.000315207	0.00024829	0.00023122	0.000242314	0.000286563	0.000273872	0.00040594	0.000404947	0.000421915	0.000435066	0.000398799	0.000400746	0.00024439	0.000241224	0.000248833	0.000274293	0.000308994	0.000329202	Polycyclic aromatic hydrocarbon degradation	0.000376218	0.00028232	0.000382396	0.000266245	0.000411235	0.000274489		0.00038995	0.000274351	0.703555	-1.42135	0.000332151
ko00310	0.00126919	0.00117806	0.00118876	0.00117535	0.0011663	0.00119822	0.000870776	0.000744649	0.000845078	0.00125274	0.000760454	0.00109758	0.00110057	0.00128979	0.00120107	0.00110779	0.00122869	0.00112324	0.00102126	0.000804461	0.000733296	0.000742073	0.000642521	0.000779248	0.00120649	0.00109292	0.00110322	0.00112608	0.00119796	0.00114076	0.000844896	0.0007313	0.000818962	0.000747785	0.00076844	0.0010094	Lysine degradation	0.00119598	0.000928546	0.00117519	0.000787144	0.00114457	0.00082013		0.00117191	0.000845273	0.721275	-1.38643	0.00100859
ko00330	0.012599	0.0132452	0.0129429	0.0130324	0.0139079	0.0136679	0.0153003	0.0142368	0.0149334	0.0146105	0.0140861	0.015374	0.0127318	0.0133124	0.0134506	0.0128708	0.0131259	0.0131107	0.0144853	0.0150286	0.0145698	0.0151348	0.0140361	0.0139415	0.0132495	0.0129762	0.0128398	0.0132802	0.0129505	0.0131594	0.0146883	0.0147529	0.0146801	0.0140857	0.0136485	0.0143779	Arginine and proline metabolism	0.0132326	0.0147568	0.0131004	0.0145327	0.0130759	0.0143723		0.0131363	0.0145539	1.10792	1.10792	0.0138451
ko00380	0.00150027	0.00127636	0.00124962	0.00133345	0.0012315	0.00117933	0.00114202	0.00123629	0.00116299	0.0014183	0.00125246	0.00123114	0.00118436	0.00133323	0.00128211	0.00129666	0.0012313	0.00115536	0.00128822	0.00117347	0.00125505	0.00102881	0.00137348	0.0014095	0.00128483	0.00126032	0.0012119	0.00118264	0.00120347	0.00116161	0.00132736	0.00116214	0.0013142	0.00131824	0.001266	0.00131066	Tryptophan metabolism	0.00129509	0.00124053	0.00124717	0.00125476	0.00121746	0.0012831		0.00125324	0.00125946	1.00497	1.00497	0.00125635
ko00410	0.00111582	0.00119424	0.00116691	0.00129462	0.00115037	0.00110349	0.00166929	0.0018189	0.0017403	0.00145067	0.0018587	0.00149029	0.00134708	0.00123069	0.00137622	0.00113201	0.00136823	0.00142009	0.00151177	0.00173109	0.00181894	0.0016227	0.00206785	0.00178598	0.00120083	0.00126107	0.00112162	0.00118483	0.00139049	0.00137548	0.00184524	0.00185481	0.00169101	0.00189516	0.00157434	0.00156061	beta-Alanine metabolism	0.00117091	0.00167136	0.00131239	0.00175639	0.00125572	0.00173686		0.00124634	0.00172154	1.38128	1.38128	0.00148394
ko00621	0.00154055	0.000813989	0.00089846	0.000865377	0.00133096	0.00132238	0.000543498	0.000535864	0.000468207	0.00076855	0.000491345	0.000566655	0.00103722	0.00105227	0.00107401	0.00112835	0.00143892	0.000879563	0.000524537	0.000453997	0.000434234	0.000394129	0.000558363	0.00054808	0.000912456	0.00104546	0.00105686	0.000857865	0.00126137	0.000891775	0.000500499	0.000445337	0.000539051	0.000572401	0.000677627	0.000748529	Dioxin degradation	0.00112862	0.000562353	0.00110172	0.000485557	0.0010043	0.000580574		0.00107821	0.000542828	0.503452	-1.98629	0.000810521
ko05010	0.0011617	0.00110159	0.0010751	0.0011354	0.00104705	0.00100435	0.000876162	0.000778882	0.000842216	0.000989393	0.000769503	0.000947667	0.00102194	0.0010517	0.000988297	0.00110589	0.00114173	0.00103559	0.000852281	0.000764644	0.000779984	0.000758506	0.000690607	0.000754601	0.00112066	0.001069	0.00106047	0.00106319	0.00112888	0.00104075	0.000802629	0.00076852	0.000852257	0.000758153	0.000748191	0.000875154	Alzheimer's disease	0.00108753	0.000867304	0.00105752	0.00076677	0.00108049	0.000800817		0.00107518	0.000811631	0.754877	-1.32472	0.000943406
ko00250	0.0180837	0.0192663	0.0194247	0.0192522	0.0199019	0.0197096	0.0214214	0.0183438	0.021025	0.0193949	0.0160499	0.0218952	0.0183322	0.0190789	0.0184379	0.0188953	0.0184642	0.0193544	0.0203514	0.0197844	0.0181972	0.0211779	0.0158098	0.0160467	0.019477	0.0189093	0.0189286	0.0199253	0.0184131	0.0193066	0.017703	0.019561	0.0179766	0.0171299	0.0175065	0.0184654	Alanine, aspartate and glutamate metabolism	0.0192731	0.0196884	0.0187605	0.0185613	0.01916	0.0180571		0.0190645	0.0187689	0.984493	-1.01575	0.0189167
ko00643	7.02483e-05	8.55635e-05	7.96708e-05	7.48455e-05	9.21923e-05	0.000120809	0.00017874	0.000217821	0.000170025	0.000227754	0.000304161	0.000123339	5.5666e-05	0.000109955	0.000100218	7.78579e-05	8.40466e-05	7.53243e-05	0.000168033	0.000209108	0.000235485	0.000134417	0.00032967	0.000319853	0.000105493	0.00010169	8.75757e-05	8.03438e-05	6.96603e-05	7.55624e-05	0.000262693	0.000214067	0.000258677	0.00028397	0.000207338	0.00025703	Styrene degradation	8.72216e-05	0.00020364	8.38446e-05	0.000232761	8.6721e-05	0.000247296		8.59291e-05	0.000227899	2.65217	2.65217	0.000156914
ko00281	0.000233834	0.00015378	0.000156307	0.000187227	0.000199383	0.00018131	0.000112659	6.51204e-05	8.22262e-05	0.000120124	7.81811e-05	0.000124326	0.0002032	0.000102456	0.00013815	0.000142252	0.000108148	0.000134508	0.000118203	8.43507e-05	4.56071e-05	4.48814e-05	5.71734e-05	5.87136e-05	0.000170691	0.000107189	0.000123111	0.000156311	0.000137594	0.00013792	9.39505e-05	6.43228e-05	7.42684e-05	7.16994e-05	6.3869e-05	8.37474e-05	Geraniol degradation	0.000185307	9.71061e-05	0.000138119	6.81548e-05	0.000138803	7.53096e-05		0.000154076	8.01902e-05	0.520458	-1.92138	0.000117133
ko00633	0.000910772	0.000621729	0.000566118	0.00072666	0.00071454	0.000750167	0.000345618	0.000211696	0.000256693	0.000517605	0.000282249	0.000437114	0.00070361	0.000704883	0.000720391	0.000865803	0.000769007	0.000547466	0.000373676	0.00029042	0.000289906	0.000342674	0.000232698	0.000279345	0.000626973	0.000597651	0.000634947	0.000461963	0.00077564	0.000573541	0.000376724	0.000235598	0.000357478	0.000279131	0.000378491	0.00044053	Nitrotoluene degradation	0.000714998	0.000341829	0.000718527	0.000301453	0.000611786	0.000344659		0.00068177	0.000329314	0.483027	-2.07028	0.000505542
ko00240	0.0325692	0.033288	0.033594	0.0334151	0.0323134	0.0324321	0.0306384	0.0283905	0.0297293	0.0303556	0.0266102	0.0308048	0.0324256	0.032411	0.0319099	0.0330361	0.0322086	0.0321298	0.0311265	0.0289565	0.0273089	0.028676	0.0261861	0.0262629	0.0341296	0.0327774	0.0336496	0.0337191	0.0322287	0.0323676	0.0283141	0.0283943	0.0277568	0.0272096	0.0274476	0.0284929	Pyrimidine metabolism	0.0329353	0.0294215	0.0323535	0.0280861	0.0331453	0.0279359		0.0328114	0.0284812	0.868027	-1.15204	0.0306463
L3_080	0.00034682	0.000319125	0.000349869	0.000328594	0.000304708	0.000295695	0.000448233	0.0005184	0.000431612	0.000399468	0.000453762	0.000386298	0.000333217	0.000334428	0.000323456	0.000339823	0.000355145	0.000356816	0.000391796	0.000453997	0.000452659	0.000482531	0.000413793	0.000447407	0.000309425	0.000361174	0.000341194	0.000321779	0.000367218	0.000344769	0.000447434	0.00043376	0.000497201	0.000445466	0.000394468	0.000422044	Lipid metabolism	0.000324135	0.000439629	0.000340481	0.000440364	0.000340926	0.000440062		0.000335181	0.000440018	1.31278	1.31278	0.0003876
ko00401	0.00091254	0.00115163	0.00115212	0.0011105	0.000985851	0.00103301	0.00189424	0.00215284	0.00197486	0.00151097	0.00239896	0.00163808	0.00114972	0.00109205	0.00115661	0.00113926	0.00110642	0.00127155	0.00179874	0.00215598	0.00251311	0.00223987	0.00264752	0.00250744	0.00123962	0.00110087	0.00110042	0.0013018	0.00113365	0.00123756	0.0022452	0.00228419	0.00221986	0.0023368	0.00221615	0.00187853	Novobiocin biosynthesis	0.00105761	0.00192833	0.0011526	0.00231045	0.00118565	0.00219679		0.00113195	0.00214519	1.89512	1.89512	0.00163857
ko00100	2.25974e-06	3.51065e-06	3.18683e-06	4.61635e-06	2.93309e-06	3.35581e-06	2.8383e-06	6.95081e-07	2.25896e-06	3.88109e-06	1.0401e-06	5.28596e-06	1.45977e-06	2.28223e-06	2.59096e-06	2.48794e-06	3.30046e-06	3.58687e-06	2.7391e-06	2.13144e-06	1.3648e-06	1.87006e-06	1.0794e-06	1.15417e-06	3.31336e-06	4.32384e-06	3.33708e-06	4.20437e-06	2.96077e-06	3.60122e-06	2.63351e-06	1.19016e-06	2.42236e-06	1.50814e-06	1.64293e-06	5.4926e-06	Steroid biosynthesis	3.31041e-06	2.66658e-06	2.61804e-06	1.72316e-06	3.62344e-06	2.48162e-06		3.18396e-06	2.29045e-06	0.719372	-1.3901	2.73721e-06
ko00860	0.00460672	0.00421622	0.00433523	0.00416985	0.00444303	0.00459976	0.00452425	0.00580666	0.00475067	0.00497044	0.00710224	0.00380949	0.00509032	0.00500721	0.00526992	0.00469964	0.00564778	0.00505086	0.00451414	0.00525378	0.00659261	0.00496846	0.00733174	0.00731913	0.00419642	0.00514719	0.00475272	0.00434467	0.00551912	0.00500411	0.00690908	0.00558992	0.0058989	0.00647613	0.00569691	0.00536822	Porphyrin and chlorophyll metabolism	0.00439514	0.00516063	0.00512762	0.00599664	0.00482737	0.00598986		0.00478338	0.00571571	1.19491	1.19491	0.00524954
ko01053	0.000272151	4.86672e-05	5.29621e-05	7.02291e-05	9.63253e-05	9.7702e-05	3.42779e-05	1.41188e-05	2.71075e-05	6.48426e-05	1.41107e-05	3.30549e-05	5.65419e-05	6.50436e-05	5.80376e-05	8.7956e-05	3.15463e-05	4.10151e-05	2.62321e-05	1.80492e-05	3.19022e-05	1.58671e-05	6.89423e-06	7.26008e-06	3.44162e-05	4.21708e-05	4.05861e-05	3.43261e-05	3.65984e-05	3.98661e-05	3.29847e-05	1.81229e-05	1.00502e-05	9.1745e-06	1.13362e-05	1.16939e-05	Biosynthesis of siderophore group nonribosomal peptides	0.000106339	3.12521e-05	5.66901e-05	1.77008e-05	3.7994e-05	1.55604e-05		6.70078e-05	2.15044e-05	0.320924	-3.116	4.42561e-05
ko00364	2.61343e-05	3.51065e-06	4.6285e-06	5.1461e-06	4.99958e-06	3.25993e-06	3.05663e-06	1.7377e-06	1.35538e-06	6.81557e-06	1.49081e-06	3.80589e-06	1.75173e-06	7.41725e-06	3.21279e-06	9.87858e-06	3.14695e-06	3.04104e-06	3.1605e-06	1.81399e-06	4.9474e-06	1.53005e-06	8.35664e-07	1.6754e-06	4.16842e-06	2.82918e-06	2.79593e-06	3.22527e-06	2.6318e-06	3.53804e-06	2.23849e-06	1.67705e-06	2.52543e-06	1.69665e-06	1.56079e-06	3.13019e-06	Fluorobenzoate degradation	7.94652e-06	3.04366e-06	4.74139e-06	2.32717e-06	3.19811e-06	2.1381e-06		5.29534e-06	2.50298e-06	0.472676	-2.11562	3.89916e-06
ko00361	3.09486e-05	1.27347e-05	1.4189e-05	1.34707e-05	9.39921e-06	9.6839e-06	6.47715e-06	6.08196e-06	4.81912e-06	1.42938e-05	4.19508e-06	7.8937e-06	6.32568e-06	1.23077e-05	7.87653e-06	1.66107e-05	1.159e-05	1.2554e-05	6.63704e-06	5.03383e-06	7.67701e-06	4.4768e-06	2.36772e-06	4.5422e-06	9.51254e-06	9.02135e-06	9.65047e-06	9.15747e-06	1.41459e-05	1.26359e-05	6.64962e-06	4.76065e-06	6.08166e-06	5.65552e-06	4.80558e-06	6.9691e-06	Chlorocyclohexane and chlorobenzene degradation	1.5071e-05	7.29346e-06	1.12108e-05	5.12243e-06	1.06873e-05	5.82035e-06		1.2323e-05	6.07875e-06	0.493284	-2.02723	9.20088e-06
ko00351	1.47374e-06	6.05759e-06	6.75305e-06	4.61635e-06	9.99916e-07	1.15056e-06	5.09439e-07	2.43278e-06	3.01195e-07	1.98787e-06	3.12031e-07	4.93356e-07	2.33564e-06	1.30413e-06	2.17641e-06	3.73191e-06	4.91231e-06	5.38031e-06	3.1605e-07	4.53498e-07	4.54934e-07	5.10016e-07	1.04458e-07	2.60618e-07	2.88583e-06	3.30961e-06	3.51746e-06	2.47655e-06	7.48417e-06	5.62295e-06	1.11924e-06	7.03277e-07	3.09237e-07	3.77034e-07	6.57173e-07	6.49662e-07	1,1,1-Trichloro-2,2-bis(4-chlorophenyl)ethane (DDT) degradation	3.50854e-06	1.00611e-06	3.30678e-06	3.49929e-07	4.21609e-06	6.35938e-07		3.67714e-06	6.63993e-07	0.180573	-5.53792	2.17057e-06
ko00592	5.66899e-05	1.20463e-05	1.69964e-05	2.14169e-05	2.65978e-05	2.81888e-05	5.82216e-06	2.3459e-06	5.34621e-06	1.37258e-05	2.80828e-06	1.31797e-05	1.66414e-05	1.39379e-05	1.36803e-05	1.88059e-05	1.14365e-05	8.73325e-06	6.32099e-06	2.72099e-06	5.8004e-06	1.98339e-06	1.63651e-06	2.04771e-06	8.22995e-06	5.76513e-06	5.41148e-06	5.12588e-06	1.11029e-05	6.88654e-06	7.37383e-06	2.32623e-06	2.47389e-06	2.63924e-06	2.38225e-06	2.89395e-06	alpha-Linolenic acid metabolism	2.69894e-05	7.20467e-06	1.38725e-05	3.41833e-06	7.08698e-06	3.34823e-06		1.5983e-05	4.65708e-06	0.291378	-3.43197	1.032e-05
ko03320	0.00153682	0.00147798	0.0014815	0.00154686	0.00162773	0.00160456	0.00127534	0.00104888	0.0012425	0.00123693	0.00127759	0.00143235	0.00154843	0.00132695	0.00141	0.00137803	0.00143409	0.00147241	0.00131519	0.00123043	0.00126796	0.00129397	0.00137018	0.00125246	0.00149304	0.00139436	0.00137812	0.00149601	0.00140415	0.00147707	0.0012182	0.00129003	0.00118654	0.00123416	0.00144484	0.00118587	PPAR signaling pathway	0.00154591	0.00125227	0.00142832	0.00128836	0.00144046	0.00125994		0.00147156	0.00126686	0.860893	-1.16158	0.00136921
ko00190	0.010868	0.0113879	0.0117083	0.0113434	0.0109756	0.0108153	0.0103273	0.00824227	0.00985954	0.0101719	0.00730153	0.0113979	0.0115616	0.0106601	0.0110939	0.0112885	0.0107996	0.0119948	0.0107396	0.00925767	0.00780285	0.00931368	0.00648201	0.00682827	0.0119377	0.0110889	0.0116591	0.011844	0.0112388	0.011825	0.00844396	0.00902581	0.00831589	0.00759888	0.00837012	0.00892382	Oxidative phosphorylation	0.0111831	0.00955006	0.0112331	0.00840401	0.0115989	0.00844641		0.0113384	0.00880016	0.77614	-1.28843	0.0100693
L3_091	0.00639869	0.00544419	0.00536033	0.00557852	0.00624408	0.00637584	0.00694212	0.00836491	0.00713365	0.00661479	0.00956711	0.00616054	0.00601962	0.00602525	0.00614628	0.00577853	0.00633634	0.00588169	0.00669256	0.00801295	0.00869475	0.00793556	0.0101292	0.00966391	0.00518968	0.00578674	0.00538072	0.00543752	0.00620701	0.00589753	0.0078636	0.00807314	0.00868507	0.0091537	0.00925501	0.00835696	Function unknown	0.00590028	0.00746385	0.00603129	0.00852149	0.00564987	0.00856458		0.00586048	0.00818331	1.39636	1.39636	0.00702189
ko00430	0.00137343	0.00150751	0.00150092	0.00153149	0.00152947	0.00149957	0.00178056	0.00181477	0.00192004	0.00158083	0.00165422	0.00176206	0.00147116	0.00140219	0.00140067	0.00142435	0.00138504	0.00156621	0.00169856	0.00174978	0.00170174	0.0017438	0.00188498	0.0017171	0.00147819	0.00144934	0.00133402	0.00145287	0.00140637	0.00152565	0.00168532	0.00190999	0.0016187	0.00183176	0.0016921	0.00160839	Taurine and hypotaurine metabolism	0.0014904	0.00175208	0.0014416	0.00174933	0.00144107	0.00172438		0.00145769	0.00174193	1.19499	1.19499	0.00159981
ko00910	0.00847155	0.00864756	0.00865954	0.0085927	0.0095488	0.00951046	0.010423	0.0100176	0.010425	0.0100914	0.0101828	0.0102396	0.00869927	0.00879025	0.00873227	0.00854878	0.00879296	0.0089699	0.0102133	0.0105572	0.0106207	0.0108613	0.010064	0.0100543	0.0085102	0.00856223	0.00848538	0.00890964	0.00863558	0.00893033	0.0103347	0.010496	0.0103477	0.0100938	0.0100995	0.0102738	Nitrogen metabolism	0.0089051	0.0102299	0.00875557	0.0103951	0.00867223	0.0102742		0.00877763	0.0102998	1.17341	1.17341	0.00953869
ko00471	0.00123558	0.00145988	0.00151997	0.0014487	0.00136955	0.00142488	0.00168668	0.00180604	0.00177118	0.00144651	0.00161448	0.00172759	0.00148926	0.00136037	0.00139518	0.00141073	0.00137583	0.00153612	0.00168539	0.00171994	0.00158425	0.00173785	0.00161287	0.00158661	0.0014613	0.00140514	0.00143566	0.00154283	0.00138219	0.00153715	0.00152368	0.00174791	0.0016504	0.00161886	0.00160629	0.00154519	D-Glutamine and D-glutamate metabolism	0.00140976	0.00167541	0.00142792	0.00165448	0.00146071	0.00161539		0.0014328	0.00164843	1.1505	1.1505	0.00154061
ko04964	0.00026881	0.000145382	0.000152133	0.000164524	0.000265511	0.000240564	0.000105381	0.000145142	0.000119198	0.00012978	7.46448e-05	0.000129259	0.000230352	0.000126256	0.000134212	0.000165228	0.000154047	0.000123435	7.45877e-05	7.63691e-05	4.21951e-05	3.70611e-05	5.58502e-05	6.38515e-05	0.000136275	0.000129502	0.000131138	0.000110523	0.000152397	0.000129202	7.74253e-05	6.37278e-05	8.77717e-05	7.79204e-05	6.21028e-05	0.000107903	Proximal tubule bicarbonate reclamation	0.000206154	0.000117234	0.000155588	5.83191e-05	0.000131506	7.94752e-05		0.000164416	8.50095e-05	0.517038	-1.93409	0.000124713
ko00472	1.11022e-05	1.69337e-05	2.11697e-05	1.79357e-05	1.45321e-05	1.3615e-05	1.5647e-05	3.64918e-06	5.34621e-06	2.33812e-05	1.52549e-06	5.8498e-06	1.17755e-05	1.80948e-05	1.76186e-05	1.55862e-05	2.19519e-05	1.16963e-05	1.72774e-05	9.70486e-06	4.49247e-06	1.23537e-05	2.68109e-06	3.31357e-06	1.59255e-05	1.61744e-05	1.4611e-05	1.19796e-05	1.88338e-05	1.232e-05	8.09805e-06	2.70491e-06	4.74163e-06	4.90145e-06	8.37895e-06	1.15758e-05	D-Arginine and D-ornithine metabolism	1.58814e-05	9.23315e-06	1.61205e-05	8.30385e-06	1.4974e-05	6.73347e-06		1.56587e-05	8.09015e-06	0.516657	-1.93552	1.18744e-05
ko00311	6.52376e-05	4.57073e-05	3.74832e-05	6.12991e-05	0.000108724	0.000116878	4.31567e-05	4.96983e-05	3.41103e-05	5.04541e-05	7.35353e-05	3.64379e-05	9.08952e-05	3.56191e-05	4.75701e-05	3.79045e-05	3.81472e-05	3.67264e-05	2.80231e-05	3.8366e-05	4.8621e-05	2.35174e-05	5.70689e-05	5.96443e-05	4.16842e-05	4.09431e-05	2.81397e-05	3.62267e-05	4.50695e-05	3.40536e-05	5.74764e-05	4.69032e-05	4.48393e-05	4.85746e-05	3.3598e-05	5.22683e-05	Penicillin and cephalosporin biosynthesis	7.25549e-05	4.78988e-05	4.78104e-05	4.25401e-05	3.76861e-05	4.72766e-05		5.26838e-05	4.59052e-05	0.871334	-1.14767	4.92945e-05
ko00950	0.000599223	0.000876974	0.000894286	0.000866891	0.000686276	0.000722841	0.00149651	0.00164304	0.00155582	0.0011736	0.00169904	0.00127934	0.000838688	0.000774817	0.000801644	0.000859949	0.00075972	0.000963465	0.00138482	0.00163808	0.00186329	0.00172544	0.00187053	0.00181137	0.000970066	0.000826121	0.000832195	0.00103606	0.000793486	0.000935811	0.00168295	0.00173883	0.00165942	0.0017135	0.00158058	0.00136589	Isoquinoline alkaloid biosynthesis	0.000774415	0.00147456	0.000833047	0.00171559	0.000898957	0.00162353		0.000835473	0.00160456	1.92054	1.92054	0.00122002
ko00960	0.000919811	0.00113008	0.00113527	0.00109733	0.000952654	0.000994182	0.00179097	0.00196508	0.00186507	0.00142852	0.00210396	0.00159164	0.00109405	0.00104347	0.00107794	0.00110325	0.00101754	0.00121252	0.00168728	0.0019783	0.00224851	0.00206851	0.002301	0.00220088	0.00118939	0.00103831	0.00104108	0.00125325	0.00105042	0.00118309	0.00202306	0.00208955	0.00200344	0.00208035	0.00195414	0.00170678	Tropane, piperidine and pyridine alkaloid biosynthesis	0.00103822	0.00179087	0.00109146	0.00208075	0.00112592	0.00197622		0.0010852	0.00194928	1.79624	1.79624	0.00151724
ko00760	0.00349385	0.00362685	0.00362882	0.00361241	0.00358797	0.00352082	0.00411757	0.00425042	0.00406673	0.00369214	0.00437838	0.00375155	0.00364058	0.00359826	0.00365865	0.00357766	0.00360165	0.00370313	0.00407915	0.00417178	0.00442713	0.0042554	0.00463755	0.00457902	0.00369664	0.00369203	0.00369775	0.00375209	0.00366938	0.00372758	0.00439981	0.00433506	0.00417073	0.00433049	0.00446068	0.00404078	Nicotinate and nicotinamide metabolism	0.00357845	0.0040428	0.00362999	0.00435834	0.00370591	0.00428959		0.00363812	0.00423024	1.16276	1.16276	0.00393418
ko00908	0.000311549	0.000399319	0.000401845	0.000402077	0.000352771	0.000343731	0.000444813	0.000405797	0.000459247	0.000343902	0.000343511	0.000444373	0.000434428	0.000364179	0.00039165	0.000397631	0.000351614	0.000432218	0.000422664	0.000406425	0.000366051	0.000420989	0.000353416	0.000340926	0.00040455	0.000382046	0.000384305	0.000415887	0.000369767	0.000415467	0.000388641	0.000422994	0.000344129	0.000344609	0.000374547	0.000313019	Zeatin biosynthesis	0.000368548	0.000406941	0.000395287	0.000385079	0.000395337	0.000364657		0.000386391	0.000385559	0.997846	-1.00216	0.000385975
ko00790	0.00116445	0.00115335	0.00111236	0.0012281	0.0012503	0.0011729	0.00186891	0.00263844	0.0020354	0.00160119	0.00337905	0.00145265	0.00140187	0.00103768	0.00116573	0.00111474	0.00112208	0.0012462	0.00194055	0.00250027	0.00302815	0.00238699	0.0038099	0.00345818	0.00120831	0.00114833	0.00112054	0.00130503	0.00121688	0.00126769	0.00277803	0.00263821	0.00278978	0.00313711	0.0030294	0.00239082	Folate biosynthesis	0.00118024	0.00216261	0.00118138	0.00285401	0.00121113	0.00279389		0.00119092	0.0026035	2.18613	2.18613	0.00189721
ko00670	0.0063196	0.00628179	0.00632086	0.00631532	0.00658478	0.0065166	0.00616137	0.00545143	0.00582232	0.00593286	0.00545794	0.00607963	0.00637619	0.00602232	0.00610193	0.00620038	0.00624447	0.00627351	0.0061655	0.00588001	0.00536657	0.00571297	0.00520699	0.00528039	0.00651021	0.0061603	0.00634613	0.00640562	0.00614993	0.00633979	0.00568476	0.00565365	0.00565996	0.00538493	0.00555336	0.00569399	One carbon pool by folate	0.00638982	0.00581759	0.00620313	0.00560207	0.00631866	0.00560511		0.00630387	0.00567492	0.900228	-1.11083	0.0059894
L3_104	0.000438782	0.000367517	0.000406701	0.000388152	0.000326839	0.000340279	0.000771509	0.00111135	0.00082294	0.000694809	0.00118814	0.000547696	0.000447177	0.000378687	0.000437251	0.00037502	0.00045554	0.000486957	0.00068056	0.00101343	0.00100404	0.000759243	0.00133577	0.00118779	0.000353674	0.000446904	0.000383133	0.000394923	0.000473148	0.000472202	0.00100278	0.0010046	0.00114232	0.0012363	0.00100954	0.000953114	Metabolism of cofactors and vitamins	0.000378045	0.000856074	0.000430105	0.000996806	0.000420664	0.00105811		0.000409605	0.00097033	2.36894	2.36894	0.000689967
ko03000	0.00614756	0.00448943	0.00455732	0.00438417	0.00475087	0.00500293	0.00449027	0.00656938	0.00506226	0.00515664	0.00701005	0.00402029	0.00493238	0.00546187	0.00540402	0.00509457	0.00569943	0.00452796	0.00462486	0.00550066	0.00665193	0.00523514	0.00799337	0.00753555	0.00445241	0.00492464	0.00494059	0.00436748	0.00544264	0.00460653	0.00623254	0.00567107	0.00612923	0.00701102	0.00658015	0.00612059	Transcription factors	0.00488872	0.00538482	0.0051867	0.00625692	0.00478905	0.00629076		0.00495482	0.0059775	1.2064	1.2064	0.00546616
ko00920	0.00203416	0.00219911	0.00212956	0.00226345	0.00210876	0.00213084	0.0025143	0.00302903	0.0026588	0.00253785	0.0038333	0.00228473	0.00248628	0.00234589	0.00248214	0.00239164	0.00238784	0.0023218	0.00263628	0.00283609	0.0033234	0.00275567	0.00352045	0.0036099	0.00229006	0.00214046	0.00212148	0.00216174	0.00241936	0.00232114	0.00323718	0.00293488	0.00340882	0.00329968	0.00319657	0.00300026	Sulfur metabolism	0.00214431	0.00280967	0.0024026	0.00311363	0.00224237	0.00317957		0.0022631	0.00303429	1.34077	1.34077	0.00264869
ko00450	0.00419839	0.00430826	0.00439275	0.00439855	0.00432184	0.00434568	0.00468422	0.00542615	0.004821	0.00453349	0.00631821	0.0044727	0.00452607	0.00439908	0.004546	0.00444522	0.00462425	0.0045292	0.00490678	0.00524757	0.0056782	0.00505703	0.00622699	0.00609046	0.00460738	0.00437098	0.0044421	0.00457004	0.00456205	0.00459749	0.00564395	0.00545229	0.00566264	0.00573124	0.00566163	0.00523179	Selenocompound metabolism	0.00432758	0.00504263	0.00451164	0.0055345	0.00452501	0.00556392		0.00445474	0.00538035	1.20778	1.20778	0.00491755
ko04260	3.24223e-06	2.2716e-06	5.31139e-06	1.51356e-06	2.99975e-06	5.94457e-06	1.60109e-06	1.14688e-05	1.58127e-06	3.02914e-06	4.26442e-06	2.67822e-06	2.43295e-06	7.41725e-06	1.03639e-06	9.65906e-06	2.2873e-05	2.19891e-05	3.26585e-06	4.44428e-06	1.34774e-05	2.19873e-05	1.63651e-06	1.1914e-06	1.0902e-05	3.79004e-06	1.73167e-05	7.94799e-06	3.83255e-05	1.95856e-05	6.58378e-06	1.02787e-05	2.37082e-06	8.10624e-06	7.26997e-06	3.01207e-06	Cardiac muscle contraction	3.54718e-06	4.10383e-06	1.09013e-05	7.66713e-06	1.63113e-05	6.27026e-06		1.02533e-05	6.01374e-06	0.58652	-1.70497	8.1335e-06
ko05012	3.43873e-06	3.78599e-06	6.07016e-06	2.11898e-06	3.933e-06	6.99926e-06	2.54719e-06	1.20336e-05	2.03307e-06	3.88109e-06	4.81915e-06	4.51069e-06	2.72491e-06	8.15082e-06	1.55458e-06	1.05372e-05	2.37173e-05	2.28468e-05	3.89795e-06	5.21523e-06	1.41029e-05	2.24407e-05	2.08916e-06	2.19664e-06	1.16502e-05	4.27046e-06	1.79481e-05	8.40875e-06	3.84078e-05	2.01542e-05	7.70302e-06	1.07656e-05	3.29853e-06	9.1745e-06	7.63963e-06	4.25234e-06	Parkinson's disease	4.39102e-06	4.97079e-06	1.15886e-05	8.32377e-06	1.68066e-05	7.13893e-06		1.09287e-05	6.81116e-06	0.623235	-1.60453	8.86995e-06
ko05016	7.2508e-05	4.39175e-05	4.62091e-05	5.93315e-05	7.33272e-05	7.21978e-05	1.97226e-05	2.01139e-05	1.52103e-05	3.72016e-05	1.22039e-05	2.50907e-05	6.6079e-05	3.65972e-05	3.73099e-05	4.87343e-05	6.08666e-05	6.77607e-05	1.79095e-05	1.12014e-05	2.2633e-05	3.28677e-05	5.53628e-06	4.31882e-06	4.69214e-05	3.3363e-05	5.07777e-05	3.519e-05	8.60268e-05	6.57696e-05	3.53549e-05	1.96377e-05	7.52476e-06	1.63382e-05	1.67168e-05	1.11033e-05	Huntington's disease	6.12485e-05	2.15905e-05	5.28913e-05	1.57444e-05	5.30081e-05	1.77793e-05		5.5716e-05	1.83714e-05	0.329733	-3.03276	3.70437e-05
L3_111	0.0126853	0.0121158	0.0118231	0.0123904	0.0120067	0.0118613	0.016298	0.0197229	0.01729	0.0146781	0.0208178	0.0145337	0.0131576	0.0124038	0.0129486	0.0121417	0.0126289	0.0133136	0.0155579	0.0181032	0.0198028	0.0185524	0.0201756	0.0200494	0.0117996	0.0121777	0.0119588	0.0122262	0.0128618	0.0130781	0.0187883	0.0181401	0.0192186	0.0194789	0.0181238	0.0170929	Other ion-coupled transporters	0.0121471	0.0172234	0.0127657	0.0187069	0.0123504	0.0184738		0.0124211	0.0181347	1.46	1.46	0.0152779
L3_112	0.000647955	0.000359669	0.000380599	0.000410553	0.000563486	0.000597813	0.000641602	0.000782227	0.000627238	0.000502648	0.000923022	0.00043655	0.000603762	0.00056094	0.000579858	0.000472416	0.00058894	0.000513546	0.000491457	0.000676166	0.000859938	0.000642336	0.000984935	0.000902707	0.000352071	0.000475569	0.000331633	0.000358869	0.000612797	0.000500822	0.000788934	0.000787941	0.000782266	0.000856811	0.00081206	0.000614049	Inorganic ion transport and metabolism	0.000493346	0.000652215	0.000553244	0.00075959	0.000438627	0.000773677		0.000495072	0.000728494	1.47149	1.47149	0.000611783
ko00590	0.000107288	0.000131271	0.000160783	0.000133269	9.09257e-05	9.27162e-05	0.000388556	0.000517748	0.000428224	0.000266848	0.00053548	0.000250343	0.000107537	0.000130495	0.000109753	0.000145764	0.000122578	0.000172794	0.00030404	0.00045504	0.000470686	0.000364774	0.000656449	0.00051029	0.000119281	0.000146317	0.00010841	0.000146001	0.000122543	0.000162118	0.000497997	0.000540333	0.000432828	0.000557445	0.000396645	0.000376863	Arachidonic acid metabolism	0.000119376	0.000397867	0.000131487	0.000460213	0.000134112	0.000467019		0.000128325	0.0004417	3.44205	3.44205	0.000285012
L3_114	0.00302628	0.00260091	0.00262307	0.00274605	0.00325339	0.00323107	0.00350057	0.00463202	0.00370056	0.00365684	0.00609192	0.00293702	0.0029249	0.00257566	0.00280778	0.002676	0.00290249	0.00273725	0.003511	0.00425363	0.00506125	0.00392638	0.00571734	0.00559275	0.00250533	0.00262217	0.00245753	0.0024887	0.00292384	0.00275026	0.00501032	0.00437866	0.00493001	0.00513659	0.00472639	0.00437193	Protein folding and associated processing	0.00291346	0.00408649	0.00277068	0.00467706	0.00262464	0.00475898		0.00276959	0.00450751	1.6275	1.6275	0.00363855
ko00130	0.000621427	0.000705159	0.000748375	0.000759731	0.000843529	0.000809709	0.00109769	0.0010951	0.00110682	0.000724817	0.000944587	0.000934276	0.000679476	0.000519044	0.000558508	0.000659231	0.000557087	0.000799014	0.000968798	0.00106463	0.00104606	0.00124659	0.000916968	0.000852035	0.000704783	0.000573416	0.000538532	0.000742677	0.000631878	0.000782538	0.000927786	0.00104502	0.00083865	0.000919336	0.000963826	0.000739375	Ubiquinone and other terpenoid-quinone biosynthesis	0.000747988	0.000983882	0.000628727	0.00101585	0.000662304	0.000905665		0.000679673	0.000968465	1.4249	1.4249	0.000824069
ko05145	4.91247e-07	1.65207e-06	7.5877e-07	6.05423e-07	1.06658e-06	1.05468e-06	1.01888e-06	6.95081e-07	4.51792e-07	8.51946e-07	6.93402e-07	1.97343e-06	2.91955e-07	7.33574e-07	6.21831e-07	9.51271e-07	1.07457e-06	9.35705e-07	7.37449e-07	8.16297e-07	6.25534e-07	5.10016e-07	5.2229e-07	1.0797e-06	9.61943e-07	4.80427e-07	7.2153e-07	6.33536e-07	5.75705e-07	6.31793e-07	1.11924e-06	4.86884e-07	9.7925e-07	1.1311e-06	4.51806e-07	1.24026e-06	Toxoplasmosis	9.38128e-07	9.47421e-07	7.68151e-07	7.15215e-07	6.67489e-07	9.01425e-07		7.91256e-07	8.54687e-07	1.08016	1.08016	8.22972e-07
ko05143	1.68006e-05	2.34043e-06	4.17323e-06	4.01093e-06	1.39988e-06	2.58877e-06	5.86582e-05	8.99261e-05	5.66246e-05	2.28132e-05	0.000264117	5.00404e-05	2.53027e-06	5.9501e-06	5.07829e-06	7.97604e-06	2.53291e-06	2.88509e-06	8.37532e-05	0.000139451	0.000180381	0.000172385	0.000277336	0.000249784	3.09959e-06	4.32384e-06	2.34497e-06	2.06187e-05	2.46731e-06	2.52717e-06	8.44699e-05	0.000144767	0.000169719	0.000191156	0.000277368	0.000166668	African trypanosomiasis	5.21898e-06	9.03633e-05	4.49212e-06	0.000183848	5.89693e-06	0.000172358		5.20268e-06	0.000148857	28.6115	28.6115	7.70296e-05
L3_118	0.0196265	0.0192416	0.0195436	0.0198393	0.0203766	0.0201434	0.0211292	0.0259069	0.0222778	0.0212179	0.0265838	0.0202811	0.0209166	0.0194957	0.0205061	0.0193323	0.0206695	0.0203436	0.0216029	0.0232031	0.0252957	0.0217296	0.0271825	0.026884	0.0189595	0.0196181	0.0188862	0.0188077	0.0207112	0.0202997	0.0253348	0.0238283	0.0248662	0.0256656	0.024072	0.0230053	General function prediction only	0.0197952	0.0228995	0.0202106	0.0243163	0.0195471	0.024462		0.019851	0.0238926	1.2036	1.2036	0.0218718
ko00965	2.94748e-07	6.88363e-08	7.5877e-08	2.27034e-07	3.99967e-07	3.83521e-07	2.18331e-07	1.30328e-07	7.52987e-08	1.89321e-07	3.46701e-08	2.81918e-07	1.94636e-07	1.63016e-07	3.10916e-07	2.19524e-07	6.14039e-07	1.55951e-07	1.0535e-07	4.53498e-08	5.68667e-08	0	1.04458e-07	1.11694e-07	4.2753e-07	6.9395e-07	5.41148e-07	2.87971e-07	4.93462e-07	3.79076e-07	6.58378e-08	1.62295e-07	1.54618e-07	6.28391e-08	1.64293e-07	1.77181e-07	Betalain biosynthesis	2.41664e-07	1.54978e-07	2.76347e-07	7.06197e-08	4.70523e-07	1.31177e-07		3.29511e-07	1.18925e-07	0.360913	-2.77075	2.24218e-07
ko04916	0	0	7.5877e-08	7.56779e-08	1.33322e-07	9.58802e-08	7.2777e-08	4.34426e-08	0	9.46607e-08	3.46701e-08	7.04795e-08	9.73182e-08	8.15082e-08	3.10916e-07	0	3.83774e-07	7.79754e-08	0	4.53498e-08	0	0	6.96387e-08	0	1.06883e-07	2.66904e-07	2.70574e-07	1.15188e-07	2.46731e-07	1.26359e-07	0	5.40983e-08	5.15395e-08	0	0	0	Melanogenesis	6.34596e-08	5.26716e-08	1.58582e-07	1.91648e-08	1.88773e-07	1.76063e-08		1.36938e-07	2.98142e-08	0.21772	-4.59305	8.33762e-08
ko04978	2.94748e-06	1.72091e-06	3.18683e-06	1.58924e-06	1.79985e-06	2.10937e-06	8.00547e-07	6.95081e-07	6.77688e-07	1.60923e-06	7.62743e-07	1.26863e-06	9.73182e-07	1.54866e-06	1.3473e-06	2.12207e-06	1.68861e-06	1.48153e-06	1.15885e-06	9.52346e-07	6.82401e-07	4.64681e-06	7.31206e-07	1.0797e-06	1.60324e-06	1.33452e-06	4.05861e-06	1.09429e-06	1.15141e-06	1.89538e-06	5.9254e-07	8.65572e-07	8.24631e-07	9.42586e-07	7.39319e-07	5.4926e-06	Mineral absorption	2.22561e-06	9.68987e-07	1.52689e-06	1.54189e-06	1.85624e-06	1.57621e-06		1.86958e-06	1.36236e-06	0.728698	-1.37231	1.61597e-06
ko00906	4.5293e-05	1.50063e-05	1.11539e-05	1.73302e-05	2.31981e-05	1.64914e-05	1.23721e-05	2.78032e-06	5.19561e-06	1.18326e-05	2.01087e-06	1.48712e-05	1.51816e-05	9.61797e-06	1.48203e-05	1.9684e-05	2.33335e-05	1.40356e-05	5.58355e-06	4.30823e-06	2.44527e-06	1.92673e-06	1.9847e-06	3.16465e-06	2.43692e-05	1.78292e-05	1.87598e-05	1.92364e-05	1.93272e-05	1.73111e-05	4.01611e-06	3.57049e-06	4.22624e-06	3.14195e-06	2.87513e-06	4.54764e-06	Carotenoid biosynthesis	2.14121e-05	8.17711e-06	1.61122e-05	3.23552e-06	1.94722e-05	3.72959e-06		1.89988e-05	5.04741e-06	0.265669	-3.76408	1.20231e-05
ko00945	3.34048e-06	2.06509e-06	2.42806e-06	1.43788e-06	2.66644e-06	2.58877e-06	1.52832e-06	1.12951e-06	8.28286e-07	2.83982e-06	1.14411e-06	1.69151e-06	8.75864e-07	1.14112e-06	8.29108e-07	8.78096e-07	1.5351e-06	2.72914e-06	1.6856e-06	1.58724e-06	1.3648e-06	3.96679e-07	7.66026e-07	1.63817e-06	2.24453e-06	1.60142e-06	3.0665e-06	2.13098e-06	1.72712e-06	1.8322e-06	2.23849e-06	9.1967e-07	1.80388e-06	1.82233e-06	1.15005e-06	1.12214e-06	Stilbenoid, diarylheptanoid and gingerol biosynthesis	2.42112e-06	1.52693e-06	1.3314e-06	1.23975e-06	2.10046e-06	1.50943e-06		1.95099e-06	1.42537e-06	0.730586	-1.36876	1.68818e-06
ko03400	0.045953	0.0472215	0.0479471	0.0475192	0.0474286	0.0475818	0.0447489	0.0447145	0.044506	0.0446804	0.0440083	0.0444499	0.0460067	0.0460308	0.0460275	0.0469981	0.0466737	0.0465575	0.0452367	0.0439233	0.0429695	0.0433301	0.0438299	0.0436788	0.0478724	0.0476263	0.0475952	0.047618	0.0463436	0.0468861	0.0439584	0.0439311	0.0434385	0.0436434	0.0438941	0.0437468	DNA repair and recombination proteins	0.0472752	0.044518	0.0463824	0.0438281	0.0473236	0.0437687		0.0469937	0.0440383	0.937109	-1.06711	0.045516
ko00642	4.98124e-05	1.92742e-05	2.13214e-05	2.66386e-05	1.84651e-05	1.93678e-05	1.46282e-05	2.21557e-05	1.39303e-05	2.16773e-05	7.62743e-06	1.28977e-05	1.79065e-05	2.89354e-05	2.59096e-05	3.38799e-05	2.21822e-05	2.2301e-05	1.06403e-05	1.12468e-05	1.25107e-05	1.51871e-05	3.51675e-06	4.80282e-06	2.1804e-05	1.69217e-05	2.62457e-05	1.8027e-05	2.37684e-05	2.27445e-05	1.31676e-05	7.95244e-06	6.39089e-06	1.06826e-05	1.03505e-05	9.27245e-06	Ethylbenzene degradation	2.58133e-05	1.54861e-05	2.51858e-05	9.65075e-06	2.15852e-05	9.63608e-06		2.41948e-05	1.1591e-05	0.47907	-2.08738	1.78929e-05
L3_126	0.00642423	0.00693835	0.00705542	0.00690909	0.00651299	0.00657796	0.00709808	0.00738215	0.00712085	0.00673965	0.00746545	0.00673876	0.00694385	0.00672231	0.00699135	0.00702638	0.00699697	0.00711464	0.00704633	0.00724704	0.00738136	0.00718085	0.00776712	0.00755026	0.00693978	0.00699582	0.00690919	0.00687668	0.00710938	0.00715714	0.00740465	0.00728547	0.00704003	0.00737888	0.00711825	0.00678543	Translation proteins	0.00673634	0.00709082	0.00696592	0.00736216	0.006998	0.00716878		0.00690009	0.00720725	1.04452	1.04452	0.00705367
ko03032	0.0198981	0.0199585	0.0200579	0.0197707	0.0201747	0.0208212	0.0179565	0.0176372	0.0176261	0.0184437	0.0172092	0.0181235	0.0194253	0.0198541	0.0198495	0.0200021	0.0198729	0.0192077	0.0186956	0.017705	0.0170212	0.0178637	0.0174037	0.0170242	0.0201139	0.019712	0.0204436	0.0200132	0.0194949	0.0194785	0.0172026	0.0172121	0.0170231	0.0173174	0.0178831	0.01808	DNA replication proteins	0.0201135	0.0178327	0.0197019	0.0176189	0.019876	0.0174531		0.0198972	0.0176349	0.886302	-1.12828	0.018766
ko03036	0.0128388	0.013688	0.0138248	0.0138128	0.0136611	0.0137985	0.0134028	0.0135391	0.0135427	0.0129394	0.012308	0.0130025	0.0134249	0.0129751	0.0134259	0.0133427	0.0135301	0.0137318	0.013345	0.0129189	0.0124359	0.0130805	0.0123966	0.0122017	0.0136824	0.0132409	0.0132443	0.0135046	0.0135589	0.0137501	0.0125627	0.0128603	0.0121594	0.0125157	0.012368	0.0122445	Chromosome	0.013604	0.0131224	0.0134051	0.0127297	0.0134969	0.0124518		0.013502	0.012768	0.945637	-1.05749	0.013135
ko03009	0.0102177	0.0114776	0.0117522	0.0114589	0.0102297	0.0103608	0.0118529	0.012022	0.0123439	0.0109397	0.011459	0.0119138	0.0113078	0.0111928	0.0113648	0.0111003	0.0110832	0.0118273	0.0118057	0.0117492	0.0116144	0.0121376	0.0117194	0.0115577	0.011442	0.0114511	0.0112	0.0114012	0.0112664	0.0117223	0.0112827	0.0120792	0.0111821	0.0114893	0.0115892	0.0109008	Ribosome Biogenesis	0.0109161	0.0117552	0.0113127	0.011764	0.0114138	0.0114205		0.0112142	0.0116466	1.03856	1.03856	0.0114304
ko04122	0.00168753	0.00146738	0.00149538	0.00147436	0.00149354	0.0015476	0.00121094	0.00151901	0.00132194	0.00154335	0.00144477	0.00116834	0.00152585	0.00168877	0.00166734	0.00161723	0.00167349	0.00148684	0.00127621	0.00125347	0.00135326	0.00112475	0.00155486	0.00150399	0.00141609	0.00164354	0.001634	0.00132196	0.00165269	0.00151201	0.00158202	0.00136155	0.0013056	0.00154308	0.00134688	0.00141597	Sulfur relay system	0.00152763	0.00136806	0.00160992	0.00134442	0.00153005	0.00142585		0.00155587	0.00137944	0.886608	-1.12789	0.00146765
L3_131	0.00610885	0.00523885	0.00547513	0.00527248	0.0052315	0.00500619	0.00541097	0.00733632	0.00566578	0.00602752	0.00874824	0.00525777	0.00485842	0.0051981	0.00493807	0.00505118	0.00510681	0.00456694	0.00579783	0.00668393	0.00780075	0.00636681	0.00759845	0.00823766	0.00518936	0.00487425	0.00531434	0.00525276	0.00511012	0.0046704	0.00743704	0.00646945	0.00837697	0.00760277	0.00729585	0.00714256	Replication, recombination and repair proteins	0.00538883	0.00640777	0.00495325	0.0070809	0.00506854	0.00738744		0.00513688	0.0069587	1.35466	1.35466	0.00604779
L3_132	0.00307019	0.00322285	0.0032703	0.00339574	0.00331079	0.00316203	0.00436924	0.00421336	0.0044305	0.00371789	0.00373685	0.00401698	0.00337412	0.00287374	0.00298261	0.00300287	0.002842	0.0033722	0.00388615	0.00419939	0.00422548	0.0045116	0.00379517	0.00381095	0.00310953	0.00293941	0.00279295	0.00314378	0.00298413	0.00330636	0.00405423	0.00432077	0.00408445	0.00394793	0.00369027	0.00372995	Membrane and intracellular structural molecules	0.00323865	0.0040808	0.00307459	0.00407146	0.00304603	0.00397127		0.00311976	0.00404118	1.29535	1.29535	0.00358047
ko02030	0.000969427	0.00141032	0.00116608	0.0011354	0.000836797	0.000847294	0.000713869	0.000541989	0.000695459	0.000890946	0.00027951	0.000949288	0.00134708	0.00179693	0.00181544	0.00135702	0.00206425	0.00166368	0.000844801	0.000566465	0.000518966	0.000750573	0.000390499	0.00041442	0.00114279	0.00149819	0.00128342	0.000967121	0.00220141	0.00151074	0.000568312	0.000609038	0.00051122	0.000513835	0.000805324	0.000733646	Bacterial chemotaxis	0.00106088	0.00067851	0.00167407	0.000580954	0.00143395	0.000623563		0.00138963	0.000627676	0.451685	-2.21393	0.00100865
ko02035	0.0015041	0.00245924	0.00189601	0.00190171	0.00141175	0.00123743	0.0010592	0.00106704	0.0011023	0.0011542	0.000868001	0.00134292	0.00257893	0.00358383	0.00397267	0.00246921	0.0046548	0.00356597	0.00123049	0.00091915	0.00110589	0.00144918	0.000927309	0.000902707	0.00193778	0.00296045	0.00226209	0.00149065	0.00496562	0.00329202	0.00106855	0.0010541	0.000879676	0.00106569	0.00155877	0.00086098	Bacterial motility proteins	0.00173504	0.00109894	0.0034709	0.00108912	0.0028181	0.00108129		0.00267468	0.00108979	0.407445	-2.45432	0.00188223
ko00940	0.00135643	0.00142223	0.00132223	0.00142161	0.0012423	0.00107482	0.00217894	0.00159951	0.00215633	0.00154496	0.00163088	0.00242802	0.00148352	0.00129362	0.00127848	0.00134802	0.0010289	0.00146149	0.0020638	0.00221883	0.00189741	0.00281415	0.0014833	0.00148701	0.00149005	0.00132774	0.00146579	0.00175875	0.00100181	0.0013979	0.00129167	0.0022361	0.00183218	0.00165028	0.0020558	0.00189902	Phenylpropanoid biosynthesis	0.0013066	0.00192311	0.00131567	0.00199409	0.00140701	0.00182751		0.00134309	0.0019149	1.42574	1.42574	0.001629
ko01007	0.0326068	0.0329333	0.032954	0.0330162	0.0312217	0.0313627	0.0308224	0.0280777	0.0298555	0.0306824	0.0260844	0.031627	0.0318023	0.0323673	0.0317121	0.0329158	0.0315165	0.0318519	0.0311072	0.0291207	0.0276273	0.0290673	0.0268442	0.0269834	0.0333977	0.0324512	0.0330132	0.0330693	0.0313137	0.031922	0.0286005	0.0288945	0.027961	0.0277289	0.0277793	0.0285654	Amino acid related enzymes	0.0323491	0.0295249	0.0320277	0.0284583	0.0325278	0.0282549		0.0323015	0.0287461	0.889928	-1.12369	0.0305238
ko00460	0.00307638	0.00311759	0.00307408	0.003114	0.00299062	0.00283192	0.00400637	0.00331771	0.00396101	0.00333073	0.00324599	0.00414849	0.00311525	0.00291946	0.00287815	0.00302065	0.00268796	0.0031644	0.00373339	0.00391337	0.00342485	0.0045605	0.0030399	0.00296803	0.00320273	0.00299829	0.00316337	0.00348404	0.00266132	0.00310791	0.00296751	0.00392937	0.00342681	0.00329145	0.00361671	0.00352477	Cyanoamino acid metabolism	0.0030341	0.00366838	0.00296431	0.00360668	0.00310295	0.00345944		0.00303379	0.00357817	1.17944	1.17944	0.00330598
ko00970	0.0288697	0.029021	0.0292009	0.0291587	0.0274068	0.0275901	0.0258438	0.0232352	0.0250142	0.026285	0.0211179	0.0270006	0.0277099	0.0284883	0.0277194	0.0290156	0.0280137	0.0279816	0.0263348	0.0241823	0.0224247	0.0240994	0.0215492	0.0219253	0.0293605	0.0288146	0.0291425	0.0288645	0.0277447	0.0280498	0.0232591	0.0239216	0.023084	0.0227443	0.0230036	0.0240796	Aminoacyl-tRNA biosynthesis	0.0285412	0.0247495	0.0281547	0.0234193	0.0286628	0.0233487		0.0284529	0.0238391	0.837846	-1.19354	0.026146
ko01051	0.0014647	0.00141596	0.00139174	0.00137598	0.00137502	0.00139304	0.00144484	0.0015072	0.00140485	0.00145995	0.0016719	0.00130789	0.00140401	0.00138703	0.00138554	0.00142083	0.00134544	0.00133837	0.00148196	0.00155836	0.00170435	0.00142691	0.00179995	0.00179026	0.00141854	0.00147235	0.00145857	0.00139153	0.00134361	0.00133523	0.00172337	0.00159428	0.00163076	0.00164783	0.00160256	0.00159894	Biosynthesis of ansamycins	0.00140274	0.0014661	0.0013802	0.00162696	0.00140331	0.00163295		0.00139542	0.00157534	1.12894	1.12894	0.00148538
ko00780	0.000660727	0.000653325	0.000594648	0.000710767	0.000725806	0.000669244	0.000954979	0.001378	0.000925421	0.00092209	0.00192374	0.000653556	0.000885109	0.000540481	0.000703809	0.00067511	0.000647504	0.000728525	0.000929924	0.00119048	0.00142764	0.000992944	0.00167589	0.00161989	0.000668978	0.000587722	0.00060365	0.000590167	0.000723991	0.000729152	0.0015809	0.00121348	0.0015535	0.00150223	0.00135706	0.00122845	Biotin metabolism	0.000669086	0.0011263	0.000696756	0.00130613	0.00065061	0.00140594		0.000672151	0.00127945	1.90352	1.90352	0.000975802
ko00600	0.00263701	0.00271373	0.00217813	0.0026286	0.00274717	0.00272329	0.00246023	0.0020388	0.00264494	0.0020814	0.00203271	0.00282165	0.00320488	0.00238273	0.00265449	0.00247762	0.00202464	0.00247767	0.00261552	0.00249773	0.00240159	0.00382727	0.00192816	0.00200129	0.00243318	0.00234753	0.00283616	0.00251255	0.00215355	0.00242482	0.00175635	0.00239212	0.00220125	0.00206986	0.00285028	0.00263048	Sphingolipid metabolism	0.00260465	0.00234662	0.00253701	0.00254526	0.0024513	0.00231672		0.00253099	0.00240287	0.949381	-1.05332	0.00246693
ko00540	0.00127135	0.0018519	0.00206317	0.00190444	0.00140468	0.00126984	0.00333799	0.00415628	0.00366976	0.0024536	0.00458807	0.00285597	0.00178053	0.00132035	0.00131051	0.00154904	0.00131059	0.00220702	0.00292599	0.00393519	0.00456407	0.00394809	0.00464845	0.00458286	0.00172647	0.0016279	0.00143368	0.00201764	0.0015447	0.00212428	0.00417425	0.00423405	0.00402678	0.00417723	0.00352914	0.00303121	Lipopolysaccharide biosynthesis	0.00162756	0.00351028	0.00157967	0.00410077	0.00174578	0.00386211		0.001651	0.00382439	2.3164	2.3164	0.0027377
ko01005	0.00233352	0.00285788	0.00309646	0.00293918	0.00222541	0.00216651	0.00426335	0.00524486	0.0046762	0.00352734	0.00556341	0.00393121	0.00273474	0.00230269	0.00223072	0.00253141	0.00226005	0.00313508	0.00381577	0.00490554	0.00548007	0.00474513	0.00557656	0.00551181	0.00273395	0.00260472	0.00234263	0.0030541	0.00250761	0.00304271	0.0050784	0.0052002	0.00500515	0.00516129	0.00434083	0.00405448	Lipopolysaccharide biosynthesis proteins	0.00260316	0.00453439	0.00253245	0.00500581	0.00271429	0.00480672		0.00261663	0.00478231	1.82766	1.82766	0.00369947
ko01002	0.0166472	0.0177002	0.0182489	0.0178236	0.0185241	0.0187268	0.019845	0.0211351	0.0205962	0.0184433	0.0207513	0.0191608	0.0188892	0.0178069	0.0179875	0.0178479	0.0180701	0.0189014	0.0198704	0.0203293	0.0202612	0.0204052	0.0205213	0.0202747	0.0182606	0.018032	0.0182725	0.0185065	0.0183136	0.0188155	0.019936	0.0207518	0.0200932	0.0203942	0.0202529	0.0192986	Peptidases	0.0179451	0.0199886	0.0182505	0.020277	0.0183668	0.0201211		0.0181875	0.0201289	1.10675	1.10675	0.0191582
ko04090	0.000391426	0.000625033	0.000610506	0.000659382	0.000658012	0.000643165	0.000899814	0.000792088	0.000920753	0.000610088	0.000916331	0.000846036	0.000714315	0.000427103	0.000525344	0.000526126	0.000433819	0.000748252	0.000863869	0.000905863	0.000819108	0.000918595	0.000916794	0.00074306	0.000617567	0.000510908	0.000459705	0.000667977	0.000520602	0.000709819	0.00078189	0.000984372	0.000734489	0.000813954	0.000848657	0.000656159	Cellular antigens	0.000597921	0.000830852	0.000562493	0.000861215	0.000581096	0.000803253		0.000580503	0.000831773	1.43285	1.43285	0.000706138
L3_146	0.00249553	0.0022051	0.00216409	0.00208811	0.00218808	0.00240084	0.00143698	0.00165772	0.00134499	0.00226059	0.00200785	0.00154019	0.00278534	0.00324011	0.00356216	0.00273593	0.0038425	0.00270146	0.0017584	0.00165935	0.00184129	0.00147655	0.00225219	0.0023083	0.00240935	0.00307639	0.00299724	0.00203152	0.00361642	0.00270445	0.00215889	0.00158968	0.00202555	0.00208299	0.00191829	0.00240227	Sporulation	0.00225696	0.00170805	0.00314458	0.00188268	0.00280589	0.00202961		0.00273581	0.00187345	0.684787	-1.46031	0.00230463
ko04910	0.00211295	0.0018665	0.00184791	0.00177919	0.00204043	0.00203976	0.00179439	0.00157153	0.00163986	0.00176722	0.00185308	0.00166571	0.00204057	0.00201692	0.00211765	0.00194564	0.00206133	0.00180973	0.00177441	0.00182266	0.00192755	0.00173377	0.00197231	0.0019444	0.00187921	0.0018679	0.00190087	0.00185436	0.00203504	0.00181167	0.00203459	0.00178389	0.00180929	0.0018809	0.00193135	0.00195731	Insulin signaling pathway	0.00194779	0.0017153	0.00199864	0.00186252	0.00189151	0.00189956		0.00194598	0.00182579	0.938238	-1.06583	0.00188588
ko01003	0.00199053	0.00216146	0.00234156	0.00228737	0.00208523	0.0020854	0.00280985	0.00349235	0.00321947	0.00244291	0.00297428	0.00263227	0.00218567	0.0019002	0.0019567	0.00198281	0.00196208	0.00225848	0.0026209	0.00279713	0.00301735	0.00283393	0.0028992	0.00292626	0.00209447	0.00200066	0.00180942	0.00213248	0.0020255	0.00222265	0.00290595	0.00299077	0.00275834	0.00290844	0.00252457	0.00244604	Glycosyltransferases	0.00215859	0.00292852	0.00204099	0.00284913	0.00204753	0.00275568		0.00208237	0.00284444	1.36596	1.36596	0.00246341
ko00510	0.000169971	0.000260614	0.00027513	0.000257002	0.00019885	0.000194637	0.000340451	0.000328426	0.000353979	0.000228606	0.000275281	0.000336962	0.000254974	0.000214937	0.000242618	0.000230281	0.000248609	0.000289679	0.000324478	0.000321122	0.000326074	0.000347944	0.000279739	0.000288132	0.00025748	0.000225214	0.000184802	0.000250823	0.000252077	0.000273377	0.000308779	0.000331244	0.000288003	0.000284472	0.00027133	0.000204466	N-Glycan biosynthesis	0.000226034	0.000310617	0.00024685	0.000314581	0.000240629	0.000281382		0.000237837	0.000302194	1.27059	1.27059	0.000270016
ko00601	0	0	0	0	0	0	0	0	7.52987e-08	0	0	0	0	0	0	0	0	0	0	0	0	0	0	0	0	0	9.01913e-08	0	0	0	0	0	0	0	0	0	Glycosphingolipid biosynthesis - lacto and neolacto series	0	1.25498e-08	0	0	1.50319e-08	0		5.01063e-09	4.18326e-09	0.834878	-1.19778	4.59694e-09
ko05219	3.64505e-05	2.16146e-05	2.04868e-05	2.29304e-05	1.69319e-05	2.33948e-05	7.13214e-06	2.38934e-06	5.6474e-06	8.23548e-06	1.0401e-06	1.33911e-05	1.64468e-05	2.70607e-05	1.87586e-05	1.92449e-05	2.26427e-05	1.83242e-05	1.24313e-05	4.94313e-06	4.89054e-06	3.45677e-06	2.71591e-06	3.20188e-06	1.96664e-05	2.17794e-05	2.02028e-05	1.79694e-05	1.93272e-05	1.97119e-05	5.3987e-06	4.38196e-06	5.15395e-06	4.27306e-06	5.25738e-06	1.03355e-05	Bladder cancer	2.36348e-05	6.30593e-06	2.0413e-05	5.27325e-06	1.97762e-05	5.8001e-06		2.12747e-05	5.79309e-06	0.2723	-3.67242	1.35339e-05
ko02042	0.00102651	0.000818463	0.000807786	0.000897767	0.00105345	0.00107338	0.000936276	0.000920591	0.0007941	0.000843616	0.00114356	0.000801211	0.000937661	0.000813044	0.000842374	0.000862949	0.000836091	0.000794882	0.000834161	0.000934116	0.00105823	0.00111518	0.00116495	0.00112293	0.000842769	0.00084347	0.000920132	0.000798197	0.000831401	0.000801176	0.00104748	0.000946016	0.000982806	0.00102704	0.00104302	0.00120648	Bacterial toxins	0.000946225	0.000906559	0.000847833	0.00103826	0.000839524	0.00104214		0.000877861	0.000995653	1.13418	1.13418	0.000936757
ko03013	0.00045794	0.000456384	0.000448281	0.0004381	0.0003953	0.000446994	0.000316289	0.000376734	0.000351946	0.000424364	0.000261725	0.000347182	0.00051092	0.000523201	0.000584314	0.000488368	0.000498139	0.000445942	0.000377574	0.000275364	0.000275349	0.000239821	0.000298088	0.000288355	0.000435332	0.000506744	0.000506875	0.000394808	0.000489185	0.000459061	0.000358355	0.000284449	0.000259244	0.000302633	0.00030386	0.000355129	RNA transport	0.0004405	0.000346373	0.000508481	0.000292425	0.000465334	0.000310612		0.000471438	0.00031647	0.671286	-1.48968	0.000393954
ko00730	0.00364545	0.00357694	0.00363329	0.00365668	0.00347071	0.00357432	0.00407202	0.00443462	0.0040138	0.00381369	0.00486255	0.00366522	0.00380806	0.00379258	0.00396034	0.0038435	0.00390513	0.00390251	0.00406472	0.00426529	0.00460598	0.00432856	0.00474048	0.004794	0.00374153	0.00385815	0.00399827	0.00373947	0.00393083	0.00390505	0.00456295	0.00429427	0.00447131	0.00457581	0.00432038	0.00437477	Thiamine metabolism	0.0035929	0.00414365	0.00386869	0.0044665	0.00386222	0.00443325		0.0037746	0.0043478	1.15186	1.15186	0.0040612
ko01006	0.00103653	0.00123189	0.00130076	0.00124566	0.00118503	0.00117875	0.00161441	0.00183771	0.00174535	0.00128862	0.00173253	0.00148155	0.00128703	0.00110387	0.0011877	0.00119772	0.00113474	0.00136613	0.00150903	0.00171835	0.00180717	0.00181605	0.00186022	0.00175761	0.0012501	0.00121142	0.00113867	0.00129109	0.00119878	0.00133397	0.00169124	0.00180997	0.00157711	0.00172349	0.00164778	0.00138473	Prenyltransferases	0.00119644	0.00161669	0.00121287	0.00174474	0.00123734	0.00163905		0.00121555	0.00166683	1.37126	1.37126	0.00144119
ko00565	5.79671e-05	1.53505e-05	1.81346e-05	2.40656e-05	4.05966e-05	3.53798e-05	1.71754e-05	4.3877e-06	7.60517e-06	3.7107e-05	4.71514e-06	1.42369e-05	4.24307e-05	2.05401e-05	5.61721e-05	3.25627e-05	2.26427e-05	1.04487e-05	1.04296e-05	7.30132e-06	4.265e-06	1.04837e-05	3.79531e-06	6.70161e-06	5.66477e-05	1.54804e-05	4.1939e-05	1.47441e-05	2.44264e-05	1.06773e-05	3.8581e-05	8.06064e-06	4.12316e-06	5.27848e-06	3.61445e-06	2.3506e-05	Ether lipid metabolism	3.19157e-05	1.42045e-05	3.07995e-05	7.16276e-06	2.73191e-05	1.38606e-05		3.00115e-05	1.17426e-05	0.391272	-2.55577	2.0877e-05
ko00473	0.000573776	0.000858319	0.0009301	0.000893605	0.000746138	0.000715938	0.00136777	0.00142526	0.00152457	0.000965444	0.00116863	0.00138189	0.000812704	0.000815571	0.00079356	0.000822484	0.000782746	0.00105345	0.00126494	0.00133102	0.00126113	0.00158552	0.00103473	0.00108674	0.000880391	0.000843363	0.000760854	0.000961765	0.000810264	0.00100455	0.00103523	0.00140645	0.0011532	0.00115096	0.00111921	0.000980045	D-Alanine metabolism	0.000786313	0.00130559	0.000846752	0.00126068	0.000876865	0.00114085		0.000836643	0.00123571	1.47698	1.47698	0.00103618
ko00524	0.000235209	0.000306459	0.000297514	0.000333513	0.000295242	0.000265972	0.00052414	0.000690867	0.000649527	0.000411585	0.000666568	0.000415406	0.000316965	0.000268162	0.000289981	0.000269795	0.000277162	0.000360247	0.00046965	0.000610273	0.000791471	0.000676677	0.000796841	0.000729843	0.000280139	0.00029637	0.00025479	0.000313946	0.00029106	0.000346728	0.000728034	0.000662325	0.000555802	0.00071536	0.000541634	0.000458603	Butirosin and neomycin biosynthesis	0.000288985	0.000559682	0.000297052	0.000679126	0.000297172	0.000610293		0.000294403	0.000616367	2.09362	2.09362	0.000455385
ko04973	8.587e-05	2.7741e-05	1.68447e-05	3.87471e-05	4.63295e-05	4.37214e-05	0.000217821	0.000446329	0.000264449	0.000190741	0.000591611	7.46378e-05	4.4669e-05	4.57261e-05	3.27498e-05	5.29053e-05	2.15681e-05	1.78564e-05	0.000210173	0.000380848	0.000620586	0.000358258	0.000749382	0.000666773	1.34672e-05	2.16726e-05	1.10033e-05	2.25769e-05	2.35217e-05	1.49735e-05	0.000547705	0.000413473	0.000441384	0.00059031	0.00043168	0.000325776	Carbohydrate digestion and absorption	4.32089e-05	0.000297598	3.59125e-05	0.00049767	1.78692e-05	0.000458388		3.23302e-05	0.000417885	12.9255	12.9255	0.000225108
ko04930	0.000568373	0.000656904	0.000696703	0.000673836	0.000652012	0.000660231	0.00100214	0.00146536	0.00113919	0.000948405	0.00165702	0.000710715	0.000619528	0.000618647	0.000619655	0.000623083	0.000656331	0.000692422	0.000931925	0.0012712	0.00167649	0.00120777	0.00199529	0.00180873	0.000649204	0.0006679	0.000633864	0.00067869	0.000646846	0.000687833	0.00159624	0.00140017	0.00132065	0.0016477	0.00130634	0.00114335	Type II diabetes mellitus	0.000651343	0.00115381	0.000638277	0.0014819	0.000660723	0.00140241		0.000650115	0.00134604	2.07046	2.07046	0.000998076
ko04622	0.000174098	8.79727e-05	5.56178e-05	9.26298e-05	4.86626e-05	5.35971e-05	7.19036e-05	1.00787e-05	9.11115e-06	3.07647e-05	3.67503e-06	4.03848e-05	8.52507e-05	8.9496e-05	8.43618e-05	8.67852e-05	5.03512e-05	4.55377e-05	1.16938e-05	5.55082e-05	2.00739e-05	3.27543e-05	1.27439e-05	2.04771e-05	7.65279e-05	8.70107e-05	0.0001554	9.39937e-05	5.10733e-05	5.34497e-05	3.91077e-05	2.45606e-05	3.85e-05	2.23707e-05	2.59173e-05	6.46709e-05	RIG-I-like receptor signaling pathway	8.54297e-05	2.7653e-05	7.36304e-05	2.55419e-05	8.62425e-05	3.58545e-05		8.17675e-05	2.96831e-05	0.363019	-2.75468	5.57253e-05
ko04626	0.0039228	0.0038538	0.00381138	0.00374137	0.00357843	0.00364239	0.00294805	0.00262011	0.0027655	0.00333262	0.00238485	0.00307664	0.0036906	0.00397255	0.00377338	0.00384409	0.00409503	0.00375296	0.00297803	0.00266594	0.00267694	0.00249653	0.00248412	0.00254758	0.00384382	0.00398408	0.0040072	0.00376723	0.00406719	0.00372701	0.00296474	0.00263042	0.00281091	0.00266394	0.00272254	0.00285816	Plant-pathogen interaction	0.00375836	0.00285463	0.00385477	0.00264152	0.00389942	0.00277512		0.00383752	0.00275709	0.718457	-1.39187	0.0032973
L3_163	0.00355692	0.00357253	0.00348784	0.00343464	0.00347671	0.00355735	0.0034628	0.00410228	0.00354311	0.0039145	0.00419512	0.0031751	0.00335543	0.00366241	0.00352029	0.00353953	0.00366021	0.00341517	0.00366049	0.00376839	0.00420438	0.0035403	0.00461914	0.00449477	0.00348213	0.00353226	0.00353009	0.00345611	0.00358401	0.00346456	0.00432666	0.00384855	0.004061	0.00434073	0.00397503	0.00394829	Signal transduction mechanisms	0.00351433	0.00373215	0.00352551	0.00404791	0.00350819	0.00408338		0.00351601	0.00395448	1.12471	1.12471	0.00373525
ko04070	0.000292881	0.000274106	0.000274523	0.000300593	0.000333505	0.000321966	0.000331717	0.000386856	0.000361509	0.00031929	0.000419508	0.000312436	0.000342463	0.000269303	0.000287701	0.000288455	0.000286219	0.000315645	0.000349972	0.000356178	0.000384305	0.000375825	0.00044628	0.000417808	0.000278643	0.000277046	0.000279503	0.000275242	0.000288099	0.00031438	0.000371654	0.000387668	0.000365106	0.000405249	0.000423301	0.000370071	Phosphatidylinositol signaling system	0.000299596	0.000355219	0.000298297	0.000388395	0.000285486	0.000387175		0.00029446	0.00037693	1.28007	1.28007	0.000335695
ko01001	0.00248876	0.00197126	0.00193266	0.00190186	0.00205389	0.00197043	0.00219473	0.00240033	0.00218494	0.00220484	0.00284115	0.002217	0.00189751	0.00207879	0.00210189	0.00201896	0.00209986	0.00190666	0.00212533	0.00244866	0.00266432	0.00246184	0.00290407	0.00285582	0.00184426	0.00193954	0.00182872	0.0018444	0.00211991	0.00189272	0.00237958	0.00246845	0.00260578	0.00270667	0.00282962	0.00249535	Protein kinases	0.00205315	0.0023405	0.00201728	0.00257667	0.00191159	0.00258091		0.001994	0.00249936	1.25344	1.25344	0.00224668
ko03018	0.0103322	0.0113909	0.0113007	0.0113352	0.0107521	0.0105917	0.0104265	0.00921143	0.0102546	0.00987955	0.00887257	0.0108516	0.0109186	0.0106914	0.0106308	0.0108787	0.0106646	0.0114339	0.0105974	0.00977348	0.00904141	0.0103399	0.0083657	0.00854515	0.011032	0.0110794	0.0107209	0.0111131	0.0108188	0.0113527	0.00905382	0.00975781	0.00931349	0.00878697	0.00927279	0.00923808	RNA degradation	0.0109505	0.00991603	0.0108697	0.00944383	0.0110195	0.00923716		0.0109465	0.00953234	0.870808	-1.14836	0.0102394
L3_167	0.000447722	0.000444889	0.000463912	0.000433786	0.000370169	0.000382754	0.000399764	0.000425346	0.00044494	0.000416602	0.000305617	0.000438241	0.000414673	0.000465738	0.000468861	0.000440292	0.000432897	0.000438222	0.000419082	0.000405155	0.000368724	0.00043918	0.000325735	0.00033106	0.000442066	0.000445303	0.000465838	0.000438522	0.000420923	0.000439601	0.0003627	0.000384422	0.000381083	0.000388031	0.000366579	0.00041856	Transcription related proteins	0.000423872	0.000405085	0.000443447	0.000381489	0.000442042	0.000383563		0.000436454	0.000390046	0.89367	-1.11898	0.00041325
L3_168	0.00108516	0.00100701	0.0010185	0.000978894	0.00109991	0.00114213	0.00169105	0.00160746	0.0016324	0.00114558	0.00194139	0.00164612	0.00106885	0.00105569	0.00100592	0.00102496	0.000918756	0.00109142	0.00150208	0.00192809	0.00182463	0.00234295	0.00181437	0.00178538	0.000951361	0.00106276	0.00101104	0.00113553	0.000913069	0.00107822	0.00128772	0.00182528	0.00172796	0.00169081	0.00196983	0.00179531	Carbohydrate metabolism	0.00105527	0.00161067	0.0010276	0.00186625	0.00102533	0.00171615		0.00103606	0.00173102	1.67077	1.67077	0.00138354
ko05152	0.0038445	0.00373788	0.0036707	0.00372373	0.00380855	0.00381134	0.00313247	0.0027341	0.00291956	0.00338365	0.00255103	0.00333537	0.00360554	0.00376535	0.00364134	0.00372137	0.00373098	0.00358391	0.00316102	0.00286693	0.00261598	0.00277885	0.00250501	0.00262241	0.00366564	0.0037319	0.0036679	0.00361622	0.00366461	0.00358403	0.00278323	0.00276453	0.00290837	0.00266274	0.00272567	0.00300717	Tuberculosis	0.00376612	0.00300936	0.00367475	0.00275837	0.00365505	0.00280862		0.00369864	0.00285878	0.772928	-1.29378	0.00327871
ko04666	0	0	7.5877e-08	7.56779e-08	0	0	7.2777e-08	0	0	0	3.46701e-08	7.04795e-08	0	8.15082e-08	0	7.31747e-08	0	1.55951e-07	3.1605e-07	1.36049e-07	0	5.66684e-08	0	3.72312e-08	0	2.13523e-07	0	5.75942e-08	3.28974e-07	6.31793e-08	6.58378e-08	5.40983e-08	2.06158e-07	0	8.21466e-08	1.1812e-07	Fc gamma R-mediated phagocytosis	2.52592e-08	2.96544e-08	5.17723e-08	9.09998e-08	1.10545e-07	8.77268e-08		6.25255e-08	6.94604e-08	1.11091	1.11091	6.59929e-08
ko04920	0.000623392	0.000689258	0.000665821	0.000760185	0.000737072	0.000662532	0.000836207	0.000613843	0.000804642	0.0004769	0.000859056	0.000932796	0.000786623	0.00045775	0.000557472	0.000578373	0.000489159	0.000718544	0.000820465	0.000834528	0.000795736	0.00100535	0.00082877	0.000750283	0.000679452	0.000534822	0.000510302	0.000698214	0.000558845	0.000713799	0.00058622	0.000899654	0.00072449	0.000696634	0.000988224	0.000651198	Adipocytokine signaling pathway	0.00068971	0.000753908	0.000597987	0.000839189	0.000615906	0.000757737		0.000634534	0.000783611	1.23494	1.23494	0.000709073
ko04144	0	0	7.5877e-08	0	0	0	7.2777e-08	0	0	0	3.46701e-08	7.04795e-08	0	8.15082e-08	0	7.31747e-08	0	1.55951e-07	2.107e-07	9.06997e-08	0	5.66684e-08	0	3.72312e-08	0	2.13523e-07	0	5.75942e-08	3.28974e-07	6.31793e-08	6.58378e-08	5.40983e-08	2.06158e-07	0	8.21466e-08	1.1812e-07	Endocytosis	1.26462e-08	2.96544e-08	5.17723e-08	6.58832e-08	1.10545e-07	8.77268e-08		5.83212e-08	6.10881e-08	1.04744	1.04744	5.97047e-08
ko04912	0	0	7.5877e-08	0	0	0	7.2777e-08	0	0	0	3.46701e-08	7.04795e-08	0	8.15082e-08	0	7.31747e-08	0	1.55951e-07	2.107e-07	9.06997e-08	0	5.66684e-08	0	3.72312e-08	0	2.13523e-07	0	5.75942e-08	3.28974e-07	6.31793e-08	6.58378e-08	5.40983e-08	2.06158e-07	0	8.21466e-08	1.1812e-07	GnRH signaling pathway	1.26462e-08	2.96544e-08	5.17723e-08	6.58832e-08	1.10545e-07	8.77268e-08		5.83212e-08	6.10881e-08	1.04744	1.04744	5.97047e-08
L3_175	0.000211138	7.37925e-05	9.42392e-05	0.000107841	6.94609e-05	7.86218e-05	0.0001604	0.000352884	0.000243968	0.000172566	0.000334116	0.000113754	5.39143e-05	6.61847e-05	6.94378e-05	8.34923e-05	6.18644e-05	4.4602e-05	0.000126315	0.000203757	0.000274268	0.000159408	0.000330436	0.000313822	7.35352e-05	4.82562e-05	4.50055e-05	4.26773e-05	5.85575e-05	4.92166e-05	0.000267762	0.000214608	0.000252595	0.000314761	0.000220728	0.000200687	Nucleotide metabolism	0.000105849	0.000229615	6.32492e-05	0.000234667	5.28747e-05	0.00024519		7.39909e-05	0.000236491	3.19621	3.19621	0.000155241
ko00563	0	0	0	0	0	0	0	0	0	9.46607e-08	0	0	0	0	0	7.31747e-08	0	7.79754e-08	0	0	0	0	0	0	0	0	0	5.75942e-08	0	6.31793e-08	0	5.40983e-08	0	0	0	0	Glycosylphosphatidylinositol(GPI)-anchor biosynthesis	0	1.57768e-08	2.51917e-08	0	2.01289e-08	9.01638e-09		1.51069e-08	8.26439e-09	0.547062	-1.82795	1.16856e-08
ko00531	0.000889452	0.000942575	0.000881691	0.00108144	0.0015848	0.00149218	0.000761029	0.000246102	0.000544636	0.000739395	0.000276806	0.000780067	0.00151106	0.000628102	0.000998972	0.000895292	0.000787735	0.00106	0.000725545	0.000388648	0.000230481	0.000355764	0.000102543	0.000106369	0.00116224	0.00079532	0.00086259	0.00109031	0.000958056	0.00102218	0.000561399	0.000375171	0.000325523	0.000202719	0.000313307	0.000405803	Glycosaminoglycan degradation	0.00114536	0.000558006	0.000980193	0.000318225	0.000981783	0.000363987		0.00103578	0.000413406	0.399126	-2.50547	0.000724592
ko04142	0.00106168	0.00105278	0.000946869	0.00121274	0.00175265	0.00168021	0.000703389	0.0002905	0.000557888	0.000796191	0.000377176	0.000747576	0.00167066	0.000725179	0.00110613	0.00100901	0.000885521	0.00113298	0.000756518	0.000409192	0.000305886	0.000398209	0.00022166	0.00020425	0.00124283	0.000865836	0.000965588	0.00115983	0.0010639	0.00110456	0.000700975	0.000430514	0.000356344	0.000284787	0.000446795	0.000408165	Lysosome	0.00128449	0.000578787	0.00108825	0.000382619	0.00106709	0.00043793		0.00114661	0.000466445	0.406804	-2.45819	0.000806527
ko03430	0.0104783	0.0108704	0.0109419	0.0111695	0.0111717	0.0111596	0.0110305	0.0123038	0.0113765	0.0110673	0.0122043	0.0106761	0.0111406	0.011044	0.0115059	0.0110966	0.0113783	0.0111446	0.0112251	0.011367	0.0116234	0.0112126	0.0126491	0.0122573	0.0108458	0.0113854	0.0111225	0.0106944	0.0113008	0.0111982	0.0117952	0.0114879	0.0113092	0.0119021	0.011664	0.0112427	Mismatch repair	0.0109652	0.0114431	0.0112183	0.0117224	0.0110912	0.0115668		0.0110916	0.0115775	1.04381	1.04381	0.0113345
ko03410	0.00434459	0.00451311	0.00472031	0.00460235	0.00486559	0.00481232	0.00467978	0.00511519	0.00475722	0.00484511	0.00499981	0.0046341	0.00437776	0.00439655	0.00444703	0.00447954	0.00448832	0.00461708	0.0047871	0.00470554	0.00468013	0.0045405	0.00477965	0.00489664	0.00474163	0.00459545	0.00457234	0.00467843	0.00447784	0.00465461	0.00493329	0.00476368	0.00476261	0.00474309	0.00466847	0.00465235	Base excision repair	0.00464305	0.00483853	0.00446771	0.00473159	0.00462005	0.00475392		0.00457694	0.00477468	1.0432	1.0432	0.00467581
L3_181	0.00371953	0.00429834	0.00362707	0.00411703	0.00414065	0.00375093	0.00408483	0.00282672	0.00304049	0.00352119	0.00310603	0.00381689	0.00325909	0.00397589	0.00338255	0.00374486	0.00350125	0.0031761	0.00291545	0.0034128	0.00287257	0.00270541	0.00252089	0.00296204	0.00377766	0.00355303	0.0039658	0.00373106	0.00344025	0.00325575	0.00327839	0.00279396	0.00319875	0.00289845	0.00273984	0.00339945	Restriction enzyme	0.00394226	0.00339936	0.00350662	0.00289819	0.00362059	0.00305147		0.00368982	0.00311634	0.844577	-1.18403	0.00340308
ko03440	0.011532	0.0120412	0.0120709	0.0123008	0.0118951	0.011982	0.0124235	0.0130644	0.0124553	0.0119182	0.0130509	0.0118354	0.0119342	0.0118942	0.0121571	0.0119895	0.012054	0.0121353	0.0122478	0.0125358	0.0125694	0.0125016	0.0134577	0.0129531	0.0120008	0.0122582	0.0121557	0.0120403	0.0119734	0.0122119	0.0126462	0.0127772	0.0123255	0.0128534	0.0126469	0.0120525	Homologous recombination	0.0119703	0.012458	0.0120274	0.0127109	0.0121067	0.0125503		0.0120348	0.012573	1.04472	1.04472	0.0123039
ko04210	3.84155e-05	6.16773e-05	4.90924e-05	6.35695e-05	6.83943e-05	7.14308e-05	4.49762e-05	2.87155e-05	3.81765e-05	3.21846e-05	9.63829e-06	5.19434e-05	8.23312e-05	3.04841e-05	4.79846e-05	4.55878e-05	3.69958e-05	5.43489e-05	3.97169e-05	3.15181e-05	1.72875e-05	3.47944e-05	6.12821e-06	7.18562e-06	5.34413e-05	4.06228e-05	4.34722e-05	4.88974e-05	4.77835e-05	5.57241e-05	2.77177e-05	3.2459e-05	1.05656e-05	1.35104e-05	1.69633e-05	1.35248e-05	Apoptosis	5.87633e-05	3.42724e-05	4.96221e-05	2.27718e-05	4.83236e-05	1.91235e-05		5.22363e-05	2.53892e-05	0.486045	-2.05742	3.88128e-05
ko00511	0.00349355	0.00340347	0.00295966	0.00354089	0.00445909	0.00429342	0.0026827	0.00171424	0.00258312	0.00267568	0.00199717	0.00290347	0.00459809	0.00278571	0.00342805	0.0031171	0.00271467	0.00336417	0.00304693	0.00243678	0.00230475	0.00347955	0.00198933	0.00194648	0.00357244	0.00277938	0.00330281	0.00341764	0.00306588	0.00331262	0.0023271	0.00238968	0.0022163	0.00201123	0.00300443	0.00254874	Other glycan degradation	0.00369168	0.00242607	0.00333463	0.00253397	0.00324179	0.00241625		0.0034227	0.00245876	0.718369	-1.39204	0.00294073
ko00944	4.5293e-05	2.96684e-05	1.9121e-05	1.85411e-05	3.27306e-05	2.84764e-05	1.38276e-05	6.4295e-06	1.33279e-05	6.55052e-05	1.48041e-05	3.32663e-05	8.52507e-05	8.76213e-05	0.000113795	5.07101e-05	0.000147676	0.000105033	1.40115e-05	1.41945e-05	1.59795e-05	7.5369e-06	9.40122e-06	1.98814e-05	2.96065e-05	9.28292e-05	5.11385e-05	3.98552e-05	0.000131096	9.022e-05	2.30432e-05	1.64459e-05	1.69565e-05	1.73436e-05	8.50217e-06	3.86254e-05	Flavone and flavonol biosynthesis	2.89718e-05	2.45268e-05	9.83478e-05	1.35009e-05	7.24576e-05	2.01528e-05		6.65924e-05	1.93935e-05	0.291227	-3.43375	4.29929e-05
ko00513	1.17899e-05	2.34043e-05	2.20802e-05	2.45197e-05	1.02658e-05	1.30397e-05	7.05936e-06	3.69262e-06	6.24979e-06	3.50244e-06	9.36093e-07	1.28273e-05	1.53763e-05	1.48345e-05	2.12459e-05	3.00016e-05	2.91669e-05	2.31587e-05	6.95309e-06	8.61647e-07	5.68667e-07	1.36004e-06	4.87471e-07	1.1914e-06	2.07352e-05	1.5427e-05	7.12511e-06	4.83791e-06	2.79628e-05	2.69144e-05	2.83103e-06	1.56885e-06	1.08233e-06	1.4453e-06	1.39649e-06	1.12214e-06	Various types of N-glycan biosynthesis	1.75166e-05	5.71126e-06	2.22973e-05	1.90372e-06	1.71671e-05	1.57436e-06		1.89937e-05	3.06311e-06	0.16127	-6.20077	1.10284e-05
ko04141	0.00107092	0.00114963	0.00118649	0.00110202	0.00116744	0.00119409	0.00111283	0.00105757	0.00106736	0.00105783	0.000965701	0.00102865	0.00117375	0.00112253	0.00111432	0.00109103	0.00116614	0.00111014	0.0011028	0.00101289	0.00112886	0.000930042	0.00107957	0.00108425	0.00117496	0.00110957	0.00113019	0.00113806	0.00117452	0.001116	0.00125164	0.00108597	0.00100481	0.00102736	0.000974711	0.000894172	Protein processing in endoplasmic reticulum	0.0011451	0.00104832	0.00112965	0.0010564	0.00114055	0.00103978		0.00113843	0.00104817	0.92071	-1.08612	0.0010933
ko04974	0.000283842	0.000529351	0.000498132	0.000556157	0.000565019	0.000551791	0.000688543	0.000444504	0.000690414	0.000421808	0.000476471	0.000734396	0.000616121	0.000337363	0.00043238	0.000415998	0.000335189	0.000635422	0.000696784	0.000636031	0.000540518	0.000791091	0.000407108	0.000379423	0.000531847	0.00040815	0.000374564	0.000575308	0.000417386	0.000600203	0.000414186	0.000646041	0.000458237	0.000420645	0.000589114	0.000396767	Protein digestion and absorption	0.000497382	0.000576023	0.000462079	0.000575159	0.000484576	0.000487498		0.000481346	0.000546227	1.13479	1.13479	0.000513786
ko03110	0.0144108	0.0143131	0.0143074	0.014369	0.0153846	0.0153626	0.0125449	0.0116583	0.0122473	0.0134806	0.0111795	0.0130054	0.0146488	0.0143053	0.0141925	0.014301	0.0143793	0.0140014	0.0129324	0.0116985	0.0111814	0.0112773	0.0108039	0.0111357	0.0143645	0.0142228	0.0144477	0.0141367	0.0143977	0.014089	0.0121675	0.0116161	0.0117783	0.0113179	0.011477	0.0118772	Chaperones and folding catalysts	0.0146913	0.0123527	0.0143047	0.0115049	0.0142764	0.0117057		0.0144241	0.0118544	0.821846	-1.21677	0.0131393
ko04614	5.89496e-07	1.65207e-06	2.65569e-06	1.21085e-06	6.66611e-07	9.58802e-07	4.07551e-06	1.86803e-06	4.29203e-06	1.23059e-06	3.81371e-07	4.01733e-06	7.78545e-07	1.63016e-06	1.24366e-06	1.02445e-06	9.97813e-07	2.49521e-06	2.5284e-06	2.81169e-06	1.5354e-06	2.83342e-06	5.91929e-07	5.95699e-07	1.17571e-06	1.97509e-06	9.92104e-07	1.26707e-06	1.56263e-06	1.5163e-06	4.60865e-07	2.86721e-06	6.70013e-07	1.38246e-06	1.39649e-06	1.53557e-06	Renin-angiotensin system	1.28892e-06	2.64414e-06	1.36164e-06	1.81609e-06	1.41482e-06	1.38543e-06		1.35513e-06	1.94856e-06	1.43791	1.43791	1.65184e-06
ko05410	3.92998e-07	6.88363e-08	7.5877e-08	7.56779e-08	2.66644e-07	3.83521e-07	1.45554e-07	4.34426e-08	1.50597e-07	9.46607e-08	1.0401e-07	1.40959e-07	9.73182e-08	1.63016e-07	0	2.92699e-07	1.5351e-07	3.89877e-07	0	4.53498e-08	0	1.13337e-07	3.48194e-08	1.11694e-07	3.20648e-07	2.13523e-07	1.80383e-07	2.87971e-07	1.64487e-07	3.15896e-07	1.97513e-07	1.08197e-07	1.03079e-07	1.88517e-07	1.2322e-07	2.36241e-07	Hypertrophic cardiomyopathy (HCM)	2.10592e-07	1.13204e-07	1.82737e-07	5.08666e-08	2.47151e-07	1.59461e-07		2.13493e-07	1.07844e-07	0.505139	-1.97965	1.60669e-07
ko05142	1.68006e-05	1.30789e-06	3.56622e-06	3.55686e-06	1.39988e-06	2.58877e-06	5.86582e-05	8.98827e-05	5.66246e-05	2.21506e-05	0.000263978	5.01814e-05	1.36245e-06	4.972e-06	3.73099e-06	6.73207e-06	2.30265e-06	2.65116e-06	8.34371e-05	0.000139405	0.000180097	0.000172442	0.000277336	0.000249561	2.77895e-06	2.56228e-06	1.71363e-06	2.00428e-05	1.80936e-06	1.8322e-06	8.44041e-05	0.000144605	0.00016941	0.000191282	0.000277122	0.000166727	Chagas disease (American trypanosomiasis)	4.87004e-06	9.0246e-05	3.62522e-06	0.000183713	5.1232e-06	0.000172258		4.53949e-06	0.000148739	32.7656	32.7656	7.66393e-05
ko04080	0	1.37673e-07	7.5877e-08	7.56779e-08	0	0	0	0	0	0	0	0	0	0	0	0	0	0	0	0	0	0	0	3.72312e-08	0	0	0	0	0	0	0	1.08197e-07	0	0	0	0	Neuroactive ligand-receptor interaction	4.82046e-08	0	0	6.2052e-09	0	1.80328e-08		1.60682e-08	8.07932e-09	0.502814	-1.98881	1.20738e-08
ko04972	2.94748e-07	2.75345e-07	7.5877e-08	7.56779e-08	1.33322e-07	0	7.2777e-08	1.30328e-07	0	0	6.93402e-08	1.40959e-07	0	0	1.03639e-07	1.46349e-07	2.30265e-07	7.79754e-08	1.0535e-07	4.53498e-08	0	5.66684e-08	3.48194e-08	1.11694e-07	2.13765e-07	0	9.01913e-08	1.15188e-07	4.11218e-07	0	0	1.08197e-07	5.15395e-08	6.28391e-08	0	0	Pancreatic secretion	1.42495e-07	6.89006e-08	9.3038e-08	5.89802e-08	1.38394e-07	3.70958e-08		1.24642e-07	5.49922e-08	0.4412	-2.26654	8.98172e-08
ko04516	5.89496e-07	3.44181e-07	3.03508e-07	3.7839e-07	5.33289e-07	5.75281e-07	8.00547e-07	1.7377e-07	5.27091e-07	1.89321e-07	2.08021e-07	3.52397e-07	0	2.44525e-07	0	2.19524e-07	3.83774e-07	7.79754e-08	4.214e-07	2.72099e-07	1.13733e-07	1.64338e-06	2.78555e-07	1.48925e-07	0	2.13523e-07	2.70574e-07	2.30377e-07	4.93462e-07	4.42255e-07	3.29189e-07	2.16393e-07	3.60776e-07	1.25678e-07	3.6966e-07	2.36241e-07	CAM ligands	4.54024e-07	3.75191e-07	1.543e-07	4.79682e-07	2.75032e-07	2.7299e-07		2.94452e-07	3.75954e-07	1.27679	1.27679	3.35203e-07
ko04610	9.82494e-08	0	7.5877e-08	0	0	0	0	4.34426e-08	0	0	3.46701e-08	0	0	8.15082e-08	0	7.31747e-08	7.67549e-08	7.79754e-08	0	4.53498e-08	0	0	0	0	0	1.06762e-07	1.80383e-07	1.15188e-07	8.22436e-08	6.31793e-08	0	5.40983e-08	1.03079e-07	6.28391e-08	4.10733e-08	0	Complement and coagulation cascades	2.90211e-08	1.30188e-08	5.15689e-08	7.55831e-09	9.12926e-08	4.35149e-08		5.72942e-08	2.1364e-08	0.372883	-2.68181	3.93291e-08
ko05150	7.08378e-05	3.44181e-05	8.05055e-05	7.65861e-05	4.27964e-05	4.84195e-05	4.19195e-05	0.000371825	0.000206394	0.00011009	2.3437e-05	8.52802e-06	1.64468e-05	2.13552e-05	1.75149e-05	2.31232e-05	3.1623e-05	2.25349e-05	2.63375e-05	3.24705e-05	3.08786e-05	2.21573e-05	1.89765e-05	3.50345e-05	2.99271e-05	3.41103e-05	3.73392e-05	2.73572e-05	2.68937e-05	2.50822e-05	4.6679e-05	3.31081e-05	2.88621e-05	0.000119206	1.89348e-05	3.34871e-05	Staphylococcus aureus infection	5.89272e-05	0.000127032	2.20997e-05	2.76425e-05	3.01183e-05	4.67128e-05		3.70484e-05	6.71292e-05	1.81193	1.81193	5.20888e-05
ko04961	2.94748e-07	1.37673e-07	0	0	1.33322e-07	0	7.2777e-08	1.30328e-07	0	0	6.93402e-08	1.40959e-07	0	0	1.03639e-07	1.46349e-07	2.30265e-07	7.79754e-08	1.0535e-07	4.53498e-08	0	5.66684e-08	3.48194e-08	7.44623e-08	2.13765e-07	0	1.80383e-07	1.15188e-07	4.93462e-07	0	0	0	5.15395e-08	6.28391e-08	0	0	Endocrine and other factor-regulated calcium reabsorption	9.42905e-08	6.89006e-08	9.3038e-08	5.2775e-08	1.67133e-07	1.90631e-08		1.18154e-07	4.69129e-08	0.397049	-2.51858	8.25334e-08
ko04112	0.00641726	0.00667643	0.00679205	0.00656468	0.0063306	0.00664977	0.0063324	0.00640135	0.00645483	0.00631122	0.00620051	0.00640602	0.00679456	0.00708119	0.00683652	0.00681915	0.00692191	0.0067423	0.00648218	0.00639333	0.00623015	0.0064126	0.00601247	0.00604549	0.00681526	0.00687294	0.00705963	0.00680175	0.00688354	0.00675797	0.00621285	0.00630721	0.00623231	0.00617821	0.00617422	0.00617841	Cell cycle - Caulobacter	0.0065718	0.00635105	0.00686594	0.0062627	0.00686518	0.00621387		0.00676764	0.00627587	0.927336	-1.07836	0.00652176
ko02044	0.00968592	0.00935354	0.00934964	0.0089496	0.0087632	0.00892405	0.00827598	0.00851778	0.00835756	0.00852902	0.00803456	0.00846304	0.00880691	0.00971782	0.00950935	0.00943924	0.00977358	0.00943947	0.00842325	0.00807826	0.00851039	0.00791227	0.00852935	0.00858078	0.00899545	0.009071	0.00885164	0.00877038	0.0097096	0.00943178	0.0085838	0.00832951	0.00801872	0.00838286	0.00831689	0.00785164	Secretion system	0.00917099	0.00836299	0.00944773	0.00833905	0.00913831	0.00824724		0.00925234	0.00831642	0.898845	-1.11254	0.00878438
ko04640	9.82494e-08	1.17022e-06	2.35219e-06	9.83813e-07	1.99983e-07	3.83521e-07	3.85718e-06	1.7377e-06	4.14143e-06	9.46607e-07	2.42691e-07	3.87637e-06	5.83909e-07	1.30413e-06	1.14002e-06	8.04922e-07	8.44304e-07	2.10534e-06	2.3177e-06	2.72099e-06	1.5354e-06	2.72008e-06	5.5711e-07	4.09543e-07	8.5506e-07	1.3879e-06	6.31339e-07	8.06318e-07	1.06917e-06	1.01087e-06	1.97513e-07	2.75901e-06	5.15395e-07	1.1311e-06	1.10898e-06	1.29932e-06	Hematopoietic cell lineage	8.64662e-07	2.467e-06	1.13044e-06	1.71014e-06	9.60109e-07	1.16855e-06		9.85069e-07	1.7819e-06	1.8089	1.8089	1.38348e-06
ko00791	9.92319e-05	7.64771e-05	9.07489e-05	7.17427e-05	5.45954e-05	5.35012e-05	0.00018187	0.000162779	9.11115e-05	0.000157705	0.000334324	6.75194e-05	8.81703e-05	9.24303e-05	7.1096e-05	0.000107128	7.25334e-05	9.8405e-05	9.3024e-05	0.000186524	0.000202673	0.00022078	9.55791e-05	0.000202612	8.43303e-05	0.000115943	0.000100473	0.000120833	7.67333e-05	0.000101403	0.000287514	0.000164188	0.000300784	0.00015848	0.000212883	0.000209428	Atrazine degradation	7.43829e-05	0.000165885	8.82938e-05	0.000166865	9.99525e-05	0.000222213		8.75431e-05	0.000184988	2.1131	2.1131	0.000136265
ko05120	0.00101354	0.00116836	0.00123702	0.00114236	0.000998983	0.00103973	0.00129921	0.00121205	0.00121088	0.0011382	0.00154071	0.00116975	0.00122261	0.00114185	0.00119578	0.00118872	0.00116099	0.00125603	0.00124471	0.00136263	0.00142389	0.00147451	0.00137408	0.00146795	0.00121322	0.00119674	0.00120829	0.00120821	0.00119895	0.00123762	0.0014479	0.00138941	0.00144347	0.00132471	0.00140183	0.00132029	Epithelial cell signaling in Helicobacter pylori infection	0.0011	0.0012618	0.00119433	0.00139129	0.00121051	0.00138793		0.00116828	0.00134701	1.15299	1.15299	0.00125764
ko00120	0.00014197	0.000143248	0.000103724	0.000138491	0.000218448	0.000207389	5.88038e-05	0.000167601	8.60664e-05	0.000110564	0.000100543	7.24529e-05	0.000274535	0.000195049	0.00022987	0.000143715	0.000219596	0.000184022	0.000114621	7.07911e-05	7.17089e-05	6.86254e-05	0.000104145	9.65777e-05	0.000100256	0.00016137	0.000110845	9.93499e-05	0.000221071	0.000176523	7.40675e-05	6.21589e-05	0.000105347	0.00010758	0.000129052	0.000150958	Primary bile acid biosynthesis	0.000158878	9.93386e-05	0.000207798	8.77447e-05	0.000144902	0.000104861		0.000170526	9.73147e-05	0.570673	-1.75232	0.00013392
ko00121	0.000141479	0.000142078	0.000103117	0.000137658	0.000217382	0.000207101	5.82943e-05	0.000167558	8.56899e-05	0.00011028	0.000100439	7.17481e-05	0.000274048	0.000194234	0.000229145	0.000143057	0.000218982	0.000183632	0.000113989	7.0655e-05	7.15383e-05	6.83987e-05	0.000104005	9.63543e-05	9.92939e-05	0.000160356	0.000110214	9.8774e-05	0.000220495	0.000175702	7.35408e-05	6.19425e-05	0.000104934	0.000107392	0.000128929	0.000150722	Secondary bile acid biosynthesis	0.000158136	9.90016e-05	0.000207183	8.74901e-05	0.000144139	0.000104577		0.000169819	9.70228e-05	0.57133	-1.7503	0.000133421
ko00312	3.91033e-05	1.893e-05	1.72241e-05	2.74711e-05	3.27973e-05	4.11326e-05	2.75825e-05	4.23999e-05	2.80864e-05	3.28473e-05	6.26142e-05	2.79099e-05	3.59104e-05	1.85024e-05	2.01059e-05	1.81473e-05	1.86514e-05	1.41136e-05	1.90683e-05	3.09739e-05	3.9693e-05	1.89272e-05	5.0314e-05	4.87356e-05	1.80631e-05	1.81495e-05	1.36189e-05	1.56656e-05	1.9574e-05	1.28254e-05	4.12803e-05	3.73278e-05	3.62838e-05	4.09711e-05	2.76013e-05	4.25824e-05	beta-Lactam resistance	2.9443e-05	3.69067e-05	2.09052e-05	3.46187e-05	1.63161e-05	3.76744e-05		2.22214e-05	3.63999e-05	1.63806	1.63806	2.93107e-05
ko05146	2.79028e-05	1.35607e-05	1.71482e-05	2.17952e-05	3.48638e-05	4.05573e-05	7.64158e-06	1.78115e-06	7.22868e-06	9.08742e-06	7.97413e-07	1.52236e-05	2.28698e-05	8.39535e-06	9.53474e-06	9.80541e-06	1.58883e-05	9.04515e-06	7.90124e-06	2.04074e-06	1.42167e-06	3.2301e-06	8.35664e-07	1.41478e-06	1.0047e-05	8.70107e-06	8.20741e-06	4.60753e-06	1.40637e-05	8.5292e-06	5.72789e-06	1.51475e-06	1.23695e-06	1.82233e-06	3.28586e-06	1.53557e-06	Amoebiasis	2.59714e-05	6.95997e-06	1.25898e-05	2.80737e-06	9.02597e-06	2.52056e-06		1.58624e-05	4.09596e-06	0.258219	-3.87268	9.97917e-06
ko05340	0.000369614	0.000336747	0.000349565	0.000333588	0.000292976	0.000276519	0.000240237	0.000253444	0.000261061	0.000293921	0.000146793	0.000305529	0.000355893	0.000359696	0.000359833	0.000345165	0.00032782	0.00033007	0.000266641	0.000225071	0.000165027	0.00023319	0.000128066	0.000135633	0.000314341	0.000346655	0.000348409	0.000311066	0.000338761	0.000322214	0.000179013	0.000203464	0.000195077	0.000169351	0.000202615	0.00025325	Primary immunodeficiency	0.000326501	0.000250164	0.000346413	0.000192271	0.000330241	0.000200462		0.000334385	0.000214299	0.640875	-1.56037	0.000274342
ko04970	2.94748e-07	1.37673e-07	0	0	1.33322e-07	0	7.2777e-08	1.30328e-07	0	0	6.93402e-08	1.40959e-07	0	0	1.03639e-07	1.46349e-07	2.30265e-07	7.79754e-08	1.0535e-07	4.53498e-08	0	5.66684e-08	3.48194e-08	7.44623e-08	2.13765e-07	0	9.01913e-08	1.15188e-07	4.11218e-07	0	0	0	5.15395e-08	6.28391e-08	0	0	Salivary secretion	9.42905e-08	6.89006e-08	9.3038e-08	5.2775e-08	1.38394e-07	1.90631e-08		1.08574e-07	4.69129e-08	0.432082	-2.31438	7.77435e-08
ko04971	2.94748e-07	1.37673e-07	0	0	1.33322e-07	0	7.2777e-08	1.30328e-07	0	0	6.93402e-08	1.40959e-07	0	0	1.03639e-07	1.46349e-07	2.30265e-07	7.79754e-08	1.0535e-07	4.53498e-08	0	5.66684e-08	3.48194e-08	7.44623e-08	2.13765e-07	0	9.01913e-08	1.15188e-07	4.11218e-07	0	0	0	5.15395e-08	6.28391e-08	0	0	Gastric acid secretion	9.42905e-08	6.89006e-08	9.3038e-08	5.2775e-08	1.38394e-07	1.90631e-08		1.08574e-07	4.69129e-08	0.432082	-2.31438	7.77435e-08
ko04960	2.94748e-07	1.37673e-07	0	0	1.33322e-07	0	7.2777e-08	1.30328e-07	0	0	6.93402e-08	1.40959e-07	0	0	1.03639e-07	1.46349e-07	2.30265e-07	7.79754e-08	1.0535e-07	4.53498e-08	0	5.66684e-08	3.48194e-08	7.44623e-08	2.13765e-07	0	9.01913e-08	1.15188e-07	4.11218e-07	0	0	0	5.15395e-08	6.28391e-08	0	0	Aldosterone-regulated sodium reabsorption	9.42905e-08	6.89006e-08	9.3038e-08	5.2775e-08	1.38394e-07	1.90631e-08		1.08574e-07	4.69129e-08	0.432082	-2.31438	7.77435e-08
L3_212	0.00315636	0.00302164	0.00279341	0.00293343	0.00309054	0.0030675	0.00259413	0.00278697	0.00259894	0.00329504	0.00317512	0.00272699	0.00299613	0.00319145	0.00316906	0.00304685	0.00313283	0.00292408	0.00275564	0.00284321	0.00295957	0.00253427	0.00300864	0.00318859	0.00287119	0.00309619	0.00306939	0.00284734	0.00301357	0.00295831	0.00310228	0.00269485	0.00333094	0.00307245	0.00303454	0.00331741	Other transporters	0.00301048	0.00286287	0.00307673	0.00288165	0.002976	0.00309208		0.00302107	0.00294553	0.974996	-1.02564	0.0029833
ko00660	0.00214272	0.00197374	0.00197068	0.00183216	0.00206603	0.00201176	0.00253759	0.00285709	0.00252145	0.00255376	0.00358544	0.00237939	0.00198033	0.00221083	0.00212345	0.00214373	0.00211014	0.0019242	0.00249879	0.00296125	0.00332801	0.00282384	0.00355767	0.00353324	0.00186638	0.00211233	0.00207747	0.00193321	0.00203824	0.00194289	0.00301919	0.00292542	0.00321343	0.00329999	0.00322631	0.0031446	C5-Branched dibasic acid metabolism	0.00199951	0.00273912	0.00208211	0.00311713	0.00199509	0.00313816		0.00202557	0.00299814	1.48014	1.48014	0.00251185
ko04940	0.00172162	0.00158296	0.00155942	0.00158137	0.00175245	0.00171779	0.00130693	0.00116361	0.00123731	0.0014183	0.00102142	0.00138436	0.00154483	0.00158199	0.0015069	0.0015824	0.00152512	0.00143888	0.00131024	0.00119057	0.00111038	0.00117428	0.00109754	0.00112349	0.00157759	0.00153811	0.0015769	0.00148662	0.00151855	0.00146386	0.00117264	0.00117761	0.00122061	0.00115511	0.00120821	0.00122816	Type I diabetes mellitus	0.0016526	0.00125532	0.00153002	0.00116775	0.00152694	0.00119372		0.00156985	0.0012056	0.767968	-1.30214	0.00138773
ko00901	2.94748e-07	6.88363e-08	0	1.51356e-07	2.66644e-07	2.87641e-07	1.45554e-07	1.30328e-07	7.52987e-08	9.46607e-08	0	2.11438e-07	9.73182e-08	8.15082e-08	0	2.19524e-07	2.30265e-07	7.79754e-08	1.0535e-07	4.53498e-08	5.68667e-08	0	3.48194e-08	1.11694e-07	3.20648e-07	4.27046e-07	2.70574e-07	1.72782e-07	1.64487e-07	3.15896e-07	6.58378e-08	1.08197e-07	1.03079e-07	6.28391e-08	1.2322e-07	1.77181e-07	Indole alkaloid biosynthesis	1.78204e-07	1.09547e-07	1.17765e-07	5.90132e-08	2.78572e-07	1.06725e-07		1.91514e-07	9.17618e-08	0.479139	-2.08708	1.41638e-07
ko05200	0.0011057	0.00110124	0.00115841	0.00104398	0.00109844	0.00117952	0.00112833	0.00112121	0.00109944	0.00107269	0.0010279	0.00108764	0.00109999	0.00112913	0.00109701	0.00107486	0.00116015	0.00107513	0.0010851	0.00104359	0.00106881	0.000889637	0.00105033	0.00109921	0.0011305	0.00107173	0.00108987	0.00109492	0.00116153	0.0010755	0.00118916	0.00111772	0.00102435	0.00103169	0.000954215	0.000963685	Pathways in cancer	0.00111455	0.00108954	0.00110605	0.00103945	0.00110401	0.0010468		0.0011082	0.0010586	0.955238	-1.04686	0.0010834
ko05211	0.000123794	5.11453e-05	7.20073e-05	5.89531e-05	8.95925e-05	0.000127233	0.000177721	0.000346324	0.000213848	0.000183926	0.00035575	0.000138633	7.86331e-05	7.05861e-05	7.27542e-05	7.20039e-05	8.35861e-05	5.91054e-05	0.000155286	0.000237134	0.000278363	0.000147111	0.000369712	0.000378269	4.04016e-05	4.03559e-05	3.50844e-05	4.67089e-05	9.0468e-05	6.47587e-05	0.000294756	0.00026519	0.00029058	0.000329025	0.000246111	0.000234646	Renal cell carcinoma	8.71209e-05	0.000236034	7.27781e-05	0.000260979	5.29629e-05	0.000276718		7.0954e-05	0.00025791	3.63489	3.63489	0.000164432
ko01055	0.000787371	0.00116856	0.00116122	0.00111292	0.000840396	0.000807407	0.00119856	0.000966988	0.00145756	0.000965444	0.000849626	0.00120407	0.000871971	0.00111112	0.000878337	0.00097959	0.000891047	0.00100939	0.0011146	0.00115869	0.000930112	0.000968746	0.00080753	0.000791051	0.000963225	0.00110066	0.000912826	0.00112666	0.000890616	0.000960704	0.000840485	0.0011959	0.00103641	0.00091412	0.00100999	0.00101548	Biosynthesis of vancomycin group antibiotics	0.000979647	0.00110704	0.000956909	0.000961788	0.000992448	0.00100206		0.000976335	0.00102363	1.04844	1.04844	0.000999983
ko04011	8.80314e-05	8.04696e-05	9.24182e-05	8.80134e-05	0.000102925	9.56885e-05	7.51058e-05	9.39228e-05	7.55246e-05	0.000102707	0.000120617	5.34939e-05	9.26469e-05	6.83854e-05	8.07344e-05	8.57607e-05	7.27636e-05	7.84433e-05	8.44906e-05	9.08357e-05	0.000117089	7.00421e-05	0.000126986	0.000131538	9.49117e-05	8.11388e-05	9.65949e-05	8.4721e-05	7.88716e-05	7.96059e-05	0.000143921	9.72146e-05	0.000111325	0.000113173	0.000100013	9.65044e-05	MAPK signaling pathway - yeast	9.12576e-05	8.68952e-05	7.97891e-05	0.000103497	8.5974e-05	0.000110359		8.56736e-05	0.00010025	1.17014	1.17014	9.29619e-05
ko04113	5.01072e-06	6.2641e-06	5.84253e-06	7.03805e-06	6.73277e-06	5.17753e-06	8.07824e-06	3.34508e-06	7.30398e-06	5.58498e-06	3.15498e-06	7.40035e-06	4.08736e-06	4.56446e-06	4.14554e-06	6.14667e-06	5.75662e-06	6.16006e-06	5.37285e-06	6.98387e-06	4.7768e-06	7.25355e-06	2.08916e-06	2.68064e-06	4.59595e-06	5.23132e-06	4.41937e-06	5.58663e-06	4.77013e-06	4.73845e-06	3.68692e-06	5.13933e-06	3.6593e-06	3.33047e-06	4.64128e-06	3.48455e-06	Meiosis - yeast	6.01095e-06	5.81127e-06	5.14345e-06	4.85948e-06	4.89031e-06	3.99031e-06		5.34824e-06	4.88702e-06	0.913763	-1.09438	5.11763e-06
ko00253	0.000932976	0.000826311	0.000905895	0.000885129	0.000752537	0.000914218	0.000309593	0.000200053	0.000297279	0.000637256	0.000121727	0.000401874	0.00102262	0.00100883	0.00107287	0.000971614	0.00116345	0.000994109	0.000368093	0.000210015	0.000160137	0.000224237	8.97295e-05	0.000149334	0.000785587	0.00101205	0.000981552	0.00076917	0.00114861	0.0010024	0.000296204	0.000169652	0.000200231	0.000231562	0.000256955	0.000375623	Tetracycline biosynthesis	0.000869511	0.000327964	0.00103891	0.000200257	0.000949895	0.000255038		0.000952774	0.000261086	0.274028	-3.64927	0.00060693
ko03420	0.00980804	0.010077	0.01034	0.0102545	0.0107978	0.0107234	0.0099088	0.00979104	0.00980216	0.00997733	0.0095477	0.00982252	0.00971644	0.00996381	0.0100125	0.0101578	0.0103374	0.0102195	0.0100357	0.00961884	0.00906666	0.0095888	0.00927706	0.0093795	0.0103514	0.0104328	0.0104289	0.0104266	0.0101719	0.0104164	0.00941197	0.00955814	0.00936668	0.00930885	0.00942731	0.00948885	Nucleotide excision repair	0.0103335	0.00980826	0.0100679	0.00949443	0.0103713	0.00942697		0.0102576	0.00957655	0.933609	-1.07111	0.00991706
ko03450	4.32297e-06	4.7497e-06	3.9456e-06	4.76771e-06	7.73269e-06	8.34158e-06	4.22106e-06	3.69262e-06	4.21673e-06	7.00489e-06	3.363e-06	5.28596e-06	1.16782e-06	3.50485e-06	3.62735e-06	4.97588e-06	7.44522e-06	5.53626e-06	3.89795e-06	4.26288e-06	3.35514e-06	3.68345e-06	2.01952e-06	3.35081e-06	5.45101e-06	5.71174e-06	4.96052e-06	5.01069e-06	5.26359e-06	5.81249e-06	4.47697e-06	4.65245e-06	5.41164e-06	4.65009e-06	3.32694e-06	6.43756e-06	Non-homologous end-joining	5.64338e-06	4.63071e-06	4.37623e-06	3.42829e-06	5.36834e-06	4.82594e-06		5.12932e-06	4.29498e-06	0.83734	-1.19426	4.71215e-06
ko03030	0.00857855	0.00879356	0.00869566	0.00903958	0.00923503	0.00909549	0.0088932	0.00972588	0.00883683	0.00893123	0.0100738	0.00842455	0.00884914	0.00881536	0.00910236	0.00890192	0.0088711	0.00864927	0.00902712	0.00915409	0.00936424	0.00901634	0.0103431	0.00996165	0.00878703	0.00897192	0.00898819	0.00862472	0.00884168	0.00875949	0.00954424	0.00915857	0.00926288	0.00975457	0.0096459	0.00921641	DNA replication	0.00890631	0.00914758	0.00886486	0.00947775	0.00882884	0.00943043		0.00886667	0.00935192	1.05473	1.05473	0.00910929
ko02000	0.0364677	0.0305862	0.0291883	0.0298186	0.0336121	0.0339082	0.0300637	0.0362412	0.0303785	0.0363042	0.0410593	0.0302473	0.0306268	0.0337738	0.0331974	0.0321294	0.0327241	0.0297379	0.0320269	0.0342746	0.0369298	0.0326853	0.0412737	0.0414904	0.0298453	0.0328821	0.0330949	0.0312209	0.0316574	0.0303707	0.036119	0.0339016	0.0389325	0.0388026	0.0401356	0.0411696	Transporters	0.0322635	0.034049	0.0320316	0.0364468	0.0315119	0.0381768		0.0319357	0.0362242	1.13429	1.13429	0.0340799
L3_226	0.00209419	0.00158826	0.00151951	0.00194477	0.00236334	0.00210687	0.0023897	0.00272732	0.00251008	0.00206133	0.002885	0.00205737	0.00220708	0.00128098	0.00149778	0.00148771	0.00132218	0.00168949	0.00213818	0.00254068	0.00289554	0.00255977	0.00297281	0.00282398	0.00145766	0.00134359	0.00116329	0.00145385	0.00151822	0.00161139	0.00298324	0.00274192	0.00253806	0.00272835	0.00239675	0.00200261	Pores ion channels	0.00193616	0.00243847	0.00158087	0.00265516	0.00142467	0.00256516		0.00164723	0.00255293	1.54983	1.54983	0.00210008
ko02010	0.0186664	0.0145945	0.014626	0.0139584	0.0167783	0.0173551	0.015552	0.0191663	0.0155721	0.0187812	0.0230279	0.0145463	0.0152494	0.0167332	0.0164485	0.0159852	0.0166747	0.0145971	0.0160802	0.0182995	0.0202722	0.0164226	0.0236956	0.0236105	0.0145634	0.0160592	0.0162407	0.0149032	0.0160188	0.0149524	0.0204794	0.0181665	0.0211717	0.0217401	0.0213177	0.0218041	ABC transporters	0.0159964	0.0177743	0.015948	0.0197301	0.0154563	0.0207799		0.0158002	0.0194281	1.22961	1.22961	0.0176142
ko00196	5.89496e-07	1.23905e-06	1.21403e-06	1.3622e-06	8.66594e-07	9.58802e-07	1.60109e-06	1.04262e-06	2.48486e-06	9.46607e-07	4.50711e-07	3.73541e-06	6.81227e-07	8.15082e-07	1.03639e-06	8.04922e-07	6.90794e-07	1.09166e-06	1.0535e-06	1.63259e-06	3.98067e-07	6.23352e-07	1.39277e-07	5.58468e-07	1.49636e-06	1.01424e-06	9.92104e-07	8.06318e-07	9.0468e-07	8.2133e-07	7.90054e-07	8.11474e-07	7.21553e-07	8.16908e-07	4.9288e-07	8.26843e-07	Photosynthesis - antenna proteins	1.03836e-06	1.71022e-06	8.53344e-07	7.3421e-07	1.00584e-06	7.43285e-07		9.65848e-07	1.06257e-06	1.10014	1.10014	1.01421e-06
ko00194	0.00325382	0.0034911	0.00323357	0.00330819	0.00308141	0.00296577	0.00334985	0.00322896	0.00326955	0.00339311	0.00313484	0.00353145	0.00324128	0.00357519	0.00351583	0.00345267	0.00337384	0.00350554	0.00335929	0.0033216	0.00312158	0.00319921	0.00312932	0.00314938	0.00322732	0.00359856	0.00354776	0.00331915	0.00340341	0.00341174	0.00312624	0.00320419	0.00340423	0.00320888	0.00322327	0.00356322	Photosynthesis proteins	0.00322231	0.00331796	0.00344406	0.0032134	0.00341799	0.00328834		0.00336145	0.00327323	0.973755	-1.02695	0.00331734
ko00195	0.00324498	0.00348807	0.00323001	0.00330455	0.00307321	0.00296145	0.00332875	0.00317704	0.00324078	0.0033756	0.00308304	0.00352101	0.00322347	0.00355832	0.00348744	0.00344104	0.00334275	0.00348316	0.00334075	0.00328219	0.00306341	0.0031681	0.00305495	0.00307909	0.00322176	0.00358052	0.00353523	0.0033131	0.00337084	0.0033907	0.0030685	0.00316112	0.00335836	0.00315817	0.00318068	0.00353186	Photosynthesis	0.00321705	0.0032877	0.0034227	0.00316475	0.00340202	0.00324312		0.00334726	0.00323186	0.965524	-1.03571	0.00328956
ko03012	0.0111183	0.0115266	0.0116659	0.0115715	0.0107976	0.0107095	0.0104492	0.00907011	0.0101002	0.0103739	0.00795436	0.0108411	0.0109365	0.0110008	0.0107733	0.0113788	0.0109329	0.0113779	0.0103372	0.00950877	0.00878812	0.00957781	0.00782353	0.00804662	0.0117663	0.0114887	0.0117011	0.011737	0.0110035	0.0113696	0.00905869	0.00940709	0.00917866	0.00855893	0.00857565	0.00927464	Translation factors	0.0112316	0.00979813	0.0110667	0.00901368	0.011511	0.00900894		0.0112698	0.00927359	0.822873	-1.21525	0.0102717
ko02040	0.000672124	0.0014046	0.0011182	0.00108424	0.000639347	0.000570679	0.000557399	0.000460448	0.00058974	0.000475481	0.000125853	0.000779644	0.00137637	0.00196859	0.00210096	0.00133807	0.00249208	0.00200085	0.000604708	0.00037722	0.000387604	0.000818858	0.000108358	0.000115082	0.00108956	0.00159528	0.0012496	0.000822041	0.00273337	0.00183492	0.000337287	0.000447988	0.000251719	0.000314447	0.000669906	0.000221594	Flagellar assembly	0.000914865	0.000498094	0.00187949	0.000401972	0.00155413	0.000373823		0.00144949	0.00042463	0.29295	-3.41355	0.000937061
ko03020	0.0119323	0.0119746	0.0119081	0.0119439	0.0117871	0.0119693	0.00974658	0.0081006	0.00917854	0.0103798	0.00707679	0.0104038	0.0116781	0.0118903	0.011485	0.0118215	0.0119753	0.0114651	0.00966786	0.00868912	0.00804334	0.00842602	0.00713006	0.00745375	0.0117801	0.0119248	0.0118894	0.0116151	0.0118551	0.0114752	0.008573	0.00850944	0.0082995	0.00788517	0.00801196	0.00892866	RNA polymerase	0.0119192	0.0091477	0.0117192	0.00823503	0.0117566	0.00836796		0.0117984	0.00858356	0.727522	-1.37453	0.010191
ko05111	0.000440255	0.000517718	0.000506175	0.000523616	0.000434897	0.000415449	0.00070368	0.00086707	0.00077761	0.000551304	0.00065894	0.000685836	0.000481822	0.000511546	0.000491558	0.000482807	0.000457229	0.000569922	0.000642424	0.000790448	0.000857095	0.000929702	0.000804745	0.000766664	0.000460129	0.000449893	0.000436255	0.000476246	0.000488527	0.000559073	0.000738766	0.000801682	0.000736757	0.000771098	0.000695371	0.000635429	Vibrio cholerae pathogenic cycle	0.000473018	0.000707407	0.000499147	0.000798513	0.000478354	0.00072985		0.000483507	0.000745257	1.54136	1.54136	0.000614382
ko04040	0.000153367	0.000100845	0.000149781	0.000102771	0.000169586	0.000125603	0.000128233	0.000245841	0.000173112	0.000225671	0.00027795	9.54997e-05	0.000128363	8.99036e-05	0.000103639	9.27855e-05	0.000107764	0.000102304	0.000150334	0.000181581	0.00025772	0.000185702	0.000340533	0.000297887	0.000125801	9.84342e-05	0.000123291	0.000134886	0.000112098	0.000110058	0.000262364	0.000202923	0.000226001	0.000287866	0.000292154	0.000218936	Ion channels	0.000133659	0.000191051	0.000104126	0.000235626	0.000117428	0.000248374		0.000118404	0.000225017	1.90041	1.90041	0.000171711
ko03070	0.00721367	0.00768991	0.00782102	0.00741939	0.00721226	0.00745009	0.00686127	0.00625425	0.00671559	0.00685173	0.00581612	0.00723486	0.00714461	0.00747275	0.00728071	0.00743579	0.00743471	0.00759005	0.00691801	0.0064619	0.00634155	0.00637474	0.00597876	0.00612769	0.00758641	0.00728861	0.00728385	0.00751886	0.00734205	0.00764583	0.00645099	0.00653204	0.00611789	0.00614	0.00617069	0.00613382	Bacterial secretion system	0.00746772	0.0066223	0.00739311	0.00636711	0.00744427	0.00625757		0.00743503	0.00641566	0.862896	-1.15889	0.00692535
ko02022	0.0038051	0.00295968	0.00283279	0.00290248	0.00286976	0.00275339	0.00267339	0.00275322	0.00263628	0.00301551	0.00292754	0.0028886	0.00294008	0.00325625	0.00335571	0.00310927	0.00334367	0.00292923	0.00269928	0.00277387	0.00301331	0.00278939	0.00303792	0.00306446	0.00276559	0.00296103	0.00284914	0.00272374	0.00338548	0.00290713	0.00281358	0.0027529	0.00296836	0.00304625	0.00309947	0.00299589	Two-component system	0.00302053	0.00281576	0.0031557	0.00289637	0.00293202	0.00294608		0.00303608	0.00288607	0.950589	-1.05198	0.00296108
ko02060	0.00154586	0.00128793	0.00140866	0.00125535	0.00158187	0.00154626	0.00161281	0.00239269	0.00155017	0.0016363	0.00141256	0.00102724	0.0010559	0.00155836	0.00124563	0.0013661	0.00145289	0.00133814	0.00130602	0.00159872	0.00149269	0.0018955	0.00142516	0.00143854	0.00124347	0.00158573	0.00152252	0.00146088	0.00137248	0.00134408	0.00155101	0.00141175	0.00166591	0.00159322	0.00149642	0.00197196	Phosphotransferase system (PTS)	0.00143765	0.0016053	0.00133617	0.0015261	0.00142153	0.00161505		0.00139845	0.00158215	1.13136	1.13136	0.0014903
ko03010	0.0193014	0.0203901	0.0210673	0.0201616	0.0183977	0.0184724	0.0176002	0.0154274	0.0168933	0.017654	0.0129522	0.0186296	0.0190854	0.0197719	0.0185117	0.0197643	0.0189804	0.0192563	0.0170942	0.016051	0.0148264	0.0158547	0.0131845	0.0136388	0.0201932	0.0198015	0.0201384	0.0202559	0.0191147	0.0192347	0.0149081	0.0157237	0.0154781	0.0146192	0.0150399	0.0159215	Ribosome	0.0196317	0.0165261	0.0192283	0.0151083	0.0197897	0.0152817		0.0195499	0.0156387	0.799937	-1.2501	0.0175943
ko03011	0.0193014	0.0203901	0.0210673	0.0201616	0.0183977	0.0184724	0.0176002	0.0154274	0.0168933	0.017654	0.0129522	0.0186296	0.0190854	0.0197719	0.0185117	0.0197643	0.0189804	0.0192563	0.0170942	0.016051	0.0148264	0.0158547	0.0131845	0.0136388	0.0201932	0.0198015	0.0201384	0.0202559	0.0191147	0.0192347	0.0149081	0.0157237	0.0154781	0.0146192	0.0150399	0.0159215	Ribosome	0.0196317	0.0165261	0.0192283	0.0151083	0.0197897	0.0152817		0.0195499	0.0156387	0.799937	-1.2501	0.0175943
ko04121	9.43194e-06	5.78225e-06	6.14604e-06	6.05423e-06	3.33305e-06	2.68465e-06	4.36662e-06	2.69344e-06	3.68964e-06	5.20634e-06	5.13118e-06	3.66493e-06	5.3525e-06	4.972e-06	5.80376e-06	7.61017e-06	3.14695e-06	7.25172e-06	2.5284e-06	3.71869e-06	4.0944e-06	2.26674e-06	3.09892e-06	4.09543e-06	7.90931e-06	4.69751e-06	3.60765e-06	5.18347e-06	5.18135e-06	8.02377e-06	3.75275e-06	3.67868e-06	3.04083e-06	2.32505e-06	2.99835e-06	3.77985e-06	Ubiquitin system	5.57203e-06	4.12536e-06	5.68952e-06	3.30043e-06	5.76718e-06	3.26259e-06		5.67624e-06	3.56279e-06	0.627667	-1.5932	4.61951e-06
ko04150	0	6.88363e-08	0	7.56779e-08	2.66644e-07	0	0	0	1.50597e-07	9.46607e-08	6.93402e-08	0	0	0	0	1.46349e-07	0	0	0	0	1.706e-07	0	1.04458e-07	0	2.13765e-07	1.06762e-07	0	5.75942e-08	1.64487e-07	0	0	5.40983e-08	0	0	4.10733e-08	5.90602e-08	mTOR signaling pathway	6.85264e-08	5.24331e-08	2.43916e-08	4.5843e-08	9.04347e-08	2.57053e-08		6.11176e-08	4.13271e-08	0.676191	-1.47887	5.12223e-08
ko03060	0.00570996	0.00655431	0.00683523	0.00651269	0.00604823	0.00605455	0.00675916	0.00635673	0.00673231	0.00591658	0.00566877	0.00670387	0.00642456	0.00608337	0.00620432	0.00627495	0.00627356	0.00670994	0.00654402	0.0064463	0.00618664	0.00668897	0.00570884	0.00575281	0.00651406	0.00636998	0.00629725	0.00652323	0.00641689	0.00668279	0.00613542	0.00654329	0.0059993	0.00589833	0.00584966	0.00557434	Protein export	0.00628583	0.00635624	0.00632845	0.00622126	0.00646737	0.00600006		0.00636055	0.00619252	0.973583	-1.02713	0.00627653
ko03022	3.63523e-06	3.71716e-06	3.26271e-06	4.69203e-06	3.19973e-06	2.87641e-06	1.67387e-06	1.04262e-06	1.50597e-06	3.40778e-06	1.0401e-06	2.18486e-06	2.23832e-06	3.91239e-06	3.00552e-06	3.80508e-06	3.07019e-06	3.04104e-06	3.05515e-06	1.76864e-06	1.08047e-06	2.43674e-06	9.05303e-07	1.86156e-06	4.2753e-06	2.88256e-06	7.30549e-06	3.974e-06	3.94769e-06	3.3485e-06	1.64594e-06	1.56885e-06	1.80388e-06	2.38788e-06	1.8483e-06	6.31944e-06	Basal transcription factors	3.56388e-06	1.8092e-06	3.17876e-06	1.85131e-06	4.28892e-06	2.59572e-06		3.67719e-06	2.08541e-06	0.567121	-1.76329	2.8813e-06
ko05162	9.82494e-08	0	0	7.56779e-08	6.66611e-08	0	0	0	0	1.89321e-07	0	0	0	0	0	0	0	0	2.107e-07	0	0	0	0	0	1.06883e-07	5.33808e-08	0	0	8.22436e-08	0	0	0	5.15395e-08	0	4.10733e-08	1.1812e-07	Measles	4.00981e-08	3.15536e-08	0	3.51166e-08	4.04178e-08	3.51222e-08		2.68386e-08	3.39308e-08	1.26425	1.26425	3.03847e-08
ko05160	9.82494e-08	0	0	7.56779e-08	6.66611e-08	0	0	0	0	1.89321e-07	0	0	0	0	0	0	0	0	2.107e-07	0	0	0	0	0	1.06883e-07	5.33808e-08	0	0	8.22436e-08	0	0	0	5.15395e-08	0	4.10733e-08	1.1812e-07	Hepatitis C	4.00981e-08	3.15536e-08	0	3.51166e-08	4.04178e-08	3.51222e-08		2.68386e-08	3.39308e-08	1.26425	1.26425	3.03847e-08
ko03008	0.000146588	0.00021174	0.000220195	0.000218634	0.000214249	0.000204608	0.000347146	0.000402973	0.000388466	0.000250472	0.00047921	0.000331254	0.000199892	0.000188284	0.000197535	0.000194791	0.000194036	0.00024921	0.000326479	0.000395088	0.000430197	0.000476581	0.000470618	0.000437578	0.000209276	0.000205569	0.000189582	0.000231241	0.000202977	0.000247536	0.000338011	0.000425429	0.000391288	0.000421336	0.000446097	0.000354184	Ribosome biogenesis in eukaryotes	0.000202669	0.000366587	0.000203958	0.000422757	0.000214364	0.000396057		0.000206997	0.000395134	1.90889	1.90889	0.000301065
ko03015	2.94748e-07	4.13018e-07	3.03508e-07	2.27034e-07	1.99983e-07	7.67042e-07	8.73323e-07	1.30328e-07	3.76494e-07	2.08253e-06	1.00543e-06	7.75274e-07	9.73182e-08	2.44525e-07	3.10916e-07	2.92699e-07	2.30265e-07	5.45828e-07	4.214e-07	8.61647e-07	1.0236e-06	2.83342e-07	5.2229e-07	1.93602e-06	2.13765e-07	3.20285e-07	6.31339e-07	7.48724e-07	3.28974e-07	8.2133e-07	1.97513e-06	1.19016e-06	8.24631e-07	1.31962e-06	8.62539e-07	5.90602e-07	mRNA surveillance pathway	3.67555e-07	8.73898e-07	2.86925e-07	8.41383e-07	5.10736e-07	1.12711e-06		3.88406e-07	9.47465e-07	2.43937	2.43937	6.67935e-07
ko03050	9.82494e-07	8.94871e-07	1.28991e-06	1.3622e-06	1.26656e-06	1.15056e-06	3.19491e-05	5.20876e-05	3.15502e-05	9.37141e-06	0.000152202	2.62889e-05	8.75864e-07	7.33574e-07	6.21831e-07	1.02445e-06	1.07457e-06	1.01368e-06	4.57219e-05	7.89994e-05	0.000100654	9.21428e-05	0.000159925	0.000141367	1.38947e-06	1.49466e-06	1.62344e-06	1.12309e-05	1.39814e-06	1.45312e-06	4.82591e-05	8.24458e-05	9.95227e-05	0.00011066	0.000160391	9.4142e-05	Proteasome	1.15777e-06	5.05748e-05	8.90661e-07	0.000103135	3.09828e-06	9.92367e-05		1.71557e-06	8.43155e-05	49.1472	49.1472	4.30155e-05
ko03051	0.000982297	0.00104982	0.0010877	0.000986916	0.00100992	0.00105334	0.00104646	0.000934927	0.000980239	0.000914895	0.00114224	0.00102519	0.00102242	0.00105871	0.00102447	0.00100344	0.00107748	0.00101711	0.00107394	0.00103688	0.00109207	0.00101873	0.00116067	0.00114765	0.00109127	0.00103281	0.00105623	0.0010792	0.00107311	0.00101226	0.00103912	0.00110658	0.00102857	0.00102597	0.00118718	0.00100958	Proteasome	0.00102833	0.00100733	0.00103394	0.00108832	0.00105748	0.00106617		0.00103992	0.00105394	1.01348	1.01348	0.00104693
ko04812	0.00425253	0.00427108	0.00434419	0.00402781	0.00403906	0.00426188	0.00311398	0.00263058	0.00295088	0.00347083	0.00238804	0.00335701	0.00394479	0.00414665	0.00403527	0.00419606	0.00438393	0.00396357	0.00316735	0.00274457	0.00250799	0.00284033	0.00234595	0.00241061	0.00431143	0.00412319	0.00426713	0.00417748	0.00418217	0.004017	0.00262232	0.0026453	0.00258362	0.00256088	0.00277261	0.00306339	Cytoskeleton proteins	0.00419942	0.00298522	0.00411171	0.00266947	0.00417973	0.00270802		0.00416362	0.00278757	0.669506	-1.49364	0.0034756
L3_253	0.00215294	0.00227518	0.00225742	0.00223053	0.00210562	0.00215529	0.00200239	0.00163479	0.00191718	0.00197633	0.00135453	0.00214392	0.0020975	0.00217448	0.00208966	0.00223563	0.002176	0.00223259	0.00193707	0.00172942	0.00152761	0.00173978	0.00125583	0.00134062	0.00223256	0.00217911	0.00218588	0.00220182	0.0021737	0.00222498	0.00163133	0.00174094	0.00156252	0.00149934	0.00150575	0.00165245	Cell motility and secretion	0.00219616	0.00183819	0.00216764	0.00158839	0.00219968	0.00159872		0.00218783	0.0016751	0.765644	-1.30609	0.00193146
ko00785	0.000154645	0.000113855	9.57568e-05	0.000136901	0.000190184	0.000173447	8.69685e-05	9.4531e-05	9.70601e-05	0.000105357	0.000160003	7.82322e-05	0.000165538	7.58841e-05	0.000110375	9.54198e-05	8.66563e-05	0.000103162	9.67112e-05	9.66405e-05	0.00010509	9.95664e-05	0.000153379	0.000132245	9.22396e-05	7.21174e-05	8.05408e-05	8.58729e-05	9.72942e-05	0.000110185	0.000127133	9.64572e-05	9.95743e-05	0.000128883	0.000163472	0.000100048	Lipoic acid metabolism	0.000144132	0.000103692	0.000106172	0.000113939	8.97083e-05	0.000119261		0.000113337	0.000112297	0.990822	-1.00926	0.000112817
ko05014	6.73991e-05	4.55696e-05	4.01389e-05	4.54068e-05	4.03966e-05	5.06248e-05	1.71754e-05	4.77868e-06	1.42315e-05	2.55584e-05	1.10598e-05	2.9108e-05	3.6105e-05	3.12176e-05	3.67917e-05	4.9832e-05	3.40792e-05	3.71943e-05	1.78041e-05	7.34667e-06	5.68667e-06	6.97021e-06	2.12398e-06	3.23911e-06	3.07822e-05	2.33274e-05	1.64148e-05	1.48593e-05	3.45423e-05	3.82866e-05	1.73812e-05	7.51966e-06	3.60776e-06	5.40416e-06	9.65223e-06	7.20535e-06	Amyotrophic lateral sclerosis (ALS)	4.8256e-05	1.69853e-05	3.75366e-05	7.19513e-06	2.63688e-05	8.46172e-06		3.73871e-05	1.08807e-05	0.291028	-3.43609	2.41339e-05
ko04621	0.000993007	0.00105058	0.00108701	0.000992138	0.00101538	0.00105986	0.000949521	0.000774233	0.000884911	0.000888769	0.000671179	0.000948654	0.00103255	0.00105798	0.00102727	0.00100359	0.00107833	0.0010161	0.000929608	0.000805594	0.000789424	0.000747456	0.000680196	0.000721317	0.00108999	0.001031	0.00105749	0.00104781	0.00107287	0.00101087	0.000893551	0.000851994	0.00073284	0.000701347	0.000707488	0.000739257	NOD-like receptor signaling pathway	0.001033	0.000852878	0.00103597	0.000778932	0.00105167	0.000771079		0.00104021	0.000800963	0.77	-1.2987	0.000920587
ko04612	0.000981118	0.00104824	0.0010855	0.000984419	0.00100765	0.00105123	0.000949448	0.00077406	0.000884534	0.000887538	0.000671179	0.000946681	0.00102106	0.00105765	0.00102364	0.00100183	0.00107534	0.00101508	0.000928976	0.000805368	0.000789424	0.000740316	0.000679639	0.000719418	0.00108913	0.00103062	0.00105389	0.00104741	0.00107057	0.00101017	0.00089309	0.000851831	0.00073253	0.00070097	0.000707241	0.000727504	Antigen processing and presentation	0.00102636	0.00085224	0.00103243	0.00077719	0.0010503	0.000768861		0.00103636	0.00079943	0.77138	-1.29638	0.000917897
ko04914	0.000981118	0.00104824	0.0010855	0.000984419	0.00100765	0.00105123	0.000949448	0.00077406	0.000884534	0.000887538	0.000671179	0.000946681	0.00102106	0.00105765	0.00102364	0.00100183	0.00107534	0.00101508	0.000928976	0.000805368	0.000789424	0.000740316	0.000679639	0.000719418	0.00108913	0.00103062	0.00105389	0.00104741	0.00107057	0.00101017	0.00089309	0.000851831	0.00073253	0.00070097	0.000707241	0.000727504	Progesterone-mediated oocyte maturation	0.00102636	0.00085224	0.00103243	0.00077719	0.0010503	0.000768861		0.00103636	0.00079943	0.77138	-1.29638	0.000917897
ko05215	0.000985834	0.00104941	0.00108815	0.000986538	0.00100985	0.00105382	0.000950103	0.000774103	0.000885212	0.00088839	0.000671317	0.000949429	0.00102408	0.00105863	0.00102509	0.00100323	0.00107641	0.00101625	0.000930029	0.000805413	0.000789481	0.000740316	0.000679709	0.000719418	0.00109148	0.00103148	0.00105551	0.00104873	0.00107172	0.00101112	0.000894077	0.000851885	0.00073253	0.000701095	0.000707734	0.000727504	Prostate cancer	0.00102893	0.000853093	0.00103395	0.000777394	0.00105167	0.000769138		0.00103818	0.000799875	0.770455	-1.29793	0.00091903
ko04310	9.82494e-08	1.37673e-07	0	0	6.66611e-08	0	7.2777e-08	8.68851e-08	3.01195e-07	3.78643e-07	3.46701e-07	1.40959e-07	0	8.15082e-08	0	0	1.5351e-07	0	0	1.36049e-07	2.27467e-07	1.70005e-07	4.87471e-07	4.46774e-07	0	1.60142e-07	9.01913e-08	1.72782e-07	0	0	1.97513e-07	1.62295e-07	5.15395e-08	5.65552e-07	2.87513e-07	2.95301e-07	Wnt signaling pathway	5.04305e-08	2.21193e-07	3.91697e-08	2.44628e-07	7.05194e-08	2.59952e-07		5.33732e-08	2.41924e-07	4.5327	4.5327	1.47649e-07
ko04330	9.82494e-08	1.37673e-07	0	0	6.66611e-08	0	7.2777e-08	8.68851e-08	3.01195e-07	3.78643e-07	3.46701e-07	1.40959e-07	0	8.15082e-08	0	0	1.5351e-07	0	0	1.36049e-07	2.27467e-07	1.70005e-07	4.87471e-07	4.46774e-07	0	1.60142e-07	9.01913e-08	1.72782e-07	0	0	1.97513e-07	1.62295e-07	5.15395e-08	5.65552e-07	2.87513e-07	2.95301e-07	Notch signaling pathway	5.04305e-08	2.21193e-07	3.91697e-08	2.44628e-07	7.05194e-08	2.59952e-07		5.33732e-08	2.41924e-07	4.5327	4.5327	1.47649e-07
ko05220	9.82494e-08	1.37673e-07	0	0	6.66611e-08	0	7.2777e-08	8.68851e-08	3.01195e-07	3.78643e-07	3.46701e-07	1.40959e-07	0	8.15082e-08	0	0	1.5351e-07	0	0	1.36049e-07	2.27467e-07	1.70005e-07	4.87471e-07	4.46774e-07	0	1.60142e-07	9.01913e-08	1.72782e-07	0	0	1.97513e-07	1.62295e-07	5.15395e-08	5.65552e-07	2.87513e-07	2.95301e-07	Chronic myeloid leukemia	5.04305e-08	2.21193e-07	3.91697e-08	2.44628e-07	7.05194e-08	2.59952e-07		5.33732e-08	2.41924e-07	4.5327	4.5327	1.47649e-07
ko05020	6.48446e-06	8.26035e-07	1.51754e-06	1.05949e-06	1.06658e-06	1.24644e-06	2.18331e-07	5.21311e-07	9.03585e-07	1.23059e-06	1.3868e-07	4.22877e-07	7.78545e-07	1.71167e-06	1.55458e-06	2.12207e-06	1.22808e-06	1.55951e-07	2.107e-07	5.89548e-07	9.09867e-07	1.70005e-07	2.08916e-07	1.86156e-07	1.28259e-06	1.121e-06	7.2153e-07	5.18347e-07	8.22436e-07	6.94972e-07	5.26702e-07	4.86884e-07	4.12316e-07	5.02713e-07	4.51806e-07	4.13421e-07	Prion diseases	2.03342e-06	5.72562e-07	1.25848e-06	3.79199e-07	8.60145e-07	4.6564e-07		1.38402e-06	4.72467e-07	0.341374	-2.92934	9.28242e-07
ko04030	0	0	7.5877e-08	1.51356e-07	0	0	0	0	0	0	0	0	0	0	1.03639e-07	7.31747e-08	1.5351e-07	7.79754e-08	1.0535e-07	9.06997e-08	5.68667e-08	0	0	3.72312e-08	1.06883e-07	5.33808e-08	0	0	3.28974e-07	1.26359e-07	0	5.40983e-08	0	6.28391e-08	4.10733e-08	0	G protein-coupled receptors	3.78721e-08	0	6.80497e-08	4.83579e-08	1.02599e-07	2.63351e-08		6.95071e-08	2.48977e-08	0.358203	-2.79171	4.72024e-08
ko04370	1.96499e-07	6.88363e-08	1.51754e-07	7.56779e-08	6.66611e-08	0	7.2777e-08	0	0	0	0	0	0	8.15082e-08	0	7.31747e-08	0	0	1.0535e-07	1.36049e-07	1.706e-07	1.70005e-07	0	0	0	5.33808e-08	9.01913e-08	5.75942e-08	0	0	0	5.40983e-08	0	0	0	0	VEGF signaling pathway	9.3238e-08	1.21295e-08	2.57805e-08	9.70008e-08	3.35277e-08	9.01638e-09		5.08487e-08	3.93822e-08	0.774498	-1.29116	4.51155e-08
ko04020	1.96499e-07	2.06509e-07	3.03508e-07	1.51356e-07	2.66644e-07	2.87641e-07	5.82216e-07	3.04098e-07	2.25896e-07	5.67964e-07	6.24062e-07	4.93356e-07	1.94636e-07	1.63016e-07	0	1.46349e-07	2.30265e-07	4.67853e-07	4.214e-07	4.98848e-07	5.68667e-07	3.4001e-07	1.04458e-07	3.35081e-07	4.2753e-07	1.06762e-07	0	5.75942e-07	4.93462e-07	2.52717e-07	5.26702e-07	7.03277e-07	4.63855e-07	1.25678e-07	2.87513e-07	2.95301e-07	Calcium signaling pathway	2.35359e-07	4.66265e-07	2.00353e-07	3.78077e-07	3.09402e-07	4.00388e-07		2.48372e-07	4.1491e-07	1.67052	1.67052	3.31641e-07
ko04110	9.82494e-08	1.37673e-07	0	3.02712e-07	6.66611e-08	2.87641e-07	2.18331e-07	1.7377e-07	3.01195e-07	5.67964e-07	1.73351e-07	1.40959e-07	0	8.15082e-08	0	4.39048e-07	2.30265e-07	3.89877e-07	2.107e-07	9.06997e-08	5.68667e-08	5.66684e-08	3.48194e-08	1.11694e-07	3.20648e-07	1.06762e-07	1.80383e-07	5.75942e-08	4.11218e-07	1.89538e-07	6.58378e-08	1.08197e-07	2.06158e-07	1.25678e-07	1.2322e-07	2.36241e-07	Cell cycle	1.48823e-07	2.62595e-07	1.90116e-07	9.35746e-08	2.11024e-07	1.44222e-07		1.83321e-07	1.66797e-07	0.909864	-1.09906	1.75059e-07
ko00943	0	0	0	0	0	0	0	0	7.52987e-08	0	3.46701e-08	7.04795e-08	0	0	0	0	7.67549e-08	0	0	0	0	0	3.48194e-08	0	0	5.33808e-08	0	0	8.22436e-08	0	0	0	5.15395e-08	0	0	0	Isoflavonoid biosynthesis	0	3.00747e-08	1.27925e-08	5.80323e-09	2.26041e-08	8.58991e-09		1.17988e-08	1.48226e-08	1.25628	1.25628	1.33107e-08
ko01056	9.82494e-08	4.13018e-07	3.79385e-07	5.29746e-07	5.33289e-07	6.71162e-07	1.45554e-07	3.04098e-07	7.52987e-08	9.46607e-08	1.3868e-07	7.04795e-08	2.91955e-07	3.26033e-07	2.07277e-07	6.58572e-07	2.30265e-07	3.11902e-07	1.0535e-07	3.17449e-07	2.27467e-07	0	1.74097e-07	1.11694e-07	2.13765e-07	1.06762e-07	3.60765e-07	2.30377e-07	2.46731e-07	3.15896e-07	1.97513e-07	2.70491e-07	2.06158e-07	2.51356e-07	4.10733e-08	1.77181e-07	Biosynthesis of type II polyketide backbone	4.37475e-07	1.38129e-07	3.37667e-07	1.56009e-07	2.45716e-07	1.90629e-07		3.40286e-07	1.61589e-07	0.474862	-2.10587	2.50937e-07
ko01057	0	0	3.79385e-07	1.51356e-07	3.33305e-07	5.75281e-07	3.63885e-07	1.30328e-07	2.25896e-07	4.73303e-07	2.42691e-07	7.04795e-08	0	3.26033e-07	2.07277e-07	1.46349e-07	2.30265e-07	7.79754e-08	7.37449e-07	1.81399e-07	2.27467e-07	1.13337e-07	3.83013e-07	8.19086e-07	3.20648e-07	2.13523e-07	1.80383e-07	1.72782e-07	3.28974e-07	3.79076e-07	5.9254e-07	5.95081e-07	3.60776e-07	4.39873e-07	2.87513e-07	2.95301e-07	Biosynthesis of type II polyketide products	2.39888e-07	2.51097e-07	1.6465e-07	4.10292e-07	2.65898e-07	4.28514e-07		2.23478e-07	3.63301e-07	1.62566	1.62566	2.9339e-07
ko04145	0	6.88363e-07	1.06228e-06	6.81101e-07	2.66644e-07	9.58802e-08	1.8922e-06	1.30328e-06	2.63546e-06	2.83982e-07	1.0401e-07	2.96014e-06	1.94636e-07	8.15082e-07	6.21831e-07	5.85398e-07	1.5351e-07	5.45828e-07	1.0535e-06	8.16297e-07	6.25534e-07	1.13337e-06	1.39277e-07	1.86156e-07	0	6.40569e-07	9.01913e-08	6.33536e-07	4.11218e-07	8.2133e-07	6.58378e-08	9.73769e-07	3.09237e-07	1.88517e-07	4.10733e-07	4.13421e-07	Phagosome	4.65711e-07	1.52984e-06	4.86048e-07	6.59022e-07	4.32808e-07	3.93586e-07		4.61522e-07	8.60817e-07	1.86517	1.86517	6.6117e-07
ko04810	0	6.88363e-08	0	0	0	0	0	0	0	0	0	0	0	8.15082e-08	0	7.31747e-08	0	0	0	0	5.68667e-08	0	0	0	0	0	0	5.75942e-08	0	6.31793e-08	0	0	0	0	0	0	Regulation of actin cytoskeleton	1.14727e-08	0	2.57805e-08	9.47779e-09	2.01289e-08	0		1.91274e-08	3.15926e-09	0.16517	-6.05438	1.11433e-08
ko04510	5.89496e-07	4.13018e-07	3.03508e-07	3.7839e-07	5.33289e-07	5.75281e-07	8.00547e-07	1.7377e-07	5.27091e-07	1.89321e-07	2.08021e-07	3.52397e-07	0	3.26033e-07	0	2.92699e-07	3.83774e-07	7.79754e-08	4.214e-07	2.72099e-07	1.706e-07	1.64338e-06	2.78555e-07	1.48925e-07	0	2.13523e-07	2.70574e-07	2.87971e-07	4.93462e-07	5.05434e-07	3.29189e-07	2.16393e-07	3.60776e-07	1.25678e-07	3.6966e-07	2.36241e-07	Focal adhesion	4.65497e-07	3.75191e-07	1.8008e-07	4.8916e-07	2.95161e-07	2.7299e-07		3.13579e-07	3.79114e-07	1.20899	1.20899	3.46346e-07
ko04520	0	6.88363e-08	0	0	0	0	0	0	0	0	0	0	0	8.15082e-08	0	7.31747e-08	0	0	0	0	0	0	0	0	0	0	0	5.75942e-08	0	6.31793e-08	0	0	0	0	0	0	Adherens junction	1.14727e-08	0	2.57805e-08	0	2.01289e-08	0		1.91274e-08	0	0	#DIV/0!	9.56368e-09
ko04530	0	6.88363e-08	0	0	0	0	0	0	0	0	0	0	0	8.15082e-08	0	7.31747e-08	0	0	0	0	0	0	0	0	0	0	0	5.75942e-08	0	6.31793e-08	0	0	0	0	0	0	Tight junction	1.14727e-08	0	2.57805e-08	0	2.01289e-08	0		1.91274e-08	0	0	#DIV/0!	9.56368e-09
ko04670	0	6.88363e-08	0	0	0	0	0	0	0	0	0	0	0	8.15082e-08	0	7.31747e-08	0	0	0	0	0	0	0	0	0	0	0	5.75942e-08	0	6.31793e-08	0	0	0	0	0	0	Leukocyte transendothelial migration	1.14727e-08	0	2.57805e-08	0	2.01289e-08	0		1.91274e-08	0	0	#DIV/0!	9.56368e-09
ko04745	0	6.88363e-08	0	0	0	0	0	0	0	0	0	0	0	8.15082e-08	0	7.31747e-08	0	0	0	0	0	0	0	0	0	0	0	5.75942e-08	0	6.31793e-08	0	0	0	0	0	0	Phototransduction - fly	1.14727e-08	0	2.57805e-08	0	2.01289e-08	0		1.91274e-08	0	0	#DIV/0!	9.56368e-09
ko05412	0	6.88363e-08	0	0	0	0	0	0	0	0	0	0	0	8.15082e-08	0	7.31747e-08	0	0	0	0	0	0	0	0	0	0	0	5.75942e-08	0	6.31793e-08	0	0	0	0	0	0	Arrhythmogenic right ventricular cardiomyopathy (ARVC)	1.14727e-08	0	2.57805e-08	0	2.01289e-08	0		1.91274e-08	0	0	#DIV/0!	9.56368e-09
ko05414	0	6.88363e-08	0	0	0	0	0	0	0	0	0	0	0	8.15082e-08	0	7.31747e-08	0	0	0	0	0	0	0	0	0	0	0	5.75942e-08	0	6.31793e-08	0	0	0	0	0	0	Dilated cardiomyopathy (DCM)	1.14727e-08	0	2.57805e-08	0	2.01289e-08	0		1.91274e-08	0	0	#DIV/0!	9.56368e-09
ko05416	4.91247e-07	1.72091e-06	7.5877e-07	6.05423e-07	1.06658e-06	1.05468e-06	1.01888e-06	6.95081e-07	4.51792e-07	8.51946e-07	6.24062e-07	1.97343e-06	2.91955e-07	8.15082e-07	6.21831e-07	1.02445e-06	1.07457e-06	9.35705e-07	7.37449e-07	8.16297e-07	6.25534e-07	5.10016e-07	4.87471e-07	1.0797e-06	9.61943e-07	4.80427e-07	7.2153e-07	6.33536e-07	4.93462e-07	6.31793e-07	1.11924e-06	4.86884e-07	9.7925e-07	1.1311e-06	3.6966e-07	1.24026e-06	Viral myocarditis	9.49601e-07	9.35864e-07	7.93931e-07	7.09412e-07	6.53782e-07	8.87734e-07		7.99105e-07	8.44337e-07	1.0566	1.0566	8.21721e-07
ko05110	8.7442e-06	1.44556e-06	1.89692e-06	1.43788e-06	1.59987e-06	1.15056e-06	2.69275e-06	1.4336e-06	2.93665e-06	1.41991e-06	2.42691e-07	3.80589e-06	4.86591e-07	2.11921e-06	1.14002e-06	1.46349e-06	6.14039e-07	1.32558e-06	1.6856e-06	1.1791e-06	1.81973e-06	1.47338e-06	4.17832e-07	4.84005e-07	1.38947e-06	1.44128e-06	1.35287e-06	1.49745e-06	1.3159e-06	1.57948e-06	4.60865e-07	1.46065e-06	8.24631e-07	4.39873e-07	8.62539e-07	1.12214e-06	Vibrio cholerae infection	2.7125e-06	2.08858e-06	1.19149e-06	1.17661e-06	1.42941e-06	8.61784e-07		1.7778e-06	1.37566e-06	0.773798	-1.29233	1.57673e-06
ko05130	9.82494e-08	2.06509e-07	0	0	3.33305e-07	1.9176e-07	1.45554e-07	8.68851e-08	0	0	0	2.11438e-07	9.73182e-08	4.07541e-07	4.14554e-07	1.46349e-07	2.30265e-07	2.33926e-07	0	4.53498e-08	0	0	3.48194e-08	1.48925e-07	2.13765e-07	5.33808e-08	0	4.60753e-07	4.93462e-07	1.26359e-07	1.31676e-07	0	0	0	4.10733e-08	0	Pathogenic Escherichia coli infection	1.38304e-07	7.39796e-08	2.54992e-07	3.81823e-08	2.2462e-07	2.87915e-08		2.05972e-07	4.69845e-08	0.228111	-4.38383	1.26478e-07
ko05131	1.37549e-06	6.19526e-07	2.27631e-07	4.54068e-07	4.66628e-07	6.71162e-07	7.2777e-08	2.60655e-07	3.76494e-07	1.89321e-07	3.12031e-07	3.52397e-07	3.89273e-07	3.26033e-07	1.03639e-07	5.85398e-07	3.07019e-07	2.33926e-07	3.1605e-07	1.81399e-07	5.68667e-08	2.26674e-07	2.08916e-07	2.60618e-07	4.2753e-07	5.87189e-07	4.50956e-07	4.03159e-07	4.11218e-07	4.42255e-07	2.63351e-07	2.16393e-07	4.12316e-07	3.14195e-07	4.9288e-07	4.72482e-07	Shigellosis	6.35751e-07	2.60613e-07	3.24215e-07	2.08421e-07	4.53718e-07	3.61936e-07		4.71228e-07	2.7699e-07	0.587804	-1.70125	3.74109e-07
ko05100	9.54984e-05	4.19901e-06	9.18112e-06	9.83813e-06	2.33314e-06	2.58877e-06	1.96498e-06	1.12951e-06	1.95777e-06	1.17379e-05	9.70763e-07	1.33911e-06	9.73182e-07	2.03771e-05	1.1193e-05	2.78064e-05	1.07457e-06	1.87141e-06	1.58025e-06	9.97696e-07	1.06909e-05	4.53347e-07	8.35664e-07	6.3293e-07	2.13765e-06	2.7758e-06	2.16459e-06	2.07339e-06	1.3159e-06	1.8322e-06	9.21729e-07	9.1967e-07	8.24631e-07	1.19394e-06	1.06791e-06	1.1812e-06	Bacterial invasion of epithelial cells	2.06064e-05	3.18334e-06	1.05493e-05	2.5318e-06	2.04992e-06	1.01818e-06		1.10685e-05	2.24444e-06	0.202777	-4.93153	6.65649e-06
ko00199	0	6.88363e-08	7.5877e-08	7.56779e-08	6.66611e-08	0	1.45554e-07	0	1.50597e-07	1.89321e-07	6.93402e-08	0	1.94636e-07	0	0	2.19524e-07	2.30265e-07	0	1.0535e-07	1.36049e-07	5.68667e-08	0	1.74097e-07	0	3.20648e-07	1.06762e-07	0	2.30377e-07	0	6.31793e-08	0	1.62295e-07	1.54618e-07	6.28391e-08	8.21466e-08	5.90602e-08	Cytochrome P450	4.7842e-08	9.24688e-08	1.07404e-07	7.87271e-08	1.20161e-07	8.68265e-08		9.18024e-08	8.60075e-08	0.936877	-1.06738	8.89049e-08
ko04962	0	0	0	0	0	0	0	0	0	0	3.46701e-08	0	0	0	0	0	7.67549e-08	0	0	0	0	0	3.48194e-08	0	0	0	0	0	8.22436e-08	6.31793e-08	6.58378e-08	5.40983e-08	5.15395e-08	0	0	5.90602e-08	Vasopressin-regulated water reabsorption	0	5.77835e-09	1.27925e-08	5.80323e-09	2.42371e-08	3.84226e-08		1.23432e-08	1.66681e-08	1.35038	1.35038	1.45056e-08
L3_289	0.000225679	0.000166033	0.000157597	0.000189498	0.000263045	0.000244015	0.00025552	0.000443027	0.000295096	0.000255205	0.00081766	0.000210734	0.000253417	0.000181845	0.000243654	0.000186303	0.000233795	0.00020991	0.000288764	0.000360123	0.000556327	0.000392429	0.000567973	0.000642387	0.000161499	0.000198577	0.000196978	0.000178369	0.000246978	0.000207797	0.000526439	0.000408983	0.000630173	0.000525837	0.000553915	0.000448149	Cell division	0.000207644	0.00037954	0.000218154	0.000468	0.000198366	0.000515583		0.000208055	0.000454374	2.18392	2.18392	0.000331215
L3_290	0.000238353	0.000115232	0.000108656	0.000117376	0.000133522	0.000153504	4.03912e-05	3.01057e-05	3.74988e-05	0.000100719	4.7082e-05	6.51935e-05	0.0001016	0.000145329	0.000126543	0.00015052	0.000102775	0.000107684	6.87935e-05	3.72322e-05	4.62895e-05	3.62111e-05	2.49307e-05	3.38804e-05	0.000125373	0.000129235	0.00016487	0.000120372	0.000111111	0.000119282	3.9766e-05	3.04573e-05	4.92202e-05	3.62581e-05	5.05202e-05	7.64239e-05	Electron transfer carriers	0.000144441	5.34984e-05	0.000122409	4.12229e-05	0.000128374	4.71076e-05		0.000131741	4.72763e-05	0.358858	-2.78662	8.95086e-05
ko04512	5.89496e-07	3.44181e-07	3.03508e-07	3.7839e-07	5.33289e-07	5.75281e-07	8.00547e-07	1.7377e-07	5.27091e-07	1.89321e-07	2.08021e-07	3.52397e-07	0	2.44525e-07	0	2.19524e-07	3.83774e-07	7.79754e-08	4.214e-07	2.72099e-07	1.13733e-07	1.64338e-06	2.78555e-07	1.48925e-07	0	2.13523e-07	2.70574e-07	2.30377e-07	4.93462e-07	4.42255e-07	3.29189e-07	2.16393e-07	3.60776e-07	1.25678e-07	3.6966e-07	2.36241e-07	ECM-receptor interaction	4.54024e-07	3.75191e-07	1.543e-07	4.79682e-07	2.75032e-07	2.7299e-07		2.94452e-07	3.75954e-07	1.27679	1.27679	3.35203e-07
ko05222	6.87746e-07	1.72091e-06	9.10524e-07	6.05423e-07	1.13324e-06	1.05468e-06	1.09165e-06	7.38524e-07	7.52987e-07	8.51946e-07	6.24062e-07	2.18486e-06	2.91955e-07	8.15082e-07	6.21831e-07	1.02445e-06	1.07457e-06	9.35705e-07	8.42799e-07	9.52346e-07	7.96134e-07	2.04006e-06	4.87471e-07	1.0797e-06	9.61943e-07	5.87189e-07	8.11722e-07	6.33536e-07	4.93462e-07	5.68613e-07	1.11924e-06	5.40983e-07	1.18541e-06	1.1311e-06	5.75026e-07	1.24026e-06	Small cell lung cancer	1.01875e-06	1.04067e-06	7.93931e-07	1.03309e-06	6.76077e-07	9.65338e-07		8.29587e-07	1.01303e-06	1.22113	1.22113	9.2131e-07
ko03041	1.17899e-06	1.30789e-06	1.82105e-06	1.28652e-06	1.46654e-06	6.71162e-07	6.47715e-06	1.04697e-05	5.7227e-06	5.01702e-06	2.12181e-05	4.65165e-06	5.83909e-07	1.63016e-06	4.14554e-07	1.09762e-06	1.76536e-06	1.40356e-06	5.0568e-06	9.79556e-06	9.21241e-06	7.76357e-06	9.74942e-06	1.34032e-05	1.28259e-06	1.28114e-06	2.0744e-06	2.82211e-06	1.80936e-06	2.65353e-06	8.8881e-06	8.11474e-06	1.86057e-05	1.38246e-05	1.47042e-05	9.39057e-06	Spliceosome	1.28869e-06	8.92605e-06	1.14919e-06	9.1635e-06	1.98719e-06	1.22547e-05		1.47503e-06	1.01147e-05	6.85733	6.85733	5.79488e-06
ko04114	0	0	0	0	0	0	0	0	0	0	0	0	0	0	0	0	0	0	0	0	5.68667e-08	0	0	0	0	0	0	0	0	0	0	0	0	0	0	0	Oocyte meiosis	0	0	0	9.47779e-09	0	0		0	3.15926e-09	#DIV/0!	#DIV/0!	1.57963e-09
ko04270	0	0	0	0	0	0	0	0	0	0	0	0	0	0	0	0	0	0	0	0	5.68667e-08	0	0	0	0	0	0	0	0	0	0	0	0	0	0	0	Vascular smooth muscle contraction	0	0	0	9.47779e-09	0	0		0	3.15926e-09	#DIV/0!	#DIV/0!	1.57963e-09
ko04720	0	0	0	0	0	0	0	0	0	0	0	0	0	0	0	0	0	0	0	0	5.68667e-08	0	0	0	0	0	0	0	0	0	0	0	0	0	0	0	Long-term potentiation	0	0	0	9.47779e-09	0	0		0	3.15926e-09	#DIV/0!	#DIV/0!	1.57963e-09
L3_297	4.95177e-05	5.23156e-05	3.81661e-05	5.18394e-05	4.3663e-05	4.18997e-05	1.13532e-05	7.99343e-06	1.28008e-05	2.41385e-05	2.01087e-06	2.45269e-05	3.28935e-05	5.17577e-05	3.6688e-05	5.40029e-05	3.33116e-05	3.13461e-05	2.09646e-05	8.16297e-06	4.20814e-06	1.00303e-05	3.09892e-06	3.9465e-06	4.33943e-05	4.53737e-05	5.78126e-05	3.11584e-05	3.37199e-05	3.07683e-05	1.02707e-05	5.40983e-06	7.62784e-06	6.15823e-06	1.66347e-05	1.88993e-05	Germination	4.62336e-05	1.38039e-05	4e-05	8.40191e-06	4.03712e-05	1.08334e-05		4.22016e-05	1.10131e-05	0.260964	-3.83195	2.66073e-05
ko00603	0.00131969	0.00145093	0.00121934	0.00152779	0.00174392	0.00168903	0.00133604	0.000951088	0.00127247	0.00106351	0.000838878	0.00143228	0.00182939	0.00103695	0.00133258	0.00135037	0.000904786	0.00135623	0.00125366	0.00107116	0.000868923	0.00135075	0.000511427	0.000559212	0.00147786	0.00123379	0.00151747	0.00156034	0.00108241	0.00132967	0.000857208	0.00100071	0.00091297	0.000742883	0.000927723	0.000947621	Glycosphingolipid biosynthesis - globo series	0.00149178	0.00114905	0.00130172	0.000935856	0.00136692	0.000898186		0.00138681	0.000994363	0.717016	-1.39467	0.00119059
ko00062	0	0	0	0	0	0	0	0	0	0	0	0	0	0	0	0	0	0	0	4.53498e-08	0	0	0	0	0	0	0	0	0	0	0	0	0	0	0	0	Fatty acid elongation in mitochondria	0	0	0	7.55831e-09	0	0		0	2.51944e-09	#DIV/0!	#DIV/0!	1.25972e-09
L3_300	0.00021831	0.000164381	0.000181877	0.000195173	0.000175585	0.000175557	0.00023849	0.000207134	0.000233501	0.00017427	0.000176818	0.000221024	0.000179649	0.000137586	0.000152867	0.000181254	0.000132556	0.000198993	0.000217548	0.00021124	0.000219392	0.000215793	0.000184543	0.000175359	0.000178387	0.000124964	0.000138985	0.000163855	0.0001547	0.000197814	0.000209693	0.000234841	0.000179151	0.000186883	0.000178874	0.000150308	Glycan biosynthesis and metabolism	0.000185147	0.00020854	0.000163817	0.000203979	0.000159784	0.000189958		0.000169583	0.000200826	1.18423	1.18423	0.000185204
ko04115	4.91247e-07	1.65207e-06	7.5877e-07	6.81101e-07	1.06658e-06	1.15056e-06	1.01888e-06	7.38524e-07	4.51792e-07	8.51946e-07	6.24062e-07	1.97343e-06	2.91955e-07	7.33574e-07	6.21831e-07	9.51271e-07	1.15132e-06	9.35705e-07	7.37449e-07	8.16297e-07	6.25534e-07	5.10016e-07	4.87471e-07	1.0797e-06	9.61943e-07	4.80427e-07	7.2153e-07	5.75942e-07	4.93462e-07	6.31793e-07	1.11924e-06	4.86884e-07	9.7925e-07	1.1311e-06	3.6966e-07	1.29932e-06	p53 signaling pathway	9.66722e-07	9.43105e-07	7.80943e-07	7.09412e-07	6.44183e-07	8.97577e-07		7.97282e-07	8.50031e-07	1.06616	1.06616	8.23657e-07
ko05210	4.91247e-07	1.65207e-06	7.5877e-07	6.05423e-07	1.06658e-06	1.05468e-06	1.01888e-06	6.95081e-07	4.51792e-07	8.51946e-07	6.24062e-07	1.97343e-06	2.91955e-07	7.33574e-07	6.21831e-07	9.51271e-07	1.07457e-06	9.35705e-07	7.37449e-07	8.16297e-07	6.25534e-07	5.10016e-07	4.87471e-07	1.0797e-06	9.61943e-07	4.80427e-07	7.2153e-07	5.75942e-07	4.93462e-07	5.68613e-07	1.11924e-06	4.86884e-07	9.7925e-07	1.1311e-06	3.6966e-07	1.24026e-06	Colorectal cancer	9.38128e-07	9.35864e-07	7.68151e-07	7.09412e-07	6.33653e-07	8.87734e-07		7.79977e-07	8.44337e-07	1.08251	1.08251	8.12157e-07
ko00909	1.96499e-07	6.88363e-08	0	2.27034e-07	4.66628e-07	6.71162e-07	1.45554e-07	3.4754e-07	2.25896e-07	1.89321e-07	1.3868e-07	1.90295e-06	9.73182e-08	8.15082e-08	3.10916e-07	1.46349e-07	3.83774e-07	3.11902e-07	1.03243e-05	1.81399e-07	1.13733e-07	1.13337e-07	1.74097e-07	1.86156e-07	0	2.13523e-07	9.01913e-08	2.87971e-07	5.75705e-07	2.52717e-07	0	2.70491e-07	1.03079e-07	1.88517e-07	1.64293e-07	0	Sesquiterpenoid biosynthesis	2.71693e-07	4.91656e-07	2.21961e-07	1.84884e-06	2.36685e-07	1.21063e-07		2.43446e-07	8.20518e-07	3.37043	3.37043	5.31982e-07
ko00522	6.87746e-07	1.17022e-06	1.44166e-06	1.05949e-06	9.99916e-07	1.9176e-06	8.00547e-07	8.68851e-08	0	6.62625e-07	3.46701e-08	9.16233e-07	9.73182e-07	8.9659e-07	6.21831e-07	7.31747e-07	7.67549e-07	7.01779e-07	5.2675e-07	2.26749e-07	5.68667e-08	1.13337e-07	6.96387e-08	1.48925e-07	8.5506e-07	5.33808e-07	7.2153e-07	1.09429e-06	9.86923e-07	8.8451e-07	1.97513e-07	4.86884e-07	1.03079e-07	1.25678e-07	2.4644e-07	5.31542e-07	Biosynthesis of 12-, 14- and 16-membered macrolides	1.21277e-06	4.16827e-07	7.82113e-07	1.90378e-07	8.4602e-07	2.81856e-07		9.46969e-07	2.96353e-07	0.31295	-3.1954	6.21661e-07
ko05322	1.96499e-07	1.37673e-07	3.79385e-07	1.51356e-07	0	0	1.45554e-06	4.34426e-08	9.78883e-07	5.67964e-07	6.93402e-08	2.81918e-07	1.94636e-07	3.26033e-07	1.03639e-07	2.19524e-07	2.30265e-07	0	4.214e-07	1.81399e-07	1.13733e-07	2.26674e-07	3.48194e-08	1.48925e-07	0	0	9.01913e-08	1.15188e-07	0	2.52717e-07	3.29189e-07	5.40983e-08	2.57697e-07	3.77034e-07	1.47864e-06	4.13421e-07	Systemic lupus erythematosus	1.44152e-07	5.66181e-07	1.79016e-07	1.87825e-07	7.63494e-08	4.85013e-07		1.33173e-07	4.13006e-07	3.10129	3.10129	2.7309e-07
ko05140	1.96499e-07	6.88363e-08	1.51754e-07	0	6.66611e-08	0	7.2777e-08	0	0	0	0	0	0	8.15082e-08	0	7.31747e-08	0	0	0	9.06997e-08	1.706e-07	1.70005e-07	0	0	0	5.33808e-08	9.01913e-08	5.75942e-08	0	0	0	5.40983e-08	0	0	0	0	Leishmaniasis	8.0625e-08	1.21295e-08	2.57805e-08	7.18842e-08	3.35277e-08	9.01638e-09		4.66444e-08	3.101e-08	0.664817	-1.50417	3.88272e-08
ko00604	0.000664952	0.000723125	0.000696475	0.000843809	0.00123663	0.00116379	0.000488843	0.000174292	0.000401794	0.000514765	0.000152306	0.000531063	0.00111731	0.000417974	0.000691062	0.000676646	0.000511418	0.000748876	0.000571102	0.000264707	0.000148024	0.000221573	6.1874e-05	4.33743e-05	0.000929878	0.000546246	0.000649467	0.000858326	0.000665515	0.000730984	0.000408458	0.000252693	0.000203272	0.000134853	0.000217853	0.000177535	Glycosphingolipid biosynthesis - ganglio series	0.000888131	0.000377177	0.000693881	0.000218442	0.000730069	0.000232444		0.000770694	0.000276021	0.358146	-2.79216	0.000523357
ko00902	0	0	0	0	0	0	0	4.34426e-08	0	0	0	0	0	0	0	0	0	0	0	0	0	0	0	0	0	0	0	0	0	0	0	5.40983e-08	0	0	0	0	Monoterpenoid biosynthesis	0	7.24043e-09	0	0	0	9.01638e-09		0	5.41893e-09	#DIV/0!	#DIV/0!	2.70947e-09
ko00331	0	0	0	7.56779e-08	0	0	7.2777e-08	0	0	0	0	7.04795e-08	0	8.15082e-08	0	0	0	0	0	0	0	0	0	0	0	0	0	0	0	6.31793e-08	0	0	0	0	0	0	Clavulanic acid biosynthesis	1.2613e-08	2.38761e-08	1.35847e-08	0	1.05299e-08	0		1.22425e-08	7.95869e-09	0.650086	-1.53826	1.01006e-08
ko03040	1.08074e-06	1.30789e-06	1.82105e-06	1.28652e-06	1.46654e-06	6.71162e-07	6.47715e-06	1.04697e-05	5.7227e-06	5.01702e-06	2.11834e-05	4.65165e-06	5.83909e-07	1.63016e-06	4.14554e-07	1.09762e-06	1.76536e-06	1.40356e-06	5.0568e-06	9.79556e-06	9.15554e-06	7.76357e-06	9.74942e-06	1.34032e-05	1.28259e-06	1.28114e-06	2.0744e-06	2.82211e-06	1.80936e-06	2.65353e-06	8.8881e-06	8.11474e-06	1.86057e-05	1.38246e-05	1.47042e-05	9.39057e-06	Spliceosome	1.27232e-06	8.92027e-06	1.14919e-06	9.15402e-06	1.98719e-06	1.22547e-05		1.46957e-06	1.01097e-05	6.87934	6.87934	5.78961e-06
ko00532	0	0	0	7.56779e-08	1.33322e-07	0	0	0	0	0	0	0	0	0	0	0	7.67549e-08	0	0	0	0	0	0	0	0	0	0	0	0	0	0	0	0	0	0	0	Glycosaminoglycan biosynthesis - chondroitin sulfate	3.48334e-08	0	1.27925e-08	0	0	0		1.58753e-08	0	0	#DIV/0!	7.93764e-09
	1	1	1	1	1	1	1	1	1	1	1	1	1	1	1	1	1	1	1	1	1	1	1	1	1	1	1	1	1	1	1	1	1	1	1	1

## Sheet: KEGG L4
KO	HPLC wk8 1	HPLC wk8 2	HPLC wk8 3	HPLC wk8 4	HPLC wk8 5	HPLC wk8 6	MPMC wk8 A	MPMC wk8 B	MPMC wk8 C	MPMC wk8 D	MPMC wk8 E	MPMC wk8 F	HPLC wk12 1	HPLC wk12 2	HPLC wk12 3	HPLC wk12 4	HPLC wk12 5	HPLC wk12 6	MPMC wk12 A	MPMC wk12 B	MPMC wk12 C	MPMC wk12 D	MPMC wk12 E	MPMC wk12 F	HPLC wk16 1	HPLC wk16 2	HPLC wk16 3	HPLC wk16 4	HPLC wk16 5	HPLC wk16 6	MPMC wk16 A	MPMC wk16 B	MPMC wk16 C	MPMC wk16 D	MPMC wk16 E	MPMC wk16 F	annotation
K13993	1568	2200	2022	2380	4432	2684	4172	12606	4600	3480	16458	1808	2796	1148	1290	1560	1576	1780	3102	8982	11618	6584	22606	19212	1202	2284	1482	2902	1810	2436	10582	8380	10390	10270	12860	5538	HSP20 family protein
K01505	0	10	4	4	28	8	10	8	14	6	24	12	6	8	2	8	6	8	0	8	14	6	8	12	10	4	0	18	12	14	18	10	30	8	16	18	1-aminocyclopropane-1-carboxylate deaminase [EC:3.5.99.7]
K00459	132	212	226	220	202	208	134	466	102	214	206	180	146	262	134	326	502	500	152	346	394	714	160	230	232	374	400	348	730	538	200	334	262	298	476	392	nitronate monooxygenase [EC:1.13.12.16]
K01960	4142	9616	9552	9500	9456	5494	13154	12340	12672	5668	5236	14684	7142	5846	4954	7692	6142	10076	8676	15782	8460	15880	2998	3390	7222	10662	5884	14228	6716	11642	7054	13798	6908	4758	8654	4960	pyruvate carboxylase subunit B [EC:6.4.1.1]
K01959	246	132	152	194	160	198	56	218	44	54	250	84	140	184	74	300	552	342	68	150	226	172	82	108	192	256	364	196	772	362	134	174	142	160	200	118	pyruvate carboxylase subunit A [EC:6.4.1.1]
K00100	5540	6950	6422	5960	8848	5860	4126	6038	3924	5236	8386	5102	5290	5626	4330	6604	5452	5398	3424	4944	3236	3420	3120	4798	4474	8780	5164	7748	5172	6898	4298	3848	5266	3282	5320	5262	_
K03785	742	434	404	498	598	322	2330	8318	2704	1676	11852	1226	458	630	572	666	456	302	1942	6868	7436	4166	15542	12688	458	680	580	846	344	452	5674	6040	6770	6752	7634	5832	3-dehydroquinate dehydratase I [EC:4.2.1.10]
K00452	4	14	4	10	4	0	2	2	6	0	8	0	4	6	2	8	4	2	6	4	2	2	0	4	0	16	28	4	2	2	4	2	4	2	6	12	3-hydroxyanthranilate 3,4-dioxygenase [EC:1.13.11.6]
K00480	10	44	42	46	22	18	12	12	6	22	12	38	18	44	24	18	38	40	24	14	10	12	10	20	16	54	22	62	30	34	16	14	14	14	22	18	salicylate hydroxylase [EC:1.14.13.1]
K01246	1258	1190	1144	1544	2992	1678	880	3346	1010	1156	4350	1178	1276	876	746	1088	880	880	756	1590	1452	748	2022	2766	648	1212	490	930	944	1026	1580	1200	2694	1484	2186	1924	DNA-3-methyladenine glycosylase I [EC:3.2.2.20]
K01247	292	108	86	148	254	108	466	3246	638	428	6292	558	62	178	56	208	72	80	466	1858	2528	1498	1510	3450	128	190	84	178	94	78	1494	1268	4640	1412	2522	1980	DNA-3-methyladenine glycosylase II [EC:3.2.2.21]
K03652	202	302	446	322	150	208	1298	5924	1844	978	5714	396	188	174	154	256	170	382	810	2918	3296	2056	8384	5408	276	468	278	630	200	504	3388	3344	2474	3766	3224	2112	DNA-3-methyladenine glycosylase [EC:3.2.2.21]
K04105	2	0	0	0	0	0	2	0	0	2	0	2	0	2	0	4	0	2	2	0	0	2	0	2	0	6	0	2	0	0	0	0	0	4	0	0	4-hydroxybenzoate-CoA ligase [EC:6.2.1.27]
K01081	486	514	470	612	1098	728	318	1524	234	162	2752	148	560	284	308	324	332	356	96	444	1520	98	1754	1426	254	604	246	492	446	414	1016	774	414	248	432	80	5'-nucleotidase [EC:3.1.3.5]
K01091	2132	3182	2322	3082	4756	2808	7922	22512	8976	5106	37266	4914	4098	4234	3966	3352	5556	4798	5172	19586	21896	13682	45576	39534	2066	6144	2456	4234	5432	5624	18036	18226	19774	19854	25644	12686	phosphoglycolate phosphatase [EC:3.1.3.18]
K11751	440	42	78	72	18	20	12	52	22	26	174	28	10	124	60	136	24	34	12	42	106	26	20	38	20	12	10	22	22	12	32	30	54	32	40	26	5'-nucleotidase / UDP-sugar diphosphatase [EC:3.1.3.5 3.6.1.45]
K00033	1894	1290	1592	2220	4354	2412	4882	17058	6554	3478	28824	2698	1862	668	870	974	950	808	3444	12712	13902	11702	32404	28246	632	1320	630	1606	1064	1006	10334	11908	13212	14510	22674	9652	6-phosphogluconate dehydrogenase [EC:1.1.1.44]
K07404	1054	2128	2672	1910	1712	1438	638	3326	1238	1312	56	866	1388	2582	1992	1876	3282	1994	584	308	246	206	294	338	1314	3488	1854	1968	2948	2514	570	230	224	604	534	678	6-phosphogluconolactonase [EC:3.1.1.31]
K01057	606	684	554	788	1636	932	714	1458	594	480	5330	762	926	336	412	590	606	528	644	1928	2162	1846	5438	4596	364	616	132	482	622	738	1240	1906	2316	2108	4362	1768	6-phosphogluconolactonase [EC:3.1.1.31]
K03393	0	0	0	0	0	0	0	0	0	2	0	0	0	0	0	2	0	0	0	0	2	0	0	0	0	0	0	0	0	0	0	0	0	0	0	0	aromatic amino acid hydroxylase [EC:1.14.16.-]
K00680	392	462	408	562	406	280	334	930	298	252	312	256	328	502	378	622	496	486	136	370	272	490	120	128	348	514	528	510	496	614	288	230	148	266	422	222	_
K00680,ko:K00924	0	12	0	0	2	0	0	0	0	0	0	0	4	8	4	0	0	0	0	0	0	0	0	0	0	12	0	2	0	2	0	0	0	0	0	0	_
K05593	2320	3228	2302	2070	3386	2944	1224	166	488	1268	112	1516	2038	4036	2142	2558	1878	1512	1980	716	168	44	476	232	1564	4332	1306	2310	1912	1978	810	276	414	604	574	1208	aminoglycoside 6-adenylyltransferase [EC:2.7.7.-]
K01420	4370	2866	2294	3096	3336	2042	1272	2510	1486	2086	538	1956	1990	2476	2186	3134	2520	1830	606	1224	740	656	796	1824	2152	3876	2472	3430	2250	2470	1058	750	2028	1726	1026	3114	CRP/FNR family transcriptional regulator, anaerobic regulatory protein
K15548	190	12	32	30	0	4	2	0	8	16	0	0	0	52	20	100	0	0	0	0	58	0	0	0	2	2	0	0	0	0	0	0	2	0	2	0	_
K03468	574	22	54	68	6	12	2	0	14	58	10	16	6	136	60	192	8	0	0	6	110	0	2	2	6	12	6	18	8	8	4	2	2	2	6	0	putative efflux transporter, PET family
K03293	2136	1072	3102	3000	574	382	9860	51786	17476	7652	76962	5412	242	500	322	682	590	734	7730	30182	36148	28630	77000	69570	434	742	658	2752	642	854	23474	27216	35568	36702	53878	24332	amino acid transporter, AAT family
K09969	338	276	306	224	22	16	14	26	20	88	24	8	94	130	128	290	86	132	8	22	74	14	6	18	168	160	136	232	88	162	12	16	12	20	34	16	general L-amino acid transport system substrate-binding protein
K09971	334	58	124	122	8	22	32	18	28	64	20	42	16	90	50	180	34	40	10	46	84	24	22	12	40	58	54	76	28	54	10	28	26	24	38	22	general L-amino acid transport system permease protein
K09972	920	1058	1164	840	3678	2490	1558	1942	1000	1072	1968	324	236	800	404	906	1652	990	716	1452	984	472	1900	1694	908	2012	822	1738	1204	1344	1652	1352	1744	920	1044	1064	general L-amino acid transport system ATP-binding protein [EC:3.6.3.-]
K09970	314	134	70	102	38	32	24	6	12	48	14	102	22	168	82	110	26	52	36	28	92	10	16	40	60	112	44	126	38	66	28	8	28	28	18	28	general L-amino acid transport system permease protein
K05939	668	102	246	94	50	104	64	148	72	72	188	58	54	294	84	308	294	508	46	240	532	978	68	50	202	82	410	196	344	536	172	380	60	218	312	60	acyl-[acyl-carrier-protein]-phospholipid O-acyltransferase / long-chain-fatty-acid--[acyl-carrier-protein] ligase [EC:2.3.1.40 6.2.1.20]
K00812	6436	18168	17132	17158	13086	8726	23756	24594	23070	10642	13488	25970	12398	11508	9338	15502	11644	18738	14290	29636	15852	27978	8104	9160	13776	20344	12260	26582	12426	21670	12264	26122	16924	10660	18054	12360	aspartate aminotransferase [EC:2.6.1.1]
K11358	4968	6984	6038	5394	7130	6106	10352	28180	10472	9678	49876	7954	4700	7054	5928	7394	7756	5636	7844	24456	27852	19196	54242	50020	4214	10124	5906	8406	6506	7558	21136	21808	28078	25058	35794	22208	aspartate aminotransferase [EC:2.6.1.1]
K14261	590	682	722	658	384	350	188	332	156	62	142	364	376	434	492	1020	910	798	118	92	204	288	32	56	320	544	228	142	944	952	146	200	38	108	148	72	alanine-synthesizing transaminase [EC:2.6.1.-]
K00813	246	30	40	38	10	18	28	14	14	28	10	22	16	138	38	172	48	34	6	36	54	20	14	30	8	48	22	124	64	28	46	16	30	10	22	28	aspartate aminotransferase [EC:2.6.1.1]
K14260	4464	3716	2864	3118	6980	4156	3710	5558	2744	3226	11014	2594	2418	3794	2644	4570	3732	2686	3092	6950	5522	3972	12008	11002	2492	7342	4852	6314	3108	3998	5812	5834	7950	5754	9868	8012	alanine-synthesizing transaminase [EC:2.6.1.66 2.6.1.2]
K00832	458	174	206	206	214	130	6666	22724	7584	4314	34522	2166	76	234	108	318	194	162	4048	17852	21644	13574	44970	37890	88	198	166	642	188	166	17568	16148	19148	18674	22952	11378	aromatic-amino-acid transaminase [EC:2.6.1.57]
K10907	3826	7070	5850	5032	6922	5528	10302	20368	8156	7678	30836	6286	5138	8870	6814	7734	8866	6714	5600	19958	19036	16506	38214	32784	4566	11222	5920	7368	7698	7912	16256	14810	17420	17068	23690	15422	aminotransferase [EC:2.6.1.-]
K13772	2	2	0	0	0	4	0	0	2	0	0	0	0	4	0	0	2	0	0	0	0	0	0	0	0	2	0	2	0	0	0	0	0	0	0	0	Rrf2 family transcriptional regulator, iron-responsive regulator
K03758	1356	984	1260	1568	1170	1174	1000	8410	2310	312	352	262	390	896	490	794	1080	736	436	582	388	808	924	490	730	2172	1080	1110	850	1098	324	328	780	980	614	1156	arginine:ornithine antiporter
K02013	5522	5920	5326	5422	9356	6140	6322	10606	6064	4644	16206	6152	5940	6180	5484	5922	8188	7038	4540	11588	9102	9628	16446	15572	3518	9872	4584	7772	7760	9072	8288	9028	10950	8280	13826	9070	iron complex transport system ATP-binding protein [EC:3.6.3.34]
K00137	232	12	18	16	6	4	6	4	18	34	2	4	8	60	32	86	14	10	8	8	20	0	6	0	4	14	0	6	2	10	4	2	4	4	6	10	aminobutyraldehyde dehydrogenase [EC:1.2.1.19]
K01209	6484	10002	5880	8126	6922	5074	7714	7624	7728	5520	4380	9546	6764	7274	5774	9392	4688	6920	4598	10432	6302	9004	3508	4788	4676	13750	9680	12124	4944	8498	3694	8458	6798	4144	6070	7712	alpha-N-arabinofuranosidase [EC:3.2.1.55]
K12940	76	160	226	194	130	92	882	1930	924	754	2994	902	56	74	52	92	80	120	498	1960	798	654	2372	2302	94	136	162	90	94	180	752	1418	2080	1608	1648	2080	aminobenzoyl-glutamate utilization protein A
K12941	2030	3248	3482	2086	3982	2874	2292	2980	1860	3030	4148	2134	1680	3106	1824	2828	3266	2892	1464	3624	1442	890	3554	3828	2172	4182	2930	3638	2532	3526	1872	2398	3586	2584	3400	3844	aminobenzoyl-glutamate utilization protein B
K14057	6	0	10	0	0	0	4	2	0	2	2	0	0	2	0	2	4	4	2	2	2	0	0	0	0	6	0	2	2	4	0	0	4	2	0	0	LysR family transcriptional regulator, regulator of abg operon
K12942	1718	2832	3306	2710	2858	1502	7502	14650	6308	5924	18156	6596	2548	1814	1424	2226	2090	2814	4390	16250	5378	5042	16410	16024	1488	3952	2138	3362	2148	3382	6240	9760	18882	12440	15760	12564	aminobenzoyl-glutamate transport protein
K06113	282	762	856	948	524	290	2130	2012	1860	524	826	1952	518	616	418	650	438	1282	1060	2638	1576	3166	448	542	588	1144	330	1320	482	1430	600	2196	1528	670	1204	878	arabinan endo-1,5-alpha-L-arabinosidase [EC:3.2.1.99]
K06284	214	226	202	274	534	366	152	40	62	86	0	194	202	244	244	280	332	218	64	92	10	126	12	32	148	330	226	230	292	280	92	28	32	16	68	110	transcriptional pleiotropic regulator of transition state genes
K07120	208	34	56	42	22	24	656	1190	564	534	2664	666	16	72	32	96	22	32	292	1342	576	426	1678	1554	34	40	38	40	40	32	510	1112	1284	976	860	1416	_
K07068	8	14	10	6	56	24	2	24	10	16	10	10	4	6	2	16	10	12	12	26	4	2	20	10	16	18	8	18	10	4	20	10	10	8	6	16	_
K15020	2	2	0	0	0	2	0	2	0	0	0	0	0	0	0	2	0	0	0	0	0	0	4	2	2	2	0	0	2	0	0	2	4	6	0	2	_
K01962	4170	5740	5520	5376	4528	4404	1774	1900	1680	3634	838	3262	4982	6990	5514	7058	8318	6638	1890	2092	1240	1310	1320	2206	3592	10026	5600	6266	7358	8090	1944	1560	1834	1886	3038	3592	acetyl-CoA carboxylase carboxyl transferase subunit alpha [EC:6.4.1.2]
K01961	9878	12260	12136	12046	12732	10350	4750	4422	3798	6188	4788	4850	10734	10596	9416	12590	12718	11770	3104	4854	2868	4938	2524	3464	7406	17336	10314	13318	12212	15108	4866	2884	3906	3258	6428	5558	acetyl-CoA carboxylase, biotin carboxylase subunit [EC:6.4.1.2 6.3.4.14]
K01963	4060	5214	5312	5078	4470	3674	1736	2004	1778	3090	1194	2944	4536	6112	4666	5714	7424	5764	1754	1978	1234	1328	1148	2108	3092	8676	4860	6010	6710	7134	1908	1502	1784	1728	2568	3052	acetyl-CoA carboxylase carboxyl transferase subunit beta [EC:6.4.1.2]
K01962,ko:K01963	2940	3958	3556	4010	4084	3322	1164	544	1022	2388	426	2362	2596	3854	3104	4576	4030	3172	1542	900	490	344	790	974	2558	5704	3142	4200	3342	4084	880	614	1030	686	1528	2304	_
K00192	6	0	8	8	10	6	6	0	0	2	16	6	0	4	4	10	6	6	0	6	6	4	6	12	6	0	10	14	4	14	2	8	16	6	14	0	acetyl-CoA decarbonylase/synthase complex subunit alpha [EC:1.2.99.2]
K00257	2564	3816	3428	4238	5168	3362	2060	2032	1588	1674	3462	2820	3726	1694	2112	2736	2316	2846	1804	2228	722	716	2190	1986	2802	3334	2322	4650	2872	3624	2016	1648	1728	1394	1726	2056	_
K00193	2	2	0	0	2	2	0	0	2	2	0	8	2	4	0	4	2	2	2	2	4	0	2	0	4	2	2	0	4	2	10	0	8	0	2	0	acetyl-CoA decarbonylase/synthase complex subunit beta [EC:2.3.1.-]
K00194	188	138	78	106	172	82	24	32	14	62	18	60	86	134	90	168	106	76	58	62	36	28	28	46	76	286	222	178	60	100	88	66	90	22	74	170	acetyl-CoA decarbonylase/synthase complex subunit delta
K00195	0	2	4	2	0	0	0	2	0	2	0	0	0	0	0	0	2	2	0	0	0	2	2	2	2	4	0	0	0	2	2	2	4	0	4	2	acetyl-CoA decarbonylase/synthase complex subunit epsilon
K00197	1180	762	472	554	606	472	174	164	158	338	156	416	604	738	664	874	612	456	252	356	172	142	248	298	504	1040	924	1272	600	716	498	226	578	216	342	1032	acetyl-CoA decarbonylase/synthase complex subunit gamma [EC:2.1.1.-]
K04073	22	10	6	16	36	12	12	16	4	12	6	10	0	8	0	6	2	6	0	8	2	2	4	6	4	8	12	14	14	6	14	6	12	0	14	14	acetaldehyde dehydrogenase [EC:1.2.1.10]
K00248	5194	10806	9590	8962	7342	6030	2278	1342	2028	4182	572	4196	5620	8778	5916	8406	7564	8518	2968	2422	830	810	1300	2160	6478	14606	6478	10070	6894	9870	2194	1044	2120	1350	2486	4606	butyryl-CoA dehydrogenase [EC:1.3.99.2]
K01637	330	22	42	40	20	12	4	4	10	30	12	16	10	88	32	142	14	8	6	18	56	2	8	10	18	18	2	12	8	4	2	2	10	6	6	28	isocitrate lyase [EC:4.1.3.1]
K00906	434	20	68	56	18	14	10	34	30	60	44	26	8	116	52	224	20	12	14	24	104	12	20	38	10	12	20	6	8	12	28	10	22	30	30	22	isocitrate dehydrogenase kinase/phosphatase [EC:2.7.11.5 3.1.3.-]
K10939	804	32	136	134	18	18	6	10	22	98	10	10	4	260	94	400	6	4	12	10	56	4	6	6	2	18	2	2	4	4	4	0	4	2	14	2	accessory colonization factor AcfD
K00925	12782	18924	16800	16620	18512	13038	15620	29818	16874	12704	31868	17124	12788	15754	11972	17298	16146	16766	10872	24662	19458	19394	33006	31220	11390	24014	13802	21142	15088	20050	16960	22378	20914	18946	26474	18812	acetate kinase [EC:2.7.2.1]
K00161	408	326	624	700	480	384	186	1718	1176	564	68	192	112	144	192	222	396	268	52	104	30	40	80	82	106	206	140	138	374	318	80	132	88	898	96	68	pyruvate dehydrogenase E1 component subunit alpha [EC:1.2.4.1]
K00162	358	280	572	540	424	378	190	1630	1098	612	98	194	54	72	116	172	320	202	52	92	58	70	50	68	100	154	86	118	280	302	104	120	102	728	82	84	pyruvate dehydrogenase E1 component subunit beta [EC:1.2.4.1]
K00627	958	434	884	774	754	456	684	2328	1658	958	382	564	182	398	322	448	452	270	364	622	384	238	264	376	260	452	284	314	416	362	364	420	654	1208	492	464	pyruvate dehydrogenase E2 component (dihydrolipoamide acetyltransferase) [EC:2.3.1.12]
K01681	28764	33916	28282	29778	38022	25524	33356	45942	28228	27186	65432	35946	23802	31740	24288	34986	29356	25648	22438	54448	37804	38530	69100	61146	22506	45168	27726	40346	26680	32462	34968	41444	43776	37552	58572	46452	aconitate hydratase 1 [EC:4.2.1.3]
K01682	622	168	238	260	100	142	180	612	334	132	206	80	116	388	82	562	828	854	84	218	502	876	56	110	228	320	398	386	1314	818	258	384	142	274	384	124	aconitate hydratase 2 [EC:4.2.1.3]
K00858	2830	3828	3860	3680	5792	3734	6398	14858	6796	4336	19784	4752	3250	3120	2974	3522	4148	4080	4086	11876	11206	10116	21792	19290	2590	5448	2598	5218	4162	5004	8952	10828	11214	10340	15480	7654	NAD+ kinase [EC:2.7.1.23]
K02078	2956	5556	5236	5126	4296	2872	6410	9824	5874	3404	7214	6916	4476	4524	3948	5012	5392	5990	3872	8798	6000	9398	5834	6050	3202	8288	4062	6704	5514	6934	4306	7104	6636	4280	6858	4852	acyl carrier protein
K08682	166	6	16	10	8	0	2	0	0	10	4	0	4	16	14	48	0	4	0	0	20	0	0	4	2	10	4	0	2	0	2	0	0	0	0	0	acyl carrier protein phosphodiesterase [EC:3.1.4.14]
K15337	0	0	0	0	0	0	4	0	0	2	0	0	0	0	0	0	0	0	2	2	0	0	0	2	0	0	0	0	0	0	0	0	0	0	0	2	_
K00997	274	126	174	182	310	142	1602	6232	2034	1016	11522	956	78	122	46	190	124	116	1338	5058	5792	3854	12984	11704	94	184	130	428	118	160	3988	4708	5660	5402	8060	3958	holo-[acyl-carrier protein] synthase [EC:2.7.8.7]
K06133	304	68	94	80	98	48	42	38	22	70	34	68	446	588	780	468	1062	634	50	60	106	16	34	26	120	888	256	222	966	754	54	28	60	34	44	40	4'-phosphopantetheinyl transferase [EC:2.7.8.-]
K14669	0	0	0	0	0	0	0	0	0	0	2	0	0	0	0	0	0	0	2	2	0	0	0	2	0	0	0	0	0	0	0	0	0	0	0	0	minimal PKS acyl carrier protein
K05553	0	0	0	2	0	0	0	0	0	0	0	0	0	0	0	0	0	0	0	0	0	0	0	0	2	0	0	0	0	0	0	0	0	0	0	0	act minimal PKS acyl carrier protein
K03585	3988	6736	5026	7052	9638	5966	5760	11936	5902	4746	21202	4882	6384	3192	3980	5098	4526	6042	3602	9816	9512	5712	19884	17818	3936	5792	3040	5824	5260	7482	10876	9326	10198	9328	12186	7008	membrane fusion protein
K03296	25284	45376	40528	43812	53148	34070	40848	54880	37532	27398	74890	40930	38286	23328	25140	38216	27814	41166	28572	54624	43668	43532	62196	58772	32588	41044	29724	55272	31996	49842	48476	49166	44500	36686	53554	29484	hydrophobic/amphiphilic exporter-1 (mainly G- bacteria), HAE1 family
K03577	202	6	22	28	14	12	8	22	16	22	10	8	6	42	26	72	10	12	4	12	48	8	18	24	8	22	16	18	8	12	6	16	28	6	12	4	TetR/AcrR family transcriptional regulator, acrAB operon repressor
K01895	3678	8274	7172	7744	7920	5138	11144	11910	11158	4158	5448	13262	5420	5874	4686	6854	5666	8630	6186	14922	8268	18030	2698	3158	4510	8932	3768	8718	5356	10214	4948	12608	6796	4154	7794	4734	acetyl-CoA synthetase [EC:6.2.1.1]
K01907	34	44	22	24	28	26	36	26	22	66	96	36	14	30	14	34	42	38	32	38	34	28	24	52	14	38	44	62	46	58	78	42	52	24	34	44	acetoacetyl-CoA synthetase [EC:6.2.1.16]
K04035	6	0	6	2	12	2	8	4	6	8	2	4	2	8	8	6	8	4	2	8	0	4	8	8	2	6	14	14	8	12	8	2	0	6	8	6	magnesium-protoporphyrin IX monomethyl ester (oxidative) cyclase [EC:1.14.13.81]
K12420	0	4	0	2	0	0	0	0	0	0	0	0	0	0	0	2	0	0	0	4	0	0	0	2	0	0	0	2	2	0	0	2	0	2	0	0	ketoreductase [EC:1.1.1.-]
K14393	446	102	168	114	116	124	60	586	58	76	206	82	82	204	76	352	642	476	48	168	406	652	64	72	150	218	270	210	1008	550	156	346	72	216	282	74	cation/acetate symporter
K15012	8	2	4	0	2	2	0	2	2	2	18	4	0	4	2	2	4	4	2	0	0	0	2	8	2	8	6	6	2	14	2	4	2	4	4	2	_
K04766	0	0	0	2	0	2	0	0	0	2	0	0	0	2	0	0	0	0	0	2	0	0	2	0	2	2	0	0	0	0	2	0	0	0	0	0	acetoin utilization protein AcuA [EC:2.3.1.-]
K04767	88	68	54	24	60	44	1058	2848	876	624	7150	938	6	58	12	28	42	58	476	2560	1974	1594	2612	3738	194	32	38	78	62	88	1506	1620	3728	1880	2674	2444	acetoin utilization protein AcuB
K04768	4	20	16	18	42	20	12	2	24	40	12	42	14	18	12	14	18	6	16	20	10	4	16	76	10	30	12	24	20	18	30	32	26	52	16	56	acetoin utilization protein AcuC
K10855	0	0	0	4	0	2	0	2	0	0	2	2	0	0	0	0	2	2	2	0	0	0	0	0	0	2	4	8	4	4	2	0	0	0	0	2	acetone carboxylase, beta subunit [EC:6.4.1.6]
K10854	2	0	0	0	0	0	0	0	0	0	2	0	0	0	0	2	2	2	0	0	4	0	0	0	0	6	2	2	0	2	0	0	2	4	0	0	acetone carboxylase, alpha subunit [EC:6.4.1.6]
K10856	0	0	0	0	0	0	0	0	0	0	0	0	0	0	0	0	0	0	0	0	0	0	2	0	0	2	4	2	0	0	0	0	0	0	0	0	acetone carboxylase, gamma subunit [EC:6.4.1.6]
K02517	1420	2116	1952	2316	2712	1674	6256	19250	7054	4712	33014	4190	1924	1254	1132	1684	1704	2398	3712	15798	16600	10788	32634	30340	1202	2262	1530	2954	1760	2854	13710	14234	17686	15340	18612	11542	lipid A biosynthesis lauroyl acyltransferase [EC:2.3.1.-]
K01512	146	120	100	100	52	68	106	1260	220	60	1120	84	50	72	56	200	52	50	112	222	370	170	314	534	54	176	190	126	52	52	270	222	492	248	300	292	acylphosphatase [EC:3.6.1.7]
K13530	2	0	2	2	2	0	2	0	0	0	0	2	2	0	0	2	2	0	0	0	0	2	0	0	2	4	2	2	4	0	0	2	4	2	2	6	AraC family transcriptional regulator, regulatory protein of adaptative response / methylphosphotriester-DNA alkyltransferase methyltransferase [EC:2.1.1.-]
K13531	12	8	24	4	16	22	0	806	40	12	0	0	2	8	6	6	4	4	4	12	8	2	0	2	6	16	8	20	2	10	2	6	0	4	4	4	methylated-DNA-[protein]-cysteine S-methyltransferase [EC:2.1.1.63]
K10778	240	44	66	74	48	42	22	44	24	56	44	94	28	76	36	90	44	36	32	38	56	14	16	40	24	96	46	48	44	44	40	34	32	16	40	42	AraC family transcriptional regulator, regulatory protein of adaptative response / methylated-DNA-[protein]-cysteine methyltransferase [EC:2.1.1.63]
K01574	2	4	6	2	0	0	4	0	0	2	2	2	2	2	0	2	6	0	0	2	0	2	0	4	0	4	0	6	2	2	4	6	0	2	2	2	acetoacetate decarboxylase [EC:4.1.1.4]
K09815	1120	1570	1046	1670	2940	1908	3838	8644	3588	3026	13650	2442	1734	840	1112	1398	970	1264	2356	7476	6624	4180	16248	12424	806	1346	798	1304	1116	1716	6910	6678	7244	7074	8614	5782	zinc transport system substrate-binding protein
K09816	1772	3798	2980	3354	4516	3058	5722	11152	5484	5054	14400	5512	2800	2750	2286	3254	2548	3174	3700	10362	7612	6758	14830	12180	1954	3826	2056	3266	2450	3838	7854	8570	8712	8012	10378	7544	zinc transport system permease protein
K09817	1046	1652	1242	1728	2694	1646	3186	8498	3316	2476	14972	2490	1658	1030	1168	1556	1114	1466	2024	6872	6668	4188	13286	11776	890	1556	900	1510	1186	1886	6304	6070	7506	6388	7980	5314	zinc transport system ATP-binding protein [EC:3.6.3.-]
K01488	1084	1120	1138	1132	1026	642	1100	3384	1382	1510	1406	1386	1228	1868	1858	1400	2314	1764	990	1946	958	842	810	1106	634	2516	1272	1364	2126	2032	746	1106	2266	1310	1602	2090	adenosine deaminase [EC:3.5.4.4]
K01144	1158	1960	1550	2010	3126	2268	1254	728	1014	914	834	1458	2178	988	1190	1428	1350	1640	826	876	514	768	344	304	1096	1864	862	1748	1482	1892	1302	868	382	328	996	346	exodeoxyribonuclease V [EC:3.1.11.5]
K01486	4252	3276	3670	4184	5030	3732	4984	12674	5186	4634	21068	3950	3142	3310	3840	4130	3816	3080	3624	10158	11824	6610	24220	21650	2450	4854	3028	3476	3306	3842	10670	10144	11708	11152	16374	7958	adenine deaminase [EC:3.5.4.2]
K13953	426	172	466	508	50	78	74	2968	1552	516	38	46	24	60	30	106	64	84	26	44	68	60	12	32	34	62	54	98	52	86	40	36	34	952	42	46	alcohol dehydrogenase, propanol-preferring [EC:1.1.1.1]
K13954	742	632	694	614	518	360	728	4148	808	420	11356	902	324	418	480	810	542	466	600	2214	3430	2434	2020	5182	312	462	248	172	518	622	2246	1858	6312	2130	3788	3106	alcohol dehydrogenase [EC:1.1.1.1]
K13979	276	32	78	62	34	62	16	218	10	60	110	34	34	158	42	208	320	250	26	84	206	402	26	38	70	74	188	128	430	206	62	204	26	124	136	34	uncharacterized zinc-type alcohol dehydrogenase-like protein [EC:1.-.-.-]
K00121	258	32	46	60	50	30	26	16	10	32	10	18	18	100	40	142	38	16	14	28	70	278	6	16	16	56	92	16	20	36	12	12	6	6	14	36	S-(hydroxymethyl)glutathione dehydrogenase / alcohol dehydrogenase [EC:1.1.1.284 1.1.1.1]
K04072	29082	21508	21962	20636	37430	26224	14200	23682	11950	15534	27826	14970	19204	22918	18248	28184	33942	20120	9548	19614	15082	13790	31734	28958	15996	35444	21794	27966	27470	25428	14866	16134	20494	17842	32634	25026	acetaldehyde dehydrogenase / alcohol dehydrogenase [EC:1.2.1.10 1.1.1.1]
K01623,ko:K11645	0	0	0	0	0	0	0	0	0	0	0	0	0	0	0	0	2	0	0	0	0	0	0	0	0	0	0	0	0	0	0	0	0	0	0	0	_
K00001	1902	2468	2538	2816	3086	2186	4086	13772	6176	3910	17124	2866	2860	2710	2942	2602	3828	3194	3094	9302	11800	8118	22760	18846	1690	4250	2296	3100	3690	3862	9462	8982	9270	11070	11678	6670	alcohol dehydrogenase [EC:1.1.1.1]
K01584	1128	1048	1322	1096	172	256	22	8	22	66	8	50	500	552	330	670	572	916	8	18	226	6	20	16	404	1436	366	730	640	1000	18	14	12	14	28	36	arginine decarboxylase [EC:4.1.1.19]
K03759	446	96	232	94	90	196	4	4	8	30	4	2	18	110	46	178	24	20	2	6	72	4	8	4	22	44	10	12	20	48	0	4	4	2	10	4	arginine:agmatine antiporter
K03294	3100	2800	3802	3868	5604	3684	11598	48094	15154	7478	63380	4408	4834	4014	5042	3646	7174	5772	7066	27272	33164	24310	61450	55124	1758	6998	2482	4082	6742	6588	25668	24438	30630	30418	39378	19322	basic amino acid/polyamine antiporter, APA family
K03755	172	8	22	18	0	4	0	0	4	18	0	0	0	60	16	54	0	0	0	2	44	4	0	0	4	2	0	0	2	0	0	0	2	0	0	0	AraC family transcriptional regulator, transcriptional activator of adiA
K00856	258	196	156	196	244	188	76	314	118	126	56	124	154	190	214	388	246	180	354	260	82	70	154	112	186	224	262	268	260	256	114	156	298	248	456	306	adenosine kinase [EC:2.7.1.20]
K01515	712	808	1182	724	1886	1368	2110	5992	2308	1652	8594	996	1320	1836	1950	1326	3368	2154	1334	4562	4792	2626	9732	9154	846	3042	1046	1488	2918	2432	4682	4364	4530	4532	5140	2960	ADP-ribose pyrophosphatase [EC:3.6.1.13]
K03574	1266	2176	1886	1752	1264	1048	2610	9416	3100	2362	12214	1690	1540	2210	1854	2028	2248	1716	2098	6772	7770	4706	15818	14120	1394	2402	1640	2330	2032	2138	6052	6032	7890	6758	9754	6278	7,8-dihydro-8-oxoguanine triphosphatase [EC:3.6.1.-]
K03776	356	60	66	58	46	30	32	30	28	54	26	26	12	116	60	176	34	32	20	28	86	10	18	36	20	50	16	52	40	48	40	28	38	24	34	18	aerotaxis receptor
K01066	250	24	40	42	84	60	24	22	10	54	16	52	10	88	32	152	16	28	20	32	38	6	16	12	16	26	6	18	12	36	14	10	8	4	18	14	esterase / lipase [EC:3.1.1.-]
K07654	12	52	58	38	32	16	24	50	16	22	256	24	16	22	22	58	26	30	2	34	40	12	54	44	50	50	32	66	24	54	38	6	36	30	48	26	two-component system, OmpR family, sensor histidine kinase MtrB [EC:2.7.13.3]
K13686	6	0	6	6	10	14	10	4	4	2	18	4	4	2	4	4	16	4	12	8	6	0	8	18	2	8	6	6	4	6	12	8	6	4	4	8	arabinofuranosyltransferase [EC:2.4.2.-]
K12687	1194	32	98	106	0	30	8	16	28	56	8	2	2	310	100	480	0	0	2	10	260	2	8	0	6	6	2	2	2	2	0	0	0	2	2	0	antigen 43
K02080	278	50	30	118	126	164	0	2	10	28	0	46	120	40	40	86	26	8	4	0	48	0	0	2	0	0	0	0	22	10	0	0	0	0	0	0	galactosamine-6-phosphate isomerase [EC:5.3.1.-]
K07406	3138	4160	1880	4028	2940	1896	536	156	362	888	56	1322	2862	3040	2790	4844	1718	1234	474	304	226	78	152	182	1796	6406	7120	3114	1516	1650	316	168	252	112	666	686	alpha-galactosidase [EC:3.2.1.22]
K07407	10190	16986	11902	14048	12280	9060	22746	35606	22764	10706	39550	24252	11772	12148	9590	13570	8532	14344	12484	35262	25128	39774	25670	27528	8458	19354	12128	21264	8622	17302	13316	27486	27288	19240	33900	25392	alpha-galactosidase [EC:3.2.1.22]
K02081	310	94	84	208	116	38	34	18	44	42	32	52	54	96	78	136	84	82	30	16	40	4	4	12	56	66	52	40	94	122	124	22	10	10	12	4	DeoR family transcriptional regulator, aga operon transcriptional repressor
K01219	2	20	6	18	2	2	8	14	2	8	28	8	0	4	4	8	10	10	2	0	0	2	2	0	10	22	8	12	10	12	0	0	6	6	2	4	agarase [EC:3.2.1.81]
K02082	1410	1444	1706	1690	3892	2146	1592	4334	1436	1870	2236	542	716	1600	806	1642	1828	1358	706	1796	1330	914	2550	2354	1226	3026	1736	2408	1538	1904	1906	1754	2146	1500	1338	1950	tagatose-6-phosphate ketose/aldose isomerase [EC:5.-.-.-]
K03310	25542	32644	25962	29682	28314	19610	36020	57696	33200	29470	71450	39556	21122	29410	23402	31614	30672	27860	25430	62090	45712	43638	71638	71984	20002	46590	28174	38102	27762	34686	38338	46358	61286	43474	65018	52660	alanine or glycine:cation symporter, AGCS family
K01187	10828	11876	9660	11552	14756	10800	12944	38526	14210	9652	71864	13968	11072	10740	8102	11350	8762	8098	11658	32126	32558	28916	64118	58460	7152	14358	9254	15482	8514	10618	21994	26820	37080	29754	52982	30274	alpha-glucosidase [EC:3.2.1.20]
K07151	240	680	582	648	308	270	194	168	166	74	54	364	316	364	410	820	760	592	132	38	20	48	28	64	388	576	156	166	680	852	86	56	42	44	68	38	dolichyl-diphosphooligosaccharide--protein glycosyltransferase [EC:2.4.1.119]
K07027	2242	3968	3968	3914	5138	3016	4656	9308	5242	2724	6566	5418	3158	2308	2200	3294	2516	3802	2948	6514	3382	5334	4126	3810	2588	4166	2226	4578	2758	5012	3246	5396	4458	3346	4428	3612	_
K10232	12	6	4	4	6	6	6	2	6	4	8	10	0	6	4	2	6	8	4	4	6	10	6	20	2	6	4	10	6	0	4	8	20	8	16	10	alpha-glucoside transport system substrate-binding protein
K00973	13352	29404	27122	26278	19790	13324	26160	42872	33912	17930	43464	36264	14446	23706	14818	23436	21852	26342	17962	44860	30158	31896	38260	35560	16332	37206	18256	35186	20342	30150	21192	43446	34540	25482	42042	29458	glucose-1-phosphate thymidylyltransferase [EC:2.7.7.24]
K10233	4	22	6	18	6	0	2	2	8	10	10	24	4	14	6	12	16	8	6	18	12	40	66	54	10	8	6	14	8	10	8	14	20	30	84	8	alpha-glucoside transport system permease protein
K10234	4	4	8	4	10	4	0	4	8	8	24	14	6	2	0	58	6	2	6	22	16	18	24	38	6	10	0	10	0	8	12	16	16	28	34	6	alpha-glucoside transport system permease protein
K00721	3218	6884	6668	6140	5636	3784	9160	14948	9236	4756	15822	9198	4918	4904	4264	5468	5706	6828	6022	14118	11446	12224	16036	15410	4424	7856	3934	8538	5438	7798	9288	12184	11130	9004	13138	6870	dolichol-phosphate mannosyltransferase [EC:2.4.1.83]
K10235	8	6	2	0	4	12	2	8	6	12	2	2	4	4	0	4	8	6	22	34	2	0	8	12	0	12	12	6	10	8	8	12	26	18	24	38	alpha-glucoside transport system ATP-binding protein
K00012	14458	23892	21446	21070	17098	12544	21542	33298	25682	19788	31386	26658	16092	17644	11472	21594	14374	18006	16608	40178	24316	27292	36076	35246	15052	26758	16738	29048	14920	21400	21686	29464	31312	22994	34046	29356	UDPglucose 6-dehydrogenase [EC:1.1.1.22]
K02529	5510	7436	6642	7020	8198	5544	15032	39890	18568	8334	54286	13416	5170	5452	4294	5728	5766	6310	10102	34374	31268	32542	65336	54192	3480	8340	4146	8656	5508	7354	17746	30022	31742	30958	52988	23116	LacI family transcriptional regulator
K01741	2	0	0	0	2	0	2	2	0	0	0	2	0	2	0	4	4	0	0	2	0	4	0	2	0	4	2	0	0	4	0	0	0	0	2	0	DNA-(apurinic or apyrimidinic site) lyase [EC:4.2.99.18]
K02035	3748	3680	3718	2830	4408	3220	5046	19932	4728	2870	32296	4280	2132	3574	2244	3992	3250	3536	4512	14062	13886	12868	33148	29046	2622	4780	3078	5962	2984	4412	7916	12554	15436	13812	28532	12746	peptide/nickel transport system substrate-binding protein
K01085	254	8	30	38	2	4	2	2	10	48	4	20	0	70	14	114	6	6	2	8	38	4	6	18	0	8	4	6	10	10	4	4	14	12	4	10	glucose-1-phosphatase [EC:3.1.3.10]
K07707	6	8	10	16	8	0	6	4	0	22	2	4	6	6	10	6	4	0	4	4	2	4	0	2	8	4	8	10	8	0	2	6	0	4	2	0	two-component system, AgrA family, response regulator AgrA
K07813	56	72	68	66	42	28	8	32	28	42	8	16	374	422	536	304	828	532	10	6	2	170	34	72	122	786	300	198	848	542	6	8	14	20	16	224	accessory gene regulator B
K10536	1158	1736	1266	1168	1586	1048	400	774	478	1500	414	838	1416	1988	2078	1578	2674	2402	436	606	314	558	480	696	1088	3208	1466	1998	2468	3058	374	318	1092	564	568	1246	agmatine deiminase [EC:3.5.3.12]
K01235	1074	3730	3362	3236	3116	2356	7738	7930	7618	2200	3626	8354	1976	2860	1874	3018	1840	3934	3864	10900	5432	13182	1628	2234	1904	5112	3340	4882	1714	4502	2476	8608	4606	2768	4620	3280	alpha-glucuronidase [EC:3.2.1.139]
K07186	116	2	10	12	2	10	0	0	2	12	2	6	0	18	12	38	4	4	2	4	32	2	4	4	2	10	2	0	0	2	0	4	0	2	4	6	membrane protein
K03386	1822	2270	2626	2712	3896	2346	2290	5282	2188	2366	10588	1758	1962	1254	1076	1618	2062	1920	1622	4394	4616	3950	4948	7680	1096	2604	1216	2052	2060	2178	4650	3814	6810	4180	6696	2908	peroxiredoxin (alkyl hydroperoxide reductase subunit C) [EC:1.11.1.15]
K04756	6	4	4	0	2	0	0	2	4	0	2	6	0	0	0	2	2	0	2	2	0	0	0	0	2	0	0	4	0	0	2	2	2	0	4	4	alkyl hydroperoxide reductase subunit D
K03387	1568	1190	1258	1768	4040	2428	700	384	426	1050	574	574	1782	648	744	976	904	908	522	312	246	90	356	216	630	1014	526	832	968	1022	1376	444	178	236	624	136	alkyl hydroperoxide reductase subunit F [EC:1.6.4.-]
K09456	428	58	66	68	58	36	40	34	26	66	40	18	18	130	42	178	34	18	20	10	106	6	30	36	30	52	20	40	40	34	38	26	32	42	30	44	putative acyl-CoA dehydrogenase
K08356	2	4	4	2	2	6	2	2	0	2	0	6	0	6	0	4	8	4	6	0	2	0	2	4	2	2	4	8	4	8	2	2	0	2	2	2	arsenite oxidase large subunit [EC:1.20.98.1]
K08355	2	0	0	0	2	2	0	0	0	0	0	0	0	0	0	0	0	2	0	0	0	0	0	0	4	0	8	2	0	0	0	0	0	0	0	0	arsenite oxidase small subunit [EC:1.20.98.1]
K12524	4354	11660	10588	10380	10220	6588	16254	16424	15350	6234	19874	18088	8166	6852	6030	9046	6390	11988	9978	19348	10630	18610	5260	4074	7630	12450	6826	15602	6912	13892	7924	17336	8720	5524	10640	6212	bifunctional aspartokinase / homoserine dehydrogenase 1 [EC:2.7.2.4 1.1.1.3]
K00928	15858	22324	20100	19358	20946	15052	20280	32492	20370	13938	38292	22150	14692	19802	14688	20480	19340	17772	13942	30892	24840	24804	39744	36918	14300	26116	16412	25116	17668	22440	21140	26922	27022	22112	37216	25004	aspartate kinase [EC:2.7.2.4]
K12525	546	26	114	84	14	20	4	6	20	78	10	8	4	196	64	254	0	2	6	4	122	4	4	2	10	10	4	6	4	14	4	0	2	2	6	2	bifunctional aspartokinase / homoserine dehydrogenase 2 [EC:2.7.2.4 1.1.1.3]
K01649	13934	20124	17466	16746	23248	14914	23066	31774	19866	15526	51128	24424	13450	18422	13876	19196	19064	16836	13620	36540	30836	30016	49802	48376	12258	25582	13768	22056	17354	20888	23794	31504	31394	25912	42938	26268	2-isopropylmalate synthase [EC:2.3.3.13]
K10977	0	0	2	0	0	2	2	0	0	0	0	0	0	0	0	2	0	4	0	0	0	0	0	0	0	2	4	2	0	2	0	0	0	0	0	0	trans-homoaconitate synthase [EC:4.1.3.-]
K10978	0	0	0	0	4	0	0	0	0	0	2	0	0	2	0	0	2	2	0	6	2	0	2	0	0	0	0	0	2	6	0	2	0	4	2	2	threo-isocitrate dehydrogenase [EC:1.1.1.-]
K07050	732	904	892	832	840	672	904	1912	952	1072	3476	1218	640	836	776	1106	800	836	632	2042	1038	908	2610	2530	670	1154	984	1208	696	1056	1024	1350	2418	1694	2374	2712	_
K03622	0	0	0	0	0	0	0	2	0	0	2	0	0	0	0	0	0	0	0	2	2	0	0	2	0	0	0	0	0	0	0	2	4	0	0	0	archaea-specific DNA-binding protein
K01990	13114	14626	12402	13498	18186	12826	11152	17880	9828	8928	23806	13710	13048	14064	12606	15386	19132	14484	7374	16170	12076	13278	16976	18818	9528	21206	11574	15670	16872	18316	10424	13194	15408	10370	18002	13864	ABC-2 type transport system ATP-binding protein
K01417	1006	854	1058	928	596	396	188	852	764	608	354	434	528	750	392	1032	690	860	274	454	386	948	424	478	926	1102	996	1078	852	1050	252	318	602	738	660	1516	_
K00128	2934	2760	2456	2630	3470	2384	964	1078	726	1562	1608	1972	2780	3608	3596	3506	4494	3344	1084	1312	1096	864	1542	1832	1898	5826	3116	3114	4158	4106	1358	992	1610	920	2306	2626	aldehyde dehydrogenase (NAD+) [EC:1.2.1.3]
K07248	1052	884	1028	1452	2932	2070	418	82	272	382	156	468	1530	470	590	634	926	692	154	30	60	34	72	30	518	980	250	558	1008	756	386	28	18	28	184	22	lactaldehyde dehydrogenase / glycolaldehyde dehydrogenase [EC:1.2.1.22 1.2.1.21]
K00138	406	18	42	42	0	6	2	2	2	34	6	0	2	126	50	156	0	8	0	8	84	4	6	0	2	0	2	0	0	6	0	4	6	0	2	0	aldehyde dehydrogenase [EC:1.2.1.-]
K01575	154	42	194	188	14	24	1778	8620	2854	1256	10860	526	0	2	4	14	8	10	1128	5150	6638	3496	12566	9900	8	12	0	158	18	12	4830	4634	4708	5392	5410	3214	acetolactate decarboxylase [EC:4.1.1.5]
K01623	2122	1896	1846	2320	5560	3588	944	298	664	998	506	868	2346	912	1162	1590	1760	1262	502	202	218	40	392	290	752	1808	472	836	1664	1484	1312	392	146	196	378	98	fructose-bisphosphate aldolase, class I [EC:4.1.2.13]
K01624	22974	31798	29942	28542	33458	23512	24822	31432	21792	20824	36922	26738	20650	26868	19376	28786	28602	26012	16268	34984	24010	27710	35656	36718	20230	39946	24198	38320	26090	33002	22858	27390	28884	22516	36682	28586	fructose-bisphosphate aldolase, class II [EC:4.1.2.13]
K00971,ko:K01809	18	60	38	44	42	50	26	28	20	14	24	38	12	34	12	64	46	56	12	22	20	32	10	20	56	44	24	38	40	66	26	24	22	12	30	32	_
K11384	4	4	6	8	0	2	4	0	0	0	6	6	0	2	0	0	2	2	4	0	0	0	0	6	2	8	0	0	2	8	2	0	4	4	2	0	two-component system, NtrC family, response regulator AlgB
K15778	100	190	384	272	88	108	260	820	202	228	1294	194	94	156	86	256	368	416	172	524	552	718	280	674	148	282	320	284	468	478	354	478	786	424	654	400	_
K00066	2	0	2	2	2	2	4	2	0	10	8	8	0	0	4	4	2	4	4	12	12	10	24	44	0	18	0	4	2	6	16	6	26	22	26	2	GDP-mannose 6-dehydrogenase [EC:1.1.1.132]
K07735	532	298	274	452	1008	712	96	24	54	142	94	96	558	140	210	294	298	244	70	32	30	24	20	38	172	332	96	234	336	258	164	40	36	14	72	24	putative transcriptional regulator
K07126	1720	1486	1058	1294	2566	1514	1866	6622	2324	1996	10094	984	1046	1336	928	1556	816	1270	1282	4636	6088	3160	13346	11840	868	1586	994	1468	942	1492	5024	4770	5672	5730	8818	3084	_
K01729	4	4	2	4	2	6	2	14	4	6	18	6	0	0	2	6	2	6	2	6	2	0	2	4	2	12	8	4	2	4	2	0	6	2	4	6	poly(beta-D-mannuronate) lyase [EC:4.2.2.3]
K07740	152	6	34	16	4	2	0	2	6	8	4	0	0	30	16	66	2	0	2	4	40	0	0	0	2	2	0	8	6	8	0	2	4	2	0	2	regulator of sigma D
K08083	12	6	14	12	26	22	10	6	2	20	10	14	12	8	6	4	8	8	6	4	4	6	8	8	12	14	4	12	10	6	10	0	4	2	16	4	two-component system, LytT family, response regulator AlgR
K15580	1232	782	1120	816	752	632	3380	10708	4402	3764	16284	1584	342	808	358	824	894	432	2192	8376	10404	5796	21232	19112	874	934	630	1240	734	524	9086	8018	8852	9260	11102	5934	_
K13529	30	36	58	60	82	60	148	246	56	44	32	60	22	32	30	50	56	40	90	392	16	22	564	502	30	92	56	58	42	56	142	158	492	400	740	104	AraC family transcriptional regulator, regulatory protein of adaptative response / DNA-3-methyladenine glycosylase II [EC:3.2.2.21]
K00496	2	6	16	2	26	18	8	2	2	2	14	8	2	6	2	2	14	2	4	4	4	2	8	6	4	8	8	6	6	8	0	0	2	2	6	14	alkane 1-monooxygenase [EC:1.14.15.3]
K03919	122	32	26	24	10	14	10	4	4	20	14	12	8	36	16	66	12	14	10	4	20	2	8	8	20	6	10	8	8	24	6	4	4	4	4	8	alkylated DNA repair protein [EC:1.14.11.-]
K01625	2680	5392	4678	4278	4748	3292	5986	12716	6502	4478	18218	4060	3432	4034	3322	4010	3854	4614	3500	10468	10552	6978	22930	16478	2828	6624	3628	5156	3826	5786	11078	11082	8254	10886	12006	7184	2-dehydro-3-deoxyphosphogluconate aldolase / 4-hydroxy-2-oxoglutarate aldolase [EC:4.1.2.14 4.1.3.16]
K02660	16	32	22	34	48	12	14	36	16	32	40	30	18	28	14	10	24	30	16	30	22	24	10	22	24	52	14	36	26	28	26	16	32	8	22	28	twitching motility protein PilJ
K01483	134	6	10	28	8	6	6	4	10	24	4	8	4	60	20	42	10	14	4	2	22	0	2	6	2	6	6	4	6	14	0	2	2	2	0	2	ureidoglycolate hydrolase [EC:3.5.3.19]
K01466	330	118	100	98	58	28	38	258	40	48	466	76	68	244	110	194	140	60	56	158	208	68	120	286	110	222	110	94	84	118	212	124	216	88	210	236	allantoinase [EC:3.5.2.5]
K01477	14	8	4	6	16	10	6	6	0	8	8	4	6	2	0	6	4	4	0	12	6	0	4	2	6	10	6	6	12	6	8	4	6	6	6	12	allantoicase [EC:3.5.3.4]
K02083	312	100	158	120	146	52	48	270	178	92	190	100	42	126	100	130	110	82	36	88	80	58	24	54	70	86	84	108	84	74	50	32	70	72	84	52	allantoate deiminase [EC:3.5.3.9]
K00073	394	114	82	98	34	20	86	122	32	134	160	38	82	188	82	182	32	68	62	92	188	38	190	252	34	162	74	42	34	102	64	130	64	70	98	144	ureidoglycolate dehydrogenase [EC:1.1.1.154]
K03457	112	568	504	576	136	138	28	114	64	68	194	96	186	184	146	190	384	414	32	90	32	36	124	204	202	724	138	208	316	368	68	62	74	102	132	86	nucleobase:cation symporter-1, NCS1 family
K10975	298	8	40	34	0	4	6	0	4	28	2	0	0	84	20	88	0	0	0	0	36	0	0	0	4	2	2	4	0	0	0	0	2	0	2	2	allantoin permease
K10973	158	4	12	20	0	0	6	0	0	16	0	0	0	52	18	56	0	0	0	0	14	0	0	0	0	0	0	0	0	0	0	0	0	0	0	0	IclR family transcriptional regulator, negative regulator of allantoin and glyoxylate utilization operons
K10972	228	2	36	16	2	2	10	2	4	42	0	16	0	44	22	78	0	0	4	12	32	2	4	12	0	0	6	4	0	0	4	10	2	6	4	16	LysR family transcriptional regulator, transcriptional activator of the allD operon
K07733	84	2	4	6	4	2	0	6	2	6	10	4	0	72	28	122	4	4	2	4	30	2	6	6	8	8	4	2	2	8	8	2	4	6	6	4	prophage regulatory protein
K01775	5698	12946	12418	12070	13100	8400	22562	34298	23062	10432	36876	22736	9286	10668	8228	12162	10376	15170	14150	34998	25160	33610	31968	31004	8674	16938	8724	18538	10444	17628	17666	30880	24866	19104	30348	18056	alanine racemase [EC:5.1.1.1]
K10551	496	86	96	92	184	44	22	0	30	78	8	52	32	162	58	214	42	10	4	8	104	2	0	2	12	62	12	22	38	28	4	0	2	0	0	4	D-allose transport system ATP-binding protein [EC:3.6.3.17]
K10549	260	18	82	46	122	20	14	0	14	66	2	56	16	78	42	108	22	10	16	6	46	0	2	0	4	16	12	8	10	6	0	0	4	0	0	2	D-allose transport system substrate-binding protein
K10550	214	22	62	52	170	38	6	0	14	48	6	54	18	88	18	122	26	16	4	2	32	0	4	0	8	20	8	4	16	20	0	0	2	0	0	4	D-allose transport system permease protein
K00881	202	6	24	30	2	6	2	4	10	18	4	6	2	52	22	100	0	0	2	4	46	4	2	0	2	2	0	2	2	2	0	4	0	2	2	0	allose kinase [EC:2.7.1.55]
K01447	394	370	314	478	958	616	290	592	360	230	176	376	518	186	214	314	286	338	122	272	114	252	86	114	258	444	204	342	310	384	204	268	158	240	176	208	N-acetylmuramoyl-L-alanine amidase [EC:3.5.1.28]
K14665	2	2	6	14	4	2	4	6	4	0	2	4	6	8	12	14	0	2	14	14	8	0	34	16	4	14	12	10	8	6	8	2	34	16	80	14	amidohydrolase [EC:3.5.1.-]
K01426	470	248	362	206	234	324	104	82	122	330	124	262	216	290	184	330	228	166	100	128	126	126	96	212	128	320	192	276	198	236	154	100	154	126	132	186	amidase [EC:3.5.1.4]
K01448	3898	6452	5890	5932	7286	4276	10892	22866	11276	7314	30664	8234	6982	6482	7124	6732	9446	9744	6706	19992	17172	14330	32352	29364	4190	10936	5162	7662	9186	10844	15424	17884	19170	15874	21314	14012	N-acetylmuramoyl-L-alanine amidase [EC:3.5.1.28]
K01999	3492	3548	3090	2780	4386	2876	9490	23416	9320	6036	54756	7338	1892	2554	2254	3492	3408	2864	6540	23872	23328	18426	44046	42500	2334	3912	1788	4170	3086	3604	16098	18714	28898	22204	34518	20326	branched-chain amino acid transport system substrate-binding protein
K15581	1510	1666	1558	1590	1256	864	2670	8536	4328	4606	12970	2118	924	1590	1020	1424	1382	1070	2048	6426	7878	4486	15870	14874	1058	1764	1524	2454	1274	1470	7116	6234	6904	8320	8610	5860	_
K11066	170	68	118	42	18	18	14	6	8	30	2	8	52	82	38	96	24	66	6	4	18	2	6	4	28	98	28	86	52	76	2	4	2	2	6	4	N-acetylmuramoyl-L-alanine amidase [EC:3.5.1.28]
K15582	2616	3258	3694	2374	3190	2990	2956	7604	4136	5120	10072	2700	2224	3078	2166	3146	3692	2950	2064	6566	7106	4296	13698	13046	2204	3598	3454	5114	3218	3784	6524	5690	6240	7282	7858	5804	_
K15583	7010	8168	8390	5780	8682	7720	2022	1860	3092	7156	786	4624	5488	8180	5068	8388	9388	6598	2082	3114	1468	630	1426	3328	5410	9814	7944	11174	7580	8728	2928	2030	2204	2854	2676	6226	_
K01455	4	6	2	4	2	2	10	4	2	10	8	2	6	6	2	0	8	0	8	4	0	0	2	2	2	0	0	8	6	12	6	4	8	2	8	4	formamidase [EC:3.5.1.49]
K10823	3958	5056	5000	3772	4712	3732	1610	1608	2192	4594	500	2994	3418	4984	3110	5124	4862	3974	1678	2464	1156	1220	1220	2272	3334	6530	4792	6330	4100	5012	2106	1250	1882	2066	2408	3948	oligopeptide-transporting ATPase [EC:3.6.3.23]
K01241	1590	2876	2430	2698	2706	1630	1156	416	750	1270	742	1152	2418	1298	1444	2288	1498	2222	1018	532	172	98	224	104	2210	2324	1810	3608	1920	2730	1890	502	278	352	912	236	AMP nucleosidase [EC:3.2.2.4]
K10944	0	0	0	0	0	0	0	0	0	0	0	0	0	0	0	2	0	0	0	0	0	0	0	0	0	0	0	0	0	0	0	0	0	0	0	2	ammonia monooxygenase subunit A [EC:1.13.12.-]
K10945	0	0	0	0	0	0	0	0	0	0	0	0	0	0	0	0	0	0	0	0	0	0	2	0	0	0	0	0	0	0	0	0	0	0	0	0	ammonia monooxygenase subunit B [EC:1.13.12.-]
K00276	52	46	50	24	56	36	72	56	48	34	58	38	16	26	12	42	74	40	42	106	62	52	62	76	36	58	42	66	50	66	38	52	102	58	72	92	primary-amine oxidase [EC:1.4.3.21]
K01255	798	700	790	786	522	424	3032	11182	3856	2180	17946	1216	464	804	510	1032	778	650	2142	8106	11130	7070	23410	20728	566	912	876	922	828	850	9110	8312	9536	10298	12176	6074	leucyl aminopeptidase [EC:3.4.11.1]
K01467	762	522	442	702	968	852	754	1950	742	684	3602	780	738	440	386	488	476	354	354	1350	1382	658	2886	2602	332	664	294	534	466	396	1246	1362	1386	1298	1316	1426	beta-lactamase [EC:3.5.2.6]
K03806	120	20	54	56	14	8	8	8	10	30	12	14	4	38	18	46	20	14	10	16	34	4	6	6	10	8	20	18	20	22	10	10	2	12	22	4	AmpD protein
K03807	206	24	28	32	12	24	22	10	16	22	6	14	10	46	26	74	6	26	16	14	48	10	20	18	8	10	8	6	10	16	24	8	20	10	10	20	AmpE protein
K08218	3640	5528	4086	5352	7224	4302	2642	1790	1710	2466	2396	2860	5332	2346	3122	4150	2944	4854	1824	2170	924	1526	686	526	3430	4502	3152	5656	3642	6278	3298	2044	850	826	2120	732	MFS transporter, PAT family, beta-lactamase induction signal transducer AmpG
K01179	478	490	448	342	562	414	286	436	292	226	256	506	1432	2040	2116	1320	3370	2242	230	520	352	454	176	248	474	2884	898	914	2816	2496	172	342	240	172	334	252	endoglucanase [EC:3.2.1.4]
K01265	11430	20152	19794	17552	20950	14664	15016	23252	14036	12080	29542	14766	14496	17170	12732	19518	18160	18228	11788	22466	17320	16350	26140	25344	14642	25864	16692	25766	17226	22386	16756	19264	20566	15348	24632	18260	methionyl aminopeptidase [EC:3.4.11.18]
K01256	2136	2138	2250	3230	4454	3432	2266	11176	3624	1496	16362	1974	2620	1054	1208	1392	1514	1366	1868	6160	6426	5954	15942	13442	964	1950	766	2042	1576	1690	3094	5432	7028	7088	14084	5820	aminopeptidase N [EC:3.4.11.2]
K01262	7638	16532	15042	15770	15252	10396	18718	21852	17168	9754	18164	19548	12748	12866	10886	14990	13746	17650	11566	25704	16366	25348	15174	15424	10398	22074	11380	20372	13286	21614	12184	23118	15914	11134	20924	13556	Xaa-Pro aminopeptidase [EC:3.4.11.9]
K01423	60	54	90	46	58	58	88	714	46	32	48	44	40	100	26	88	290	248	66	158	206	248	30	70	86	102	196	130	464	276	120	198	46	86	182	40	_
K01269	4928	6962	6012	7350	8270	5454	5830	12384	5588	5672	20282	5098	4762	6572	5018	7548	7298	6006	3972	11136	10190	7926	21528	19486	4022	11716	6486	7664	6590	7474	9752	9762	11818	10310	12234	12308	aminopeptidase [EC:3.4.11.-]
K03320	872	2796	3088	1620	2524	1450	11956	24112	11786	4558	35228	9176	828	2314	1308	2164	1772	3690	6552	23880	22394	24298	33744	30816	1458	3516	1328	4468	1584	3844	13474	20262	19394	17018	25630	13314	ammonium transporter, Amt family
K07405	2358	6386	5994	5894	4666	3236	8648	8760	8696	2844	3412	10246	4036	3746	3226	5078	4200	6198	5128	10614	5886	10820	1712	2112	4762	6798	3496	8228	4316	6964	3252	9288	5046	3076	5616	3654	alpha-amylase [EC:3.2.1.1]
K01176	1740	798	430	1012	1364	894	348	224	170	380	542	698	916	1122	620	1426	534	422	310	562	618	358	752	902	246	802	242	320	552	454	262	442	594	490	652	492	alpha-amylase [EC:3.2.1.1]
K10119	1392	1230	840	930	892	838	1342	2580	1252	1788	7582	1906	1366	2106	1164	2330	1178	856	1738	4316	3694	4142	8876	7386	1062	1984	1220	1940	1114	1170	2564	3326	4816	3810	9458	5584	multiple sugar transport system permease protein
K10118	1258	1240	920	1018	1040	884	2064	4196	1920	1584	10486	2610	1332	2370	1198	2676	1404	1112	2432	4996	4078	4630	10342	8552	1340	3156	1486	2830	1318	1544	3450	3914	5344	5024	10028	8598	multiple sugar transport system permease protein
K06974	6	2	6	6	12	6	6	8	2	4	2	6	6	2	4	4	8	12	6	4	0	8	6	2	8	16	4	6	12	8	2	8	6	6	2	6	_
K01993,ko:K02005	6	0	34	0	4	24	0	0	8	0	12	4	16	30	2	46	86	134	10	30	92	116	0	2	52	4	142	40	92	122	38	60	0	42	46	8	_
K00368	12	20	20	18	8	18	8	6	8	6	4	6	2	6	6	16	22	12	2	10	6	0	4	4	8	30	12	14	18	14	6	4	6	4	6	6	nitrite reductase (NO-forming) [EC:1.7.2.1]
K09001	286	116	168	154	94	108	98	102	70	144	108	102	34	148	96	216	142	62	52	128	94	48	100	90	78	142	96	190	104	146	54	80	150	88	146	162	anhydro-N-acetylmuramic acid kinase [EC:2.7.1.-]
K06871	14858	20300	18176	18220	19360	13920	15676	25066	14222	15406	33058	18568	15362	18012	14444	19990	17446	16930	13050	25844	20066	18998	31656	32168	14336	25106	18798	26686	16192	21810	19148	22566	24534	19176	29058	22092	_
K11738	272	28	36	32	8	12	6	16	20	64	90	48	4	52	28	94	14	4	14	16	46	316	12	8	4	8	6	16	8	26	18	6	28	8	8	30	L-asparagine permease
K05599	2	4	2	0	0	0	0	0	0	0	0	2	0	0	2	0	0	0	0	2	0	0	0	0	0	0	0	2	0	0	0	0	0	2	0	0	anthranilate 1,2-dioxygenase (deaminating, decarboxylating) large subunit [EC:1.14.12.1]
K05600	0	0	0	0	0	0	0	0	2	0	0	0	0	0	0	0	0	0	0	0	0	0	0	0	0	0	0	0	0	0	0	0	0	0	0	0	anthranilate 1,2-dioxygenase (deaminating, decarboxylating) small subunit [EC:1.14.12.1]
K11311	0	2	0	2	0	2	4	4	0	0	0	8	2	2	0	0	0	4	4	12	2	12	0	2	0	2	2	10	0	2	0	8	0	4	4	6	anthranilate dioxygenase reductase
K00274	28	66	86	82	76	54	246	68	132	94	50	146	18	46	34	62	58	86	56	148	64	74	42	120	20	140	34	120	46	102	66	128	96	70	58	180	monoamine oxidase [EC:1.4.3.4]
K03738	970	1562	1340	1368	1218	986	382	110	310	274	162	668	866	1174	934	1990	1380	1202	332	192	118	72	226	186	816	2228	666	1592	1312	1644	234	134	120	106	180	252	aldehyde:ferredoxin oxidoreductase [EC:1.2.7.5]
K13043	1688	5688	5242	4938	4388	2742	7736	7980	7786	2898	3772	9286	3726	3126	2786	4366	3058	5626	4172	10506	5126	11586	1678	2012	3692	5492	2876	7378	3288	6600	3398	7952	4278	2470	5038	3066	N-succinyl-L-ornithine transcarbamylase [EC:2.1.3.11]
K09065	0	2	4	4	0	2	2	0	0	0	0	0	2	0	0	0	2	2	0	2	0	2	0	4	2	4	0	2	0	4	0	0	0	0	0	0	N-acetylornithine carbamoyltransferase [EC:2.1.3.9]
K10025	0	2	8	8	4	4	2	0	0	0	0	0	8	8	8	10	12	4	0	2	2	0	2	6	4	10	14	6	8	4	2	0	0	2	0	0	arginine/ornithine transport system ATP-binding protein [EC:3.6.3.-]
K15408	16	12	6	12	34	10	30	24	12	12	38	30	6	4	18	24	18	8	12	32	14	12	14	16	6	18	18	8	16	24	20	20	34	4	16	18	_
K02275	78	208	258	168	60	44	44	44	34	46	96	58	122	58	72	200	110	114	26	72	48	28	52	62	218	130	140	322	134	166	50	34	58	38	48	60	cytochrome c oxidase subunit II [EC:1.9.3.1]
K02277	0	2	0	0	6	0	0	0	0	0	0	2	2	0	0	2	0	0	0	2	0	2	0	0	0	6	0	4	0	0	0	2	8	2	4	2	cytochrome c oxidase subunit IV [EC:1.9.3.1]
K06195	86	22	22	16	28	28	6	2	8	18	8	6	2	24	16	46	18	32	10	12	18	2	2	6	10	46	16	26	18	18	14	0	4	4	4	10	ApaG protein
K01525	198	64	90	94	46	40	32	32	22	46	48	30	28	56	48	92	64	54	6	20	40	12	20	28	28	100	40	38	34	92	24	32	36	22	42	34	bis(5'-nucleosyl)-tetraphosphatase (symmetrical) [EC:3.6.1.41]
K03734	3134	4902	4106	4584	4396	3274	7872	18458	8864	4696	24726	6794	5022	4954	5162	4826	7056	6934	4854	14944	14492	12966	27146	22810	3246	8450	3762	6516	6686	7892	10308	13910	13342	12692	18464	10642	thiamine biosynthesis lipoprotein
K02096	2	2	0	12	4	8	0	2	4	2	6	4	0	0	0	2	0	4	8	2	2	0	2	8	6	4	0	4	6	2	2	2	6	2	4	4	phycobilisome core-membrane linker protein
K02097	2	0	0	0	0	0	0	0	0	0	0	0	0	0	0	0	2	0	0	2	0	0	0	0	2	2	0	0	0	0	0	0	0	0	0	0	phycobilisome core component
K01175	222	30	44	58	36	22	10	10	22	44	6	16	6	72	34	104	14	14	12	18	38	14	12	18	8	30	22	16	26	42	14	6	6	12	10	28	_
K13722	2	0	6	0	0	2	2	0	0	0	4	0	0	0	0	0	0	2	0	2	0	2	0	8	0	0	0	4	0	2	6	0	2	6	6	0	tricorn protease interacting factor F2/3 [EC:3.4.11.-]
K01267	544	800	1122	754	1016	872	506	582	338	786	516	534	568	932	562	870	862	718	374	926	280	388	954	1132	678	1438	988	1138	756	948	628	470	1028	704	1554	920	aspartyl aminopeptidase [EC:3.4.11.21]
K01303	390	558	832	312	208	152	108	70	144	96	44	168	470	418	204	474	282	736	110	132	72	148	54	52	254	842	404	820	356	798	46	110	74	58	78	68	acylaminoacyl-peptidase [EC:3.4.19.1]
K15635	2874	4776	3860	4178	5210	3290	5004	5116	4718	2474	7028	6330	3508	3056	2820	3840	3010	4030	3050	5984	3428	5542	1914	1580	2876	5134	3002	5238	3022	5314	3202	5228	2830	1748	3630	2540	_
K03788	290	20	42	26	0	4	2	0	6	32	2	4	0	84	24	118	2	2	2	4	54	0	2	0	0	10	0	6	2	4	2	2	4	0	2	0	acid phosphatase (class B) [EC:3.1.3.2]
K01077	5632	8392	7272	7570	9070	6294	13218	28798	12420	10318	51068	10960	6924	5600	4924	6984	6710	6972	10624	30298	27524	20470	55718	48328	5928	8494	6448	12376	6242	9388	21788	23126	31192	26596	39684	23218	alkaline phosphatase [EC:3.1.3.1]
K02033	5828	6808	7088	5272	12820	7146	6846	10568	4510	5776	24140	4608	3850	6076	4106	6642	6558	6270	4682	12230	10892	8454	22174	21930	4850	10610	5784	9730	5584	8216	9488	10922	12740	10564	18564	11068	peptide/nickel transport system permease protein
K00426	3164	6494	6196	6206	5356	3578	7440	10800	8064	3888	5670	7960	4066	3580	3140	5040	3992	6220	4922	9332	5484	9722	2110	2990	4130	6494	3728	7780	4398	7350	4236	7478	4942	3734	5762	3394	cytochrome bd-I oxidase subunit II [EC:1.10.3.-]
K02034	5268	6042	6074	4736	12684	7532	6010	10170	4572	5396	21058	4360	3676	5704	3782	6380	6148	5584	4614	11000	9460	7728	20020	18420	4378	8950	5726	8472	5076	7362	7492	9392	11464	9184	17160	11436	peptide/nickel transport system permease protein
K00425	5044	8868	9542	9320	8044	5446	9050	13664	9858	5078	8032	9748	6044	4672	4406	7492	6168	8848	6660	11882	6522	11672	2504	3622	6656	9354	5844	11990	6694	10368	5812	8786	6310	4760	7166	4100	cytochrome bd-I oxidase subunit I [EC:1.10.3.-]
K02031	6270	7508	7474	6032	14622	8772	6942	11940	5360	7942	15838	3952	4446	7664	4652	7858	7082	6966	4540	10940	10350	5120	18152	18796	5694	11068	7646	9816	6170	9220	12058	9808	11000	9182	11890	8784	peptide/nickel transport system ATP-binding protein
K02032	10538	13264	12842	9914	20090	12646	6686	11992	6172	10480	17070	6872	8320	13238	8570	13416	13090	10956	5722	11582	11316	5660	18568	20128	9066	19416	12492	17330	10470	15064	11790	10224	11848	10486	13468	11118	peptide/nickel transport system ATP-binding protein
K07780	0	0	0	0	0	0	0	0	0	0	0	0	0	0	0	0	0	0	0	0	2	2	4	2	0	0	0	0	0	0	0	0	2	0	4	0	AraC family transcriptional regulator, transcriptional regulator required for anaerobic and stationary phase induction of genes
K06148	7420	6048	5494	5776	6922	4436	4806	21972	6612	6540	29558	6814	3984	6564	4744	7150	5602	4288	6476	14622	13320	12934	30346	26662	3916	8052	5002	8992	4534	6066	7460	11540	16300	15226	30718	18098	ATP-binding cassette, subfamily C, bacterial
K02022	928	116	134	250	290	208	42	34	46	112	58	112	132	74	62	92	102	62	40	56	134	28	48	76	54	56	36	64	80	58	50	48	58	40	54	66	_
K03287	2178	3198	2054	3444	6326	4010	1234	468	802	1698	1164	1444	3660	1328	1962	2176	1962	2590	694	294	196	88	386	188	1620	2560	1252	2148	2310	3312	1996	574	160	168	942	162	outer membrane factor, OMF family
K00759	3110	6178	6082	5280	4850	3350	7284	10842	7928	4168	7862	8236	3656	5120	3904	5106	5028	6032	4498	11148	6554	12014	7096	7288	3668	8204	4216	7742	4766	7216	4174	8672	7346	5320	8454	6792	adenine phosphoribosyltransferase [EC:2.4.2.7]
K02440	1802	1784	2526	1710	2556	1640	2962	11016	4184	3210	15562	2094	1126	1642	1240	1538	1740	1206	2372	7776	8864	6488	19238	15900	1334	2330	1466	2408	1506	1652	6654	7168	8656	8966	13096	7330	glycerol uptake facilitator protein
K06188	1320	1146	1422	1006	2532	980	562	302	414	1558	472	616	1512	564	760	998	1068	1418	482	232	200	66	322	102	1020	1358	1268	2276	1220	1832	1316	334	114	196	1130	84	aquaporin Z
K01804	8182	10662	8054	9052	7670	5628	13082	16532	13000	6950	23192	13890	7682	8852	7362	9490	6224	9410	7838	19930	14722	19338	15670	16234	6164	14288	9362	13528	6260	11342	8680	16534	16566	10408	19666	14888	L-arabinose isomerase [EC:5.3.1.4]
K00853	668	342	180	188	348	190	198	694	198	268	2280	388	238	374	218	418	186	168	176	504	658	340	414	1006	200	362	182	374	186	274	418	316	1152	376	672	682	L-ribulokinase [EC:2.7.1.16]
K02099	630	290	226	226	100	74	10	6	0	40	18	14	386	818	310	540	198	236	30	8	52	2	4	8	172	198	290	530	190	348	2	8	4	6	8	24	AraC family transcriptional regulator, arabinose operon regulatory protein
K01786	2508	3106	2586	2748	2390	1806	4500	6624	4548	3200	11892	5192	1620	2464	1936	2584	1792	2156	2844	7258	6014	7478	7498	8390	1510	3648	2434	3670	1588	2694	3412	5944	7764	4990	9488	7404	L-ribulose-5-phosphate 4-epimerase [EC:5.1.3.4]
K02100	342	10	20	38	0	0	384	72	66	110	86	18	0	78	40	128	0	0	12	444	214	574	8	28	0	0	4	6	0	4	134	68	26	68	274	46	MFS transporter, SP family, arabinose:H+ symporter
K10537	236	2	48	34	10	4	4	4	6	42	2	16	8	38	36	78	20	6	8	12	34	16	4	4	4	16	16	6	16	4	0	8	8	6	6	4	L-arabinose transport system substrate-binding protein
K10539	466	72	90	84	86	58	42	26	36	306	18	72	54	130	80	162	72	38	104	184	80	10	24	120	38	102	56	46	68	30	42	42	138	92	60	350	L-arabinose transport system ATP-binding protein [EC:3.6.3.17]
K10548	2488	1732	1188	1388	1150	1478	994	770	632	1212	1192	1538	1312	1968	1790	1796	1276	1590	434	1114	964	270	1284	1390	1172	2026	1726	2814	1252	2228	2064	938	1570	744	832	1724	putative multiple sugar transport system ATP-binding protein
K10538	148	6	22	16	8	4	10	4	8	16	0	2	2	44	16	54	8	6	2	8	14	0	2	0	8	10	4	8	8	6	2	0	2	0	2	4	L-arabinose transport system permease protein
K08156	1712	1758	1230	1578	2906	1818	1788	2616	1312	1214	9704	1604	2164	848	986	1406	968	1690	1212	3600	3914	3724	9178	7874	790	1636	670	1728	1126	1990	2488	3356	4046	3838	8078	3332	MFS transporter, DHA1 family, arabinose polymer transporter
K02101	0	0	0	0	2	0	0	0	0	0	0	0	0	0	0	0	0	0	0	0	0	0	0	0	0	2	0	0	0	0	0	0	0	2	0	0	arabinose operon protein AraL
K10188	142	240	30	112	84	62	974	1710	948	310	3562	1072	128	82	106	460	86	50	738	1274	556	808	2702	1868	104	172	128	136	60	64	194	646	1016	1298	762	3508	lactose/L-arabinose transport system substrate-binding protein
K10189	1186	1356	624	916	714	428	972	1438	868	738	2764	980	960	1018	792	1436	606	690	798	1240	610	692	2000	1536	830	1258	1500	1318	626	1064	660	656	946	1264	978	3162	lactose/L-arabinose transport system permease protein
K10190	1884	1602	1030	1160	892	702	908	1304	876	466	2924	930	1302	1552	1336	1550	938	1016	602	1116	560	736	2010	1464	934	1456	1882	2158	990	1550	356	608	882	1182	782	2824	lactose/L-arabinose transport system permease protein
K02103	682	480	228	510	304	246	96	1230	488	164	52	182	352	356	262	740	136	116	102	176	64	38	164	174	242	1238	840	608	184	192	82	48	308	298	148	450	GntR family transcriptional regulator, arabinose operon transcriptional repressor
K05828	2	0	2	2	6	2	0	0	0	2	0	2	0	0	0	2	0	0	2	4	2	0	4	8	0	6	2	4	0	6	2	2	0	2	8	4	_
K01478	1782	1612	1566	1810	4924	2924	1572	3674	1500	1098	1400	768	748	1424	932	1414	2154	1528	738	1140	564	982	2118	840	1244	2680	1196	1838	1660	1946	1404	954	1582	828	1034	1712	arginine deiminase [EC:3.5.3.6]
K07773	168	2	18	24	0	4	0	0	2	14	2	0	0	40	24	52	0	0	0	0	40	0	0	0	0	4	2	4	0	0	0	0	2	0	0	0	two-component system, OmpR family, aerobic respiration control protein ArcA
K07648	628	30	76	100	4	14	8	8	10	68	6	10	0	160	74	236	8	4	4	8	146	14	8	12	8	6	14	4	4	6	4	6	18	8	10	4	two-component system, OmpR family, aerobic respiration control sensor histidine kinase ArcB [EC:2.7.13.3]
K00926	6140	4752	3760	3954	9076	5748	4492	11456	4834	4038	13656	2696	3538	5124	4562	5052	6728	4356	3034	8082	8354	5176	17628	13668	3626	7500	4618	6348	5590	5830	8968	7682	7966	7816	10426	7358	carbamate kinase [EC:2.7.2.2]
K03315	3942	4786	5452	5248	6614	4400	3282	9670	4780	3764	5088	4172	4448	3366	2776	3996	3794	4200	2740	4666	1444	1480	3692	3692	2980	5928	3092	5648	3738	4894	4124	3450	3530	4118	4322	3286	Na+:H+ antiporter, NhaC family
K13527	4	4	8	8	6	8	868	2386	826	186	8760	726	6	8	0	6	10	4	860	3456	3528	3246	9170	7574	10	12	2	360	10	14	1440	3026	3834	3508	7774	3180	proteasome-associated ATPase
K09890	38	2	10	2	2	4	2	2	0	0	0	2	0	10	6	20	2	2	2	0	12	0	0	0	0	0	2	0	2	0	0	0	0	0	2	0	hypothetical protein
K03286	578	558	414	660	1464	970	3512	12952	4182	2282	24146	2050	1068	384	426	520	502	548	2164	8654	9160	4978	20786	16246	292	604	212	568	636	622	8498	8954	11706	9444	10890	7278	OmpA-OmpF porin, OOP family
K15034	122	4	26	30	6	10	16	14	10	12	18	24	0	46	18	62	16	16	8	16	32	12	2	24	6	24	10	12	8	16	8	18	28	16	16	12	_
K14653	0	0	0	0	0	0	0	0	0	0	0	0	0	0	0	0	0	0	0	0	2	0	0	0	0	0	0	0	0	0	0	0	0	0	0	0	2-amino-5-formylamino-6-ribosylaminopyrimidin-4(3H)-one 5'-monophosphate deformylase [EC:3.5.1.102]
K14682	380	26	36	34	22	4	24	20	10	58	42	24	2	90	36	130	24	20	18	28	66	10	20	50	14	24	2	6	12	12	36	36	32	18	36	14	amino-acid N-acetyltransferase [EC:2.3.1.1]
K00930	5170	9054	7856	7610	9424	6874	11712	18978	10464	7428	26806	11468	5830	7314	6280	8028	6954	7054	7578	19938	15588	16050	25746	23996	5486	11202	6694	9932	6432	8724	12622	15500	18074	13574	21318	14642	acetylglutamate/acetylaminoadipate kinase [EC:2.7.2.8 2.7.2.-]
K05829	0	4	8	0	6	8	2	8	4	2	14	6	4	2	8	2	4	4	2	6	8	6	4	2	8	12	4	6	6	12	2	4	2	2	4	6	_
K00145	7346	12284	10374	9960	11350	8092	13516	20286	11828	8382	26892	13820	8228	10242	8366	11412	8940	9810	8602	22246	17102	19252	27442	25218	7106	14130	9374	14588	8566	12670	14212	18136	18526	14244	23940	15316	N-acetyl-gamma-glutamyl-phosphate/N-acetyl-gamma-aminoadipyl-phosphate reductase [EC:1.2.1.38 1.2.1.-]
K00818	1724	5616	4848	4846	4558	3114	7904	8956	7590	3020	8834	8644	3426	3334	2658	4228	3384	5578	4184	10922	7254	12530	7352	6740	3480	5550	2638	6942	3452	6562	4314	9460	6320	4472	9278	4964	acetylornithine aminotransferase [EC:2.6.1.11]
K00821	4678	5542	3978	4356	4266	3604	7840	22146	8400	6200	34726	5630	3840	6386	4638	5736	5250	3608	5664	18238	21256	12666	43620	37696	2878	7288	4518	5646	4570	4618	17678	16338	21958	19402	23214	15840	acetylornithine/N-succinyldiaminopimelate aminotransferase [EC:2.6.1.11 2.6.1.17]
K01611	1862	2242	2992	1568	2616	2310	5640	13292	5340	3944	23400	3254	1588	2478	1306	2244	3108	1772	3420	11328	11572	7768	20228	20220	1532	2500	2216	3000	2380	2116	10096	9352	13038	10100	13726	8544	S-adenosylmethionine decarboxylase [EC:4.1.1.50]
K05830	4	4	8	6	0	2	2	2	6	8	14	2	4	2	4	4	4	4	6	14	8	14	8	0	8	10	2	6	4	26	4	0	14	6	12	20	acetylornithine/acetyl-lysine aminotransferase [EC:2.6.1.11 2.6.1.-]
K01438	1456	3220	3006	2758	3496	2216	3756	3194	3276	1840	2246	3822	2502	1902	1802	2640	1928	3076	1912	4144	2286	4246	930	1036	2288	2934	1780	4112	2238	3770	2216	3768	2038	1118	2362	1544	acetylornithine deacetylase [EC:3.5.1.16]
K01476	500	358	432	556	1008	824	182	66	174	184	30	410	468	190	180	242	388	216	130	66	36	52	28	62	174	280	154	136	316	240	154	36	30	38	130	34	arginase [EC:3.5.3.1]
K00620	6790	7222	5926	6044	9274	6874	6362	9368	4446	5642	16074	5808	5166	7534	6560	7778	8260	5694	4374	10244	8732	7302	16750	15716	4762	10546	6296	8716	7100	7458	8322	7682	10058	8118	14062	9934	glutamate N-acetyltransferase / amino-acid N-acetyltransferase [EC:2.3.1.35 2.3.1.1]
K07588	1718	3002	2026	3126	4182	2446	4392	3642	2442	3146	3418	3458	2938	1322	1898	2206	1842	2712	2272	5372	2170	3796	1512	1820	1696	2366	1750	2606	2120	3492	3578	2508	4450	2162	4336	3090	LAO/AO transport system kinase [EC:2.7.-.-]
K06895	836	660	770	530	538	302	1494	4750	1902	810	10670	918	580	506	328	686	384	540	1308	4936	5870	4356	13626	11548	314	772	398	956	426	622	4012	4508	5600	5398	8704	3800	L-lysine exporter family protein LysE/ArgO
K03402	1824	2962	2910	2842	4320	2900	2792	6688	2842	2666	9774	2168	2604	2504	2240	2462	2926	2434	1906	5172	4596	3152	9900	9386	2012	3460	1946	2930	2638	3348	4742	4652	5354	4818	7358	4276	transcriptional regulator of arginine metabolism
K10013	188	16	18	32	6	2	6	2	6	32	2	4	0	46	12	62	0	0	6	6	34	4	2	4	4	0	0	2	4	0	8	4	16	6	6	10	lysine/arginine/ornithine transport system substrate-binding protein
K00936	3556	4134	3312	3396	4230	2526	2838	10590	3858	3090	11984	3066	3328	3378	2862	4082	4052	3760	2452	6140	6966	4808	14306	13130	2242	6112	3410	4126	3662	4490	6444	5484	6542	6644	8084	5938	_
K01755	14750	22908	19390	20690	21642	14182	24864	37096	24018	17920	42966	28058	14060	19856	14830	21172	18840	19658	15936	40660	29384	36188	41080	40420	15010	28224	16486	27706	17592	24400	23558	31292	32822	24752	38638	27290	argininosuccinate lyase [EC:4.3.2.1]
K14681	12	46	10	58	18	34	32	20	60	24	12	6	42	58	12	74	64	58	0	14	4	30	8	12	22	80	22	56	64	40	18	18	14	8	20	26	argininosuccinate lyase / amino-acid N-acetyltransferase [EC:4.3.2.1 2.3.1.1]
K10011	480	8	64	42	6	0	8	12	26	50	18	8	4	90	46	142	12	0	6	16	66	2	4	12	8	16	6	14	8	8	8	16	20	16	22	16	UDP-4-amino-4-deoxy-L-arabinose formyltransferase / UDP-glucuronic acid dehydrogenase (UDP-4-keto-hexauronic acid decarboxylating) [EC:2.1.2.13 1.1.1.305]
K07806	250	8	34	30	6	4	6	0	8	20	6	4	0	44	28	78	2	0	2	6	28	0	2	2	2	4	6	4	2	4	0	0	0	6	0	8	UDP-4-amino-4-deoxy-L-arabinose-oxoglutarate aminotransferase [EC:2.6.1.87]
K10012	208	196	200	60	72	116	368	68	118	268	70	192	60	182	78	120	38	18	122	442	140	338	82	138	34	50	40	78	16	36	166	96	80	84	206	268	undecaprenyl-phosphate 4-deoxy-4-formamido-L-arabinose transferase [EC:2.7.8.30]
K13014	156	6	30	4	6	0	0	2	8	28	4	2	0	22	6	54	0	0	0	0	22	4	2	4	0	0	2	2	4	0	2	2	2	2	4	4	undecaprenyl phosphate-alpha-L-ara4FN deformylase [EC:3.5.-.-]
K12962	38	6	8	4	4	0	4	8	2	6	4	4	0	4	4	8	4	4	4	2	10	0	0	0	0	2	0	4	6	0	4	0	0	4	2	0	undecaprenyl phosphate-alpha-L-ara4N flippase subunit ArnE
K12963	128	10	32	20	0	10	6	0	2	18	8	0	8	62	24	52	14	12	0	0	16	0	0	0	4	22	10	4	10	10	0	0	2	0	0	0	undecaprenyl phosphate-alpha-L-ara4N flippase subunit ArnF
K07264	296	16	52	36	16	14	14	8	6	40	2	14	2	76	36	100	10	2	6	10	54	6	2	10	4	14	12	10	18	4	8	8	6	2	10	4	4-amino-4-deoxy-L-arabinose transferase [EC:2.-.-.-]
K00800	4372	7488	6584	6974	8302	5904	10826	18328	9976	7226	27628	10688	6176	6894	5952	7352	7386	7498	7110	19192	15190	13998	26950	23764	4870	10404	5922	8886	7190	9056	13004	16078	16230	13494	20808	14108	3-phosphoshikimate 1-carboxyvinyltransferase [EC:2.5.1.19]
K01735	4372	7390	6394	6264	7472	5220	7876	13608	7882	5458	18134	7090	5314	5688	4822	6540	6396	6506	5268	13382	11710	9902	18870	16670	4734	8576	4992	8188	6256	7786	9982	11756	11024	9922	12656	9036	3-dehydroquinate synthase [EC:4.2.3.4]
K01524	1872	2220	2480	2302	2382	1970	10728	39046	13924	7742	68444	6190	1584	1630	1236	2152	1662	1994	7878	29598	33488	19940	72782	64800	1630	2478	1680	3424	1860	2460	26024	27890	34404	32388	42792	23338	exopolyphosphatase / guanosine-5'-triphosphate,3'-diphosphate pyrophosphatase [EC:3.6.1.11 3.6.1.40]
K01736	6450	10584	9312	9230	10076	7344	11088	18444	10314	7746	28674	11648	7576	8456	7082	10046	9574	9112	8516	19340	15828	13674	27708	24954	7518	12934	8228	13206	8796	11750	13432	15950	17036	14338	21688	15220	chorismate synthase [EC:4.2.3.5]
K13832	6	2	0	0	4	4	0	6	0	4	2	2	0	2	0	2	4	6	6	0	0	0	0	6	6	8	6	0	10	8	2	2	2	4	4	2	3-dehydroquinate dehydratase / shikimate dehydrogenase [EC:4.2.1.10 1.1.1.25]
K00014	2602	3722	3292	3924	3826	2532	8166	15172	7900	4880	19280	8294	3394	3806	3272	4246	3940	4636	5212	15232	11416	10742	20672	17562	2872	5764	3484	5558	3528	5582	8558	13068	12856	10194	15240	11326	shikimate dehydrogenase [EC:1.1.1.25]
K01626	6964	7326	5664	5612	8330	5772	9320	23450	8970	7572	49056	9736	4222	7422	5490	7186	7312	5358	7986	22356	22016	15446	40902	39876	4714	9386	5982	8960	6590	6950	16180	18314	27928	20554	33142	21048	3-deoxy-7-phosphoheptulonate synthase [EC:2.5.1.54]
K03856	5542	7896	7786	6744	11352	8026	9786	14264	7626	9592	20756	8086	4936	7780	5336	8228	8378	6326	6076	17056	13240	12566	23474	21486	5578	11356	7338	10300	6692	8428	12244	11342	15914	13064	18194	15872	3-deoxy-7-phosphoheptulonate synthase [EC:2.5.1.54]
K13853	152	160	256	130	138	86	40	10	22	74	20	38	194	112	202	192	148	144	22	20	14	12	30	26	148	222	146	188	92	214	22	28	34	20	70	40	3-deoxy-7-phosphoheptulonate synthase / chorismate mutase [EC:2.5.1.54 5.4.99.5]
K06208	2	6	8	2	10	10	6	0	2	2	6	2	0	4	6	4	4	6	8	2	2	4	0	6	6	24	8	8	6	4	0	6	6	2	4	6	chorismate mutase [EC:5.4.99.5]
K00891	1676	3104	2972	2870	3260	2216	6278	11950	6472	3464	13430	5812	2452	2798	2530	2790	3522	3518	3844	10912	9260	8624	15332	13526	1868	4620	2172	3726	3180	4146	7582	9346	9334	7838	10254	6728	shikimate kinase [EC:2.7.1.71]
K13829	4	54	10	34	28	10	816	2172	760	210	7960	698	10	20	10	16	34	34	850	3168	3082	3012	8288	7140	32	58	14	358	20	38	1272	2736	3368	3180	7150	2934	shikimate kinase / 3-dehydroquinate synthase [EC:2.7.1.71 4.2.3.4]
K14591	146	6	14	28	2	0	2	4	2	14	4	2	4	50	14	66	0	0	4	10	24	0	2	4	6	0	6	4	6	0	6	0	6	8	8	2	protein AroM
K11734	316	12	46	20	4	8	12	10	8	28	16	2	0	82	40	132	2	0	0	0	72	8	2	2	4	6	4	2	2	0	0	0	2	6	6	0	aromatic amino acid transport protein AroP
K03786	1544	3976	3688	3468	3612	2750	3204	3340	2452	1676	4564	3486	2638	2784	2374	2926	3176	3516	2154	4016	2692	3724	3208	3068	2270	4328	2126	3758	3116	4358	2328	3094	2744	1982	3886	2182	3-dehydroquinate dehydratase II [EC:4.2.1.10]
K06867	370	36	82	62	38	22	34	64	26	28	44	46	14	56	28	118	24	28	14	34	66	32	28	22	14	46	20	30	26	28	18	14	22	18	40	30	_
K01551	172	522	68	280	76	34	352	32	28	190	40	54	398	444	200	284	90	170	140	506	506	20	246	1124	106	214	62	100	102	192	666	634	442	414	206	72	arsenite-transporting ATPase [EC:3.6.3.16]
K03325	174	614	258	466	412	286	1078	2202	1140	1034	3734	1140	460	642	338	410	364	284	634	2536	1222	600	3374	3476	160	346	236	326	392	306	1286	2040	2938	2066	1906	2412	arsenite transporter, ACR3 family
K03893	34	36	42	30	24	28	16	146	18	28	36	24	22	36	16	46	102	82	30	42	74	170	18	14	58	38	56	54	124	132	40	90	24	40	70	48	arsenical pump membrane protein
K03741	1270	1752	1126	1680	1356	884	686	800	718	1082	274	1916	1288	2560	1760	2532	2154	1330	1382	1642	556	1008	830	996	1114	2740	1944	2108	1938	1734	626	548	1626	948	3384	3390	arsenate reductase [EC:1.20.4.1]
K00537	1040	980	1050	1004	1190	714	364	2140	710	918	278	574	672	1016	622	978	866	602	380	528	324	224	374	536	622	1248	904	1036	764	888	504	348	580	624	816	988	arsenate reductase [EC:1.20.4.1]
K03892	1360	1994	1586	1732	1818	1346	1218	2292	1264	1434	2876	1700	1606	2570	1830	2758	2322	1554	974	2304	1442	958	2956	2926	1190	2602	1840	1356	1964	1868	1532	1752	2296	1588	2282	3168	ArsR family transcriptional regulator
K01130	1708	1216	1138	1752	2958	2202	1554	1592	1036	794	792	1558	1932	844	814	1122	958	1226	834	1692	1012	1762	316	390	742	1318	584	1504	1056	1452	664	1406	722	504	998	584	arylsulfatase [EC:3.1.6.1]
K09997	118	2	26	20	4	4	14	4	14	20	4	0	0	42	18	72	4	0	4	6	24	2	0	2	10	8	0	4	2	2	8	2	10	8	4	10	arginine transport system substrate-binding protein
K09996	174	12	12	18	6	0	0	2	4	10	4	0	0	40	18	54	0	2	0	0	14	2	0	0	0	6	6	0	0	4	0	0	2	2	2	0	arginine transport system substrate-binding protein
K02028	7660	9208	8606	8834	11282	6972	8748	23590	9320	8142	32574	8584	6226	9534	7290	9626	10372	8534	6418	17682	16404	13262	27614	28052	5982	13806	7490	11156	9166	10816	12202	14204	19334	15652	23310	16132	polar amino acid transport system ATP-binding protein [EC:3.6.3.21]
K09998	104	14	14	28	0	0	0	2	4	20	0	0	0	18	10	38	0	0	0	2	22	0	0	0	0	0	0	0	0	0	0	0	0	6	0	2	arginine transport system permease protein
K02030	3308	3586	3218	3072	2430	1590	4266	14792	4912	2996	25002	3292	1850	2670	1566	3178	2392	2060	3160	10960	11862	9104	26264	22908	1854	4502	2310	3558	2222	2678	7986	9878	12404	11450	18468	9566	polar amino acid transport system substrate-binding protein
K10000	138	14	22	16	6	6	2	14	2	24	44	2	12	58	18	94	12	22	2	12	46	22	20	24	10	14	10	16	10	20	2	16	38	18	20	24	arginine transport system ATP-binding protein [EC:3.6.3.-]
K02029	5694	7078	7244	6736	8044	5050	8978	29476	10426	7378	42728	7222	3876	5536	3950	6340	6384	5204	6342	19928	20442	15112	38356	36520	4378	9058	5148	8150	5554	7018	15532	16600	24940	20448	28400	17648	polar amino acid transport system permease protein
K09999	104	6	16	8	2	2	0	2	4	14	2	2	0	30	2	54	2	2	0	6	24	0	0	0	0	6	6	4	2	8	0	0	0	0	0	2	arginine transport system permease protein
K15652	0	0	2	0	2	0	4	0	0	2	0	0	2	0	4	2	0	2	0	0	0	0	0	2	0	0	2	0	0	0	2	0	0	2	0	0	_
K01223	6068	8922	8636	6754	10270	12290	8422	20028	7846	12570	13046	6424	4252	8904	4900	9282	8392	5636	7668	16292	10250	10060	12174	17034	5340	9632	6362	14068	7232	7144	11368	9814	20630	11366	17388	26038	6-phospho-beta-glucosidase [EC:3.2.1.86]
K00523	10	12	2	4	20	16	8	8	8	6	12	6	0	6	2	18	10	10	2	16	6	0	4	14	12	42	14	14	20	12	10	2	2	14	10	12	CDP-4-dehydro-6-deoxyglucose reductase [EC:1.17.1.1]
K03487	66	62	162	56	86	126	40	16	32	46	10	44	60	108	64	194	108	58	26	8	2	2	4	6	68	92	86	148	82	78	18	12	14	4	30	12	LacI family transcriptional regulator, asc operon repressor
K01424	6532	8792	8546	8722	13586	9022	9786	19978	9756	8610	31324	7774	7448	6822	5782	8642	8526	8554	6884	16424	15638	13368	29734	27686	6580	11950	7584	11832	8516	10726	15576	15184	17058	15110	22406	13572	L-asparaginase [EC:3.5.1.1]
K13051	670	660	478	854	1634	1254	846	2070	788	322	7452	798	1048	320	406	476	490	506	804	2728	3080	2958	7906	6358	294	642	204	790	568	552	1340	2490	3506	2974	6726	2648	beta-aspartyl-peptidase (threonine type) [EC:3.4.19.5]
K07289	358	56	48	76	78	48	34	30	64	118	66	98	24	126	52	186	32	56	24	40	86	16	46	80	34	78	30	46	40	56	34	34	46	26	44	56	AsmA protein
K01914	8776	13182	11566	11888	11204	8372	10990	13648	11804	8238	4746	14414	8150	11424	8196	11856	9624	11234	7332	14174	8144	14412	3672	4994	7908	16864	9888	16108	8836	13812	5750	10988	8586	5768	9950	9592	aspartate--ammonia ligase [EC:6.3.1.1]
K01953	10868	15994	16880	14940	17938	14812	17746	25844	19084	15768	15434	22564	13398	15316	13656	18104	15648	15358	12374	25834	14748	23908	16498	16158	12194	22344	14920	23498	15128	18794	11474	19434	17206	13888	27172	18932	asparagine synthase (glutamine-hydrolysing) [EC:6.3.5.4]
K03718	2104	6690	6160	6480	4598	2768	8704	8620	8444	3706	4640	9640	4520	4086	3184	4810	3806	7364	5432	10480	5840	11692	1928	2166	4438	7180	3736	8792	4470	8438	4604	9290	4934	3072	6020	3442	Lrp/AsnC family transcriptional regulator, regulator for asnA, asnC and gidA
K12268	6	12	0	2	0	6	0	0	0	0	0	0	62	4	68	224	0	0	0	2	0	0	0	2	0	2	4	4	2	6	0	2	4	0	2	0	accessory secretory protein Asp1
K12269	6	14	0	0	0	0	0	2	2	0	0	2	86	12	68	178	4	0	0	0	2	0	2	0	2	2	4	4	4	0	2	0	0	2	0	0	accessory secretory protein Asp2
K12270	0	2	0	0	0	0	0	0	0	0	0	0	18	2	26	44	0	0	0	0	2	0	0	0	0	0	0	2	0	4	2	0	0	0	4	0	accessory secretory protein Asp3
K01437	6	2	2	2	0	0	6	2	2	2	4	0	2	6	0	6	0	4	2	8	0	10	8	6	2	2	2	8	10	4	2	10	4	2	8	10	aspartoacylase [EC:3.5.1.15]
K01744	7408	9102	7654	9048	9146	6598	14446	30392	12050	9398	54072	7472	7496	6856	5928	8600	8322	9348	8562	28548	30938	24080	51954	46926	6360	10128	7670	12766	8726	12360	26774	23728	30806	25584	33308	19430	aspartate ammonia-lyase [EC:4.3.1.1]
K06989	354	474	360	532	1274	790	212	28	62	154	100	160	564	292	232	354	370	294	100	26	12	10	34	26	230	530	148	434	424	420	124	18	22	16	76	54	aspartate dehydrogenase [EC:1.4.1.21]
K05597	2	2	14	14	2	0	0	2	8	4	14	8	8	20	10	16	20	4	4	6	6	8	2	18	8	8	8	28	22	10	4	2	6	6	6	12	glutamin-(asparagin-)ase [EC:3.5.1.38]
K00385	1060	568	754	430	804	716	2408	7922	2926	2084	13322	2014	398	412	326	466	588	438	1392	6130	6570	3556	14162	13028	300	500	368	660	506	568	5622	6108	6600	6244	6600	4920	anaerobic sulfite reductase subunit C [EC:1.8.1.-]
K01940	19360	27530	22970	25530	26308	17176	25336	35024	24040	20072	40200	30466	16920	23314	17628	25564	22842	21604	17050	38498	27802	33848	39150	39466	17850	33634	20246	32348	21392	27078	23440	30026	32674	24326	38562	30296	argininosuccinate synthase [EC:6.3.4.5]
K00673	118	22	28	20	20	10	52	16	26	28	14	38	6	40	24	60	8	16	6	18	30	8	6	10	12	20	14	34	8	22	14	14	12	28	56	22	arginine N-succinyltransferase [EC:2.3.1.109]
K01484	206	28	24	32	8	10	50	18	28	34	20	28	0	52	26	98	12	38	22	54	38	40	10	12	28	38	16	52	12	34	26	34	56	12	26	12	succinylarginine dihydrolase [EC:3.5.3.23]
K00840	212	8	28	18	2	6	2	0	4	10	0	2	0	36	26	56	0	2	0	2	32	4	0	2	2	4	0	6	0	0	0	0	0	0	0	0	succinylornithine aminotransferase [EC:2.6.1.81]
K06447	228	18	24	42	16	10	14	22	20	32	14	10	4	42	28	94	10	16	22	26	40	8	6	12	18	20	20	28	12	34	26	28	38	10	14	8	succinylglutamic semialdehyde dehydrogenase [EC:1.2.1.71]
K05526	116	18	24	16	30	22	8	22	4	20	12	2	0	32	14	68	12	4	8	12	36	2	0	20	0	18	14	20	8	6	8	8	14	8	20	4	succinylglutamate desuccinylase [EC:3.5.1.96]
K01537	27108	35722	31412	33056	43304	30472	22664	21246	14380	20652	10028	21482	24726	26056	20844	32798	28814	27792	15180	18426	8238	10274	10434	11900	24482	43722	27936	44554	26804	36072	16182	12788	11202	9592	14630	17250	Ca2+-transporting ATPase [EC:3.6.3.8]
K01552	2738	3490	2792	2842	5702	4344	5020	18466	5588	3852	31984	4668	3146	5472	4182	4280	6310	4286	4602	13082	13208	12388	33000	26536	1854	7250	2514	4264	5324	5170	6656	11190	14868	13986	28350	14054	_
K01529	640	658	594	840	448	494	162	376	334	516	278	274	622	718	490	854	618	514	124	300	166	308	328	366	534	1122	810	810	578	696	182	212	492	452	292	518	_
K01533	16766	24494	20560	23920	26668	17806	26074	53162	26776	22120	81006	28350	16692	23510	18124	23042	23164	21692	20058	50160	44126	38590	75366	72250	16008	33254	17790	28194	20360	26526	36026	40890	49546	40748	59460	42300	Cu2+-exporting ATPase [EC:3.6.3.4]
K00657	514	416	266	560	1122	560	164	550	128	174	98	142	502	208	284	290	286	250	110	42	52	10	78	28	182	312	124	172	316	384	328	102	24	24	74	10	diamine N-acetyltransferase [EC:2.3.1.57]
K00685	10	28	40	26	30	42	12	30	14	26	24	18	10	36	6	64	66	80	28	38	74	90	22	22	28	30	84	56	90	98	46	56	18	36	44	14	arginine-tRNA-protein transferase [EC:2.3.2.8]
K00773	19764	26380	24182	24262	26506	19094	21598	30080	19856	17588	42894	23526	18024	22826	16656	26310	23962	22024	16300	33794	24164	26772	38108	36636	17024	34566	21460	31078	22178	28182	20214	25894	28194	22170	35996	26370	queuine tRNA-ribosyltransferase [EC:2.4.2.29]
K01546	22836	30162	27564	26872	34640	22242	33818	49602	29728	26374	67322	39366	19280	24204	18626	28390	24962	23452	23204	56734	42850	45680	56038	59148	21312	36822	23938	40962	21608	29280	34440	41922	53926	34810	56874	43930	K+-transporting ATPase ATPase A chain [EC:3.6.3.12]
K01547	33426	42990	39790	40492	51554	33264	47884	66156	39420	37242	89846	51030	26874	34860	26140	40128	36706	34044	30890	74742	57216	62880	75198	79256	30580	55122	35232	56628	32942	42768	48450	54852	72672	47508	77214	58980	K+-transporting ATPase ATPase B chain [EC:3.6.3.12]
K01548	3220	3888	3524	3684	5150	3386	5542	8618	4892	3598	14724	6312	2746	2928	2216	3690	3288	2828	3774	10062	7918	8120	11584	11884	2374	4932	2590	5018	2824	3980	5856	7696	9864	6604	11254	7604	K+-transporting ATPase ATPase C chain [EC:3.6.3.12]
K13714	0	0	0	2	6	4	2	0	0	0	0	0	2	0	2	4	2	2	0	2	2	0	2	2	2	0	0	0	2	0	0	0	2	2	6	0	bifunctional autolysin [EC:3.5.1.28 3.2.1.96]
K01531	15816	22156	13992	21586	26352	14268	13074	11136	11428	33860	13964	29318	12406	19692	18058	24534	16242	11340	10380	18510	7570	6074	14396	20004	15080	33320	26016	26290	14560	14564	17046	8556	13162	13920	29052	38442	Mg2+-importing ATPase [EC:3.6.3.2]
K01035	242	234	318	160	76	44	10	8	12	14	4	8	170	170	86	250	110	294	6	0	14	4	8	2	100	348	124	292	176	310	4	0	0	0	6	2	acetate CoA-transferase beta subunit [EC:2.8.3.8]
K00626	4666	6648	5434	5642	6754	4604	6658	17752	7696	9166	22570	7460	3816	7300	4288	6158	4752	4074	6148	13754	12134	7088	26076	26508	4520	8228	4186	6574	4230	5176	11248	11374	15858	13308	17174	14080	acetyl-CoA C-acetyltransferase [EC:2.3.1.9]
K07714	248	26	38	52	32	16	160	784	234	132	890	64	6	84	34	116	30	12	92	490	806	462	1486	1258	16	26	8	46	18	34	490	492	632	632	834	324	two-component system, NtrC family, response regulator AtoC
K01034	338	256	334	284	202	136	10	14	68	18	6	118	238	174	186	366	176	238	44	2	22	4	6	2	128	362	198	338	158	380	56	4	6	4	28	8	acetate CoA-transferase alpha subunit [EC:2.8.3.8]
K02106	1128	1224	2016	770	648	322	302	1082	414	212	1378	170	1086	1060	592	1600	680	1362	186	668	1052	598	1782	1574	874	2220	1050	1786	818	1540	842	684	866	768	1020	530	short-chain fatty acids transporter
K07710	300	24	62	34	12	32	6	28	18	30	28	8	4	148	28	166	116	94	10	46	122	120	6	10	34	32	90	34	208	160	46	66	2	28	40	16	two-component system, NtrC family, sensor histidine kinase AtoS [EC:2.7.13.3]
K02108	7270	9766	7312	8356	8694	5652	8836	15292	9136	6576	19214	9800	7028	8360	6804	9498	8698	8256	5920	14550	11986	12166	21668	19258	5620	12160	7606	9918	8572	10478	9568	12770	13028	11556	17284	11866	F-type H+-transporting ATPase subunit a [EC:3.6.3.14]
K02111	22994	35300	29308	30438	32654	21768	29150	40920	26010	24062	47886	33066	21416	29902	22124	32276	28758	29410	20988	43346	30402	31902	47352	45300	20940	46434	27358	41136	26360	35892	28148	33664	39324	29220	44872	37612	F-type H+-transporting ATPase subunit alpha [EC:3.6.3.14]
K02112	23860	36020	30258	30716	33046	21954	31062	43260	27106	24872	49978	33582	22606	30696	21776	32972	28690	30676	21816	46036	30794	35268	43072	43506	22040	46206	28528	41768	27076	36620	28370	34782	42062	28630	46316	40596	F-type H+-transporting ATPase subunit beta [EC:3.6.3.14]
K02113	564	1110	1082	1194	1556	992	3104	7624	3448	1352	10606	2782	1510	1556	1816	1326	2556	2170	1962	6570	6280	5528	12404	10422	734	2696	954	1692	2452	2382	4270	6236	5420	5160	8464	4172	F-type H+-transporting ATPase subunit delta [EC:3.6.3.14]
K02114	484	532	622	622	676	488	1440	5566	2040	1020	7982	1260	1082	998	1368	1000	1782	1370	944	3652	4050	3004	8408	7360	460	1762	684	816	1710	1606	2848	3510	4118	3836	5118	2800	F-type H+-transporting ATPase subunit epsilon [EC:3.6.3.14]
K02109	938	1812	1796	2000	1982	1292	2902	8060	3824	1984	11984	2694	2130	1918	2202	1720	2942	2694	1922	6104	6228	5162	13054	11410	1166	3320	1380	2074	2810	3104	4514	5756	5802	6338	8396	4420	F-type H+-transporting ATPase subunit b [EC:3.6.3.14]
K02109,ko:K02113	2	2	0	4	0	0	0	0	0	0	6	0	0	0	4	0	2	0	2	2	0	0	0	2	2	0	2	0	0	6	0	0	2	0	0	0	_
K02115	6154	10730	9580	8962	8550	6046	11402	19534	10764	7550	24718	11150	6930	8550	7162	9572	9204	9568	6926	18130	14086	14700	23290	22058	6008	13616	7272	11106	8706	11262	11542	15118	15338	12104	18896	12832	F-type H+-transporting ATPase subunit gamma [EC:3.6.3.14]
K02110	3758	6002	5152	4992	4938	3532	3560	5978	3728	3872	5468	5536	3522	5288	4016	5618	4418	5136	2924	6324	3874	4070	6206	6054	3276	7890	4576	6466	4212	5930	3912	5000	5186	3658	5488	5286	F-type H+-transporting ATPase subunit c [EC:3.6.3.14]
K02124	2802	3620	3254	3740	4438	3510	2002	1862	1438	2496	2960	2336	3018	3100	2740	3530	3568	2932	1744	2460	1088	984	2398	2442	2416	4256	3036	3650	3274	3828	2194	1696	2256	1600	3706	3718	V-type H+-transporting ATPase subunit K [EC:3.6.3.14]
K02116	152	30	40	38	18	28	524	2336	690	344	2926	168	330	374	510	270	770	520	322	1622	2004	1064	4248	3718	62	584	230	156	748	596	1722	1542	1732	1570	2042	1000	ATP synthase protein I
K00633	1514	1356	890	1286	1286	760	850	848	662	1410	1568	900	776	1018	708	1516	912	808	534	986	836	534	862	1182	974	2168	1668	1652	866	1044	926	742	762	740	794	1064	galactoside O-acetyltransferase [EC:2.3.1.18]
K01534	20608	27108	24044	24694	30586	23408	22404	43878	23162	20020	48910	24530	19558	27312	19770	27922	26970	22060	16746	38490	32466	29908	52368	50396	15636	39126	23018	30786	23578	27808	28462	30688	37466	30980	41756	36358	Cd2+/Zn2+-exporting ATPase [EC:3.6.3.3 3.6.3.5]
K00835	328	26	72	26	12	8	4	4	8	34	2	0	2	108	40	158	6	0	2	6	78	4	0	2	6	8	4	4	14	8	0	4	2	2	4	0	valine--pyruvate aminotransferase [EC:2.6.1.66]
K01118	168	128	114	176	108	68	52	106	76	120	64	80	76	118	90	178	74	60	54	118	114	406	354	264	118	184	224	120	64	118	134	132	226	84	78	376	FMN-dependent NADH-azoreductase [EC:1.7.-.-]
K00355	0	6	6	2	6	2	6	0	4	2	4	2	2	2	2	8	2	4	6	0	6	0	6	2	2	6	2	6	2	4	6	4	4	8	6	8	NAD(P)H dehydrogenase (quinone) [EC:1.6.5.2]
K00540	4108	3192	4300	3588	6662	4868	2768	5060	2180	2140	8604	2258	3498	2564	1958	3318	3020	3082	2086	4086	4114	4132	9070	7040	2056	3942	1968	3978	3054	3656	3448	3410	4864	3794	8270	4902	_
K04642	0	0	2	2	0	0	0	0	0	0	0	0	0	0	2	0	4	2	0	0	0	0	0	0	2	0	0	0	8	4	0	0	0	2	0	0	halorhodopsin
K04641	0	0	0	2	0	0	0	0	0	0	0	0	0	0	0	2	0	0	2	4	2	0	0	0	0	2	0	0	0	0	0	2	0	0	2	0	bacteriorhodopsin
K04643	0	0	0	0	0	0	0	0	0	0	0	0	0	0	0	0	0	0	0	0	0	0	0	2	0	0	0	0	0	0	0	0	0	0	0	0	sensory rhodopsin
K01069	238	84	156	78	44	54	48	60	22	54	82	42	72	66	54	180	82	96	30	38	70	30	26	44	56	148	80	112	58	76	40	32	52	40	50	42	hydroxyacylglutathione hydrolase [EC:3.1.2.6]
K15328	0	0	0	0	0	0	2	0	0	0	2	2	2	2	0	2	2	0	0	0	0	2	0	4	2	4	2	2	2	0	2	2	6	2	6	2	_
K15329	0	4	4	0	2	2	0	6	0	2	2	4	0	2	0	0	4	0	0	4	2	0	0	2	0	0	4	0	0	0	2	4	0	2	2	0	_
K07664	120	18	16	44	6	6	22	32	14	28	126	10	10	24	18	36	14	14	20	38	48	16	24	62	8	22	6	20	8	12	22	32	66	16	50	34	two-component system, OmpR family, response regulator BaeR
K07642	294	336	330	434	98	58	914	1914	854	896	3802	1050	26	180	52	176	144	152	462	1974	890	640	2352	2180	46	56	46	58	152	158	706	1390	1958	1512	1244	2200	two-component system, OmpR family, sensor histidine kinase BaeS [EC:2.7.13.3]
K07678	1078	522	926	340	130	114	24	14	16	74	32	32	506	532	248	824	218	552	10	16	132	12	24	20	198	864	374	688	308	696	32	22	18	12	36	18	two-component system, NarL family, sensor histidine kinase BarA [EC:2.7.13.3]
K05692	0	2	0	0	0	0	0	0	0	0	0	0	0	2	0	2	0	0	0	0	0	0	0	0	0	0	0	2	0	2	0	0	0	0	0	0	actin beta/gamma 1
K07771	124	6	24	8	0	2	6	0	0	10	2	4	0	22	18	62	2	0	0	0	36	0	2	0	4	4	4	2	2	2	6	2	0	4	0	0	two-component system, OmpR family, response regulator BasR
K07643	224	2	48	14	8	0	4	12	4	16	10	2	0	52	24	122	2	2	2	12	38	6	6	4	4	4	2	0	4	0	2	2	2	8	70	8	two-component system, OmpR family, sensor histidine kinase BasS [EC:2.7.13.3]
K06930	8	10	2	6	8	4	8	10	0	0	14	8	2	2	0	8	2	8	10	6	4	2	16	12	8	14	0	16	6	6	0	10	8	4	14	14	_
K03796	280	44	98	54	6	6	16	32	12	30	2	16	42	106	38	166	22	44	2	8	54	4	4	6	16	52	28	40	20	60	8	6	0	4	8	2	Bax protein
K14194	2	0	2	0	2	0	0	0	0	0	0	0	0	0	0	0	0	0	0	0	0	0	0	2	0	0	0	2	0	0	2	0	0	0	2	4	serine-aspartate repeat-containing protein C/D/E
K11263	128	90	70	52	128	112	2022	5108	1924	512	20550	1910	46	50	56	100	158	56	2312	7970	8258	7992	20762	16944	48	120	60	976	100	74	3076	6932	9050	8150	18010	7602	acetyl-/propionyl-CoA carboxylase, biotin carboxylase, biotin carboxyl carrier protein [EC:6.3.4.14]
K02160	884	794	902	888	844	638	248	884	640	548	192	346	764	1048	1104	1192	1852	1324	236	336	286	338	158	232	606	1874	988	1112	1646	1394	270	318	242	494	476	518	acetyl-CoA carboxylase biotin carboxyl carrier protein
K11631	96	98	72	82	120	64	28	26	24	90	44	54	84	86	90	102	90	42	20	38	30	22	48	46	56	128	158	94	56	44	56	20	30	46	140	128	bacitracin transport system ATP-binding protein
K11632	0	0	0	0	2	2	0	4	2	0	0	4	0	0	0	0	2	0	4	4	2	0	2	2	0	2	0	0	0	0	6	4	6	0	2	4	bacitracin transport system permease protein
K11630	0	2	0	4	2	2	4	2	0	0	0	0	0	2	2	0	0	2	0	0	0	0	0	2	2	2	0	0	0	0	0	0	0	0	0	0	two-component system, OmpR family, bacitracin resistance response regulator BceR
K11629	10	10	2	10	8	4	2	2	4	10	0	8	2	4	6	12	2	12	4	8	2	2	2	12	12	10	10	4	6	10	0	4	2	4	12	0	two-component system, OmpR family, bacitracin resistance sensor histidine kinase BceS [EC:2.7.13.3]
K08226	0	18	16	28	42	30	18	8	10	8	28	20	4	18	6	24	18	32	24	28	46	42	98	92	14	32	26	28	30	36	20	18	48	46	94	16	MFS transporter, BCD family, chlorophyll transporter
K04039	0	8	6	6	2	2	4	2	2	2	8	2	2	4	2	8	2	2	0	4	4	2	4	4	6	6	6	4	2	12	4	0	12	2	6	6	light-independent protochlorophyllide reductase subunit B [EC:1.18.-.-]
K11337	0	2	0	0	0	2	2	4	2	4	2	0	0	0	0	4	0	2	2	2	0	0	0	4	0	0	0	4	0	0	0	0	2	0	2	2	3-hydroxyethyl bacteriochlorophyllide a dehydrogenase [EC:1.-.-.-]
K03404	36	74	78	60	94	66	494	830	376	428	584	520	20	36	26	76	92	66	398	1004	474	322	276	450	28	94	64	154	62	112	372	554	1076	436	840	708	magnesium chelatase subunit D [EC:6.6.1.1]
K04034	46	70	76	130	30	24	26	8	4	38	8	20	30	28	26	48	8	12	6	20	8	222	32	50	22	48	100	30	24	18	6	0	16	24	10	290	anaerobic magnesium-protoporphyrin IX monomethyl ester cyclase [EC:4.-.-.-]
K11336	0	0	0	0	0	0	0	0	0	4	0	0	0	2	0	0	0	0	0	4	2	0	0	6	0	0	0	2	2	0	0	2	4	0	2	0	3-vinyl bacteriochlorophyllide hydratase [EC:4.2.1.-]
K04040	4	4	0	6	2	6	6	4	2	0	4	4	4	6	2	0	10	8	2	4	0	2	2	0	0	12	6	4	4	6	4	2	2	6	2	2	chlorophyll synthase [EC:2.5.1.62]
K03403	10	30	30	30	18	18	24	14	10	70	18	28	8	18	12	16	50	24	28	30	24	16	14	28	18	46	14	26	26	18	20	10	22	18	8	12	magnesium chelatase subunit H [EC:6.6.1.1]
K03405	178	280	356	292	254	100	788	1262	744	608	882	844	142	210	166	260	246	380	590	1468	598	640	414	698	244	272	316	526	310	488	566	744	1552	700	1104	1008	magnesium chelatase subunit I [EC:6.6.1.1]
K04036	0	2	0	2	0	10	4	12	6	4	2	0	0	2	2	4	0	4	6	0	2	8	10	14	2	2	8	2	2	2	6	4	6	0	8	2	divinyl protochlorophyllide a 8-vinyl-reductase [EC:1.-.-.-]
K04037	0	2	16	8	2	10	8	6	4	6	14	0	0	6	4	8	6	6	6	2	0	8	0	6	8	16	2	8	6	12	8	6	4	0	6	2	light-independent protochlorophyllide reductase subunit L [EC:1.18.-.-]
K04038	4	4	0	0	4	4	0	10	0	0	10	0	0	2	2	0	6	4	2	0	2	2	6	8	0	2	4	2	0	2	6	6	12	8	4	2	light-independent protochlorophyllide reductase subunit N [EC:1.18.-.-]
K10960	6	8	4	6	2	6	6	8	0	4	20	10	0	2	0	4	6	4	0	2	4	2	4	4	4	8	0	4	2	2	4	2	8	2	4	2	geranylgeranyl reductase [EC:1.3.1.83]
K11333	6	10	14	4	24	14	2	2	2	0	2	2	2	14	4	4	10	2	6	0	2	0	0	0	0	8	4	4	4	4	0	0	2	0	0	6	chlorophyllide reductase iron protein subunit X [EC:1.18.6.1]
K11334	2	2	6	12	24	2	0	2	2	6	2	4	2	4	4	6	0	4	2	4	2	18	8	10	2	8	0	4	0	8	4	0	8	6	4	6	chlorophyllide reductase subunit Y [EC:1.18.1.-]
K11335	0	0	0	2	0	2	2	0	2	2	2	12	0	0	2	2	6	6	0	0	0	4	2	0	4	6	4	0	0	8	0	0	0	2	2	2	chlorophyllide reductase subunit Z [EC:1.18.-.-]
K08944	2	0	0	0	0	0	0	0	0	0	0	0	0	0	0	4	2	2	0	0	0	0	0	0	2	0	0	2	2	2	0	0	0	0	0	0	bacteriochlorophyll A protein
K03564	4380	7012	4708	6178	5180	3416	1910	1614	1292	3082	3076	3446	5106	7276	5658	6272	6814	6096	1904	2192	1286	1120	2632	2668	3850	10072	5384	6988	6474	7508	2164	1628	2480	1628	2714	3700	peroxiredoxin Q/BCP [EC:1.11.1.15]
K07552	574	306	332	312	376	268	2492	9052	3088	1830	16108	1030	132	338	204	444	318	254	1748	6622	9046	4748	17190	16058	212	414	224	478	352	368	7048	6658	8058	7832	9712	4780	MFS transporter, DHA1 family, bicyclomycin/chloramphenicol resistance protein
K00694	862	246	266	412	164	96	94	62	206	448	74	100	108	348	278	436	258	240	48	52	182	26	32	50	128	280	150	214	204	256	42	48	60	32	96	52	cellulose synthase (UDP-forming) [EC:2.4.1.12]
K07080	272	710	530	422	730	362	1428	4086	1048	1274	8916	1000	912	1374	1380	890	2108	1728	1116	3378	2926	2106	2908	4970	564	2120	860	994	1812	1946	2236	1912	6370	2578	4616	3030	_
K03611	258	44	96	76	60	52	56	74	44	172	66	72	12	100	36	148	52	46	46	88	76	28	50	70	50	56	38	58	98	52	44	60	82	66	54	154	disulfide bond formation protein DsbB
K00019	16	16	14	6	18	14	24	10	10	20	24	28	14	6	4	12	38	12	12	12	8	8	10	18	20	30	8	48	28	36	24	28	26	4	16	16	3-hydroxybutyrate dehydrogenase [EC:1.1.1.30]
K03406	2256	5252	2332	2794	3202	1676	1130	1984	1316	1578	1364	2084	5148	7730	7982	5618	13802	9758	1092	1584	1470	3038	1044	1130	3144	11084	4596	4554	13606	10878	1532	1928	1220	1272	3616	1188	methyl-accepting chemotaxis protein
K05549	4	0	0	6	4	8	2	0	2	2	0	4	0	0	2	4	0	0	8	2	0	0	2	8	10	4	4	8	8	2	4	2	2	0	0	6	benzoate 1,2-dioxygenase alpha subunit [EC:1.14.12.10]
K05550	2	2	0	0	2	0	8	0	0	12	2	12	2	2	0	0	4	6	8	0	0	0	0	0	4	2	0	2	4	8	2	0	0	0	0	6	benzoate 1,2-dioxygenase beta subunit [EC:1.14.12.10]
K05784	2	4	0	0	10	0	6	4	0	0	0	8	0	6	0	8	6	2	4	2	2	2	0	4	10	6	6	10	6	10	0	2	0	2	4	4	benzoate 1,2-dioxygenase electron transfer component
K05783	2	4	6	2	6	2	4	0	0	0	0	2	2	6	0	10	8	6	2	0	0	0	0	2	2	16	6	6	2	6	0	0	0	0	4	2	1,6-dihydroxycyclohexa-2,4-diene-1-carboxylate dehydrogenase [EC:1.3.1.25]
K05782	196	28	38	44	26	26	36	20	10	38	100	26	14	68	20	70	34	26	16	24	62	6	18	54	22	30	8	38	32	36	26	26	68	34	28	26	benzoate membrane transport protein
K05548	4	6	14	6	6	4	14	0	6	20	14	12	4	4	6	16	4	8	10	24	10	14	14	20	6	20	12	12	10	14	16	6	28	12	14	18	MFS transporter, AAHS family, benzoate transport protein
K12340	1980	2046	1594	2508	5650	3878	938	266	570	1068	714	836	2884	1088	1320	1628	1504	1444	404	166	176	64	254	146	932	1886	650	1414	1780	1864	1302	292	114	136	478	84	outer membrane channel protein TolC
K07017	708	552	364	768	1398	958	172	34	66	194	118	182	1014	298	354	416	400	468	42	36	62	14	58	18	266	528	176	362	470	436	122	40	34	20	98	36	_
K00108	410	44	86	58	76	42	48	22	30	84	30	54	26	148	72	178	42	58	40	30	88	20	24	40	34	70	46	60	46	76	14	26	34	20	24	48	choline dehydrogenase [EC:1.1.99.1]
K00130	472	174	174	208	220	180	48	26	38	138	68	170	116	170	152	260	104	66	62	54	68	14	62	38	80	124	64	70	104	114	64	18	40	34	50	36	betaine-aldehyde dehydrogenase [EC:1.2.1.8]
K01133	14	6	6	6	10	2	4	14	0	6	16	8	2	4	0	2	6	10	2	8	8	10	14	16	6	6	0	6	12	8	6	6	12	8	12	6	choline-sulfatase [EC:3.1.6.6]
K02167	156	8	20	18	20	2	8	0	2	14	8	6	0	34	8	44	6	4	2	8	16	2	4	10	6	10	2	10	6	10	10	6	6	4	10	4	TetR/AcrR family transcriptional regulator, transcriptional repressor of bet genes
K02168	480	90	132	90	48	40	120	924	174	128	2878	158	26	136	72	200	52	46	146	532	912	436	512	1220	34	84	80	70	36	90	540	432	1406	522	768	528	high-affinity choline transport protein
K02192	86	10	26	32	26	10	12	0	6	14	6	28	8	22	10	14	6	8	0	6	10	6	4	4	14	10	16	8	10	12	2	0	4	0	0	8	bacterioferritin-associated ferredoxin
K03594	504	278	214	410	898	664	70	10	28	78	48	172	538	196	188	252	240	232	24	26	38	6	16	8	156	336	68	216	300	242	62	16	10	12	34	6	bacterioferritin
K01193	1850	1294	1280	1566	1304	1198	2062	7056	2264	2376	10178	1766	992	1468	1300	1848	1166	816	2674	5592	4690	4578	11312	9934	936	1978	1876	2098	1040	1104	3240	4488	6492	5598	11258	6426	beta-fructofuranosidase [EC:3.2.1.26]
K02014	19134	15368	14600	18992	32920	19566	23866	35702	22532	15474	39642	23456	16468	9338	8466	13034	10650	13342	13950	36748	25724	29616	39358	35812	8690	15714	7062	16900	11516	15388	25602	31250	26876	22574	30292	20010	iron complex outermembrane recepter protein
K12111	1566	1940	1434	2020	782	516	3024	1474	934	1244	1048	530	1208	1282	1540	1248	1538	1600	1406	4366	1720	4940	1002	896	1386	2344	1506	1710	1454	1906	1630	1308	1854	1158	3566	1708	evolved beta-galactosidase subunit alpha [EC:3.2.1.23]
K01190	35550	52788	40110	45398	59108	39818	40104	53322	43858	29994	68226	49966	45318	40660	35756	45408	39230	43620	34098	68910	54216	88314	76680	72490	32626	57792	40526	58228	38656	52744	35718	55464	53592	42666	94938	57286	beta-galactosidase [EC:3.2.1.23]
K12308	6802	10098	6802	8458	10638	8628	8736	21904	10530	5488	37206	8594	8952	5036	5488	8346	5902	8368	7280	19818	15384	14832	34258	28224	5502	9448	5870	10978	6660	10752	10094	18984	19532	15700	32488	16940	beta-galactosidase [EC:3.2.1.23]
K05350	1392	2454	1248	2098	1668	1600	1674	3518	2230	3308	5720	2402	1766	2570	2926	1710	3608	2632	1214	2372	1936	1732	2498	3084	1568	3806	2004	2376	3186	3162	2780	1738	3434	2526	2252	3718	beta-glucosidase [EC:3.2.1.21]
K05349	20396	29684	26842	26982	24670	13658	46452	55212	42704	23484	69910	53150	21730	20972	16016	25806	18258	26784	30416	74708	49778	74540	64268	60134	21182	34508	20752	46988	16436	31952	27924	63640	50878	39336	74738	47400	beta-glucosidase [EC:3.2.1.21]
K01188	5230	9152	6668	8396	10814	7044	11714	14866	12310	5766	18394	13314	6982	8014	5662	9048	4906	8034	7536	20718	14840	23026	18404	16618	5106	11378	9722	11674	4696	9094	8494	17268	16744	10618	23072	13156	beta-glucosidase [EC:3.2.1.21]
K03488	760	228	342	278	204	136	670	1808	712	344	6300	646	214	440	238	416	262	112	660	2450	2768	2470	6534	5706	302	282	298	534	240	162	1240	2072	2990	2590	5992	2418	beta-glucoside operon transcriptional antiterminator
K10124	640	12	70	56	10	16	6	0	6	36	4	2	0	136	58	204	0	0	2	14	138	8	0	4	2	6	4	0	4	4	2	2	0	4	0	0	carbohydrate-specific outer membrane porin
K01195	922	862	504	490	982	594	380	296	354	1384	854	944	1752	2150	2196	1386	3848	2694	266	626	562	266	540	1068	554	3478	1134	1384	3188	2856	700	608	658	552	414	1308	beta-glucuronidase [EC:3.2.1.31]
K01222	1140	940	478	566	974	950	804	1126	524	730	908	784	382	546	330	890	678	380	606	1270	738	1620	1484	944	550	732	704	830	648	520	702	496	1864	740	1760	2610	6-phospho-beta-glucosidase [EC:3.2.1.86]
K12151	52	4	2	6	0	4	0	0	0	2	0	0	0	14	12	22	0	0	0	0	4	4	0	0	2	2	2	4	2	0	0	0	0	0	0	0	multiple stress resistance protein BhsA
K01947	8	10	6	10	6	2	0	0	0	2	0	4	2	8	2	4	2	0	2	4	2	4	2	2	14	2	8	0	4	6	0	0	2	0	12	10	biotin-[acetyl-CoA-carboxylase] ligase / type III pantothenate kinase [EC:6.3.4.15 2.7.1.33]
K00639	6996	9852	9548	9708	12098	7886	5016	1934	3066	5114	1522	5100	8286	6008	5734	8352	7730	8954	5402	4228	842	1078	1562	1442	7364	9232	7596	12898	7612	11374	5076	2170	2126	1910	5226	2232	glycine C-acetyltransferase [EC:2.3.1.29]
K00652	3056	5298	4788	5106	5622	3630	2606	1412	1774	1822	1422	2436	4652	2362	2702	4452	3102	4144	2006	2248	836	1602	530	562	3984	4626	3146	6778	3678	5400	2420	1496	912	884	1826	738	8-amino-7-oxononanoate synthase [EC:2.3.1.47]
K00833	3424	5478	4398	5110	6272	3518	7844	17402	6626	5146	28722	4972	4584	2874	3210	4632	4032	5200	4840	14392	12640	9144	22100	19260	3270	5008	3372	4906	4378	6490	13724	11584	17094	11976	16306	10674	adenosylmethionine-8-amino-7-oxononanoate aminotransferase [EC:2.6.1.62]
K01012	4212	5144	4202	5386	5660	4076	8718	25130	9122	7342	48502	6978	5320	5562	4780	6504	5748	5336	6098	20396	21084	13818	39972	38730	3376	8242	4606	5544	5450	6532	17732	17728	25188	19588	27128	18672	biotin synthetase [EC:2.8.1.6]
K02169	608	468	282	578	1374	920	168	58	74	180	138	156	874	1076	346	782	390	300	88	72	64	20	56	54	194	420	110	316	448	390	224	90	56	44	102	58	biotin synthesis protein BioC
K01935	1190	1338	874	1394	1690	1052	2158	5760	2036	1588	8756	1110	1398	558	884	996	762	1206	1310	3878	3548	1952	8978	6362	650	1042	644	1006	890	1440	4660	4038	4548	3980	4550	2944	dethiobiotin synthetase [EC:6.3.3.3]
K02170	202	18	38	32	20	16	14	22	12	38	34	18	12	86	26	102	16	4	22	16	68	14	16	38	14	26	14	40	10	20	18	20	34	10	24	14	biotin biosynthesis protein BioH
K00517	62	60	64	38	78	50	42	50	22	60	62	46	18	26	16	20	38	64	32	64	44	14	44	86	38	58	66	74	36	54	64	34	68	58	54	36	_
K02006	15158	18338	16186	15992	22272	16458	23198	69098	25408	20814	104810	19320	12058	18186	13462	18486	18816	14038	17980	56144	54942	40642	121432	107380	12470	26170	17516	23546	15822	18370	42078	47758	61146	56798	82576	50372	cobalt/nickel transport system ATP-binding protein
K02008	7096	9682	8636	8834	10610	8338	11946	32210	12664	11592	47428	10074	6130	9590	7020	9474	9942	7742	8888	26436	25160	18032	51386	48524	6440	13942	9624	12694	8528	10014	20128	22178	28836	25836	36360	23622	cobalt/nickel transport system permease protein
K01906	2	4	0	2	6	2	424	490	278	258	354	338	0	0	2	2	0	4	226	588	252	268	154	218	0	2	2	6	0	4	240	288	644	290	440	436	6-carboxyhexanoate--CoA ligase [EC:6.2.1.14]
K03523	636	884	716	674	1172	906	4696	15816	5840	3278	28692	2954	956	1270	1230	1124	1814	1314	3550	12244	12834	7506	29746	23804	626	1916	912	1576	1640	1638	10874	12160	14316	13432	17504	10806	putative biotin biosynthesis protein BioY
K13285	0	2	0	0	8	4	0	0	2	2	2	2	0	0	2	2	0	4	0	2	0	0	0	2	0	0	2	4	2	2	0	2	0	6	4	2	invasin B
K13286	0	0	0	0	0	0	2	0	0	0	0	2	0	2	0	0	2	0	0	0	0	0	0	0	0	2	2	0	0	0	0	0	0	0	0	0	invasin C
K13287	26	12	2	8	6	4	0	8	4	2	6	2	6	2	0	4	4	0	6	4	0	0	2	2	6	8	2	4	2	2	0	0	14	2	8	12	invasin D
K03524	1498	1656	1316	1730	2462	1622	4406	12532	4698	3292	23170	2664	2194	1798	1976	1774	2936	2548	3106	10838	11642	8008	24496	21814	1138	2996	1412	2124	2742	2934	9128	9530	11850	11008	15636	8086	BirA family transcriptional regulator, biotin operon repressor / biotin-[acetyl-CoA-carboxylase] ligase [EC:6.3.4.15]
K08351	588	26	70	90	2	6	14	6	18	62	14	24	4	180	54	258	2	2	6	4	122	6	2	10	0	8	4	8	2	6	2	8	10	6	8	10	biotin sulfoxide reductase [EC:1.-.-.-]
K07737	1166	2382	1284	1652	2476	1558	522	224	338	612	272	650	1768	1158	1170	1606	1022	1014	620	282	178	208	206	260	884	2234	1322	1330	1080	1332	388	176	242	176	520	1000	putative transcriptional regulator
K03098	280	68	62	148	186	158	32	12	24	42	6	68	178	36	68	104	54	22	16	6	40	4	14	12	10	34	12	24	54	32	28	4	4	12	12	10	outer membrane lipoprotein Blc
K04719	6	8	4	2	16	8	24	8	6	8	20	2	0	10	0	0	6	8	16	12	10	8	2	10	2	12	0	16	4	8	28	10	12	6	4	4	5,6-dimethylbenzimidazole synthase [EC:1.14.99.40]
K07335	2300	5130	2704	2574	3318	2246	1092	2426	910	3034	484	1984	2138	3800	2636	3754	3470	2790	1348	1338	698	694	850	1446	2488	5186	3244	4586	2856	4036	1470	864	1266	896	1470	3228	basic membrane protein A and related proteins
K02058	854	312	262	340	182	210	148	232	170	346	332	268	144	348	220	406	144	168	356	286	252	230	236	260	218	316	314	398	192	274	296	196	342	196	376	732	simple sugar transport system substrate-binding protein
K08153	94	34	116	124	6	22	20	1510	530	36	6	4	2	16	2	6	4	14	6	6	12	18	4	6	18	32	30	6	6	12	2	2	8	264	24	18	MFS transporter, DHA1 family, multidrug resistance protein
K06147	54994	73720	61690	64812	90234	63126	53346	96940	55474	57350	120842	72498	53602	77974	60422	76818	86814	72716	46556	96892	71168	70862	114522	112872	49526	113912	63884	93130	77042	90554	58862	79640	97046	65760	123652	99196	ATP-binding cassette, subfamily B, bacterial
K07029	3628	6374	5824	6232	6776	4380	10712	23894	12374	6188	32430	9488	5398	5100	4260	5758	5822	7158	7160	19648	15610	16342	33300	24972	4326	8598	4438	8588	5682	8272	12608	18832	15960	15908	24896	13354	_
K08689	0	0	0	0	0	0	0	0	0	0	0	0	0	0	0	0	0	0	2	2	0	0	0	2	0	0	2	0	0	0	0	2	0	0	0	0	biphenyl 2,3-dioxygenase [EC:1.14.12.18]
K15750	2	0	0	0	0	0	0	0	0	0	0	0	0	0	0	0	0	0	0	0	0	0	0	0	0	0	0	0	0	0	0	0	2	0	0	0	_
K00471	2	2	2	0	2	4	14	20	4	12	32	6	0	0	0	2	2	2	6	14	30	6	6	18	2	4	0	2	2	2	6	4	14	4	18	8	gamma-butyrobetaine dioxygenase [EC:1.14.11.1]
K06317	28	22	38	30	20	10	334	1164	368	192	1404	154	2	8	6	8	32	8	222	922	736	466	1812	1374	22	6	28	30	32	10	716	726	750	764	926	640	inhibitor of the pro-sigma K processing machinery
K06318	0	0	0	2	0	4	0	2	2	2	2	0	0	0	0	0	0	0	2	0	0	0	0	2	0	0	0	0	0	2	2	2	2	0	0	0	forespore regulator of the sigma-K checkpoint
K05527	96	8	18	14	12	2	6	2	4	14	4	6	2	12	10	38	0	6	4	12	28	0	2	4	2	12	4	6	6	8	2	2	4	8	8	12	BolA protein
K13790	0	0	0	0	0	0	0	0	0	0	0	0	2	0	0	2	0	0	0	0	0	0	0	0	0	4	0	0	2	0	0	0	0	0	0	0	virulence protein IcsB
K13741	0	0	0	0	0	0	2	0	0	0	0	2	0	2	0	0	0	0	0	0	0	0	0	0	0	2	2	2	0	2	0	0	0	2	2	0	guanine nucleotide exchange factor SopE
K09807	386	264	472	542	784	654	1568	5780	2064	1368	9318	558	272	106	188	238	366	202	1070	4380	6194	2944	12636	11540	136	232	88	340	310	266	5160	4686	5552	5444	7070	2948	hypothetical protein
K08690	0	0	0	0	0	0	0	0	0	0	2	2	0	0	0	0	0	0	0	0	0	0	2	0	0	0	0	0	0	0	2	0	0	4	0	0	cis-2,3-dihydrobiphenyl-2,3-diol dehydrogenase [EC:1.3.1.56]
K00462	2	2	2	0	0	0	0	2	2	0	0	2	6	0	0	0	0	4	2	0	2	4	0	4	0	0	0	0	0	2	4	4	2	6	2	2	biphenyl-2,3-diol 1,2-dioxygenase [EC:1.13.11.39]
K05710	10	8	12	18	8	4	8	6	8	20	20	18	0	16	8	8	14	10	6	20	10	2	6	16	12	14	10	4	18	10	10	4	8	8	10	14	ferredoxin subunit of phenylpropionate dioxygenase
K02510	34	16	28	28	62	52	26	28	10	16	24	30	28	56	48	48	120	72	18	14	12	14	26	24	32	102	56	72	122	94	32	20	18	32	42	12	2,4-dihydroxyhept-2-ene-1,7-dioic acid aldolase [EC:4.1.2.-]
K00529	22	24	36	36	56	50	22	32	20	44	26	40	12	18	22	22	32	34	22	34	40	16	20	50	10	42	12	46	38	46	38	28	42	30	30	24	ferredoxin--NAD+ reductase [EC:1.18.1.3]
K03768	9066	12808	12428	11384	12548	9542	9212	9796	8486	7246	4324	11500	9110	10560	8008	12162	11392	10826	6746	11158	5652	9846	3940	4936	8740	16426	10408	16488	10480	13208	5952	8476	6826	4732	8704	8218	peptidyl-prolyl cis-trans isomerase B (cyclophilin B) [EC:5.2.1.8]
K03311	4190	3810	3576	4652	4132	3018	10902	43854	14814	10696	62348	6366	2598	4248	2632	4920	3612	2980	7018	27182	32768	19170	65004	60924	2890	6496	5002	5728	2970	3740	27866	26118	33170	31000	36906	22176	branched-chain amino acid:cation transporter, LIVCS family
K01997	8570	8218	7766	7264	10552	7726	8498	10906	5810	7056	26444	8270	5182	6484	5748	8086	8872	6392	4700	13700	10408	9576	16100	19426	5796	10664	5878	9616	7750	8546	9120	9462	16964	10070	17238	13414	branched-chain amino acid transport system permease protein
K01998	6868	6880	5888	5420	8386	5952	5750	8338	4342	5086	20316	6162	4230	5128	4492	6178	7002	4864	3554	10068	7804	6348	13938	15540	4672	8242	4400	7290	6020	6588	6664	7394	11840	7704	13434	9648	branched-chain amino acid transport system permease protein
K01995	7338	6702	5800	5442	9170	6424	6638	9472	4700	5376	21984	6534	4258	5318	4476	6232	6910	4908	3942	11402	8418	7896	12866	15334	4812	8344	4850	7722	5834	6832	7486	7200	13660	7838	14320	11434	branched-chain amino acid transport system ATP-binding protein
K01996	6076	5790	5380	4788	7350	4912	5576	8244	4034	4234	23022	5726	3640	4560	4134	5714	6054	4494	3468	10600	8712	8054	16026	17158	4170	7536	4104	7166	5344	6144	6576	7410	13096	8766	16548	10706	branched-chain amino acid transport system ATP-binding protein
K14561	2	2	6	2	2	2	2	2	2	2	0	4	0	2	0	2	4	2	0	6	2	0	0	4	4	6	2	6	2	4	4	4	2	2	0	8	U3 small nucleolar ribonucleoprotein protein IMP4
K12683	0	0	0	0	0	0	0	0	0	0	0	0	0	0	0	0	0	0	0	0	0	0	0	0	0	0	0	0	0	0	0	0	0	2	0	0	serum resistance protein
K00432	466	1528	1734	1396	1022	752	5170	9350	5480	1820	8258	4076	754	1278	630	1290	944	1900	2688	8600	8268	8412	10166	9300	884	2234	758	2336	898	2068	4974	8238	6482	5474	7096	4062	glutathione peroxidase [EC:1.11.1.9]
K03229	86	158	192	138	88	70	54	48	82	10	8	114	72	84	78	210	182	158	34	40	16	38	18	16	78	140	26	44	146	182	26	36	34	16	20	22	type III secretion protein SctU
K03186	226	92	56	98	78	86	82	112	40	44	194	106	50	104	92	170	102	70	46	82	122	108	58	80	80	90	48	52	112	106	74	66	114	58	92	96	3-octaprenyl-4-hydroxybenzoate carboxy-lyase UbiX [EC:4.1.1.-]
K12148	96	8	4	8	0	2	0	2	0	4	0	0	0	18	4	30	0	0	0	0	6	0	0	0	0	0	0	0	0	0	0	0	0	0	0	0	biofilm regulator BssS
K06378	96	110	112	78	126	60	44	12	60	170	10	138	254	268	366	210	526	308	58	58	24	102	44	96	82	512	228	126	420	416	50	24	44	44	38	218	stage II sporulation protein AA (anti-sigma F factor antagonist)
K02015	9212	9546	7664	9016	11876	7480	10446	15878	9176	8976	25248	10656	8682	9724	8350	10078	11744	10506	6780	17156	12260	13346	18392	18994	6058	13920	7978	11838	11130	12716	12660	13166	16854	11654	16628	14490	iron complex transport system permease protein
K06073	150	6	26	22	6	10	10	14	8	22	20	12	0	40	10	58	4	0	8	14	30	2	22	14	2	4	4	0	4	0	2	12	18	8	8	14	vitamin B12 transport system permease protein
K06074	108	10	18	18	4	8	12	18	12	18	6	6	2	36	20	48	2	8	2	10	14	0	0	6	2	6	6	6	12	4	6	4	4	2	2	0	vitamin B12 transport system ATP-binding protein [EC:3.6.3.33]
K02016	4694	4214	3264	4482	7738	4620	4252	8896	4070	3930	17332	3578	5608	4748	5492	4548	7406	5674	3082	7636	7702	5394	15134	14406	2698	7452	3356	4536	7078	6696	8818	7180	8834	7680	9962	6158	iron complex transport system substrate-binding protein
K06858	188	6	26	28	2	6	10	6	2	24	8	6	0	50	18	78	6	2	2	6	28	0	2	6	4	8	2	2	2	0	6	4	2	4	8	2	vitamin B12 transport system substrate-binding protein
K00798	686	772	918	682	728	482	1610	4256	1490	988	7312	862	524	646	406	858	724	776	934	3516	4066	2788	7438	6870	450	1118	502	944	692	958	3148	2996	3644	3150	4302	2430	cob(I)alamin adenosyltransferase [EC:2.5.1.17]
K07174	0	8	2	0	2	2	0	2	0	0	0	6	0	0	0	0	0	0	6	0	0	0	0	0	2	0	2	6	2	0	2	0	4	2	2	0	Mn2+-dependent serine/threonine protein kinase [EC:2.7.1.-]
K00929	2064	4112	3160	3914	3642	2844	1794	1676	1218	3902	1996	2082	3474	3378	2412	4260	2590	3310	2296	2418	1016	818	1780	3794	3258	4336	3620	5826	2506	4468	2554	1800	2434	2004	2912	3072	butyrate kinase [EC:2.7.2.7]
K03366	176	78	272	312	10	18	24	1294	824	412	4	10	4	4	12	0	0	2	4	4	12	6	4	4	2	4	0	12	0	2	0	6	14	666	8	10	(R,R)-butanediol dehydrogenase / diacetyl reductase [EC:1.1.1.4 1.1.1.303]
K07690	110	10	6	28	6	4	10	40	16	14	42	10	0	28	6	36	2	4	10	24	58	20	56	76	2	10	2	2	6	2	26	48	26	28	46	30	two-component system, NarL family, response regulator EvgA
K07679	854	46	154	104	44	74	38	20	44	90	52	46	24	214	124	308	36	82	24	54	148	20	44	50	52	112	52	50	30	74	40	48	52	34	48	38	two-component system, NarL family, sensor histidine kinase EvgS [EC:2.7.13.3]
K06011	0	0	0	0	0	0	0	0	0	4	2	0	2	0	0	0	0	6	0	2	0	0	2	0	0	4	8	2	0	0	0	0	0	0	0	0	bontoxilysin [EC:3.4.24.69]
K02720	0	2	0	0	2	0	0	4	0	0	0	0	0	2	0	2	0	0	0	4	2	2	6	6	2	0	0	0	2	0	6	4	6	0	2	2	photosystem II cytochrome c550
K13300	0	2	4	0	2	6	2	0	2	0	0	0	2	2	0	2	4	0	2	2	0	2	0	0	0	2	2	2	4	8	0	4	0	0	4	0	cytochrome c550
K13992	2	2	2	0	0	0	0	0	0	0	0	0	2	0	2	2	0	0	0	0	2	0	0	0	0	2	0	0	0	0	0	0	2	0	0	0	photosynthetic reaction center cytochrome c subunit
K12262	128	24	28	50	26	28	12	16	16	22	18	26	14	36	28	70	34	22	28	28	30	8	2	12	8	46	20	26	30	36	12	20	14	12	16	16	cytochrome b561
K15536	74	6	18	10	0	2	2	2	2	8	4	2	4	22	10	42	0	2	2	4	12	0	0	0	0	2	4	2	2	0	0	0	0	0	0	2	_
K08652	4	0	8	2	4	6	20	2	14	16	0	20	4	2	0	6	2	2	4	6	16	2	8	2	4	2	6	10	2	4	28	14	2	8	10	10	C5a peptidase [EC:3.4.21.110]
K06048	288	26	56	36	44	28	48	48	16	72	62	24	12	74	42	92	36	20	16	50	62	18	42	52	16	34	18	38	20	20	36	32	44	28	34	28	carboxylate-amine ligase [EC:6.3.-.-]
K03757	202	12	32	48	8	6	2	0	2	14	0	0	2	62	22	88	0	2	2	2	50	0	4	0	0	4	4	4	0	8	2	0	2	0	4	0	cadaverine:lysine antiporter
K03765	332	20	38	44	2	12	4	0	4	8	2	0	0	94	44	148	0	6	0	6	76	0	2	0	2	2	6	6	2	0	2	0	0	4	2	2	transcriptional activator of cad operon
K15842	0	0	0	0	0	2	0	2	0	0	0	0	0	0	0	0	0	0	0	0	0	0	0	0	2	2	0	0	2	0	0	0	0	0	0	0	_
K01060	46	64	44	90	62	50	70	202	34	116	234	60	26	40	38	56	50	80	42	194	184	126	150	388	44	66	80	36	52	80	184	230	212	144	148	234	cephalosporin-C deacetylase [EC:3.1.1.41]
K01674	8	8	8	6	22	8	20	40	16	14	18	20	4	6	2	6	8	14	14	22	10	4	2	8	12	8	20	10	6	4	6	14	26	10	14	14	carbonic anhydrase [EC:4.2.1.1]
K08297	372	180	120	110	434	192	76	44	34	118	70	64	124	88	100	204	108	122	40	34	60	12	90	32	232	118	102	112	136	186	52	40	28	30	68	32	crotonobetainyl-CoA dehydrogenase [EC:1.3.99.-]
K08298	330	46	106	48	378	140	54	34	48	138	58	40	32	64	62	142	74	22	64	46	54	14	38	42	36	70	16	26	52	38	28	10	28	28	58	50	crotonobetainyl-CoA:carnitine CoA-transferase [EC:2.8.3.-]
K02182	460	80	88	66	228	90	52	18	30	80	30	46	34	118	68	162	60	46	26	28	140	18	42	16	96	84	48	58	64	66	16	42	20	34	52	28	crotonobetaine/carnitine-CoA ligase [EC:6.2.1.-]
K08299	324	84	78	86	144	64	40	14	18	50	32	16	76	92	88	160	60	70	34	22	54	10	40	30	116	106	54	74	64	94	18	14	24	22	38	22	carnitinyl-CoA dehydratase [EC:4.2.1.-]
K08279	160	2	16	10	0	2	2	2	8	12	6	2	0	32	8	50	0	2	2	2	26	0	0	0	2	0	2	2	0	0	0	0	0	0	0	0	carnitine operon protein CaiE
K08277	142	8	30	10	2	8	0	2	0	20	0	0	0	30	6	52	0	4	2	0	24	0	0	0	2	0	0	0	0	0	0	0	0	0	0	0	transcriptional activator CaiF
K05245	204	6	30	10	0	6	6	6	4	18	0	0	0	72	30	54	4	0	0	2	28	2	2	0	0	2	2	0	0	2	0	0	0	0	0	2	L-carnitine/gamma-butyrobetaine antiporter
K00154	14	24	12	26	62	34	44	14	26	40	34	38	16	18	16	22	32	20	30	28	16	6	14	30	14	50	16	42	22	28	28	18	38	24	58	36	coniferyl-aldehyde dehydrogenase [EC:1.2.1.68]
K01673	1204	1736	1386	1806	1852	1104	3078	7164	2930	1874	14390	2516	1998	1832	1806	1910	2670	2760	2338	7774	8158	7190	15170	13302	1076	3152	1478	2400	2552	3136	5328	7100	7330	6752	12064	4756	carbonic anhydrase [EC:4.2.1.1]
K00963	3902	4978	5102	5080	5904	3970	8374	19906	8534	6664	27918	5956	2324	3466	2138	4238	5002	3958	4872	16572	14414	11730	27690	26342	3074	7394	4248	5800	4480	5378	11370	13352	17782	15168	19876	13006	UTP--glucose-1-phosphate uridylyltransferase [EC:2.7.7.9]
K07282	1154	1960	1582	1842	3150	1906	1556	2660	1188	1330	9350	1312	2866	2426	2790	2172	4126	3168	1342	3916	4200	4124	9880	8572	1360	3998	2044	2568	3898	3690	2580	3726	4388	4024	8774	3852	poly-gamma-glutamate synthesis protein (capsule biosynthesis protein)
K03704	1986	2658	2884	2366	2242	1590	2196	5940	2020	2062	8822	2008	1728	2388	1592	2284	2548	2018	1464	5204	4266	3348	9112	8812	1428	3848	2132	2596	2250	2644	3446	4208	5742	4058	7064	4678	cold shock protein (beta-ribbon, CspA family)
K00681	1714	2284	2500	2126	1704	1182	5506	14486	5894	3818	22628	3028	1456	1922	1488	2690	2250	2532	3084	11464	8280	4456	27538	18112	1348	3246	1644	2730	2082	3062	10154	11736	10314	12268	12214	8700	gamma-glutamyltranspeptidase [EC:2.3.2.2]
K01595	2382	2486	3178	2004	10072	6362	6598	14206	5012	3894	25742	2806	572	2216	1064	2284	3938	2652	4224	12780	12316	11190	26812	22588	2280	5206	2334	4758	3406	3756	8448	10796	13912	11132	21340	11712	phosphoenolpyruvate carboxylase [EC:4.1.1.31]
K01956	8448	12640	12258	10978	14266	9538	15604	28678	15670	10468	28980	14106	7994	10460	8072	11322	11888	12480	10806	24814	19088	21102	30834	27486	9032	16046	9534	17600	11004	15142	15650	20830	20784	16888	26894	19488	carbamoyl-phosphate synthase small subunit [EC:6.3.5.5]
K01955	64602	94248	86578	84388	93536	66070	84136	118626	81946	59764	111658	94384	61914	81572	59226	89064	79414	79994	59106	121406	84070	107680	109448	102420	62754	116876	75072	118932	72900	100146	69714	99430	93788	68842	111072	89826	carbamoyl-phosphate synthase large subunit [EC:6.3.5.5]
K11023	0	0	0	0	2	0	0	0	0	0	0	0	0	0	0	0	2	0	2	0	0	0	0	0	0	0	4	0	0	0	0	0	0	0	2	0	pertussis toxin subunit 1 [EC:2.4.2.-]
K15342	2786	4312	4502	3358	3208	2248	2228	5084	2166	1898	10434	3152	3144	3566	2470	3920	3636	3878	2070	4314	4152	3294	3390	5504	2708	5366	3142	5160	3672	4442	3346	3508	7420	2822	5068	3692	_
K09951	208	194	166	182	314	160	288	902	344	234	240	296	602	524	700	378	976	726	192	542	202	376	222	180	162	1062	348	330	910	846	190	364	218	194	234	204	CRISPR-associated protein Cas2
K07012	2476	3252	2850	2442	3068	2142	6610	20302	6790	5508	32856	4612	1966	2512	1614	2872	2254	2484	4418	15312	18924	10650	33880	33370	1930	4042	2304	3800	2088	3030	16098	15326	20918	15740	20776	10996	_
K01067	94	182	214	166	170	64	1346	1092	504	448	2102	450	92	114	76	134	164	244	318	1664	932	2152	502	944	182	184	184	324	152	276	728	686	1326	628	1396	800	acetyl-CoA hydrolase [EC:3.1.2.1]
K00638	1960	2126	1922	2306	3298	2384	628	174	518	760	364	1148	2248	1380	1482	2004	2198	1588	416	276	108	66	142	166	1156	2096	1050	1632	2018	2014	552	156	118	136	334	436	chloramphenicol O-acetyltransferase [EC:2.3.1.28]
K03381	6	8	8	6	8	2	14	8	4	4	24	18	2	6	4	6	8	10	8	12	12	8	2	10	2	2	2	4	4	8	4	14	10	12	20	16	catechol 1,2-dioxygenase [EC:1.13.11.1]
K03781	1230	1252	998	1156	1148	1008	438	164	342	496	594	758	720	706	668	1278	828	926	320	262	146	222	82	106	534	814	332	478	808	1172	478	242	86	120	430	188	catalase [EC:1.11.1.6]
K01856	4	14	4	4	32	4	0	0	0	10	2	12	4	0	0	10	2	12	2	4	2	6	2	2	4	8	4	10	8	14	6	0	6	2	2	12	muconate cycloisomerase [EC:5.5.1.1]
K03464	2	0	2	2	2	0	0	0	0	0	0	0	2	0	0	6	4	2	2	0	2	0	2	0	0	2	2	2	4	4	0	2	0	0	2	2	muconolactone D-isomerase [EC:5.3.3.4]
K07823	0	6	0	0	4	4	0	2	4	0	0	0	2	0	2	0	2	0	0	2	0	0	2	6	0	2	4	0	0	0	0	0	2	0	0	0	3-oxoadipyl-CoA thiolase [EC:2.3.1.174]
K01442	2880	4128	2718	3638	6522	4320	1602	7714	2276	2330	5794	2036	5632	4766	4422	3910	5706	4710	2164	3116	2516	2414	5974	5176	1858	6008	2444	3430	5362	5562	2234	2290	4072	3418	6278	5104	choloylglycine hydrolase [EC:3.5.1.24]
K02224	2734	3652	2626	3390	4910	3424	3804	12122	4668	4362	21034	3216	4646	4730	5180	4396	7418	5250	2912	8208	10392	5696	19960	19428	2240	7492	3434	3992	6370	6270	9764	7884	10888	9428	11722	7522	cobyrinic acid a,c-diamide synthase [EC:6.3.5.9 6.3.1.-]
K02227	3376	4000	3088	3468	5284	3796	3218	7636	3302	3882	12132	2922	3798	4752	4010	4422	4946	3922	2490	5958	6110	3766	11720	11134	2572	6582	3622	4790	4582	5010	6504	5434	6566	5502	7602	5510	adenosylcobinamide-phosphate synthase CobD [EC:6.3.1.10]
K06042	3108	4092	3612	3142	3362	2784	2482	5970	2888	3206	9948	2588	2912	4344	2882	4066	4726	3666	2132	4882	5272	3048	10596	10244	2404	6452	3596	4896	3842	4680	5060	4502	5882	5104	6736	4994	precorrin-8X methylmutase [EC:5.4.1.2]
K02188	2986	3544	2768	3272	5612	3842	3238	8254	3760	3678	13096	2474	4064	3670	3504	3962	4750	3808	2410	6376	7034	3934	14664	13620	2020	5888	2898	3872	4258	4776	7378	6040	6850	6736	8784	5658	cobalamin biosynthesis protein CbiD
K03399	68	70	72	120	22	22	324	1686	514	242	3478	288	26	56	22	86	40	56	270	894	868	824	580	1410	28	92	86	102	48	54	674	584	1766	758	1086	954	precorrin-6Y C5,15-methyltransferase [EC:2.1.1.132]
K05936	4350	6200	5354	5114	4928	4334	4646	8464	3850	5236	13430	4340	4348	6194	4516	6250	6396	5422	3598	8380	7100	5414	11112	12152	3894	9960	5642	7364	5316	6760	6726	5798	9156	6338	9752	7740	precorrin-4 C11-methyltransferase [EC:2.1.1.133]
K02189	840	1230	998	922	1134	874	2114	7152	2624	1612	12712	1078	1560	2132	1916	1480	3076	2244	1498	4748	6238	3268	12816	12002	834	3136	1298	1666	2576	2448	5488	4864	5792	5804	6948	4026	cobalamin biosynthesis protein CbiG
K05934	2258	2672	2400	2414	2454	2052	2798	5954	2448	2664	9172	1970	2282	3192	2554	3212	3916	2842	2044	5436	5194	3810	9574	9450	1822	4922	2798	3510	3392	3476	5024	4360	5660	4656	6884	4990	precorrin-3B C17-methyltransferase [EC:2.1.1.131]
K05895	74	206	262	260	92	78	1212	5376	1868	1014	8974	436	542	676	862	424	1428	942	806	3096	4334	2390	9024	8636	160	1302	398	402	1204	1036	3760	3292	3998	4072	5010	2588	precorrin-6X reductase [EC:1.3.1.54]
K02190	2146	3216	2218	3300	4660	2772	4486	11300	4388	3446	16010	2126	3750	3974	3560	3372	5518	4426	2314	9328	10474	7918	18968	15926	2080	6266	3062	4086	5128	5412	9298	8208	7946	9010	9682	5606	sirohydrochlorin cobaltochelatase [EC:4.99.1.3]
K03394	1398	1308	1326	1370	2110	1582	2656	5764	2078	1500	10250	1002	1404	880	890	1270	1124	1030	1116	4864	5130	3990	8722	8230	764	1586	782	1472	1148	1382	4410	3636	4816	4210	5722	3126	precorrin-2/cobalt-factor-2 C20-methyltransferase [EC:2.1.1.130 2.1.1.151]
K02007	2288	2264	2538	1992	2808	2594	3232	9926	3530	2830	18354	2278	1968	2764	1632	3220	2652	1770	2462	7968	9182	5634	15410	16372	1870	3760	3024	3200	2256	2370	7994	7020	10154	8096	11112	7300	cobalt/nickel transport system permease protein
K02009	520	488	620	354	812	672	168	386	188	206	36	390	366	524	326	544	500	330	210	248	80	100	140	146	264	670	452	554	402	428	146	138	148	158	466	420	cobalt transport protein
K02232	7768	10120	8668	8262	11816	8828	6536	12890	6416	7994	20402	6796	7900	10612	7632	10234	11500	9142	5178	11410	11032	7102	20352	19590	6090	15284	8792	11894	9848	11362	12412	9878	11632	10282	13868	10824	adenosylcobyric acid synthase [EC:6.3.5.10]
K02191	130	140	166	178	90	94	50	550	144	62	226	74	86	170	100	208	136	118	26	98	72	84	80	150	114	308	190	172	162	194	54	58	164	182	128	212	precorrin-8W decarboxylase [EC:1.-.-.-]
K03795	14	26	34	18	26	28	18	20	16	14	38	50	10	16	16	18	30	10	16	34	16	8	16	22	10	22	16	26	12	36	30	12	24	18	24	32	sirohydrochlorin cobaltochelatase [EC:4.99.1.3]
K08260	0	2	4	4	4	0	2	4	2	0	0	2	0	0	0	6	8	12	2	4	6	0	2	6	4	8	14	4	6	0	2	2	16	8	8	8	adenosylcobinamide hydrolase [EC:3.5.1.90]
K14155	7280	9560	7820	9582	10430	7798	13026	27590	13198	10726	40346	13136	7796	9642	7728	9486	9812	9576	9564	25386	21804	18952	41602	39086	5512	14664	8370	13258	8500	11358	16448	21536	25130	21380	34606	20268	cystathione beta-lyase [EC:4.4.1.8]
K13635	192	10	34	22	4	8	14	18	4	26	6	8	2	56	18	60	0	0	6	10	38	2	14	20	0	12	2	2	6	4	8	0	12	8	12	4	LysR family transcriptional regulator, cys regulon transcriptional activator
K05516	2034	3584	3214	3286	6714	3550	4046	5218	3980	1862	3278	4500	2422	2298	1880	2840	3044	3842	2280	5242	3124	4862	2158	2104	2004	4210	2002	4210	3004	4496	2594	4462	3202	1842	3082	2150	curved DNA-binding protein
K13048	0	0	0	0	0	0	0	0	0	0	0	0	0	0	0	0	0	0	0	0	0	0	0	0	0	0	0	0	0	0	0	2	0	0	0	2	carboxypeptidase Ss1 [EC:3.4.17.-]
K09925	94	72	34	36	66	42	34	2	4	50	8	24	54	66	30	76	38	52	8	24	2	10	6	16	46	96	64	78	44	112	24	10	24	4	8	10	hypothetical protein
K00974	2198	3232	2688	2666	2406	1952	1012	3148	1324	1456	416	1548	2572	3742	3578	3778	4892	3598	1114	1040	500	712	658	814	2004	5660	2832	3032	4372	4476	890	628	1006	794	1816	1870	tRNA nucleotidyltransferase (CCA-adding enzyme) [EC:2.7.7.72 3.1.3.- 3.1.4.-]
K07558	4	4	4	4	12	4	4	8	6	2	4	2	0	4	2	0	4	6	8	4	8	0	10	4	10	8	0	10	2	12	6	2	6	2	8	10	tRNA nucleotidyltransferase (CCA-adding enzyme) [EC:2.7.7.72]
K06196	1944	2570	2028	2230	2866	2226	864	1150	726	1528	2432	1434	1554	2570	1812	2724	2042	2012	1020	1374	962	1004	1172	1588	1970	3936	2898	3658	2040	2844	902	970	1694	840	1996	2352	cytochrome c-type biogenesis protein
K03413	276	1660	932	1094	736	324	288	366	292	182	102	584	884	1804	1282	1106	1950	1418	238	202	186	504	78	58	494	1606	654	638	2122	1686	192	208	118	170	378	128	two-component system, chemotaxis family, response regulator CheY
K02193	116	36	50	64	44	32	36	16	20	26	18	36	20	52	26	84	66	24	12	20	38	12	16	18	24	54	28	30	28	44	20	18	26	18	20	38	heme exporter protein A [EC:3.6.3.41]
K02194	454	562	690	470	1258	922	380	436	330	350	250	224	206	326	284	588	542	384	176	232	90	104	288	122	308	650	314	396	416	522	256	158	198	138	212	144	heme exporter protein B
K02195	414	566	590	500	1026	610	330	286	202	238	322	256	186	276	326	586	506	416	146	190	94	76	154	130	280	662	230	332	414	542	170	144	154	88	164	138	heme exporter protein C
K02196	30	4	4	4	2	2	0	2	0	10	2	2	0	6	6	12	2	2	2	0	6	2	4	6	2	2	0	2	2	2	0	6	0	2	4	2	heme exporter protein D
K02197	160	186	204	198	134	118	56	34	44	76	44	114	86	112	136	260	184	114	44	24	24	8	12	18	88	210	66	88	168	198	22	16	14	22	54	20	cytochrome c-type biogenesis protein CcmE
K02198	1018	1004	1152	978	1312	1024	528	1068	504	502	2778	494	404	504	548	1122	826	762	378	664	860	586	758	1218	528	1086	556	600	768	1008	732	538	1416	562	982	784	cytochrome c-type biogenesis protein CcmF
K02199	154	18	36	20	16	10	18	14	14	22	22	12	16	50	22	70	26	10	6	14	20	16	6	28	14	22	18	22	10	12	22	22	18	18	22	16	cytochrome c biogenesis protein CcmG, thiol:disulfide interchange protein DsbE
K02200	190	56	74	86	50	54	50	34	34	82	50	62	36	82	30	124	40	48	36	66	58	26	44	70	38	54	76	66	44	62	50	52	76	68	80	56	cytochrome c-type biogenesis protein CcmH
K08696	0	0	0	0	0	0	0	0	0	0	0	0	0	0	0	0	0	0	0	0	0	0	0	0	0	0	0	0	0	2	0	0	0	0	0	0	carbon dioxide concentrating mechanism protein CcmK
K08697	0	0	0	0	0	0	0	0	0	4	0	6	0	0	0	0	0	0	0	0	0	0	0	4	0	0	0	0	0	0	0	4	0	0	0	0	carbon dioxide concentrating mechanism protein CcmL
K08698	2	18	16	18	8	2	4	2	4	0	8	8	8	2	16	4	4	4	4	6	6	0	8	2	16	12	12	18	12	12	4	0	10	4	4	4	carbon dioxide concentrating mechanism protein CcmM
K08700	0	2	2	0	0	0	2	0	0	0	0	0	0	0	0	0	2	0	0	0	2	0	0	4	0	0	0	2	4	0	0	0	4	4	2	0	carbon dioxide concentrating mechanism protein CcmO
K00406	22	50	54	22	40	52	36	102	28	42	58	22	14	50	12	120	126	168	20	54	102	86	16	34	64	48	124	72	194	174	66	90	26	36	68	18	cb-type cytochrome c oxidase subunit III [EC:1.9.3.1]
K00428	668	582	454	610	742	638	306	262	228	374	440	416	452	308	362	616	596	440	202	162	178	300	88	118	292	384	204	268	666	590	444	242	100	132	312	94	cytochrome c peroxidase [EC:1.11.1.5]
K07399	20	56	42	50	46	24	28	32	32	18	24	68	14	32	10	32	34	42	22	70	44	10	34	32	36	56	18	56	38	44	42	48	60	38	38	54	cytochrome c biogenesis protein
K02647	11740	14776	12308	11392	12754	10618	5006	6442	4416	8310	6808	7352	10940	16452	12494	14926	16716	11460	5170	6618	5156	2768	9344	9392	9328	20074	13024	15730	14268	14712	6802	5000	6178	5400	9744	9460	carbohydrate diacid regulator
K10725	8	8	14	8	10	12	14	12	16	6	8	8	2	4	10	12	20	16	20	8	16	18	12	14	2	14	16	20	20	18	22	20	6	12	14	10	archaeal cell division control protein 6
K13525	18	48	30	60	44	22	72	216	20	34	472	70	22	62	38	44	26	50	42	96	278	24	330	312	14	70	50	58	26	38	222	182	120	66	74	50	transitional endoplasmic reticulum ATPase
K01489	2372	3258	3060	2638	4006	2800	3402	6100	2876	2560	9272	2490	2618	2782	2256	3250	2924	2906	2208	5932	5304	4928	8866	8478	2016	4458	2594	3716	2734	3696	4832	5034	5902	4418	6940	4542	cytidine deaminase [EC:3.5.4.5]
K01521	258	24	42	28	12	12	12	36	14	28	72	22	12	70	20	80	10	6	6	28	66	14	22	24	6	6	4	12	6	8	18	26	42	18	44	28	CDP-diacylglycerol pyrophosphatase [EC:3.6.1.26]
K00359	1446	1756	2204	1476	1834	1348	604	236	342	550	368	842	1244	1380	1140	1928	1658	1554	330	616	376	814	290	576	1026	2428	1434	1872	1544	2138	498	390	376	354	514	862	NADH oxidase [EC:1.6.-.-]
K08255	0	2	0	0	4	0	0	2	2	0	0	2	6	0	0	0	4	4	2	0	2	0	0	0	6	4	8	2	2	4	0	0	2	0	0	0	CoA-disulfide reductase [EC:1.8.1.14]
K00981	4296	6366	5722	5904	6912	4742	7686	14552	7994	5424	17254	7452	5084	5458	4510	6218	6128	6614	5372	12714	10578	10028	18618	16542	4180	8472	4858	7948	5536	8006	8874	11618	10624	9650	13992	9194	phosphatidate cytidylyltransferase [EC:2.7.7.41]
K11013	4	4	6	0	2	2	0	8	0	0	0	4	2	8	0	2	12	12	4	2	14	12	0	2	6	8	16	4	6	4	4	8	0	4	6	0	cytolethal distending toxin subunit A
K11014	0	4	16	2	12	20	8	102	0	6	18	4	6	12	2	38	76	60	6	20	60	120	0	4	32	20	38	40	108	70	30	46	2	22	30	20	cytolethal distending toxin subunit B
K15722	36	0	8	6	0	2	0	0	4	4	2	0	0	6	6	16	0	0	0	0	8	0	2	0	0	2	0	0	0	0	0	0	0	0	0	0	_
K00298	6	2	0	0	0	0	0	2	0	0	2	0	4	0	0	4	0	0	2	0	6	0	0	4	2	2	0	4	0	0	0	2	2	6	6	0	N5-(carboxyethyl)ornithine synthase [EC:1.5.1.24]
K06996	110	70	36	72	102	80	20	18	18	20	32	38	116	14	44	32	28	6	12	14	8	12	16	24	12	32	18	34	38	34	34	8	24	14	18	22	_
K00574	536	234	596	594	188	206	3558	14774	4990	2624	21282	1284	58	118	86	230	170	84	1904	9064	11174	6842	19648	19592	80	172	122	352	150	110	8776	7958	11374	10400	11716	7046	cyclopropane-fatty-acyl-phospholipid synthase [EC:2.1.1.79]
K15632	2	0	2	2	2	0	0	0	0	0	0	6	0	2	0	4	4	0	2	0	0	0	0	0	2	8	2	2	4	2	2	0	0	0	0	2	_
K06320	142	590	424	484	178	124	208	10	94	112	8	730	1078	1444	1772	798	2834	1864	238	20	10	2	10	26	320	2522	862	584	2678	2058	48	32	18	14	32	134	spore maturation protein CgeB
K06321	0	0	0	0	0	0	0	0	0	0	0	0	0	0	0	0	0	0	0	0	0	0	0	0	0	0	0	2	0	0	0	0	0	0	0	0	spore maturation protein CgeC
K06322	0	2	0	2	0	0	0	0	0	0	2	0	0	0	0	0	2	2	2	4	2	0	0	0	2	0	0	2	0	0	2	0	0	0	0	0	spore maturation protein CgeD
K06323	0	0	0	0	0	0	2	0	0	0	0	0	0	2	4	0	0	0	0	0	0	0	0	0	0	2	4	2	0	0	0	0	0	0	0	0	spore maturation protein CgeE
K05311	90	100	134	176	116	72	2464	10030	3144	1770	14268	1254	52	62	38	94	88	106	1548	6606	7628	4664	16338	14332	64	102	146	296	126	100	6128	6214	7330	7222	8372	5094	central glycolytic genes regulator
K04078	3364	5448	5506	4742	5980	3904	5042	8982	4554	4096	9810	5870	3466	4198	3094	4766	4248	4434	3744	7970	6018	5704	11188	9590	3392	6764	4124	6374	4010	5442	5764	6858	7046	5486	9150	6244	chaperonin GroES
K04077	32456	44524	39550	39500	47488	33014	34456	50880	31042	28598	55046	37130	29416	37894	28078	41894	38566	35966	23492	49130	35502	37844	54160	53410	28618	56176	34142	50378	35658	45038	33814	40584	43464	33060	51126	38088	chaperonin GroEL
K07300	308	44	58	72	52	26	22	40	30	38	14	36	50	108	40	156	44	16	16	42	64	522	36	66	74	66	118	110	20	16	20	26	96	30	30	244	Ca2+:H+ antiporter
K06197	20	0	2	0	2	4	0	0	0	0	2	0	0	8	2	6	0	4	0	0	4	0	0	0	2	4	4	4	0	0	0	0	0	2	0	0	cation transport regulator
K07232	112	8	28	26	12	8	16	8	2	8	4	12	0	26	18	48	14	2	4	6	16	2	8	6	4	18	4	12	6	12	6	2	14	0	6	12	cation transport protein ChaC
K03478	126	62	20	38	16	22	12	6	4	22	24	14	12	30	20	58	10	16	6	12	32	2	10	28	8	18	4	6	2	14	24	20	24	20	10	4	hypothetical protein
K03490	140	2	16	12	0	0	0	0	6	8	10	8	0	18	16	56	0	2	2	2	18	0	0	0	2	0	0	0	2	0	0	0	0	0	0	0	AraC family transcriptional regulator, cel operon repressor
K03407	1010	4722	2920	3106	2378	1210	1126	1634	926	1386	584	1838	2178	4384	3054	3294	5148	3806	938	896	862	1922	636	584	1692	4176	2100	1904	5482	4204	1048	1054	674	796	3168	580	two-component system, chemotaxis family, sensor kinase CheA [EC:2.7.13.3]
K03412	422	1492	1052	1168	914	524	416	364	324	380	176	840	932	1726	1432	1162	2294	1740	366	238	224	404	212	160	712	2056	738	828	2094	1950	320	266	230	212	1102	192	two-component system, chemotaxis family, response regulator CheB [EC:3.1.1.61]
K13491	2	4	4	6	6	8	0	0	0	2	0	4	2	2	4	2	4	0	2	0	2	0	0	2	4	6	8	2	8	8	0	2	0	2	2	2	two-component system, chemotaxis family, response regulator WspF [EC:3.1.1.61]
K03410	84	454	320	346	466	244	182	198	178	92	18	228	398	582	782	376	1092	692	78	64	38	40	34	10	286	914	332	346	1046	832	92	80	62	36	104	24	chemotaxis protein CheC
K03411	70	600	398	416	294	176	112	144	128	82	36	250	384	562	560	344	680	562	86	70	60	48	70	48	230	632	218	250	748	528	48	46	82	44	304	82	chemotaxis protein CheD [EC:3.5.1.44]
K00575	382	1266	698	880	772	332	310	346	346	286	112	454	672	1136	980	756	1840	1172	264	272	190	320	232	152	562	1490	530	668	1564	1194	266	202	246	240	1364	168	chemotaxis protein methyltransferase CheR [EC:2.1.1.80]
K03415	256	1774	1030	1040	1104	524	418	822	432	570	242	672	962	1530	1236	1096	2430	1798	410	370	520	938	264	210	796	1726	902	950	2606	1962	538	614	230	378	1630	228	two-component system, chemotaxis family, response regulator CheV
K03408	190	384	254	270	126	90	80	138	130	78	58	144	458	608	768	494	1086	862	66	124	124	90	120	72	218	980	356	318	1060	920	82	90	90	84	178	54	purine-binding chemotaxis protein CheW
K03409	22	420	360	388	158	106	74	6	36	34	4	192	118	250	182	166	296	226	60	14	2	8	4	10	56	254	96	92	254	268	8	14	10	6	8	8	chemotaxis protein CheX
K03414	92	14	20	34	10	10	18	20	8	28	8	18	10	54	14	70	8	22	6	24	20	4	16	10	0	16	16	34	22	12	16	10	8	8	16	6	chemotaxis protein CheZ
K13381	690	44	82	82	2	12	2	8	10	80	4	2	2	208	82	316	6	2	2	8	172	0	2	2	6	10	12	2	10	4	0	4	2	0	0	0	bifunctional chitinase/lysozyme [EC:3.2.1.14 3.2.1.17]
K01233	0	0	4	2	2	10	0	0	0	0	0	2	4	2	0	2	0	0	0	0	0	0	0	0	0	2	2	2	0	0	0	0	0	0	0	0	chitosanase [EC:3.2.1.132]
K01850	2	0	0	2	2	2	2	4	2	12	14	12	2	4	4	2	2	0	2	8	4	10	8	8	0	8	2	10	2	4	8	2	6	10	6	10	chorismate mutase [EC:5.4.99.5]
K03333	8	30	20	34	36	26	22	10	22	42	16	54	4	8	14	18	20	18	10	28	10	12	22	26	14	34	20	38	22	46	46	10	24	14	26	30	cholesterol oxidase [EC:1.1.3.6]
K05984	134	2	36	24	6	14	2	2	8	26	2	0	2	50	18	74	10	2	0	6	14	0	4	0	0	4	0	8	2	8	6	0	2	0	0	2	excinuclease Cho [EC:3.1.25.-]
K07171	4908	5602	4146	4642	5226	3916	1728	2038	1560	2924	636	3092	3574	5478	3856	5458	5344	3532	1726	2070	1022	1338	1812	2106	3362	6866	4596	5350	4572	4876	1524	1266	1768	1478	3190	2948	_
K06600	0	0	0	0	0	0	0	0	0	0	0	0	0	0	0	0	0	0	0	0	0	0	0	0	0	0	0	0	0	0	0	0	0	0	2	0	chemosensory pili system protein ChpE
K07240	7680	10436	8956	7846	10672	8588	7878	11578	6750	6264	16298	6582	8112	8876	7304	9680	10908	9498	4896	12424	9644	8428	18488	17692	6460	12544	8786	12476	9140	12280	9886	10158	10370	9320	13398	9344	chromate transporter
K07167	10	2	4	2	6	6	4	6	4	6	6	6	2	0	0	8	2	16	12	6	2	4	4	6	8	8	2	10	8	2	6	12	8	6	14	6	putative transcriptional regulator
K13500	0	0	0	2	4	0	0	0	0	0	0	0	0	0	0	0	2	0	0	0	0	0	0	0	0	0	0	0	0	0	0	0	0	0	0	0	chondroitin synthase [EC:2.4.1.175 2.4.1.226]
K10546	936	692	478	510	422	688	354	532	292	458	862	696	498	750	762	732	648	768	134	612	664	140	1024	938	486	794	820	1242	586	1120	1070	574	882	384	326	1032	putative multiple sugar transport system substrate-binding protein
K14980	6	8	6	16	14	10	18	8	4	10	10	16	6	8	0	2	8	6	24	18	4	16	12	26	6	20	10	12	18	20	18	20	16	10	12	8	_
K14981	10	6	2	10	10	4	0	6	0	8	8	2	0	2	0	4	0	2	4	8	2	4	2	14	2	2	4	6	10	0	12	2	10	4	2	4	_
K14982	10	2	2	0	4	0	0	2	0	0	6	2	6	2	0	4	4	4	0	0	4	6	4	2	2	6	4	8	2	4	2	6	8	0	0	2	_
K14983	18	6	6	16	26	52	30	46	16	44	2	4	4	8	12	0	6	6	14	26	6	10	18	6	8	4	6	16	18	14	24	18	34	20	6	22	_
K06518	1194	1208	696	1220	1252	620	722	830	556	796	1280	610	1150	1218	904	1406	610	962	452	916	376	290	980	792	738	1302	952	1256	678	1210	1014	696	948	638	1226	1042	holin-like protein
[truncated: 6,195 more rows]

## Sheet: KEGG L4 prop
KO	HPLC wk8 1	HPLC wk8 2	HPLC wk8 3	HPLC wk8 4	HPLC wk8 5	HPLC wk8 6	MPMC wk8 A	MPMC wk8 B	MPMC wk8 C	MPMC wk8 D	MPMC wk8 E	MPMC wk8 F	HPLC wk12 1	HPLC wk12 2	HPLC wk12 3	HPLC wk12 4	HPLC wk12 5	HPLC wk12 6	MPMC wk12 A	MPMC wk12 B	MPMC wk12 C	MPMC wk12 D	MPMC wk12 E	MPMC wk12 F	HPLC wk16 1	HPLC wk16 2	HPLC wk16 3	HPLC wk16 4	HPLC wk16 5	HPLC wk16 6	MPMC wk16 A	MPMC wk16 B	MPMC wk16 C	MPMC wk16 D	MPMC wk16 E	MPMC wk16 F	annotation	HPLC wk8 mean	MPMC wk8 mean	HPLC wk12 mean	MPMC wk12 mean	HPLC wk16 mean	MPMC wk16 mean		HPLC mean	MPMC mean		overall mean
[truncated: 6,887 more rows]
