# Supplementary material for: Deep Illumina-Based Shotgun Sequencing Reveals Dietary Effects on the Structure and Function of the Fecal Microbiome of Growing Kittens
Source: PLoS One. 2014 Jul 10;9(7):e101021. doi: 10.1371/journal.pone.0101021 (PMC4091873; doi:10.1371/journal.pone.0101021)
Supplement: Table S8 — Comparison of shotgun- and 16S-based taxonomic annotation proportions for family and genus of fecal samples from kittens fed a high-protein, low-carbohydrate or moderate-protein, moderate-carbohydrate diet. (XLSX) [file pone.0101021.s008.xlsx]

## Sheet: Genus comparison
	Shotgun sequencing			16S
ResponseType	Diet	Week	Interaction	Diet	Week	Interaction
Clostridium	yes	no	no	yes	no	no
Acidaminococcus	yes	no	no	yes	yes	yes
Megasphaera	yes	no	no	yes	yes	yes
Ruminococcus	yes	no	no	yes	no	no
Eubacterium	yes	no	no	yes	no	no
Lactobacillus	no	no	no	no	yes	no
Coriobacterium	no	no	no	no	no	no
Olsenella	yes	no	no	yes	no	no
Bifidobacterium	yes	no	no	yes	no	no
Fusobacterium	yes	no	no	yes	no	no
	8	0	0	8	3	2
yes/no	statistically significant association found
	disagreement between studies

## Sheet: Family comparison
	Shotgun sequencing			16S
	Diet	Week	Interaction	Diet	Week	Interaction
Clostridiaceae	yes	no	no	yes	no	no
Veillonellaceae	yes	no	no	yes	no	no
Ruminococcaceae	yes	no	no	yes	no	no
Eubacteriaceae	yes	no	no	yes	no	no
Lachnospiraceae	yes	no	no	no	no	no
Erysipelotrichaceae	no	no	yes	no	yes	yes
Lactobacillaceae	no	no	no	no	yes	no
Coriobacteriaceae	no	no	no	no	no	no
Bifidobacteriaceae	yes	no	no	yes	no	no
Fusobacteriaceae	yes	no	no	yes	no	no
	7	0	1	6	2	1
yes/no	statistically significant association found
	disagreement between studies

## Sheet: Genus stats
	Diets
	MPMC			HPLC
	Age (weeks)			Age (weeks)
	8	12	16	8	12	16	p-Values			parameter estimates						Lower 95% Confidence Intervals						Upper 95% Confidence Intervals
	MPMC wk8 mean	MPMC wk12 mean	MPMC wk16 mean	HPLC wk8 mean	HPLC wk12 mean	HPLC wk16 mean	Diet	Week	Interaction	(Intercept)	DietMPMC	Week12	Week16	DietMPMC:Week12	DietMPMC:Week16	(Intercept)LowerCI	DietMPMCLowerCI	Week12LowerCI	Week16LowerCI	DietMPMC:Week12LowerCI	DietMPMC:Week16LowerCI	(Intercept)UpperCI	DietMPMCUpperCI	Week12UpperCI	Week16UpperCI	DietMPMC:Week12UpperCI	DietMPMC:Week16UpperCI	fitMessages
Clostridium	5.22874	3.70709	4.59537	13.9197	13.7802	13.9579	5.12812e-13	0.761659		0.03589	0.427273	0.991724	1.04617			0.0332093	0.343186	0.860944	0.90767			0.0387871	0.531963	1.14237	1.20579			Fit OK
Acidaminococcus	6.70255	5.93732	7.62842	0.781831	0.821738	0.981635	0	0.82362		0.00208241	12.8083	1.04727	1.14354			0.00165641	10.5438	0.782547	0.752324			0.00261797	15.5591	1.40155	1.7382			Fit OK
Megasphaera	19.7427	32.6851	30.6562	0.290039	0.281858	0.426185	0	0.186088		0.000626873	151.672	1.90778	1.39831			0.000357901	99.4968	0.980773	0.696541			0.00109798	231.208	3.71098	2.80711			Fit OK
Ruminococcus	0.550634	0.320887	0.39412	1.26435	1.23892	1.14594	2.12275e-13	0.371961		0.00326452	0.460942	0.924988	0.911487			0.0029748	0.37839	0.78818	0.816155			0.00358245	0.561503	1.08554	1.01795			Fit OK
Eubacterium	2.76895	1.8606	2.50537	7.66734	17.2182	13.6832	0	0.000920599		0.0225127	0.234948	1.8804	1.64692			0.019806	0.176616	1.41083	1.26672			0.0255893	0.312545	2.50625	2.14124			Fit OK
Lactobacillus	3.55408	0.54508	1.07171	1.41165	0.648818	0.674236	0.00470522	0.00319203		0.00443093	2.8726	0.223351	0.327612			0.00269904	1.29177	0.079672	0.106267			0.0072741	6.38799	0.626137	1.01			Fit OK
Coriobacterium	1.24061	0.793035	0.946937	2.24632	1.10531	1.60535	0.364676	0.0210198		0.00547517	0.845531	0.625077	0.762947			0.00337662	0.591664	0.463925	0.541968			0.00887795	1.20833	0.842208	1.07403			Fit OK
Olsenella	0.656537	0.766712	0.943833	0.678296	0.399716	0.548049	8.59877e-09	0.657999		0.00127402	2.16052	1.12353	1.21315			0.000841071	1.67856	0.676458	0.848463			0.00192983	2.78086	1.86607	1.73457			Fit OK
Bifidobacterium	7.21502	14.7576	13.7876	0.559299	0.467672	0.780432	0	0.0922791		0.0010678	34.3956	1.98131	1.60995			0.000516863	19.5335	0.865908	0.704858			0.002206	60.5657	4.53348	3.67724			Fit OK
Fusobacterium	0.0567883	0.0359529	0.0481159	0.98292	1.00233	1.12597	0	0.477343		0.00251839	0.062127	1.04185	1.19067			0.00165313	0.0506347	0.612072	0.752002			0.00383652	0.0762276	1.77341	1.88524			Fit OK
0	statistically significant association found

## Sheet: Family stats
	Diets
	MPMC			HPLC
	Age (weeks)			Age (weeks)
	8	12	16	8	12	16	p-Values			parameter estimates						Lower 95% Confidence Intervals						Upper 95% Confidence Intervals
	MPMC wk8 mean	MPMC wk12 mean	MPMC wk16 mean	HPLC wk8 mean	HPLC wk12 mean	HPLC wk16 mean	Diet	Week	Interaction	(Intercept)	DietMPMC	Week12	Week16	DietMPMC:Week12	DietMPMC:Week16	(Intercept)LowerCI	DietMPMCLowerCI	Week12LowerCI	Week16LowerCI	DietMPMC:Week12LowerCI	DietMPMC:Week16LowerCI	(Intercept)UpperCI	DietMPMCUpperCI	Week12UpperCI	Week16UpperCI	DietMPMC:Week12UpperCI	DietMPMC:Week16UpperCI	fitMessages
Clostridiaceae	5.38801	3.87444	4.73587	14.3194	14.1046	14.3047	1.77858e-13	0.761778		0.0375173	0.425682	0.993293	1.04744			0.0347961	0.343186	0.865593	0.909544			0.0404514	0.528007	1.13983	1.20624			Fit OK
Veillonellaceae	26.1696	39.0942	38.3106	0.978114	0.978064	1.19556	0	0.372758		0.00213974	62.8566	1.64458	1.29458			0.00122583	45.6538	0.793335	0.582734			0.003735	86.5416	3.4092	2.87601			Fit OK
Ruminococcaceae	0.923361	0.49936	0.603865	2.17327	2.02427	1.93518	7.87148e-14	0.207003		0.00574283	0.425082	0.881948	0.883167			0.00516968	0.343339	0.739263	0.785136			0.00637952	0.526285	1.05217	0.993438			Fit OK
Eubacteriaceae	2.87444	1.94101	2.59559	7.84846	17.1979	13.7067	0	0.00107274		0.0233469	0.240468	1.84441	1.62203			0.0206065	0.181784	1.39148	1.25613			0.0264519	0.318097	2.44478	2.0945			Fit OK
Lachnospiraceae	3.03539	1.93716	2.61703	8.14108	7.86209	7.9793	1.14353e-14	0.578193		0.0210569	0.407775	0.943349	1.03527			0.018862	0.327741	0.788465	0.889608			0.0235071	0.507352	1.12866	1.20479			Fit OK
Erysipelotrichaceae	0.0370981	0.046376	0.0655628	0.0975895	0.111212	0.105656	0.00691427	0.00256941	0.000152584	0.000253113	0.428074	1.16777	1.08085	1.40182	2.17605	0.000230961	0.306387	1.04905	0.927421	0.982468	1.6092	0.00027739	0.598092	1.29993	1.25967	2.00017	2.94257	Fit OK
Lactobacillaceae	3.59809	0.558098	1.09548	1.43408	0.660382	0.684535	0.00487198	0.00316543		0.00455629	2.82351	0.226819	0.332395			0.00279012	1.28621	0.0822895	0.109688			0.00744047	6.19821	0.625193	1.00728			Fit OK
Coriobacteriaceae	3.14074	2.58082	3.12652	5.24447	3.01184	3.78067	0.762133	0.420673		0.0119972	1.04547	0.791044	0.887113			0.00815253	0.810097	0.58257	0.667354			0.017655	1.34922	1.07412	1.17924			Fit OK
Bifidobacteriaceae	7.24823	14.7721	13.7824	0.608024	0.505369	0.814455	0	0.0919926		0.00115768	31.9406	1.97548	1.60662			0.000570985	18.4039	0.871722	0.710828			0.00234722	55.434	4.47678	3.6313			Fit OK
Fusobacteriaceae	0.109105	0.0680506	0.0917139	1.79625	1.81024	2.03967	0	0.461966		0.00467935	0.0634539	1.03265	1.18676			0.00308071	0.0517498	0.606203	0.751565			0.00710754	0.077805	1.75908	1.87396			Fit OK
0	statistically significant association found

## Sheet: 16S genus
	Diets
	MPMC			HPLC				p
	Age (weeks)			Age (weeks)
	8	12	16	8	12	16	SEM	Diet	Age	Diet x Age
Firmicutes
Clostridium	6.25	3.41	4.36	18.05	14.38	17.42	1.16	<0.0001	0.008	0.58
Clostridiaceae*	2.04	0.68	1.34	10.11	6.24	8.58	0.58	<0.0001	<0.0001	0.04
Blautia	2.78	2.24	2.99	7.2	9.75	8.46	0.74	<0.0001	0.13	0.01
Dialister	9.38	5.44	5.42	0.02	0.01	0.01	0.81	<0.0001	0.001	0.001
Acidaminococcus	5.05	1.93	3.75	0.01	0.01	0.01	0.26	<0.0001	<0.0001	<0.0001
Megasphaera	17.85	32.99	23.87	0.01	0.1	0.1	1.8	<0.0001	<0.0001	<0.0001
Mitsuokella	8.79	7.64	10.12	0.01	0.01	0.02	1.23	<0.0001	0.57	0.58
Phascolarctobacterium	0.02	0.04	0.02	1.48	2.3	2.56	0.24	<0.0001	0.0006	0.001
Ruminococcus	3	2.71	3.76	10.74	15.26	13.47	0.71	<0.0001	0.001	0.0004
Faecalibacterium	2.46	1.21	0.11	4.96	7.25	6.68	1.33	0.0004	0.55	0.02
Subdoligranulum	5.89	1.92	3.19	0.25	0.11	0.12	0.97	0.004	0.02	0.03
Eubacterium	1.43	0.53	0.95	6.86	8.38	6.79	0.78	<0.0001	0.43	0.02
Catenibacterium	0.05	4.39	4.33	0.06	0.01	0.01	0.61	0.0002	0.001	0.0008
Lactobacillus	6.97	0.11	0.77	1.49	0.08	0.05	1.03	0.09	<0.0001	0.004
Actinobacteria
Coriobacterium	0.65	0.63	0.67	0.41	0.38	0.48	0.12	0.08	0.79	0.94
Olsenella	3.18	6.76	5.57	0.01	0.05	0.06	0.83	<0.0001	0.06	0.07
Collinsella	2.29	1.56	1.4	6.74	3.88	4.39	0.72	0.0009	0.01	0.24
Bifidobacterium	12.02	17.61	20.78	0.06	0.04	0.1	2.31	<0.0001	0.03	0.03
Fusobacteria
Fusobacterium	0.12	0.11	0.11	10.42	10.76	11.06	0.83	<0.0001	0.06	0.07
	statistically significant association found
	matching genus in shotgun study

## Sheet: 16S family
	Diets
	MPMC			HPLC				p
	Age (weeks)			Age (weeks)
	8	12	16	8	12	16	SEM	Diet	Age	Diet x Age
Firmicutes	80.1	72.69	70.99	75.27	79.14	78.28	2.88	0.34	0.49	0.04
Clostridiaceae	8.34	4.2	5.77	28.28	20.69	26.12	1.48	<0.0001	0.0002	0.27
Clostridiales*	4.89	3.81	3.96	15.17	17.93	14.71	1.14	<0.0001	0.1	0.02
Veillonellaceae	42.38	50.83	43.28	1.43	2.39	2.89	2.43	<0.0001	0.05	0.07
Ruminococcaceae	11.63	5.91	7.16	16.89	23.73	21.14	1.78	<0.0001	0.88	0.0002
Eubacteriaceae	0.72	0.08	0.07	6.8	7.98	6.19	0.74	<0.0001	0.04	0.04
Lachnospiraceae	0.89	1.11	1.93	2.84	2.31	2.15	0.31	0.001	0.53	0.02
Erysipelotrichaceae	1.18	5.18	5.85	0.82	2.66	3.66	1.05	0.18	<0.0001	0.37
Lactobacillaceae	6.97	0.11	0.78	1.5	0.08	0.05	1.03	0.09	<0.0001	0.004
Actinobacteria	18.21	26.49	28.45	7.92	4.59	5.24	2.67	<0.0001	0.32	0.001
Coriobacteriaceae	6.18	9.03	7.71	7.78	4.51	5.11	1.27	0.2	0.86	0.02
Bifidobacteriaceae	12.02	17.62	20.74	0.06	0.04	0.1	2.32	<0.0001	0.03	0.03
Fusobacteria	0.1	0.17	0.07	12.45	12.33	12.94	1.4	<0.0001	0.98	0.96
Fusobacteriaceae	0.11	0.1	0.09	12.46	12.34	12.96	1.4	<0.0001	0.97	0.97
Bacteroidetes	0.55	0.59	0.2	0.55	0.65	0.16	0.19	0.91	0.01	0.87
Proteobacteria	1.06	0.08	0.28	3.68	3.28	3.34	0.35	<0.0001	0.06	0.11
	statistically significant association found
	matching family in shotgun study
