# Supplementary material for: Deep Illumina-Based Shotgun Sequencing Reveals Dietary Effects on the Structure and Function of the Fecal Microbiome of Growing Kittens
Source: PLoS One. 2014 Jul 10;9(7):e101021. doi: 10.1371/journal.pone.0101021 (PMC4091873; doi:10.1371/journal.pone.0101021)
Supplement: Table S9 — Predominant KEGG biochemical pathways of fecal samples from kittens fed a high-protein, low-carbohydrate or moderate-protein, moderate-carbohydrate diet. (XLSX) [file pone.0101021.s009.xlsx]

## Sheet: Sheet1
Supplementary Table 9
HPLC mean	MPMC mean	KEGG L1	KEGG L2
0.0190225	0.0132178	Cellular Processes
0.0658217	0.0719666	Environmental Information Processing	Membrane Transport
0.0147484	0.015537	Environmental Information Processing	Signal Transduction
0.00157744	0.00205323	Environmental Information Processing	Signaling Molecules and Interaction
0.0354728	0.0311487	Genetic Information Processing	Folding, Sorting and Degradation
0.127226	0.122299	Genetic Information Processing	Replication and Repair
0.0167598	0.0145834	Genetic Information Processing	Transcription
0.0907156	0.0767493	Genetic Information Processing	Translation
0.0114039	0.0110645	Human Diseases
0.120581	0.126093	Metabolism	Amino Acid Metabolism
0.00875077	0.0127783	Metabolism	Biosynthesis of Other Secondary Metabolites
0.115943	0.111972	Metabolism	Carbohydrate Metabolism
0.0616288	0.0588003	Metabolism	Energy Metabolism
0.0201816	0.0226284	Metabolism	Enzyme Families
0.0199531	0.0238223	Metabolism	Glycan Biosynthesis and Metabolism
0.0197941	0.0197497	Metabolism	Lipid Metabolism
0.0289773	0.0355001	Metabolism	Metabolism of Cofactors and Vitamins
0.0143416	0.0185771	Metabolism	Metabolism of Other Amino Acids
0.0118274	0.0121153	Metabolism	Metabolism of Terpenoids and Polyketides
0.0749959	0.0651707	Metabolism	Nucleotide Metabolism
0.0147398	0.0127444	Metabolism	Xenobiotics Biodegradation and Metabolism
0.0117784	0.0101239	Organismal Systems
